# Supplementary material for: PKC-eta promotes breast cancer metastasis by regulating the Hippo–YAP signaling pathway
Source: Signal Transduct Target Ther. 2026 Feb 17;11:58. doi: 10.1038/s41392-026-02572-0 (PMC12910040; doi:10.1038/s41392-026-02572-0)
Supplement: Supplementary file 2 — Table S1 [file 41392_2026_2572_MOESM2_ESM.xls]

## Sheet: METABRIC
	Gene	logFC	minus.log.p.val	minus.log.q.val
PRKCH	PRKCH	0.24774	Inf	Inf
ITM2A	ITM2A	0.25686	94.379	90.298
GIMAP6	GIMAP6	0.18369	94.207	90.298
ARHGAP15	ARHGAP15	0.19055	90.409	86.624
KLRB1	KLRB1	0.24857	86.374	82.686
PPP1R16B	PPP1R16B	0.20607	85.796	82.187
GIMAP7	GIMAP7	0.21915	85.214	81.672
IL7R	IL7R	0.28201	84.087	80.603
GZMK	GZMK	0.31046	82.717	79.284
TCRA	TCRA	0.26205	81.899	78.513
ABCB1	ABCB1	0.10923	81.419	78.073
PRKCB	PRKCB	0.25108	79.79	76.482
STAT4	STAT4	0.20146	79.652	76.38
PVRIG	PVRIG	0.233	78.274	75.033
AMICA1	AMICA1	0.17581	78.127	74.917
CCL19	CCL19	0.36626	78.021	74.849
PECAM1	PECAM1	0.1361	78.006	74.849
GIMAP4	GIMAP4	0.16277	77.547	74.415
SLAMF1	SLAMF1	0.15555	77.25	74.142
P2RY8	P2RY8	0.1932	77.027	73.941
IL33	IL33	0.18618	76.655	73.59
AK090694	AK090694	0.097978	76.203	73.159
LRMP	LRMP	0.16162	75.871	72.846
ITK	ITK	0.19817	75.079	72.073
TCRVB	TCRVB	0.27678	74.578	71.589
IRF8	IRF8	0.19645	74.346	71.374
IL10RA	IL10RA	0.16104	73.195	70.24
DARC	DARC	0.27847	73.134	70.195
LOC643733	LOC643733	0.13572	73.093	70.169
SAMD3	SAMD3	0.14764	72.431	69.522
CELF2	CELF2	0.13823	72.072	69.189
GIMAP5	GIMAP5	0.1909	72.071	69.189
KLRG1	KLRG1	0.14432	71.923	69.055
SELL	SELL	0.22266	71.901	69.046
PYHIN1	PYHIN1	0.1588	71.823	68.98
BU935198	BU935198	0.14475	71.644	68.813
CD2	CD2	0.26771	71.458	68.639
ARHGAP25	ARHGAP25	0.16158	71.401	68.594
P2RY10	P2RY10	0.16357	71.25	68.455
CD3D	CD3D	0.27428	71.035	68.25
EVI2B	EVI2B	0.19622	70.971	68.197
CD247	CD247	0.24251	70.831	68.068
CD79B	CD79B	0.24915	70.24	67.487
HLA-DOA	HLA-DOA	0.16676	69.941	67.198
RAC2	RAC2	0.17682	69.918	67.184
CD6	CD6	0.21366	69.859	67.135
HCLS1	HCLS1	0.16502	69.696	66.981
CD27	CD27	0.20183	69.581	66.876
RASSF5	RASSF5	0.16751	69.503	66.806
DOCK11	DOCK11	0.14304	69.095	66.407
DOCK2	DOCK2	0.16643	68.839	66.159
KLHL6	KLHL6	0.13811	68.252	65.581
ABI3BP	ABI3BP	0.18451	68.047	65.384
PTGER4	PTGER4	0.14082	67.744	65.089
CD79A	CD79A	0.29336	67.665	65.019
PTPRCAP	PTPRCAP	0.18989	67.585	64.947
CD37	CD37	0.20461	66.932	64.301
CD8A	CD8A	0.2401	66.413	63.79
SLC9A9	SLC9A9	0.11879	66.177	63.561
ACSL5	ACSL5	0.16313	66.093	63.484
ARHGAP9	ARHGAP9	0.17606	65.792	63.191
CST7	CST7	0.17287	65.764	63.17
CXCR6	CXCR6	0.13746	65.316	62.729
TRAF3IP3	TRAF3IP3	0.17319	64.814	62.233
CD5	CD5	0.12477	64.738	62.164
IGJ	IGJ	0.35272	64.633	62.066
ARHGAP30	ARHGAP30	0.14476	64.579	62.019
CLEC1A	CLEC1A	0.094719	64.487	61.933
PTGDS	PTGDS	0.28963	64.299	61.751
LY9	LY9	0.13121	64.06	61.518
LPXN	LPXN	0.1374	63.826	61.29
GZMA	GZMA	0.22335	63.369	60.84
PRF1	PRF1	0.15474	63.191	60.667
MEOX1	MEOX1	0.15188	63.094	60.577
TGFBR2	TGFBR2	0.16734	63.05	60.538
VAMP5	VAMP5	0.13282	62.977	60.471
GPR18	GPR18	0.14361	62.918	60.418
CXCR3	CXCR3	0.16794	62.887	60.393
CD3G	CD3G	0.15766	62.467	59.978
INPP5D	INPP5D	0.12103	61.541	59.057
TBC1D10C	TBC1D10C	0.19762	61.436	58.958
S1PR1	S1PR1	0.11587	61.335	58.862
IL18R1	IL18R1	0.11465	61.233	58.765
AKNA	AKNA	0.14636	61.002	58.539
CTSH	CTSH	0.093803	60.903	58.446
NKG7	NKG7	0.23293	60.869	58.416
TNFRSF17	TNFRSF17	0.20998	60.771	58.324
MAP4K1	MAP4K1	0.17791	60.706	58.267
TRAT1	TRAT1	0.12114	60.704	58.267
SPOCK2	SPOCK2	0.23216	60.64	58.208
ZNF831	ZNF831	0.11239	60.626	58.199
TPK1	TPK1	0.10399	60.531	58.108
CD19	CD19	0.23095	60.306	57.888
DNASE1L3	DNASE1L3	0.13553	60.078	57.665
HCST	HCST	0.16658	60.02	57.611
CXCR5	CXCR5	0.19303	59.773	57.368
PLAC8	PLAC8	0.20827	59.517	57.117
APOBEC3G	APOBEC3G	0.17307	59.413	57.018
LRRC33	LRRC33	0.11052	59.263	56.872
S1PR4	S1PR4	0.11672	59.185	56.798
TSPAN7	TSPAN7	0.19282	59.022	56.639
DOCK8	DOCK8	0.13316	58.899	56.521
IL18RAP	IL18RAP	0.11701	58.864	56.491
RGS18	RGS18	0.108	58.845	56.476
FOXO1	FOXO1	0.11287	58.568	56.202
C5orf20	C5orf20	0.13099	58.444	56.082
CCL21	CCL21	0.23412	58.433	56.076
BANK1	BANK1	0.18866	58.333	55.98
FYN	FYN	0.13605	58.245	55.896
C3	C3	0.20494	58.233	55.89
UBASH3A	UBASH3A	0.10298	58.231	55.89
CCR7	CCR7	0.21727	57.884	55.547
TCRBV4S1A1T	TCRBV4S1A1T	0.1092	57.815	55.481
NAPOR-1	NAPOR-1	0.092286	57.79	55.46
TNFRSF13B	TNFRSF13B	0.1449	57.54	55.214
PLCL2	PLCL2	0.1258	57.488	55.165
FGL2	FGL2	0.17687	56.862	54.544
DPEP2	DPEP2	0.1078	56.806	54.491
CD48	CD48	0.20271	56.786	54.475
IQGAP2	IQGAP2	0.15897	56.694	54.386
FCRH3	FCRH3	0.1496	56.652	54.348
SH2D1A	SH2D1A	0.13135	56.545	54.244
RGL4	RGL4	0.096537	56.531	54.234
2024-09-06	2024-09-06	0.13294	56.499	54.206
ENPP2	ENPP2	0.20055	56.419	54.129
ACAP1	ACAP1	0.17188	56.288	54.002
CD69	CD69	0.19057	56.206	53.923
SH2D3C	SH2D3C	0.11854	56.133	53.854
CCL15	CCL15	0.21777	56.071	53.795
ZAP70	ZAP70	0.14441	55.998	53.725
NAPSB	NAPSB	0.18817	55.755	53.485
abParts	abParts	0.36217	55.524	53.258
ADAM7	ADAM7	0.10783	55.058	52.795
GVIN1	GVIN1	0.20261	55.041	52.782
TEK	TEK	0.10809	54.999	52.743
CORO1A	CORO1A	0.16016	54.987	52.733
HLA-DPA1	HLA-DPA1	0.14495	54.967	52.717
POU2AF1	POU2AF1	0.16093	54.925	52.679
C5orf39	C5orf39	0.13865	54.88	52.636
BCL11B	BCL11B	0.18631	54.684	52.444
GPSM3	GPSM3	0.13311	54.674	52.437
CASP4	CASP4	0.11819	54.39	52.156
LBH	LBH	0.12143	54.235	52.004
CCL5	CCL5	0.20975	54.118	51.889
CD52	CD52	0.23678	53.805	51.58
BTLA	BTLA	0.099811	53.608	51.385
LOC100240735	LOC100240735	0.073084	53.601	51.382
DKFZp686O16217	DKFZp686O16217	0.34725	53.351	51.134
PIP4K2A	PIP4K2A	0.085334	52.806	50.593
RASAL3	RASAL3	0.15853	52.667	50.457
CD53	CD53	0.13639	52.431	50.224
WAS	WAS	0.13808	52.409	50.204
TLR10	TLR10	0.10005	52.378	50.176
GRAP	GRAP	0.11626	52.323	50.124
CD1C	CD1C	0.1211	52.26	50.064
LCP1	LCP1	0.13193	52.246	50.052
CCND2	CCND2	0.13089	52.235	50.044
CSF2RA	CSF2RA	0.12197	52.05	49.862
PTGDR	PTGDR	0.093108	51.947	49.762
CCR2	CCR2	0.081078	51.647	49.465
TLR8	TLR8	0.1246	51.531	49.351
MAL	MAL	0.18405	51.371	49.194
APBB1IP	APBB1IP	0.12452	51.293	49.118
GMFG	GMFG	0.13189	51.237	49.065
ABCA6	ABCA6	0.10096	51.206	49.037
RGL1	RGL1	0.11378	51.142	48.976
FCN1	FCN1	0.18637	51.054	48.89
ICAM2	ICAM2	0.1066	50.994	48.833
STAMBPL1	STAMBPL1	0.12877	50.949	48.79
THEMIS	THEMIS	0.080041	50.943	48.787
ICOS	ICOS	0.14517	50.916	48.762
HLA-DPB1	HLA-DPB1	0.14619	50.808	48.657
SEMA4D	SEMA4D	0.10842	50.5	48.351
HLA-DRA	HLA-DRA	0.13553	50.429	48.283
LTB	LTB	0.24135	50.248	48.104
CD3E	CD3E	0.12539	50.012	47.871
GPR183	GPR183	0.18491	49.789	47.65
HLA-DMA	HLA-DMA	0.10899	49.753	47.617
PTPN7	PTPN7	0.1314	49.733	47.599
TCRBV22S1A2N1T	TCRBV22S1A2N1T	0.079257	49.576	47.444
GNG2	GNG2	0.094028	49.471	47.342
CPVL	CPVL	0.1578	49.044	46.917
CD1B	CD1B	0.11145	48.97	46.846
SASH3	SASH3	0.13297	48.944	46.822
CCR6	CCR6	0.11401	48.773	46.654
HLA-DMB	HLA-DMB	0.10638	48.707	46.59
EBF1	EBF1	0.11807	48.484	46.369
EOMES	EOMES	0.17858	48.397	46.284
AMPD1	AMPD1	0.082384	48.156	46.046
GPR132	GPR132	0.063802	48.142	46.034
SH2B3	SH2B3	0.093278	48.009	45.903
NCR3	NCR3	0.079787	47.981	45.877
PARVG	PARVG	0.11145	47.967	45.866
NFS1	NFS1	0.16056	47.96	45.861
B4GALNT4	B4GALNT4	-0.13674	47.898	45.801
CLEC10A	CLEC10A	0.06268	47.769	45.675
RASSF2	RASSF2	0.11513	47.692	45.6
FNBP1	FNBP1	0.10014	47.511	45.421
SLFN11	SLFN11	0.12677	47.354	45.266
CTSW	CTSW	0.10616	47.221	45.136
PTPRC	PTPRC	0.10404	47.085	45.001
HLA-DQA1	HLA-DQA1	0.19093	47.001	44.92
LTA	LTA	0.13727	46.903	44.825
NCF4	NCF4	0.10518	46.902	44.825
ALDH1A1	ALDH1A1	0.16921	46.795	44.72
CD7	CD7	0.16121	46.585	44.513
CASP1	CASP1	0.12525	46.513	44.442
C1orf162	C1orf162	0.11767	46.496	44.427
PAG1	PAG1	0.097773	46.418	44.351
KCTD12	KCTD12	0.11347	46.342	44.277
SEL1L3	SEL1L3	0.16981	46.177	44.114
DOCK10	DOCK10	0.10808	45.904	43.843
RAB33A	RAB33A	0.076614	45.867	43.809
C1orf54	C1orf54	0.087363	45.685	43.629
VWF	VWF	0.099009	45.529	43.474
PLEK	PLEK	0.1529	45.323	43.271
PLCG2	PLCG2	0.13609	45.24	43.19
ARRDC5	ARRDC5	0.090621	45.204	43.156
CD38	CD38	0.18599	45.174	43.128
BHLHE22	BHLHE22	0.12136	44.913	42.869
TNFAIP8	TNFAIP8	0.11447	44.836	42.793
ELMO1	ELMO1	0.1096	44.816	42.776
CXCL9	CXCL9	0.28154	44.573	42.535
HLA-DOB	HLA-DOB	0.14975	44.421	42.384
TSHZ2	TSHZ2	0.13802	44.368	42.333
CD34	CD34	0.10596	44.341	42.309
ARTN	ARTN	-0.12185	44.259	42.229
SVEP1	SVEP1	0.15859	44.096	42.067
WIPF1	WIPF1	0.12255	44.053	42.026
HLA-E	HLA-E	0.11311	43.984	41.959
CHST7	CHST7	0.072941	43.817	41.793
LHFP	LHFP	0.13422	43.679	41.658
LYL1	LYL1	0.10386	43.677	41.657
TACC1	TACC1	0.11586	43.599	41.582
SLMO1	SLMO1	-0.10357	43.554	41.538
GINS2	GINS2	-0.14447	43.535	41.521
CELSR2	CELSR2	-0.17619	43.364	41.352
TMEM119	TMEM119	0.15265	43.335	41.324
JAM2	JAM2	0.1051	43.327	41.318
CDH5	CDH5	0.10121	43.306	41.299
C14orf139	C14orf139	0.086174	43.295	41.29
PNOC	PNOC	0.10223	43.273	41.27
SRGN	SRGN	0.17785	43.222	41.22
SLA2	SLA2	0.083868	43.15	41.151
KLRD1	KLRD1	0.10375	43.035	41.037
FAM30A	FAM30A	0.096582	42.953	40.957
RNASE6	RNASE6	0.1304	42.823	40.829
C17orf87	C17orf87	0.087933	42.714	40.722
TBC1D2B	TBC1D2B	0.072356	42.701	40.71
PIK3IP1	PIK3IP1	0.090058	42.514	40.525
ARID5B	ARID5B	0.10983	42.401	40.414
SPRY1	SPRY1	0.13188	42.39	40.404
STK10	STK10	0.070889	42.307	40.323
PDCD1	PDCD1	0.088122	42.256	40.274
HSD11B1	HSD11B1	0.10293	42.029	40.048
TOX2	TOX2	0.14608	41.967	39.988
CLECL1	CLECL1	0.12041	41.859	39.882
CD40	CD40	0.10495	41.727	39.752
CD40LG	CD40LG	0.062626	41.708	39.735
TXNIP	TXNIP	0.095134	41.703	39.731
MEI1	MEI1	0.065603	41.627	39.657
ENG	ENG	0.086759	41.602	39.634
ENTPD1	ENTPD1	0.094693	41.573	39.607
MCTP1	MCTP1	0.064004	41.484	39.519
C18orf34	C18orf34	0.09627	41.478	39.515
PPAP2B	PPAP2B	0.12962	41.473	39.511
C16orf13	C16orf13	-0.064986	41.384	39.424
SCARA5	SCARA5	0.10883	41.339	39.38
LCK	LCK	0.067151	41.26	39.303
PSTPIP1	PSTPIP1	0.10489	41.202	39.246
VPREB3	VPREB3	0.16594	41.143	39.189
TNFAIP3	TNFAIP3	0.11789	41.103	39.151
IL16	IL16	0.073882	41.081	39.13
ADRB2	ADRB2	0.095699	41.054	39.105
CDK12	CDK12	0.14122	40.801	38.853
RUNX3	RUNX3	0.14864	40.667	38.721
IL18BP	IL18BP	0.13086	40.6	38.656
GJA4	GJA4	0.09604	40.539	38.596
HSD17B11	HSD17B11	0.13919	40.517	38.576
MYCBP2	MYCBP2	0.08269	40.444	38.505
PRDM8	PRDM8	0.08007	40.338	38.4
RHOG	RHOG	0.063026	40.293	38.356
ZEB2	ZEB2	0.089159	40.204	38.269
VAV1	VAV1	0.075175	40.113	38.18
TLR7	TLR7	0.11395	40.036	38.104
RFTN1	RFTN1	0.098871	40.024	38.094
DHRS9	DHRS9	0.14765	39.995	38.066
TMEM140	TMEM140	0.090684	39.95	38.022
LDB2	LDB2	0.098346	39.924	37.998
CTLA4	CTLA4	0.12695	39.886	37.962
PIM2	PIM2	0.14256	39.844	37.921
ST6GAL1	ST6GAL1	0.15009	39.833	37.911
CYBB	CYBB	0.13074	39.775	37.856
PRRT2	PRRT2	-0.15073	39.75	37.831
OBFC2A	OBFC2A	0.10353	39.576	37.659
NLRP3	NLRP3	0.078794	39.449	37.533
TNFRSF1B	TNFRSF1B	0.093573	39.354	37.44
PPARG	PPARG	0.12553	39.051	37.138
LYZ	LYZ	0.23747	39.025	37.114
FGR	FGR	0.11026	38.83	36.921
KIAA0748	KIAA0748	0.064784	38.784	36.876
ABCA8	ABCA8	0.12883	38.697	36.79
APOBEC3H	APOBEC3H	0.079532	38.68	36.774
LAMP3	LAMP3	0.18617	38.614	36.71
RASGRP2	RASGRP2	0.095565	38.512	36.61
ICAM3	ICAM3	0.085028	38.461	36.559
GBP4	GBP4	0.16122	38.402	36.502
SERPING1	SERPING1	0.11695	38.266	36.368
MFAP4	MFAP4	0.18239	38.235	36.338
LCP2	LCP2	0.048197	38.184	36.288
C7	C7	0.12873	38.182	36.288
BLK	BLK	0.10133	38.179	36.286
SAMSN1	SAMSN1	0.10216	38.154	36.263
CXCL12	CXCL12	0.16623	37.93	36.04
SLIT2	SLIT2	0.10755	37.855	35.967
CAMK1G	CAMK1G	0.15609	37.807	35.92
PIK3CD	PIK3CD	0.095752	37.805	35.919
TNFRSF4	TNFRSF4	0.10237	37.767	35.882
CD4	CD4	0.088826	37.733	35.85
CD74	CD74	0.13574	37.583	35.702
IGFLR1	IGFLR1	0.10289	37.543	35.663
LSP1	LSP1	0.089028	37.356	35.477
PPP2R2B	PPP2R2B	0.074054	37.308	35.43
MZB1	MZB1	0.20738	37.284	35.408
GZMB	GZMB	0.20688	37.264	35.389
STK4	STK4	0.065005	37.068	35.194
CD93	CD93	0.093825	37.04	35.168
NCF1	NCF1	0.11896	36.98	35.109
ENO2	ENO2	-0.1434	36.712	34.844
MAF	MAF	0.096309	36.712	34.844
IL2RG	IL2RG	0.067785	36.68	34.813
CAB39	CAB39	0.059307	36.602	34.737
GNLY	GNLY	0.18051	36.598	34.734
AA215505	AA215505	0.070409	36.536	34.673
CD97	CD97	0.12131	36.523	34.661
SELP	SELP	0.0463	36.469	34.609
EPAS1	EPAS1	0.10023	36.465	34.606
EAF2	EAF2	0.11651	36.449	34.591
ITGA4	ITGA4	0.057561	36.447	34.59
FAM46C	FAM46C	0.14241	36.396	34.541
IGLL3P	IGLL3P	0.20742	36.393	34.539
LRRC8C	LRRC8C	0.066789	36.284	34.431
PAPLN	PAPLN	0.097376	36.24	34.388
FERMT3	FERMT3	0.11334	36.238	34.387
KRTCAP3	KRTCAP3	-0.10175	36.161	34.312
SELE	SELE	0.093719	35.931	34.084
TNFSF14	TNFSF14	0.066831	35.902	34.056
TAGAP	TAGAP	0.064551	35.795	33.95
BTN3A3	BTN3A3	0.091109	35.765	33.921
RASGRP3	RASGRP3	0.077654	35.738	33.896
LPAR6	LPAR6	0.082772	35.725	33.884
SPARCL1	SPARCL1	0.14431	35.707	33.867
LST1	LST1	0.10566	35.618	33.779
CD84	CD84	0.092805	35.6	33.763
LEPREL4	LEPREL4	-0.089819	35.542	33.705
APOBEC3F	APOBEC3F	0.09432	35.522	33.687
IRF1	IRF1	0.10845	35.473	33.639
IL15RA	IL15RA	0.065486	35.286	33.453
MS4A6A	MS4A6A	0.13406	35.249	33.418
FASLG	FASLG	0.054316	35.208	33.378
IGKC	IGKC	0.1324	35.032	33.203
ALOX5	ALOX5	0.10077	34.992	33.164
NCF1C	NCF1C	0.099465	34.963	33.136
CFH	CFH	0.13164	34.932	33.106
UBD	UBD	0.23011	34.901	33.076
EMCN	EMCN	0.090295	34.781	32.958
LGALS2	LGALS2	0.077377	34.675	32.853
LGMN	LGMN	0.10818	34.658	32.837
DPT	DPT	0.15106	34.615	32.795
RUNX1T1	RUNX1T1	0.079289	34.594	32.776
LY96	LY96	0.096098	34.534	32.716
ITM2C	ITM2C	0.14469	34.507	32.691
ACVRL1	ACVRL1	0.065014	34.471	32.656
FCRL3	FCRL3	0.063769	34.436	32.622
CXCL13	CXCL13	0.21851	34.31	32.497
EBF3	EBF3	0.077852	34.256	32.445
MAFF	MAFF	0.069398	34.244	32.433
CD28	CD28	0.048057	34.201	32.391
ZNF683	ZNF683	0.12803	34.189	32.381
POP5	POP5	-0.080998	34.113	32.306
CD200	CD200	0.045978	34.082	32.276
IFNG	IFNG	0.098107	34.071	32.266
CORO7	CORO7	-0.065738	34.058	32.255
UCP2	UCP2	0.12517	34.002	32.199
SLCO2B1	SLCO2B1	0.099357	33.95	32.148
C7orf23	C7orf23	0.087548	33.936	32.136
MST151	MST151	0.10278	33.894	32.095
IGLL1	IGLL1	0.2278	33.888	32.09
AIF1	AIF1	0.11632	33.786	31.989
FGD2	FGD2	0.11029	33.772	31.976
CSF1R	CSF1R	0.086506	33.734	31.94
CMKLR1	CMKLR1	0.054763	33.717	31.923
ADH1A	ADH1A	0.21219	33.713	31.921
ZNF165	ZNF165	-0.084744	33.678	31.886
ARHGAP4	ARHGAP4	0.096976	33.371	31.58
CCL22	CCL22	0.10638	33.342	31.553
FAM159A	FAM159A	0.062177	33.235	31.447
GSN	GSN	0.099356	33.214	31.427
C1S	C1S	0.14451	33.198	31.413
AIM2	AIM2	0.13791	33.152	31.368
SYT11	SYT11	0.090219	33.134	31.35
MPEG1	MPEG1	0.06424	33.071	31.289
CLEC4A	CLEC4A	0.078734	32.985	31.204
TBXAS1	TBXAS1	0.089737	32.964	31.184
SYK	SYK	0.10109	32.874	31.094
STK17B	STK17B	0.096963	32.861	31.083
CCDC34	CCDC34	-0.089365	32.789	31.012
NELF	NELF	-0.080967	32.755	30.979
FAIM3	FAIM3	0.14928	32.739	30.964
NPC2	NPC2	0.050798	32.645	30.871
TLR9	TLR9	0.057297	32.635	30.862
OSTF1	OSTF1	0.066728	32.548	30.776
PGM5	PGM5	0.12443	32.511	30.74
GBP5	GBP5	0.16545	32.467	30.697
RCBTB2	RCBTB2	0.069547	32.443	30.675
IQCC	IQCC	-0.06532	32.26	30.492
IGFBP7	IGFBP7	0.093572	32.244	30.477
DKFZp686H12134	DKFZp686H12134	0.11049	32.224	30.458
CH25H	CH25H	0.12442	32.221	30.456
MBP	MBP	0.098972	32.143	30.379
GZMH	GZMH	0.11342	32.076	30.314
FOXN3	FOXN3	0.084311	32.068	30.307
ITGB2	ITGB2	0.098222	32.06	30.3
ISCU	ISCU	0.054682	32.013	30.254
LRFN4	LRFN4	-0.099501	31.967	30.209
SLC25A10	SLC25A10	-0.095157	31.946	30.189
ARHGDIB	ARHGDIB	0.066268	31.875	30.119
TRPV2	TRPV2	0.092101	31.812	30.056
OAF	OAF	0.089106	31.802	30.047
HEG1	HEG1	0.072313	31.766	30.012
EMP3	EMP3	0.081737	31.722	29.969
PPP3CC	PPP3CC	0.065564	31.719	29.968
KIFC2	KIFC2	-0.10694	31.604	29.854
COL15A1	COL15A1	0.09996	31.589	29.839
GPR116	GPR116	0.073979	31.554	29.805
GNG11	GNG11	0.10982	31.546	29.799
CTSC	CTSC	0.13023	31.54	29.794
SLA	SLA	0.085014	31.537	29.792
MCOLN2	MCOLN2	0.12344	31.536	29.792
LY86	LY86	0.090746	31.526	29.782
SPNS3	SPNS3	0.043114	31.49	29.748
CYTH1	CYTH1	0.062322	31.489	29.748
CLEC14A	CLEC14A	0.081371	31.478	29.738
IFI16	IFI16	0.10907	31.455	29.715
FCRL5	FCRL5	0.064876	31.374	29.636
BIN1	BIN1	0.1043	31.373	29.635
PATL2	PATL2	0.070042	31.318	29.582
NPSR1	NPSR1	0.057442	31.293	29.557
PLCB2	PLCB2	0.087992	31.256	29.522
CLDN5	CLDN5	0.11692	31.167	29.433
KIAA1949	KIAA1949	0.082856	31.154	29.421
GAB3	GAB3	0.048222	31.116	29.384
GAPT	GAPT	0.10234	31.089	29.358
FOLR2	FOLR2	0.12756	31.079	29.349
MYH11	MYH11	0.1761	31.03	29.301
TRV3J34	TRV3J34	0.0407	30.942	29.214
LAT	LAT	0.082294	30.868	29.142
PIAS1	PIAS1	0.045417	30.855	29.129
C10orf128	C10orf128	0.046029	30.841	29.116
TCN2	TCN2	0.081715	30.831	29.107
PARM1	PARM1	0.11407	30.752	29.029
PRDM1	PRDM1	0.090861	30.745	29.023
SPINK8	SPINK8	0.18875	30.72	28.999
EGR2	EGR2	0.12394	30.702	28.982
SP140	SP140	0.097273	30.702	28.982
ChGn	ChGn	0.054719	30.606	28.887
RCSD1	RCSD1	0.058212	30.547	28.83
KIF21B	KIF21B	0.060952	30.536	28.819
MYO1F	MYO1F	0.064647	30.442	28.727
ETS2	ETS2	0.084637	30.414	28.699
PI16	PI16	0.14305	30.411	28.698
TXNDC5	TXNDC5	0.13774	30.4	28.688
STX11	STX11	0.091181	30.324	28.613
TIGIT	TIGIT	0.046637	30.275	28.564
AV651069	AV651069	0.044953	30.261	28.551
AP1S2	AP1S2	0.084368	30.234	28.524
P2RY14	P2RY14	0.048873	30.221	28.512
KLF9	KLF9	0.085994	30.196	28.489
IFFO1	IFFO1	0.081772	30.175	28.469
DENND1C	DENND1C	0.055962	30.142	28.437
PTPRB	PTPRB	0.05451	30.125	28.42
ZBTB8A	ZBTB8A	-0.073478	30.117	28.413
ABI3	ABI3	0.066533	30.108	28.405
CD83	CD83	0.096226	30.073	28.371
CD8B	CD8B	0.043323	30.054	28.353
ANTXR2	ANTXR2	0.084477	30.044	28.344
ZFP36L2	ZFP36L2	0.10555	30.023	28.324
ST8SIA4	ST8SIA4	0.052627	29.981	28.283
PSMB9	PSMB9	0.13115	29.98	28.283
EVI2A	EVI2A	0.10789	29.914	28.218
ARHGAP10	ARHGAP10	0.075985	29.869	28.174
NECAP2	NECAP2	0.052179	29.86	28.166
SLFN5	SLFN5	0.072809	29.844	28.15
TCL1A	TCL1A	0.10782	29.833	28.14
RILPL1	RILPL1	-0.060249	29.815	28.123
ALDH2	ALDH2	0.1062	29.716	28.025
CDK20	CDK20	-0.060942	29.682	27.992
NIN	NIN	0.0601	29.662	27.972
SHE	SHE	0.062445	29.634	27.946
QTRT1	QTRT1	-0.074639	29.615	27.927
FAM131A	FAM131A	-0.061204	29.593	27.906
BTN3A2	BTN3A2	0.10818	29.589	27.903
CGN	CGN	-0.13078	29.461	27.776
MEF2C	MEF2C	0.074708	29.429	27.745
APOD	APOD	0.20578	29.391	27.707
CCL17	CCL17	0.054985	29.369	27.686
LYSMD1	LYSMD1	-0.056863	29.365	27.684
FCAR	FCAR	0.05714	29.292	27.611
PARD6A	PARD6A	-0.074988	29.281	27.601
NEK2	NEK2	-0.12308	29.094	27.415
NAALADL1	NAALADL1	0.063653	29.06	27.382
NCKAP1L	NCKAP1L	0.079408	29.05	27.373
BACH2	BACH2	0.061566	29.038	27.361
BTBD11	BTBD11	0.094753	29.036	27.36
TTC26	TTC26	-0.056614	29.031	27.356
FZD4	FZD4	0.093877	28.965	27.291
LIPA	LIPA	0.087617	28.962	27.288
GAS7	GAS7	0.089129	28.936	27.263
RAB8B	RAB8B	0.072153	28.895	27.223
GNGT2	GNGT2	0.046633	28.85	27.179
PDE7B	PDE7B	0.072895	28.804	27.134
ZBED2	ZBED2	0.078077	28.737	27.068
KBTBD8	KBTBD8	0.06667	28.643	26.975
FLRT2	FLRT2	0.076306	28.639	26.971
APLNR	APLNR	0.089532	28.583	26.917
NLRP1	NLRP1	0.038916	28.576	26.91
CAV1	CAV1	0.10923	28.568	26.903
TSC22D3	TSC22D3	0.086771	28.564	26.9
BRF2	BRF2	-0.10371	28.513	26.85
ARHGEF3	ARHGEF3	0.072246	28.444	26.782
C1QA	C1QA	0.10586	28.368	26.706
CCR4	CCR4	0.042044	28.293	26.632
SOD3	SOD3	0.082465	28.281	26.621
ANK2	ANK2	0.061517	28.222	26.562
C1QB	C1QB	0.10663	28.152	26.494
PROS1	PROS1	0.10791	28.142	26.484
C13orf15	C13orf15	0.087868	28.141	26.484
SDPR	SDPR	0.079632	28.129	26.473
FCER1A	FCER1A	0.16045	28.087	26.431
HERPUD1	HERPUD1	0.11337	28.067	26.412
PLA1A	PLA1A	0.083367	28.05	26.396
FAM78A	FAM78A	0.035767	27.974	26.321
C16orf53	C16orf53	-0.065482	27.953	26.301
BATF3	BATF3	0.064094	27.898	26.247
UBE2S	UBE2S	-0.089716	27.792	26.141
PPP1R16A	PPP1R16A	-0.07833	27.77	26.12
RALB	RALB	0.062079	27.719	26.07
CEP110	CEP110	0.055929	27.667	26.019
WARS	WARS	0.079698	27.645	25.998
TLE4	TLE4	0.082304	27.571	25.925
NAPSA	NAPSA	0.063902	27.57	25.924
CCRN4L	CCRN4L	-0.10367	27.497	25.852
GEM	GEM	0.11824	27.473	25.829
SFRP4	SFRP4	0.17306	27.455	25.812
ESAM	ESAM	0.073009	27.406	25.764
KIAA0889	KIAA0889	-0.08334	27.391	25.75
C6orf154	C6orf154	-0.048581	27.37	25.729
AKR1B1	AKR1B1	0.086283	27.326	25.686
NR2C2AP	NR2C2AP	-0.060173	27.322	25.683
GALM	GALM	0.08616	27.235	25.596
IGSF6	IGSF6	0.098037	27.161	25.523
BTN3A1	BTN3A1	0.083293	27.139	25.502
HUAT	HUAT	0.089389	26.993	25.357
C13orf18	C13orf18	0.075456	26.975	25.339
C7orf58	C7orf58	0.089787	26.969	25.334
SKAP2	SKAP2	0.079553	26.968	25.334
TNFSF13B	TNFSF13B	0.11705	26.967	25.334
LOC286016	LOC286016	-0.073319	26.932	25.3
LIME1	LIME1	0.10226	26.918	25.287
SH3KBP1	SH3KBP1	0.07623	26.914	25.283
SLC6A8	SLC6A8	-0.0871	26.909	25.279
SWAP70	SWAP70	0.057094	26.888	25.259
SOX18	SOX18	0.085858	26.883	25.254
SLAMF7	SLAMF7	0.054634	26.858	25.23
CYBASC3	CYBASC3	0.059206	26.836	25.209
MYCT1	MYCT1	0.050313	26.774	25.147
C9orf89	C9orf89	-0.071025	26.746	25.121
IL12RB1	IL12RB1	0.040065	26.738	25.113
IDO1	IDO1	0.14057	26.69	25.066
RHOJ	RHOJ	0.073305	26.687	25.064
IL21R	IL21R	0.088659	26.638	25.015
ADAMDEC1	ADAMDEC1	0.16187	26.636	25.014
SOX17	SOX17	0.057837	26.615	24.994
WNT3	WNT3	-0.091643	26.596	24.976
FUCA1	FUCA1	0.067853	26.571	24.951
MED13L	MED13L	-0.071951	26.563	24.944
EGFLAM	EGFLAM	0.087672	26.543	24.925
SGK1	SGK1	0.085968	26.502	24.885
PDE3B	PDE3B	0.048922	26.477	24.861
FMO3	FMO3	0.083898	26.456	24.84
CCL4	CCL4	0.12643	26.438	24.823
CYTIP	CYTIP	0.089596	26.415	24.8
NT5C3L	NT5C3L	-0.064173	26.408	24.794
MLF2	MLF2	-0.051854	26.407	24.794
ELF1	ELF1	0.062195	26.389	24.777
C16orf59	C16orf59	-0.082228	26.386	24.775
SCPEP1	SCPEP1	0.088267	26.375	24.764
CD226	CD226	0.036389	26.347	24.737
LASS2	LASS2	-0.079132	26.313	24.704
CYTL1	CYTL1	0.066893	26.277	24.669
NDN	NDN	0.1028	26.273	24.665
IRF4	IRF4	0.057119	26.262	24.655
IPCEF1	IPCEF1	0.049835	26.245	24.639
SASH1	SASH1	0.099228	26.227	24.621
LAMA2	LAMA2	0.10242	26.21	24.605
FKBP4	FKBP4	-0.086352	26.196	24.591
DGKA	DGKA	0.084452	26.136	24.533
NT5M	NT5M	-0.066111	26.109	24.506
KANK3	KANK3	0.034514	26.104	24.501
GMIP	GMIP	0.063917	26.052	24.45
KLF2	KLF2	0.074627	26.022	24.422
FMO1	FMO1	0.11218	26.003	24.403
RAB37	RAB37	0.088774	25.98	24.38
RHBDL1	RHBDL1	-0.11122	25.959	24.36
ELMO3	ELMO3	-0.079373	25.933	24.335
TFPI	TFPI	0.10415	25.917	24.32
TCRBV7S1A1N2T	TCRBV7S1A1N2T	0.035946	25.902	24.306
ERF	ERF	-0.060978	25.885	24.29
MLKL	MLKL	0.051699	25.884	24.289
SNAPC2	SNAPC2	-0.067086	25.879	24.285
TXK	TXK	0.040099	25.871	24.278
SMAP2	SMAP2	0.071117	25.858	24.265
POP7	POP7	-0.054552	25.838	24.246
ALPL	ALPL	0.12535	25.831	24.239
ITGB7	ITGB7	0.11505	25.8	24.209
PLAC9	PLAC9	0.11948	25.799	24.208
PTPN6	PTPN6	0.067498	25.796	24.207
LRRC23	LRRC23	-0.070981	25.795	24.206
PITPNC1	PITPNC1	0.088113	25.793	24.205
TMEM63B	TMEM63B	-0.069356	25.777	24.189
ZFP36	ZFP36	0.10115	25.768	24.182
PCNX	PCNX	0.057708	25.722	24.136
DUS4L	DUS4L	-0.044195	25.651	24.066
CR2	CR2	0.096781	25.542	23.957
CXCR4	CXCR4	0.15319	25.504	23.92
SLC7A7	SLC7A7	0.091416	25.501	23.918
ALOX5AP	ALOX5AP	0.11678	25.488	23.905
HAGHL	HAGHL	-0.096217	25.486	23.904
MAPK8IP2	MAPK8IP2	-0.10016	25.481	23.9
CD86	CD86	0.08743	25.429	23.848
RRN3	RRN3	-0.051328	25.412	23.832
FREM1	FREM1	0.052734	25.379	23.8
DOK2	DOK2	0.054501	25.369	23.79
LYN	LYN	0.088312	25.304	23.726
FGD5	FGD5	0.090104	25.235	23.658
TIFAB	TIFAB	0.037572	25.19	23.614
TYROBP	TYROBP	0.089071	25.189	23.613
MAPRE2	MAPRE2	0.071457	25.173	23.598
COL14A1	COL14A1	0.09207	25.162	23.587
TMEM109	TMEM109	0.05523	25.118	23.545
TRPS1	TRPS1	-0.083082	25.116	23.543
LITAF	LITAF	0.075271	25.106	23.533
JAK2	JAK2	0.051384	25.073	23.501
COL4A3	COL4A3	0.039385	25.023	23.452
CDK18	CDK18	-0.092614	25.022	23.452
TTC25	TTC25	-0.077604	24.952	23.382
TGM2	TGM2	0.1031	24.86	23.291
TARP	TARP	0.093228	24.791	23.222
IRX5	IRX5	-0.10994	24.788	23.22
LAIR2	LAIR2	0.067941	24.739	23.172
MYH14	MYH14	-0.066556	24.697	23.13
TUBB2A	TUBB2A	-0.097878	24.682	23.116
GBP2	GBP2	0.086539	24.654	23.089
RPS6KA5	RPS6KA5	0.070911	24.622	23.058
CYHR1	CYHR1	-0.064567	24.592	23.028
CRISPLD2	CRISPLD2	0.11104	24.58	23.017
ZNF205	ZNF205	-0.05279	24.54	22.977
MYO1G	MYO1G	0.08429	24.533	22.971
COL6A6	COL6A6	0.060054	24.523	22.962
VCAM1	VCAM1	0.1158	24.485	22.924
MGAT1	MGAT1	0.050454	24.468	22.908
D4S234E	D4S234E	0.090585	24.464	22.905
CALCRL	CALCRL	0.073399	24.463	22.904
ABCA3	ABCA3	-0.11335	24.438	22.88
GUCY1A3	GUCY1A3	0.10489	24.436	22.879
UNG	UNG	-0.070232	24.433	22.877
TRAF1	TRAF1	0.057598	24.423	22.867
KAT2A	KAT2A	-0.07212	24.41	22.854
AKR1A1	AKR1A1	0.044522	24.394	22.839
MAN1C1	MAN1C1	0.10408	24.373	22.818
CCDC50	CCDC50	0.062743	24.372	22.818
SUSD1	SUSD1	0.054785	24.351	22.798
C4orf47	C4orf47	-0.049998	24.337	22.784
MAFB	MAFB	0.081012	24.336	22.784
PLEKHA2	PLEKHA2	0.077894	24.322	22.772
CD72	CD72	0.073279	24.322	22.772
IL15	IL15	0.069716	24.268	22.718
ARPC2	ARPC2	0.034643	24.21	22.661
SAMD4B	SAMD4B	-0.067866	24.204	22.655
MIF	MIF	-0.042128	24.2	22.652
CCNB1	CCNB1	-0.085756	24.187	22.64
HLA-F	HLA-F	0.1013	24.184	22.637
TRIM21	TRIM21	0.060999	24.183	22.637
IL7	IL7	0.044746	24.149	22.603
ITM2B	ITM2B	0.065858	24.125	22.58
ARHGAP39	ARHGAP39	-0.083198	24.112	22.568
SLC6A10P	SLC6A10P	-0.098189	24.096	22.553
PPAP2A	PPAP2A	0.087496	24.054	22.511
TCEB2	TCEB2	-0.071796	24.051	22.509
GTPBP3	GTPBP3	-0.047682	24.047	22.505
KLRC1	KLRC1	0.040248	24.025	22.484
HOPX	HOPX	0.12999	23.99	22.45
ADA	ADA	0.081222	23.99	22.45
ACCN3	ACCN3	-0.044266	23.972	22.433
HCN3	HCN3	-0.062013	23.961	22.422
NOL3	NOL3	-0.07392	23.94	22.402
RBMS3	RBMS3	0.072051	23.939	22.402
WRAP53	WRAP53	-0.057892	23.936	22.399
CCL2	CCL2	0.12195	23.932	22.396
CAMSAP1L1	CAMSAP1L1	-0.067051	23.919	22.384
LILRB4	LILRB4	0.091004	23.904	22.369
CD33	CD33	0.07117	23.9	22.366
YIPF2	YIPF2	-0.052897	23.886	22.352
LOC439949	LOC439949	0.10536	23.87	22.337
SEMA3B	SEMA3B	-0.096527	23.811	22.278
CILP	CILP	0.15665	23.802	22.27
NLRC5	NLRC5	0.067885	23.798	22.267
LAP3	LAP3	0.074927	23.776	22.246
PARN	PARN	-0.044451	23.769	22.239
ZNF444	ZNF444	-0.060494	23.73	22.201
CHCHD4	CHCHD4	-0.049129	23.711	22.183
GIT2	GIT2	0.052103	23.711	22.183
DQ896666	DQ896666	0.065249	23.71	22.183
FKBP10	FKBP10	-0.053203	23.659	22.132
TIMD4	TIMD4	0.067867	23.658	22.131
FBXW9	FBXW9	-0.051239	23.636	22.11
HLA-B	HLA-B	0.086791	23.55	22.024
ZCCHC24	ZCCHC24	0.081272	23.519	21.995
NAAA	NAAA	0.069024	23.515	21.991
C5orf54	C5orf54	-0.057289	23.507	21.983
ACAD10	ACAD10	-0.055417	23.486	21.963
TRANK1	TRANK1	0.065636	23.475	21.953
RARB	RARB	0.059543	23.452	21.93
ASGR2	ASGR2	0.030814	23.444	21.923
IDH1	IDH1	0.1012	23.438	21.918
ABCA9	ABCA9	0.050539	23.431	21.911
MSC	MSC	0.064951	23.423	21.904
RARRES1	RARRES1	0.17838	23.419	21.901
CLIC5	CLIC5	0.057003	23.406	21.888
PKN1	PKN1	-0.065122	23.376	21.859
ANXA1	ANXA1	0.091831	23.356	21.839
ABCC4	ABCC4	0.091299	23.339	21.823
COX6C	COX6C	-0.049467	23.31	21.795
FAM129C	FAM129C	0.051752	23.297	21.781
VAV2	VAV2	-0.051595	23.287	21.772
TERF1	TERF1	-0.067462	23.283	21.769
SLC2A3	SLC2A3	0.090264	23.232	21.718
PPM1M	PPM1M	0.052069	23.222	21.709
HYAL3	HYAL3	-0.06505	23.22	21.707
NRSN2	NRSN2	-0.061329	23.204	21.692
RPRD1A	RPRD1A	-0.058211	23.199	21.688
PSMB10	PSMB10	0.054774	23.171	21.66
EFHD2	EFHD2	0.058119	23.137	21.627
ST3GAL5	ST3GAL5	0.075527	23.127	21.617
SP110	SP110	0.070645	23.032	21.523
TBCE	TBCE	-0.046966	23.015	21.506
DPYSL2	DPYSL2	0.075206	23.001	21.493
SLC22A3	SLC22A3	0.03787	22.997	21.49
PDE1A	PDE1A	0.077072	22.919	21.413
DPYD	DPYD	0.068361	22.917	21.411
EDNRB	EDNRB	0.057686	22.914	21.408
ARHGAP31	ARHGAP31	0.039232	22.904	21.399
S100A14	S100A14	-0.10954	22.854	21.35
IFNAR1	IFNAR1	0.042305	22.784	21.28
CRLF3	CRLF3	0.058156	22.78	21.277
CYYR1	CYYR1	0.073914	22.764	21.261
CLEC12A	CLEC12A	0.055291	22.751	21.249
ANKRD13A	ANKRD13A	0.042548	22.747	21.246
ITPRIPL1	ITPRIPL1	0.026997	22.743	21.242
ATAT1	ATAT1	-0.044722	22.742	21.242
PMVK	PMVK	-0.059512	22.713	21.213
POU2F2	POU2F2	0.047716	22.699	21.2
DEF6	DEF6	0.069439	22.687	21.188
CP110	CP110	-0.064445	22.619	21.121
NFKB1	NFKB1	0.040361	22.617	21.119
TBCB	TBCB	-0.039501	22.607	21.11
TMEM9	TMEM9	-0.053706	22.566	21.07
RUNDC2A	RUNDC2A	0.051209	22.537	21.042
SLC25A39	SLC25A39	-0.041511	22.519	21.023
GDI1	GDI1	-0.059037	22.483	20.988
SYTL3	SYTL3	0.056645	22.48	20.986
PFDN6	PFDN6	-0.056352	22.464	20.97
KDM6A	KDM6A	0.049964	22.457	20.964
FDX1L	FDX1L	-0.045867	22.456	20.964
ZNF768	ZNF768	-0.042578	22.451	20.959
MACROD1	MACROD1	-0.074391	22.413	20.922
ARL4A	ARL4A	0.1107	22.411	20.92
RILPL2	RILPL2	0.058111	22.372	20.882
RNF125	RNF125	0.034129	22.369	20.88
MRGPRF	MRGPRF	0.050518	22.359	20.87
TEX11	TEX11	0.042622	22.345	20.856
FAM57B	FAM57B	-0.11717	22.34	20.852
KYNU	KYNU	0.12574	22.315	20.827
PTCRA	PTCRA	0.036792	22.31	20.823
FHL1	FHL1	0.10072	22.178	20.692
TRIM5	TRIM5	0.064233	22.153	20.667
MCM3APAS	MCM3APAS	-0.065362	22.152	20.667
TMEM71	TMEM71	0.085691	22.135	20.65
LSM4	LSM4	-0.045254	22.125	20.641
TIGD5	TIGD5	-0.062102	22.118	20.635
BG434785	BG434785	0.031752	22.088	20.605
TNFSF10	TNFSF10	0.10272	22.079	20.597
PBK	PBK	-0.084528	22.018	20.536
PLEKHO1	PLEKHO1	0.064438	21.962	20.48
CLCA2	CLCA2	0.18727	21.952	20.471
MNDA	MNDA	0.07856	21.945	20.465
SSH2	SSH2	0.057485	21.941	20.462
APTX	APTX	-0.045764	21.915	20.435
NINL	NINL	-0.056266	21.909	20.43
MATK	MATK	0.099314	21.882	20.403
ZNF514	ZNF514	-0.05821	21.871	20.394
F10	F10	0.037492	21.838	20.36
SLC31A2	SLC31A2	0.086011	21.828	20.351
TCF4	TCF4	0.077479	21.817	20.341
CDC14B	CDC14B	0.06603	21.809	20.334
IFT74	IFT74	-0.072101	21.803	20.328
CYP1B1	CYP1B1	0.12734	21.797	20.323
CPXM2	CPXM2	0.10082	21.765	20.291
RAPGEF1	RAPGEF1	0.047544	21.717	20.244
MAPK1	MAPK1	0.058444	21.699	20.226
UTP15	UTP15	-0.041441	21.698	20.226
MORN4	MORN4	-0.044895	21.686	20.214
HLA-DQB1	HLA-DQB1	0.14823	21.662	20.191
DCN	DCN	0.15127	21.616	20.146
AJ420543	AJ420543	-0.062943	21.59	20.119
RNF38	RNF38	0.047076	21.547	20.077
RIC8B	RIC8B	-0.045617	21.545	20.076
C16orf48	C16orf48	-0.05788	21.544	20.076
CYSLTR1	CYSLTR1	0.076043	21.534	20.066
ABLIM1	ABLIM1	0.075093	21.484	20.016
NAT14	NAT14	-0.05524	21.437	19.97
RAC3	RAC3	-0.068488	21.415	19.948
FAM129A	FAM129A	0.11007	21.402	19.936
F2RL2	F2RL2	0.089502	21.386	19.92
KCNA5	KCNA5	0.044788	21.358	19.893
LOC90925	LOC90925	0.077807	21.339	19.874
ITGAX	ITGAX	0.077121	21.3	19.836
HRAS	HRAS	-0.055752	21.299	19.836
GBP1	GBP1	0.12403	21.296	19.833
SEPP1	SEPP1	0.13234	21.276	19.813
HERC3	HERC3	0.062042	21.273	19.811
MOXD1	MOXD1	0.099478	21.269	19.808
C18orf56	C18orf56	-0.095411	21.249	19.788
PSRC1	PSRC1	-0.066725	21.234	19.773
FCER2	FCER2	0.059919	21.188	19.729
PDZD2	PDZD2	0.068321	21.182	19.722
FBXL2	FBXL2	-0.06941	21.158	19.699
WDR90	WDR90	-0.076669	21.155	19.697
ARHGAP24	ARHGAP24	0.05626	21.141	19.683
HMGCS2	HMGCS2	0.23967	21.137	19.679
MALL	MALL	0.09608	21.119	19.662
THBS4	THBS4	0.15842	21.106	19.65
AGBL5	AGBL5	-0.059775	21.087	19.631
GNA14	GNA14	0.058725	21.077	19.622
NPL	NPL	0.076754	21.071	19.616
GHRL	GHRL	0.055391	21.057	19.603
YPEL5	YPEL5	0.046713	21.016	19.562
SEMA3F	SEMA3F	-0.090531	20.998	19.545
KIAA0649	KIAA0649	-0.059796	20.981	19.528
AV30S1	AV30S1	0.02937	20.956	19.503
CYGB	CYGB	0.074121	20.922	19.47
PLA2G2A	PLA2G2A	0.12212	20.892	19.441
CECR1	CECR1	0.036472	20.865	19.414
DDAH2	DDAH2	-0.056957	20.826	19.376
OLFML1	OLFML1	0.072386	20.822	19.373
FAM108C1	FAM108C1	-0.073541	20.799	19.35
MYD88	MYD88	0.046173	20.764	19.315
PUS7	PUS7	-0.057019	20.746	19.298
ARL3	ARL3	-0.071824	20.713	19.265
NOD1	NOD1	0.045981	20.708	19.261
TBC1D4	TBC1D4	0.065862	20.685	19.238
CLDN11	CLDN11	0.10702	20.68	19.234
PTPN22	PTPN22	0.049168	20.675	19.229
LPPR3	LPPR3	-0.056886	20.674	19.229
TSPAN8	TSPAN8	0.13373	20.671	19.226
CNRIP1	CNRIP1	0.054443	20.645	19.201
ETFA	ETFA	0.083218	20.639	19.195
ZNF671	ZNF671	0.073924	20.637	19.194
ZNF251	ZNF251	-0.048277	20.63	19.187
MSRA	MSRA	0.066332	20.621	19.179
EPSTI1	EPSTI1	0.11214	20.615	19.173
BTG1	BTG1	0.053596	20.611	19.17
PFKFB4	PFKFB4	-0.0633	20.611	19.17
KIAA0247	KIAA0247	0.047447	20.553	19.113
C19orf21	C19orf21	-0.048239	20.549	19.109
MFSD3	MFSD3	-0.069378	20.544	19.105
CASQ2	CASQ2	0.053429	20.532	19.093
MITD1	MITD1	0.039684	20.523	19.085
APOE	APOE	0.07032	20.51	19.072
CPNE5	CPNE5	0.036145	20.482	19.044
PPP1R9A	PPP1R9A	-0.06174	20.478	19.041
SNRK	SNRK	0.041676	20.468	19.031
FAM170B	FAM170B	0.037513	20.455	19.019
KCTD5	KCTD5	-0.055104	20.453	19.017
DKFZp666C094	DKFZp666C094	0.051211	20.424	18.989
PTPRE	PTPRE	0.064638	20.401	18.966
TRAM2	TRAM2	0.054256	20.378	18.944
2024-03-01	2024-03-01	0.055554	20.331	18.897
FBLN5	FBLN5	0.07969	20.318	18.885
CFP	CFP	0.031443	20.318	18.885
ADAM28	ADAM28	0.043426	20.276	18.844
ZBTB32	ZBTB32	0.033586	20.269	18.837
FILIP1L	FILIP1L	0.080582	20.265	18.834
APH1A	APH1A	-0.070106	20.25	18.819
ID3	ID3	0.09121	20.246	18.816
MAZ	MAZ	-0.051104	20.24	18.81
AAMP	AAMP	-0.054606	20.238	18.809
CHTF18	CHTF18	-0.076117	20.226	18.797
PPFIA4	PPFIA4	-0.084517	20.223	18.795
ADH1C	ADH1C	0.081523	20.209	18.781
LAYN	LAYN	0.060679	20.17	18.742
RELN	RELN	0.063414	20.16	18.733
GLIPR1	GLIPR1	0.095067	20.148	18.722
NR5A2	NR5A2	0.039099	20.136	18.71
ZNF687	ZNF687	-0.042898	20.085	18.66
DAPK3	DAPK3	-0.059427	20.079	18.654
NCKIPSD	NCKIPSD	-0.047171	20.078	18.654
BIRC3	BIRC3	0.05513	20.067	18.643
BC062365	BC062365	0.059298	20.02	18.597
ING4	ING4	-0.046701	20.015	18.592
PRAF2	PRAF2	-0.045171	20	18.578
SCRIB	SCRIB	-0.062231	19.945	18.522
SEMA6C	SEMA6C	-0.044236	19.941	18.519
FRZB	FRZB	0.10305	19.937	18.516
CDC42SE2	CDC42SE2	0.062465	19.932	18.511
PIK3R1	PIK3R1	0.069021	19.919	18.499
SLC6A18	SLC6A18	-0.029597	19.91	18.49
ID1	ID1	0.080861	19.909	18.489
FCER1G	FCER1G	0.087051	19.904	18.485
EHD4	EHD4	0.046054	19.902	18.483
TMC8	TMC8	0.034055	19.885	18.468
POMGNT1	POMGNT1	-0.048497	19.885	18.468
LOC25845	LOC25845	-0.076629	19.878	18.462
ALKBH2	ALKBH2	-0.052329	19.876	18.459
ZNFPHEX133	ZNFPHEX133	-0.042588	19.833	18.417
PAIP1	PAIP1	-0.036541	19.811	18.395
IKZF3	IKZF3	0.039043	19.787	18.372
NCEH1	NCEH1	0.065674	19.773	18.358
IL17RB	IL17RB	-0.11414	19.764	18.35
EVPL	EVPL	-0.07225	19.736	18.322
SRL	SRL	0.032278	19.729	18.316
APOA1BP	APOA1BP	-0.044591	19.712	18.299
LRFN5	LRFN5	0.044975	19.705	18.293
NCF1B	NCF1B	0.022421	19.699	18.287
HOXD12	HOXD12	0.04436	19.698	18.287
DTL	DTL	-0.061835	19.689	18.278
MRPL47	MRPL47	-0.04692	19.688	18.277
HVCN1	HVCN1	0.045191	19.686	18.276
CCL13	CCL13	0.10779	19.68	18.27
SLC15A3	SLC15A3	0.067805	19.661	18.252
TMEM131	TMEM131	0.053361	19.653	18.245
PELP1	PELP1	-0.052623	19.63	18.222
HCFC1R1	HCFC1R1	-0.071459	19.616	18.209
RND2	RND2	-0.08368	19.607	18.2
MARCKS	MARCKS	0.063487	19.606	18.199
MATN2	MATN2	0.11855	19.602	18.196
NCOA7	NCOA7	0.084923	19.591	18.185
AP3M2	AP3M2	-0.05975	19.573	18.168
CATSPER2P1	CATSPER2P1	-0.04665	19.561	18.156
NR3C1	NR3C1	0.040571	19.555	18.15
LMO2	LMO2	0.060965	19.545	18.141
TNNT1	TNNT1	-0.092224	19.541	18.137
ADCK4	ADCK4	-0.051305	19.535	18.132
FAM83H	FAM83H	-0.077172	19.535	18.132
KDSR	KDSR	-0.05431	19.507	18.105
LTF	LTF	0.21027	19.505	18.103
ATP6V1B1	ATP6V1B1	-0.15777	19.497	18.095
FAM43A	FAM43A	0.05943	19.495	18.094
DOHH	DOHH	-0.041167	19.472	18.071
O1/O11 and JK2	O1/O11 and JK2	0.10153	19.461	18.061
GP1BB	GP1BB	-0.093757	19.447	18.047
TARS2	TARS2	-0.046068	19.441	18.042
FAM161A	FAM161A	-0.053408	19.426	18.027
ZNF629	ZNF629	-0.060169	19.418	18.019
GLIPR2	GLIPR2	0.079623	19.416	18.018
TMEM145	TMEM145	-0.129	19.414	18.017
ZFYVE26	ZFYVE26	0.041468	19.406	18.009
IL32	IL32	0.094134	19.406	18.009
RHOF	RHOF	0.037308	19.386	17.99
UBE3B	UBE3B	-0.045811	19.372	17.977
P2RY12	P2RY12	0.040261	19.363	17.968
SH3BP5L	SH3BP5L	-0.060606	19.362	17.967
NTHL1	NTHL1	-0.063167	19.354	17.96
CCT3	CCT3	-0.053178	19.343	17.949
FKBP11	FKBP11	0.073578	19.341	17.947
REEP2	REEP2	-0.052477	19.323	17.93
TAF6	TAF6	-0.064338	19.306	17.914
ERI3	ERI3	-0.038764	19.281	17.889
ARHGAP33	ARHGAP33	-0.066899	19.274	17.883
C1QC	C1QC	0.078411	19.272	17.881
ZNF703	ZNF703	-0.08485	19.262	17.871
DPCD	DPCD	-0.058538	19.257	17.866
RPL36AL	RPL36AL	0.044515	19.225	17.835
SPIRE1	SPIRE1	-0.058102	19.222	17.833
ARHGEF18	ARHGEF18	0.038621	19.178	17.789
TM6SF1	TM6SF1	0.056292	19.173	17.784
GPNMB	GPNMB	0.093277	19.172	17.784
NARS	NARS	-0.046503	19.17	17.782
PMCH	PMCH	0.034249	19.158	17.771
EEF1B2	EEF1B2	0.06746	19.154	17.767
SNX3	SNX3	0.051982	19.15	17.763
FAM20A	FAM20A	0.041078	19.148	17.762
EARS2	EARS2	-0.04632	19.137	17.752
IFT81	IFT81	-0.033014	19.118	17.733
S100A4	S100A4	0.078957	19.115	17.731
ATN1	ATN1	-0.061348	19.106	17.722
C1orf51	C1orf51	-0.081612	19.084	17.7
ZNF22	ZNF22	0.057066	19.083	17.7
TNFSF13	TNFSF13	0.052777	19.057	17.675
MYT1	MYT1	-0.11857	19.034	17.651
BRCA1	BRCA1	-0.051435	19.024	17.642
CFDP1	CFDP1	-0.05151	19.023	17.642
CYBA	CYBA	0.076559	19.02	17.639
VIM	VIM	0.067296	19.004	17.624
FXYD1	FXYD1	0.048126	18.974	17.594
INO80E	INO80E	-0.046249	18.97	17.59
LPPR4	LPPR4	0.041858	18.963	17.583
C16orf93	C16orf93	-0.078635	18.958	17.579
BQ182905	BQ182905	0.030902	18.948	17.569
CPZ	CPZ	0.077038	18.914	17.536
VPS37A	VPS37A	-0.062672	18.905	17.528
NR2F6	NR2F6	-0.056173	18.9	17.523
SOCS2	SOCS2	0.11629	18.885	17.508
MLST8	MLST8	-0.041546	18.861	17.485
URB2	URB2	-0.046257	18.851	17.476
HSD11B1L	HSD11B1L	-0.059054	18.851	17.476
LPHN1	LPHN1	-0.075669	18.823	17.448
SERF2-C15ORF63	SERF2-C15ORF63	-0.054203	18.818	17.443
ACY3	ACY3	0.06324	18.805	17.43
KCNMB1	KCNMB1	0.08341	18.791	17.417
APLP1	APLP1	-0.11288	18.764	17.391
RAC1	RAC1	-0.067758	18.758	17.384
ZNF512B	ZNF512B	-0.050577	18.755	17.382
DHX30	DHX30	-0.040383	18.724	17.352
ATP13A5	ATP13A5	0.10745	18.709	17.337
RFTN2	RFTN2	0.057044	18.691	17.32
TRUB2	TRUB2	-0.041534	18.679	17.308
EMD	EMD	-0.040973	18.677	17.307
FASTK	FASTK	-0.055245	18.663	17.293
GAPDH	GAPDH	-0.053291	18.654	17.285
MANBAL	MANBAL	-0.05335	18.632	17.263
CHN1	CHN1	0.078974	18.624	17.256
LOC728392	LOC728392	0.069208	18.623	17.255
GALNT12	GALNT12	0.048397	18.608	17.24
2024-09-01	2024-09-01	0.038307	18.607	17.239
NOXO1	NOXO1	-0.071517	18.601	17.234
KLRF1	KLRF1	0.050797	18.596	17.229
GTF2IRD1	GTF2IRD1	-0.048719	18.571	17.205
DDX24	DDX24	0.040497	18.566	17.2
PRR7	PRR7	-0.056229	18.565	17.2
AARSD1	AARSD1	-0.048567	18.558	17.193
TRIM69	TRIM69	0.042517	18.555	17.19
FXYD2	FXYD2	0.026282	18.535	17.17
KIF22	KIF22	-0.053132	18.524	17.16
MAP6D1	MAP6D1	-0.076291	18.481	17.117
KLC2	KLC2	-0.036443	18.461	17.098
SH3BGRL3	SH3BGRL3	0.050947	18.436	17.074
KCTD3	KCTD3	-0.070441	18.435	17.073
PLXNC1	PLXNC1	0.035589	18.42	17.059
SMARCD3	SMARCD3	-0.077385	18.41	17.049
PSMB8	PSMB8	0.089299	18.407	17.046
ST6GALNAC1	ST6GALNAC1	0.059177	18.403	17.042
RTKN	RTKN	-0.051925	18.397	17.036
EXOSC4	EXOSC4	-0.060366	18.39	17.031
ZNF428	ZNF428	-0.064281	18.387	17.028
TLR1	TLR1	0.059346	18.385	17.026
WA1	WA1	-0.03948	18.372	17.014
ACTN2	ACTN2	-0.032485	18.354	16.996
C2orf88	C2orf88	0.07136	18.344	16.986
TRNP1	TRNP1	-0.069046	18.335	16.978
LTBR	LTBR	-0.059637	18.335	16.978
PIGR	PIGR	0.13164	18.328	16.972
DNAJC30	DNAJC30	-0.051762	18.32	16.964
LTA4H	LTA4H	0.037252	18.313	16.957
RECQL4	RECQL4	-0.074135	18.289	16.933
NAB2	NAB2	-0.052676	18.277	16.922
THBS3	THBS3	-0.061513	18.276	16.922
B2M	B2M	0.071128	18.275	16.921
WDR5	WDR5	-0.047248	18.266	16.912
FABP4	FABP4	0.16182	18.256	16.902
DYX1C1-CCPG1	DYX1C1-CCPG1	-0.034492	18.248	16.895
IL2RA	IL2RA	0.049427	18.213	16.861
ZNF358	ZNF358	-0.046801	18.209	16.857
ZNF16	ZNF16	-0.048906	18.2	16.848
CAPS	CAPS	-0.10021	18.197	16.846
SAMD1	SAMD1	-0.04808	18.169	16.818
SGCB	SGCB	-0.043344	18.165	16.815
AK056817	AK056817	0.056492	18.165	16.815
CCNDBP1	CCNDBP1	0.069998	18.152	16.803
DAZAP2	DAZAP2	0.041477	18.151	16.802
DTHD1	DTHD1	0.025263	18.148	16.799
HTR2B	HTR2B	0.068604	18.145	16.797
CBLB	CBLB	0.04398	18.129	16.781
CENPF	CENPF	-0.091124	18.127	16.779
LAIR1	LAIR1	0.04987	18.104	16.757
GPKOW	GPKOW	-0.040634	18.093	16.746
ASB13	ASB13	-0.076265	18.08	16.733
CD36	CD36	0.13787	18.078	16.732
RCAN2	RCAN2	0.060502	18.065	16.719
MAPRE3	MAPRE3	-0.060142	18.054	16.708
P2RY6	P2RY6	0.057075	18.038	16.693
SRPX	SRPX	0.11539	18.015	16.671
SLC15A2	SLC15A2	0.049838	18.007	16.663
FAM113B	FAM113B	0.09507	17.992	16.648
POLE4	POLE4	0.042233	17.987	16.644
CAP1	CAP1	0.031934	17.959	16.616
C12orf60	C12orf60	-0.067565	17.958	16.615
SAT1	SAT1	0.043322	17.957	16.615
DDR1	DDR1	-0.070165	17.942	16.6
IL6	IL6	0.087079	17.941	16.599
PLAGL1	PLAGL1	0.053349	17.925	16.584
LRRFIP2	LRRFIP2	-0.066868	17.911	16.57
SIDT1	SIDT1	0.079078	17.901	16.56
AK128192	AK128192	0.030657	17.866	16.526
FAM134A	FAM134A	-0.040944	17.856	16.516
CEBPA	CEBPA	0.070275	17.828	16.489
FEZ2	FEZ2	0.049885	17.818	16.479
CCND1	CCND1	-0.088186	17.81	16.472
RAB27A	RAB27A	0.057877	17.809	16.471
AP4M1	AP4M1	-0.04105	17.796	16.458
TMEM156	TMEM156	0.0433	17.782	16.445
NRP1	NRP1	0.068234	17.782	16.445
PRUNE	PRUNE	-0.047796	17.782	16.445
PDE4DIP	PDE4DIP	0.043481	17.777	16.441
RBBP8	RBBP8	-0.080797	17.775	16.439
EMILIN2	EMILIN2	0.072622	17.764	16.429
RMND1	RMND1	-0.08881	17.76	16.425
SPIB	SPIB	0.08236	17.747	16.412
KLC3	KLC3	-0.054921	17.739	16.405
TTC30A	TTC30A	-0.04921	17.73	16.396
MTM1	MTM1	0.0436	17.71	16.376
CLNK	CLNK	0.026851	17.701	16.368
ANKRD55	ANKRD55	0.035704	17.694	16.361
RUVBL2	RUVBL2	-0.042346	17.692	16.36
ZNHIT2	ZNHIT2	-0.04913	17.682	16.351
PITPNM1	PITPNM1	0.058897	17.673	16.342
AK090870	AK090870	0.050142	17.67	16.339
TFAP4	TFAP4	-0.036745	17.657	16.326
RASIP1	RASIP1	0.076872	17.652	16.321
APOBEC3C	APOBEC3C	0.043773	17.649	16.319
SS18L1	SS18L1	-0.047456	17.642	16.313
RNF145	RNF145	0.077509	17.639	16.31
B3GALNT1	B3GALNT1	-0.050065	17.634	16.305
PLD6	PLD6	-0.04961	17.593	16.265
EIF3L	EIF3L	0.044336	17.579	16.251
SNX20	SNX20	0.024739	17.578	16.251
TMEM106C	TMEM106C	-0.054543	17.569	16.242
GPC1	GPC1	-0.054284	17.562	16.235
DHX34	DHX34	-0.045244	17.555	16.229
DSE	DSE	0.069661	17.539	16.213
CLPTM1L	CLPTM1L	-0.043758	17.532	16.206
RHOD	RHOD	-0.061842	17.516	16.19
C8orf82	C8orf82	-0.059689	17.511	16.186
GPX3	GPX3	0.094013	17.51	16.185
BAG4	BAG4	-0.075647	17.502	16.178
PHACTR2	PHACTR2	0.057484	17.488	16.165
TMEM204	TMEM204	0.058136	17.474	16.15
KIF17	KIF17	0.02228	17.463	16.14
GRAP2	GRAP2	0.026055	17.46	16.137
SNX24	SNX24	-0.054099	17.458	16.135
PLTP	PLTP	0.075333	17.444	16.122
MYL6B	MYL6B	-0.041114	17.427	16.106
EPS15L1	EPS15L1	-0.049077	17.419	16.097
IGSF8	IGSF8	-0.049996	17.416	16.095
FAM53A	FAM53A	-0.046435	17.409	16.089
CLCN2	CLCN2	-0.030687	17.389	16.069
N4BP2L1	N4BP2L1	0.049566	17.384	16.064
CD14	CD14	0.07115	17.368	16.049
CAT	CAT	0.06881	17.355	16.036
ZNF366	ZNF366	0.031458	17.334	16.016
AMMECR1L	AMMECR1L	-0.038543	17.329	16.011
NKAIN1	NKAIN1	-0.071485	17.317	15.999
FES	FES	0.058795	17.314	15.997
RGS10	RGS10	0.065892	17.306	15.989
ISG20	ISG20	0.083814	17.28	15.963
AQP1	AQP1	0.057978	17.276	15.96
TRA@	TRA@	0.023467	17.275	15.959
RNF126P1	RNF126P1	0.12282	17.236	15.921
DKFZp761K0816	DKFZp761K0816	-0.098482	17.23	15.915
PRPF40B	PRPF40B	-0.031565	17.201	15.886
C2orf40	C2orf40	0.12883	17.177	15.863
SLFN12	SLFN12	0.042483	17.17	15.855
SS18	SS18	-0.059236	17.158	15.844
NLRP7	NLRP7	0.046592	17.157	15.844
GDF10	GDF10	0.044636	17.151	15.838
GTSF1L	GTSF1L	0.024297	17.135	15.823
KLHDC5	KLHDC5	-0.042155	17.108	15.796
BMP2K	BMP2K	0.048382	17.101	15.789
AGAP3	AGAP3	-0.0447	17.079	15.767
MTCH2	MTCH2	-0.035104	17.071	15.76
NRXN2	NRXN2	0.071606	17.055	15.744
MAP3K12	MAP3K12	-0.043923	17.052	15.741
TNFRSF14	TNFRSF14	0.054231	17.044	15.734
PELI1	PELI1	0.06082	17.039	15.73
MBOAT7	MBOAT7	-0.065669	17.038	15.729
P2RX1	P2RX1	0.036308	17.032	15.723
C16orf42	C16orf42	-0.042197	17.02	15.711
MED25	MED25	-0.04763	16.979	15.671
FJX1	FJX1	-0.07482	16.979	15.671
RAD51L3-RFFL	RAD51L3-RFFL	0.0466	16.976	15.668
CCDC106	CCDC106	-0.065253	16.971	15.664
TNFRSF25	TNFRSF25	0.080659	16.964	15.657
TRIM68	TRIM68	0.054774	16.963	15.656
CDC25C	CDC25C	-0.056284	16.96	15.654
SOX7	SOX7	0.045629	16.952	15.646
CBLC	CBLC	-0.075372	16.942	15.637
EIF4E3	EIF4E3	0.061871	16.913	15.608
C8orf51	C8orf51	-0.060203	16.909	15.604
AFF1	AFF1	0.049206	16.892	15.587
SIPA1	SIPA1	0.051684	16.887	15.583
LDLRAD3	LDLRAD3	-0.078313	16.873	15.57
PDLIM1	PDLIM1	0.084823	16.87	15.567
AK096668	AK096668	-0.035948	16.865	15.562
GPCPD1	GPCPD1	0.05677	16.862	15.559
MSN	MSN	0.055419	16.856	15.554
FLJ14346	FLJ14346	-0.031933	16.856	15.554
PPP2R5C	PPP2R5C	0.042747	16.843	15.541
BOLA2	BOLA2	-0.072174	16.841	15.54
CARD16	CARD16	0.039052	16.813	15.512
LHX6	LHX6	0.0703	16.809	15.508
FHL5	FHL5	0.033084	16.807	15.507
DAB2	DAB2	0.061722	16.804	15.504
C6orf141	C6orf141	-0.11608	16.799	15.5
TSNAXIP1	TSNAXIP1	-0.037611	16.797	15.498
IL4R	IL4R	0.065184	16.796	15.497
C2CD4B	C2CD4B	0.12152	16.791	15.493
BOLA1	BOLA1	-0.043974	16.783	15.485
FCRL6	FCRL6	0.0241	16.769	15.472
SNRPD1	SNRPD1	-0.044945	16.767	15.47
PBX4	PBX4	0.056079	16.765	15.468
THOP1	THOP1	-0.055043	16.762	15.466
PYCRL	PYCRL	-0.045009	16.751	15.455
STAB2	STAB2	0.033074	16.742	15.446
IFT140	IFT140	-0.064911	16.741	15.446
DJ031154	DJ031154	0.041731	16.741	15.446
RGS11	RGS11	-0.12109	16.737	15.442
KCNA3	KCNA3	0.022204	16.732	15.437
TNFRSF9	TNFRSF9	0.043084	16.706	15.412
MAP4	MAP4	-0.055757	16.697	15.403
TMEM123	TMEM123	0.078793	16.696	15.403
TMEM88	TMEM88	0.045115	16.695	15.402
SMPDL3A	SMPDL3A	0.076105	16.684	15.391
C11orf96	C11orf96	0.072839	16.681	15.388
SLC1A3	SLC1A3	0.071077	16.676	15.384
LARP4	LARP4	-0.070659	16.665	15.373
PAMR1	PAMR1	0.081399	16.648	15.357
BC038747	BC038747	-0.04054	16.647	15.357
TANK	TANK	0.043444	16.638	15.348
KIAA0355	KIAA0355	0.038822	16.629	15.339
PARP15	PARP15	0.031505	16.622	15.332
PARP6	PARP6	-0.054288	16.616	15.326
SH3RF1	SH3RF1	-0.064224	16.608	15.318
ZNF423	ZNF423	0.059696	16.583	15.294
OXNAD1	OXNAD1	0.042723	16.579	15.29
FAHD1	FAHD1	-0.055789	16.574	15.286
SOCS1	SOCS1	0.055897	16.573	15.285
ISYNA1	ISYNA1	-0.062506	16.563	15.275
JAM3	JAM3	0.060814	16.559	15.272
DMPK	DMPK	-0.04292	16.551	15.264
HSPB6	HSPB6	0.088785	16.547	15.261
TPRA1	TPRA1	-0.030349	16.543	15.257
TTYH2	TTYH2	0.047459	16.529	15.243
SPIRE2	SPIRE2	-0.07579	16.519	15.233
CD160	CD160	0.03338	16.518	15.233
BAIAP2	BAIAP2	-0.062713	16.505	15.22
LAT2	LAT2	0.060035	16.501	15.217
GIMAP2	GIMAP2	0.06141	16.49	15.206
CLEC9A	CLEC9A	0.024776	16.488	15.204
MTL5	MTL5	-0.091083	16.484	15.201
SEC14L1	SEC14L1	0.046537	16.472	15.189
GPAA1	GPAA1	-0.057206	16.462	15.179
IL10RB	IL10RB	0.055217	16.46	15.178
RNF144B	RNF144B	0.070527	16.458	15.176
C11orf75	C11orf75	0.079552	16.442	15.161
ACSL4	ACSL4	0.06762	16.436	15.155
VAT1	VAT1	-0.048242	16.429	15.148
SLC4A3	SLC4A3	-0.060509	16.408	15.127
RHBDD3	RHBDD3	-0.047043	16.403	15.123
CYP2U1	CYP2U1	0.040941	16.39	15.11
CDK5	CDK5	-0.049363	16.372	15.092
YWHAG	YWHAG	-0.045009	16.361	15.082
C2CD2	C2CD2	0.064347	16.351	15.072
C12orf24	C12orf24	-0.065581	16.345	15.066
RHPN1	RHPN1	-0.058106	16.332	15.054
ATOH8	ATOH8	0.035569	16.314	15.036
PCDH18	PCDH18	0.081477	16.305	15.027
TMPRSS2	TMPRSS2	0.095869	16.293	15.016
ADCY4	ADCY4	0.078595	16.291	15.014
FUZ	FUZ	-0.040223	16.289	15.012
EXOSC5	EXOSC5	-0.043568	16.282	15.006
PLEKHH3	PLEKHH3	-0.05261	16.28	15.004
CD276	CD276	-0.054515	16.27	14.994
CR1	CR1	0.026968	16.269	14.994
BATF	BATF	0.07636	16.268	14.993
HPN	HPN	-0.11488	16.267	14.993
SPATA2L	SPATA2L	-0.043191	16.263	14.989
LIPG	LIPG	0.04113	16.258	14.985
LIMA1	LIMA1	0.058069	16.235	14.962
AK093940	AK093940	-0.048516	16.229	14.956
HEXB	HEXB	0.031445	16.221	14.948
C5orf41	C5orf41	0.050094	16.215	14.942
TCRGV	TCRGV	0.022985	16.197	14.925
TESC	TESC	0.06046	16.193	14.922
ATG3	ATG3	0.042594	16.185	14.914
LCNL1	LCNL1	0.029436	16.185	14.914
KISS1R	KISS1R	-0.10333	16.181	14.911
ARHGAP23	ARHGAP23	0.065992	16.181	14.911
PLEKHF1	PLEKHF1	0.081307	16.176	14.905
AK130049	AK130049	0.078546	16.175	14.905
ANKRD13B	ANKRD13B	-0.034302	16.175	14.905
TINF2	TINF2	0.053906	16.173	14.904
DKFZp434N035	DKFZp434N035	-0.041475	16.173	14.904
EIF3K	EIF3K	0.027597	16.171	14.903
C1orf86	C1orf86	-0.051498	16.163	14.895
HIF1A	HIF1A	0.071032	16.154	14.886
SUN2	SUN2	0.04064	16.148	14.881
AP1M2	AP1M2	-0.047327	16.141	14.874
NR2F1	NR2F1	0.10214	16.138	14.871
DHPS	DHPS	-0.045175	16.121	14.854
SNCA	SNCA	0.065127	16.116	14.85
ABHD3	ABHD3	0.069215	16.113	14.847
C9orf78	C9orf78	0.02756	16.112	14.847
PAQR7	PAQR7	-0.051871	16.109	14.844
SIT1	SIT1	0.029175	16.105	14.84
GYPC	GYPC	0.082197	16.083	14.819
MIFR-1	MIFR-1	0.05909	16.077	14.813
LCN6	LCN6	0.027253	16.074	14.81
CXCL10	CXCL10	0.13961	16.064	14.8
C17orf53	C17orf53	-0.06542	16.06	14.796
ZNF319	ZNF319	0.037429	16.059	14.796
LPIN1	LPIN1	0.064256	16.058	14.796
RBM5	RBM5	0.037916	16.056	14.794
CHMP4C	CHMP4C	-0.056996	16.055	14.793
UGT2B7	UGT2B7	0.20696	16.049	14.787
GATAD1	GATAD1	-0.038944	16.038	14.776
TOX	TOX	0.033929	16.033	14.772
WDR83	WDR83	-0.052889	16.024	14.763
RASSF4	RASSF4	0.06316	16.012	14.752
C1R	C1R	0.10932	16.012	14.752
ATG4C	ATG4C	0.043006	16.01	14.751
RRP12	RRP12	-0.043276	16	14.74
WHSC2	WHSC2	-0.032344	15.997	14.738
CRTC2	CRTC2	-0.043924	15.995	14.736
SRSF1	SRSF1	-0.030807	15.988	14.73
GANAB	GANAB	-0.053604	15.972	14.714
TCTN1	TCTN1	-0.059116	15.957	14.7
FAM71E1	FAM71E1	-0.065956	15.957	14.7
WNT16	WNT16	-0.028195	15.953	14.695
MLF1	MLF1	-0.049181	15.947	14.69
PTMS	PTMS	-0.057371	15.942	14.685
ALDH1A2	ALDH1A2	0.064715	15.94	14.684
TMPRSS6	TMPRSS6	-0.10092	15.927	14.671
RUSC1	RUSC1	-0.044583	15.919	14.663
TRAF3IP1	TRAF3IP1	-0.03072	15.916	14.66
PKHD1L1	PKHD1L1	0.024628	15.899	14.644
MOBKL2B	MOBKL2B	0.056364	15.883	14.629
CCDC24	CCDC24	-0.074326	15.883	14.629
NARG2	NARG2	-0.040038	15.876	14.622
UBR5	UBR5	-0.043968	15.873	14.619
TROVE2	TROVE2	-0.041499	15.871	14.618
LILRB3	LILRB3	0.071657	15.871	14.618
C1orf135	C1orf135	-0.065983	15.87	14.618
CTSG	CTSG	0.12374	15.869	14.616
CIDEC	CIDEC	0.14623	15.864	14.612
ARPP19	ARPP19	-0.059255	15.863	14.612
CCDC74A	CCDC74A	-0.13121	15.858	14.606
ATAD3A	ATAD3A	-0.058661	15.852	14.601
LAG3	LAG3	0.09234	15.85	14.599
THYN1	THYN1	0.043781	15.847	14.596
CC2D1A	CC2D1A	-0.036785	15.833	14.583
UXT	UXT	0.031362	15.828	14.578
CLEC4C	CLEC4C	0.035849	15.804	14.554
AKT1S1	AKT1S1	-0.043086	15.781	14.532
GRAMD1A	GRAMD1A	-0.046546	15.76	14.511
TCRB	TCRB	0.022769	15.753	14.505
STH	STH	-0.044119	15.75	14.502
PMAIP1	PMAIP1	-0.080873	15.736	14.488
ALDH1A3	ALDH1A3	0.096377	15.731	14.484
CACNB3	CACNB3	-0.061138	15.731	14.484
ARHGAP20	ARHGAP20	0.029729	15.716	14.469
SERPINF1	SERPINF1	0.081257	15.702	14.455
POLR2J	POLR2J	-0.050722	15.701	14.454
ASCL2	ASCL2	0.10479	15.7	14.454
CLN6	CLN6	-0.033823	15.684	14.438
YPEL2	YPEL2	0.063068	15.679	14.433
GATM	GATM	0.086449	15.667	14.422
HDAC11	HDAC11	-0.068133	15.653	14.409
SHARPIN	SHARPIN	-0.047798	15.651	14.406
EHMT2	EHMT2	-0.034329	15.634	14.39
CD163	CD163	0.1025	15.633	14.39
CASP10	CASP10	0.021522	15.631	14.387
PSMC3IP	PSMC3IP	-0.045785	15.621	14.378
TRAP1	TRAP1	-0.039088	15.612	14.369
SCNN1D	SCNN1D	-0.069019	15.612	14.369
WDFY2	WDFY2	0.042704	15.61	14.368
VAMP1	VAMP1	0.060071	15.61	14.368
MLLT4	MLLT4	-0.075395	15.609	14.367
HELQ	HELQ	0.029962	15.608	14.366
2024-09-03	2024-09-03	-0.10372	15.602	14.361
TNPO2	TNPO2	-0.037104	15.595	14.355
BAI2	BAI2	-0.064506	15.595	14.355
COMMD1	COMMD1	0.027927	15.591	14.351
WDR34	WDR34	-0.050929	15.578	14.339
TRAPPC6A	TRAPPC6A	-0.047585	15.566	14.327
FLNB	FLNB	-0.065005	15.552	14.313
ROGDI	ROGDI	-0.058213	15.551	14.312
ANKS3	ANKS3	-0.04843	15.54	14.301
GRAMD2	GRAMD2	0.096875	15.532	14.293
C17orf79	C17orf79	-0.041296	15.501	14.263
LOC401010	LOC401010	-0.027661	15.496	14.259
SPTLC2	SPTLC2	0.047544	15.495	14.257
NOXA1	NOXA1	-0.064666	15.494	14.257
TRIL	TRIL	0.087322	15.492	14.256
HSD17B2	HSD17B2	0.1013	15.486	14.25
NRBF2	NRBF2	0.056444	15.484	14.248
NAA25	NAA25	-0.037148	15.483	14.247
GSTP1	GSTP1	0.086604	15.483	14.247
HMMR	HMMR	-0.073999	15.478	14.243
SLITRK6	SLITRK6	-0.07855	15.475	14.24
PPWD1	PPWD1	0.040846	15.474	14.239
PFDN4	PFDN4	-0.044638	15.467	14.233
PLEKHB1	PLEKHB1	-0.094916	15.463	14.229
SFRP1	SFRP1	0.16746	15.46	14.226
C9orf167	C9orf167	0.026824	15.456	14.223
DYRK1B	DYRK1B	-0.048288	15.455	14.222
SURF2	SURF2	-0.030121	15.444	14.211
LOC390705	LOC390705	-0.036227	15.434	14.202
CROCC	CROCC	-0.035397	15.429	14.197
LGALS9C	LGALS9C	0.043456	15.424	14.192
ANKRD28	ANKRD28	-0.044886	15.418	14.186
TSSC4	TSSC4	-0.041358	15.414	14.183
ARNTL	ARNTL	0.044543	15.41	14.179
C12orf52	C12orf52	-0.034508	15.392	14.162
LRWD1	LRWD1	-0.041575	15.39	14.16
DVL1	DVL1	-0.033365	15.389	14.159
AY262164	AY262164	0.030115	15.382	14.152
SLIT3	SLIT3	0.07145	15.38	14.151
UBE2L6	UBE2L6	0.077826	15.378	14.149
PRB3	PRB3	-0.028817	15.376	14.148
ACSM3	ACSM3	0.062981	15.363	14.135
ASIP	ASIP	0.042419	15.346	14.118
ARHGEF16	ARHGEF16	-0.052629	15.343	14.115
SCAMP3	SCAMP3	-0.035114	15.34	14.113
CNKSR1	CNKSR1	-0.033421	15.338	14.111
FAM133B	FAM133B	-0.055265	15.326	14.099
APOC1	APOC1	0.083753	15.311	14.084
CR603183	CR603183	0.046475	15.307	14.081
PAICS	PAICS	-0.038062	15.299	14.073
ZP2	ZP2	0.074815	15.295	14.07
ARMC5	ARMC5	-0.037647	15.294	14.069
ENC1	ENC1	0.063126	15.292	14.066
SNX30	SNX30	0.04586	15.28	14.055
GPT	GPT	-0.08812	15.279	14.055
FAM86C	FAM86C	-0.034795	15.269	14.045
DENND3	DENND3	0.040872	15.269	14.045
TOP1MT	TOP1MT	-0.055549	15.269	14.045
HMHA1	HMHA1	0.045947	15.267	14.044
RAD54L	RAD54L	-0.049334	15.26	14.037
LAPTM5	LAPTM5	0.066822	15.256	14.033
RIMS4	RIMS4	-0.072633	15.252	14.03
LRRC37A4	LRRC37A4	0.040362	15.244	14.022
KIF15	KIF15	-0.062018	15.235	14.013
PODN	PODN	0.09602	15.234	14.013
CDK5RAP3	CDK5RAP3	-0.056304	15.231	14.01
FSCN2	FSCN2	-0.046563	15.219	13.998
PHF11	PHF11	0.037477	15.21	13.989
C13orf33	C13orf33	0.04842	15.204	13.984
DHRS13	DHRS13	-0.050729	15.204	13.984
ACBD6	ACBD6	-0.034521	15.186	13.967
C22orf23	C22orf23	-0.028673	15.18	13.96
FCRL2	FCRL2	0.021969	15.177	13.958
CETN3	CETN3	-0.055621	15.174	13.956
ZNF274	ZNF274	0.050543	15.174	13.956
KLHDC9	KLHDC9	-0.098894	15.172	13.954
RBKS	RBKS	-0.060152	15.171	13.953
PPFIBP2	PPFIBP2	0.057491	15.166	13.948
ARMC1	ARMC1	-0.04376	15.155	13.937
PNRC1	PNRC1	0.02061	15.148	13.931
CCNL1	CCNL1	0.04233	15.146	13.93
EHD1	EHD1	0.04739	15.141	13.925
MEIS2	MEIS2	0.055067	15.136	13.919
ANGPTL6	ANGPTL6	0.023043	15.126	13.91
INSL3	INSL3	0.024417	15.116	13.9
BX099468	BX099468	0.022963	15.109	13.894
COMMD6	COMMD6	0.052829	15.105	13.89
HMG20B	HMG20B	-0.045963	15.105	13.89
NMT1	NMT1	-0.040038	15.101	13.887
PDGFRA	PDGFRA	0.072011	15.099	13.884
FSTL1	FSTL1	0.073289	15.093	13.879
CDC42BPA	CDC42BPA	-0.05794	15.089	13.876
ZNF579	ZNF579	-0.048078	15.087	13.873
DSCR6	DSCR6	-0.091855	15.085	13.872
AHCTF1	AHCTF1	-0.03913	15.077	13.864
LPIN2	LPIN2	0.039366	15.075	13.862
NCOA4	NCOA4	0.028468	15.07	13.858
FBXO2	FBXO2	-0.09271	15.068	13.856
SPNS1	SPNS1	-0.042828	15.067	13.856
ARHGEF11	ARHGEF11	-0.036477	15.067	13.856
FARSA	FARSA	-0.040943	15.066	13.855
RAB13	RAB13	-0.049174	15.062	13.852
TOMM40	TOMM40	-0.040658	15.062	13.851
FKBP1A	FKBP1A	0.072559	15.057	13.847
PAPD4	PAPD4	0.043588	15.052	13.842
EFCAB7	EFCAB7	-0.038204	15.049	13.839
FBLN2	FBLN2	0.092993	15.04	13.831
AQP7	AQP7	0.057752	15.021	13.812
PLBD1	PLBD1	0.077354	15.018	13.809
ACOT7	ACOT7	-0.056218	15.017	13.809
PAFAH1B3	PAFAH1B3	-0.049264	15.011	13.803
OXA1L	OXA1L	0.033623	15.006	13.798
STK40	STK40	0.037676	15.003	13.796
HAGH	HAGH	-0.047561	14.968	13.761
CNTROB	CNTROB	-0.039637	14.961	13.754
CYP4Z2P	CYP4Z2P	0.11166	14.96	13.753
TUB	TUB	-0.058022	14.959	13.753
PCCA	PCCA	0.04956	14.938	13.732
PRRT3	PRRT3	-0.087004	14.935	13.729
AK124146	AK124146	0.037276	14.924	13.718
SLC45A1	SLC45A1	-0.026163	14.904	13.699
GLB1	GLB1	0.043334	14.904	13.699
BZRAP1	BZRAP1	-0.061252	14.9	13.696
G6PC3	G6PC3	-0.054872	14.896	13.692
STIM2	STIM2	0.028328	14.893	13.689
HLX	HLX	0.042339	14.89	13.686
TEAD4	TEAD4	-0.05593	14.876	13.672
KLF13	KLF13	0.05431	14.872	13.669
TOPBP1	TOPBP1	-0.042692	14.871	13.668
TMEM198	TMEM198	-0.050398	14.85	13.647
LOC338758	LOC338758	0.060794	14.846	13.644
RNF19B	RNF19B	0.050989	14.846	13.644
XPO5	XPO5	-0.042235	14.845	13.644
TMED5	TMED5	0.049775	14.845	13.643
EIF4B	EIF4B	0.038158	14.84	13.639
GPR124	GPR124	0.058636	14.82	13.619
MEGF10	MEGF10	-0.074845	14.817	13.616
CEP290	CEP290	-0.042388	14.809	13.608
ERLIN2	ERLIN2	-0.069658	14.808	13.608
ZNF232	ZNF232	-0.048405	14.797	13.597
ADIPOR1	ADIPOR1	-0.039858	14.788	13.589
PVR	PVR	-0.046547	14.76	13.561
ZFP106	ZFP106	0.040847	14.752	13.553
ENPP3	ENPP3	0.085347	14.741	13.542
PCSK7	PCSK7	0.046226	14.735	13.537
ANO6	ANO6	0.046213	14.735	13.537
RMI1	RMI1	-0.047493	14.731	13.533
IGF1R	IGF1R	-0.11147	14.729	13.532
FAM72D	FAM72D	-0.046574	14.722	13.525
ZNF653	ZNF653	-0.040001	14.72	13.523
FXR2	FXR2	-0.039403	14.715	13.519
OBFC2B	OBFC2B	-0.038991	14.706	13.51
TUBB8	TUBB8	-0.04836	14.696	13.499
FAM195B	FAM195B	-0.045322	14.694	13.498
SCARNA9	SCARNA9	0.059204	14.693	13.497
GLS2	GLS2	-0.049409	14.692	13.497
C19orf10	C19orf10	-0.063252	14.69	13.495
UGT2B11	UGT2B11	0.19338	14.687	13.493
PPIP5K1	PPIP5K1	-0.04841	14.679	13.485
KIF24	KIF24	-0.043049	14.677	13.483
ADORA1	ADORA1	-0.094298	14.677	13.483
LRRCC1	LRRCC1	-0.063343	14.675	13.482
MTHFD2L	MTHFD2L	-0.036548	14.665	13.472
JUNB	JUNB	0.060868	14.65	13.457
TRIAP1	TRIAP1	-0.030249	14.65	13.457
USP37	USP37	-0.034736	14.625	13.432
C1orf88	C1orf88	-0.036812	14.613	13.421
ZMYND10	ZMYND10	-0.074469	14.612	13.42
SNORA64	SNORA64	-0.039086	14.597	13.406
KCNF1	KCNF1	-0.12589	14.596	13.405
C3orf39	C3orf39	-0.036777	14.577	13.386
DLG5	DLG5	-0.038334	14.553	13.362
C11orf24	C11orf24	-0.034527	14.546	13.356
MRPL24	MRPL24	-0.048757	14.544	13.354
DPEP1	DPEP1	0.024439	14.543	13.352
CR611239	CR611239	0.045398	14.512	13.323
SERPINE2	SERPINE2	0.088383	14.502	13.313
NRIP2	NRIP2	0.025447	14.493	13.303
SPI1	SPI1	0.05617	14.492	13.303
MTO1	MTO1	0.036578	14.492	13.303
TCRAVN1	TCRAVN1	0.02076	14.488	13.3
LOC283070	LOC283070	0.061662	14.486	13.298
NAT15	NAT15	-0.037764	14.483	13.296
TMEM184B	TMEM184B	-0.046531	14.476	13.288
EML4	EML4	0.044327	14.472	13.285
TPRN	TPRN	-0.052891	14.464	13.277
ERG	ERG	0.028599	14.442	13.256
MRPL28	MRPL28	-0.036309	14.442	13.255
HSP90AB3P	HSP90AB3P	-0.057448	14.439	13.253
LCN12	LCN12	-0.072326	14.435	13.249
KCNIP1	KCNIP1	0.030139	14.413	13.227
TTLL1	TTLL1	-0.040126	14.399	13.214
TUBG1	TUBG1	-0.046583	14.397	13.212
DECR2	DECR2	-0.059647	14.39	13.205
PLIN1	PLIN1	0.085299	14.389	13.204
MRPL17	MRPL17	-0.035384	14.38	13.196
AK055561	AK055561	0.05927	14.374	13.19
DEFB1	DEFB1	0.13257	14.371	13.188
VWA5B2	VWA5B2	-0.027737	14.37	13.187
PEBP1	PEBP1	-0.042677	14.37	13.187
ANKRD39	ANKRD39	-0.040451	14.364	13.181
ELP2	ELP2	-0.076448	14.361	13.179
PTDSS2	PTDSS2	-0.045857	14.357	13.175
C1orf35	C1orf35	-0.035833	14.351	13.169
EAF1	EAF1	-0.050156	14.349	13.167
KIAA0494	KIAA0494	0.038596	14.342	13.16
C19orf48	C19orf48	-0.050495	14.339	13.158
POLR3GL	POLR3GL	0.04078	14.328	13.147
TRAIP	TRAIP	-0.026717	14.323	13.142
MRPS31	MRPS31	0.032187	14.321	13.141
YDJC	YDJC	-0.035302	14.313	13.133
MZT1	MZT1	-0.049997	14.311	13.131
TMEM184C	TMEM184C	-0.021273	14.308	13.128
CD248	CD248	0.067799	14.293	13.113
GNB2	GNB2	-0.039262	14.286	13.107
DCTN4	DCTN4	-0.054272	14.278	13.099
SLC25A11	SLC25A11	-0.043369	14.278	13.099
HDHD2	HDHD2	-0.04558	14.277	13.099
CSTF3	CSTF3	-0.053928	14.273	13.095
FAM164C	FAM164C	-0.050615	14.273	13.095
FH	FH	-0.045525	14.269	13.091
CLEC3B	CLEC3B	0.061514	14.258	13.08
SEMA4F	SEMA4F	-0.034857	14.255	13.078
POLD2	POLD2	-0.033682	14.246	13.07
FBXO41	FBXO41	-0.039103	14.243	13.067
POLR2H	POLR2H	-0.029481	14.235	13.059
DPYS	DPYS	0.023953	14.222	13.046
AA419501	AA419501	-0.040538	14.221	13.045
GPATCH1	GPATCH1	-0.033287	14.218	13.043
IER3IP1	IER3IP1	-0.062429	14.217	13.042
LILRB1	LILRB1	0.020203	14.215	13.04
WDR62	WDR62	-0.039717	14.211	13.036
RSPO3	RSPO3	0.050945	14.186	13.012
C14orf145	C14orf145	0.045764	14.183	13.009
SEMA4A	SEMA4A	0.057281	14.142	12.968
KLF11	KLF11	0.048115	14.135	12.962
LBP	LBP	0.129	14.129	12.955
PELI2	PELI2	0.056187	14.124	12.951
PHLPP1	PHLPP1	-0.043208	14.123	12.95
ZFYVE27	ZFYVE27	-0.037392	14.121	12.948
TMCO6	TMCO6	-0.032796	14.116	12.944
BX101262	BX101262	0.026575	14.11	12.938
NUMB	NUMB	0.029138	14.095	12.924
NUF2	NUF2	-0.049489	14.071	12.899
GINS4	GINS4	-0.041787	14.07	12.899
FXYD5	FXYD5	0.061391	14.066	12.895
AAAS	AAAS	-0.031786	14.057	12.887
CALM1	CALM1	0.033818	14.055	12.885
COX4I2	COX4I2	0.037723	14.051	12.881
METTL2A	METTL2A	-0.04439	14.048	12.878
LOC100506144	LOC100506144	0.054946	14.043	12.873
RCOR2	RCOR2	-0.078528	14.032	12.862
LIX1L	LIX1L	0.046376	14.031	12.862
TRIM11	TRIM11	-0.039971	14.027	12.858
ABCA2	ABCA2	-0.050013	14.024	12.855
ARL6IP4	ARL6IP4	-0.036761	14.018	12.85
AKAP13	AKAP13	0.042468	14.01	12.842
POPDC2	POPDC2	0.030453	14.007	12.839
ZMYM4	ZMYM4	-0.032294	13.989	12.821
ZNF3	ZNF3	-0.041107	13.987	12.82
KIAA0895	KIAA0895	-0.051059	13.982	12.815
CCDC104	CCDC104	-0.048692	13.977	12.81
AKR1C4	AKR1C4	0.11067	13.963	12.797
AKAP8L	AKAP8L	-0.060346	13.951	12.785
UGT2B28	UGT2B28	0.16089	13.948	12.782
BX097571	BX097571	-0.039997	13.938	12.772
MYO5B	MYO5B	-0.054606	13.932	12.767
PSME1	PSME1	0.033116	13.92	12.755
FLJ38668	FLJ38668	-0.025621	13.92	12.755
KIAA0513	KIAA0513	0.049625	13.92	12.755
NOP10	NOP10	0.036771	13.919	12.755
KCNE4	KCNE4	-0.076775	13.917	12.753
PRKCI	PRKCI	-0.037973	13.915	12.751
PASK	PASK	0.051175	13.912	12.749
SLC2A12	SLC2A12	0.050514	13.901	12.738
CDIPT	CDIPT	-0.038497	13.9	12.737
C20orf96	C20orf96	-0.044039	13.884	12.721
EIF5	EIF5	0.048656	13.881	12.719
PANX2	PANX2	-0.08731	13.88	12.718
MOBKL2A	MOBKL2A	0.03888	13.871	12.709
RNASEH2A	RNASEH2A	-0.050653	13.87	12.708
GFM1	GFM1	-0.034933	13.87	12.708
ECH1	ECH1	0.035493	13.859	12.698
KIAA1543	KIAA1543	-0.057175	13.857	12.696
USP3	USP3	0.033383	13.857	12.696
FN3KRP	FN3KRP	-0.044321	13.846	12.685
BTG2	BTG2	0.081051	13.841	12.681
NUCKS1	NUCKS1	-0.065935	13.837	12.677
PHKG2	PHKG2	-0.040488	13.832	12.673
GLYATL2	GLYATL2	0.15245	13.826	12.666
DOK3	DOK3	0.02421	13.821	12.662
ARL16	ARL16	-0.043973	13.82	12.661
KIR2DL4	KIR2DL4	0.026228	13.803	12.645
ELK1	ELK1	-0.034936	13.802	12.644
SH3TC1	SH3TC1	0.042858	13.798	12.64
TIE1	TIE1	0.030794	13.792	12.634
MTMR11	MTMR11	-0.06679	13.777	12.62
SNORD32A	SNORD32A	-0.043312	13.771	12.614
C1orf74	C1orf74	-0.040006	13.77	12.613
VNN2	VNN2	0.026305	13.764	12.607
C19orf46	C19orf46	-0.06865	13.753	12.596
BYSL	BYSL	-0.040526	13.748	12.591
DDX55	DDX55	-0.034849	13.744	12.588
ARHGAP17	ARHGAP17	0.032955	13.744	12.588
AKR1C2	AKR1C2	0.1451	13.742	12.587
CCDC123	CCDC123	-0.041913	13.737	12.581
PLCXD3	PLCXD3	0.038211	13.731	12.576
C6	C6	0.060377	13.708	12.553
CANX	CANX	0.041526	13.707	12.552
ZNF518B	ZNF518B	0.072647	13.701	12.547
EPS15	EPS15	0.032446	13.695	12.541
PFN4	PFN4	-0.033365	13.693	12.54
SELPLG	SELPLG	0.025902	13.693	12.539
C18orf32	C18orf32	-0.063143	13.68	12.527
BNIP2	BNIP2	0.040625	13.68	12.527
CMTM7	CMTM7	0.075131	13.674	12.521
CLUAP1	CLUAP1	-0.044994	13.666	12.513
CFI	CFI	0.037806	13.662	12.509
RAB7L1	RAB7L1	0.062084	13.657	12.505
METRN	METRN	-0.076183	13.654	12.502
ABHD8	ABHD8	-0.04029	13.651	12.499
ATXN7L3	ATXN7L3	-0.033753	13.647	12.495
PIP5K1B	PIP5K1B	0.033739	13.642	12.492
LRRN4CL	LRRN4CL	0.030144	13.642	12.492
GOLGA2	GOLGA2	-0.042809	13.638	12.487
CORT	CORT	-0.04168	13.636	12.486
UBE2H	UBE2H	-0.044569	13.628	12.478
PLCD4	PLCD4	-0.071306	13.624	12.474
CSPG4	CSPG4	-0.057398	13.616	12.467
CHL1	CHL1	0.02582	13.616	12.467
ETS1	ETS1	0.07811	13.615	12.466
LIG3	LIG3	-0.042722	13.614	12.465
CHAF1B	CHAF1B	-0.05509	13.581	12.432
PSMD8	PSMD8	-0.036237	13.58	12.432
GSTK1	GSTK1	0.034032	13.577	12.429
AX747616	AX747616	-0.045519	13.572	12.424
CXorf65	CXorf65	0.025826	13.564	12.417
ADPGK	ADPGK	0.028537	13.563	12.416
TP63	TP63	0.068624	13.555	12.408
P4HTM	P4HTM	-0.075534	13.542	12.396
FUT1	FUT1	-0.028781	13.527	12.381
FAM13C	FAM13C	0.0263	13.523	12.376
WHSC1L1	WHSC1L1	-0.061117	13.517	12.371
DQ587763	DQ587763	-0.052932	13.516	12.37
PLA2G7	PLA2G7	0.091948	13.506	12.36
LRRC29	LRRC29	-0.04109	13.504	12.359
SLC19A1	SLC19A1	-0.046486	13.502	12.358
SYMPK	SYMPK	-0.055714	13.502	12.358
GLRX2	GLRX2	-0.057901	13.5	12.356
TDRD10	TDRD10	0.030082	13.498	12.353
PDDC1	PDDC1	-0.047931	13.494	12.35
TBC1D10B	TBC1D10B	-0.036616	13.489	12.345
LUZP1	LUZP1	0.034878	13.488	12.344
EEF1A1	EEF1A1	0.044789	13.477	12.333
DUSP1	DUSP1	0.097755	13.474	12.331
GMCL1	GMCL1	-0.037039	13.473	12.33
BQ050540	BQ050540	-0.038584	13.473	12.33
RASL11A	RASL11A	0.040028	13.472	12.33
TMEM191C	TMEM191C	-0.045118	13.468	12.326
USP13	USP13	-0.053237	13.468	12.326
AP4B1	AP4B1	0.031378	13.466	12.325
SNCAIP	SNCAIP	0.068898	13.464	12.322
CCM2	CCM2	0.035118	13.463	12.322
IGFBP6	IGFBP6	0.071565	13.46	12.319
RNASEK-C17ORF49	RNASEK-C17ORF49	0.031615	13.45	12.309
FZR1	FZR1	-0.027184	13.449	12.309
LUM	LUM	0.1103	13.443	12.303
C11orf35	C11orf35	-0.053522	13.435	12.296
DHDH	DHDH	-0.056749	13.422	12.282
CCT5	CCT5	-0.050881	13.419	12.279
CHD6	CHD6	-0.045124	13.414	12.275
BC041482	BC041482	-0.056821	13.409	12.27
BX647159	BX647159	-0.062304	13.406	12.268
KIFC1	KIFC1	-0.073519	13.4	12.262
F13A1	F13A1	0.098225	13.399	12.261
POLR3K	POLR3K	-0.047222	13.396	12.258
ESPL1	ESPL1	-0.03578	13.386	12.249
CETP	CETP	0.049795	13.383	12.246
LHFPL2	LHFPL2	0.052178	13.383	12.246
CAPZB	CAPZB	-0.04431	13.382	12.245
MAPK15	MAPK15	-0.065277	13.38	12.243
LOC440356	LOC440356	-0.035601	13.377	12.24
FAM198A	FAM198A	-0.028562	13.375	12.239
COQ7	COQ7	-0.047141	13.369	12.233
CORO2B	CORO2B	0.027425	13.368	12.232
DLL1	DLL1	0.055304	13.366	12.23
SSX2IP	SSX2IP	-0.03231	13.364	12.229
HIRIP3	HIRIP3	-0.045515	13.362	12.227
LMOD1	LMOD1	0.036581	13.359	12.225
DUT	DUT	-0.044944	13.354	12.22
KCNK15	KCNK15	-0.041639	13.351	12.217
MGC23284	MGC23284	0.01952	13.336	12.202
VAPB	VAPB	-0.044074	13.335	12.201
FOXN2	FOXN2	0.049873	13.331	12.198
INPPL1	INPPL1	-0.052716	13.331	12.198
ACAD8	ACAD8	0.042036	13.329	12.196
AKAP1	AKAP1	-0.053791	13.324	12.191
CCDC41	CCDC41	-0.032588	13.323	12.19
MKS1	MKS1	-0.039248	13.317	12.185
NDST2	NDST2	0.029832	13.317	12.185
FAM117A	FAM117A	0.027151	13.316	12.184
VOPP1	VOPP1	0.051268	13.315	12.183
LYVE1	LYVE1	0.066765	13.311	12.18
CDCA3	CDCA3	-0.077125	13.307	12.176
C19orf44	C19orf44	-0.032158	13.304	12.174
LOC100506668	LOC100506668	-0.044183	13.3	12.169
BCL11A	BCL11A	0.12232	13.296	12.166
AZI1	AZI1	-0.050738	13.282	12.152
PLSCR4	PLSCR4	0.05837	13.261	12.131
DLK1	DLK1	0.107	13.26	12.131
BAIAP3	BAIAP3	-0.038526	13.258	12.128
LRCH2	LRCH2	0.028755	13.254	12.125
LOC400931	LOC400931	-0.049209	13.239	12.11
IGF1	IGF1	0.052361	13.235	12.106
TRIM16	TRIM16	-0.03184	13.234	12.105
DBNDD1	DBNDD1	-0.070879	13.228	12.1
NMI	NMI	0.064934	13.216	12.088
PDE1B	PDE1B	0.029516	13.207	12.079
RABL2B	RABL2B	-0.037742	13.204	12.076
BRI3BP	BRI3BP	-0.048517	13.202	12.075
ZFAND5	ZFAND5	0.027946	13.2	12.073
PID1	PID1	0.061533	13.195	12.068
DCBLD1	DCBLD1	-0.054508	13.19	12.064
FBLN1	FBLN1	0.082263	13.174	12.048
HNMT	HNMT	0.063765	13.167	12.041
IL11RA	IL11RA	0.057328	13.167	12.041
HDAC8	HDAC8	-0.028129	13.159	12.033
AKR1B15	AKR1B15	0.1004	13.157	12.032
MCM10	MCM10	-0.077022	13.152	12.027
MXD3	MXD3	-0.046187	13.142	12.017
MAGOHB	MAGOHB	-0.031175	13.133	12.008
ANO8	ANO8	-0.046674	13.121	11.997
ASPHD1	ASPHD1	-0.068684	13.117	11.993
FAM189B	FAM189B	-0.037839	13.113	11.989
REM1	REM1	0.038992	13.112	11.988
TOP2A	TOP2A	-0.086366	13.101	11.978
BNIP3	BNIP3	-0.052529	13.096	11.973
ITPRIP	ITPRIP	0.051412	13.087	11.964
BCAS4	BCAS4	-0.081906	13.08	11.957
FAM49A	FAM49A	0.02554	13.072	11.949
RGS19	RGS19	0.040871	13.069	11.947
NUB1	NUB1	0.033694	13.068	11.946
ABCA1	ABCA1	0.043909	13.062	11.94
POLD1	POLD1	-0.043309	13.059	11.937
BMP6	BMP6	0.040066	13.058	11.937
FAM124B	FAM124B	0.033812	13.045	11.924
GLRX	GLRX	0.06217	13.019	11.898
ELK3	ELK3	0.022792	13.009	11.888
WBSCR27	WBSCR27	-0.075993	13.002	11.881
CTSK	CTSK	0.087609	13.001	11.881
IPO9	IPO9	-0.035383	12.997	11.878
DSCC1	DSCC1	-0.03811	12.997	11.877
C19orf63	C19orf63	-0.030321	12.993	11.874
WDR91	WDR91	0.041334	12.99	11.871
MRPL12	MRPL12	-0.045032	12.989	11.871
JAK1	JAK1	0.06599	12.988	11.869
EXOSC9	EXOSC9	-0.036197	12.985	11.867
PRC1	PRC1	-0.072188	12.982	11.864
MPP2	MPP2	-0.053054	12.978	11.86
ZFHX2	ZFHX2	-0.039988	12.969	11.851
HOMER3	HOMER3	-0.051945	12.962	11.845
FURIN	FURIN	-0.057401	12.962	11.845
TRIP13	TRIP13	-0.080187	12.958	11.841
CCDC21	CCDC21	-0.036284	12.923	11.807
TPD52	TPD52	-0.073576	12.921	11.805
DNAI1	DNAI1	-0.048534	12.916	11.8
CD82	CD82	0.060769	12.913	11.796
BC042566	BC042566	-0.048073	12.909	11.793
TLE1	TLE1	0.06464	12.897	11.781
TMEM79	TMEM79	-0.064905	12.875	11.76
CABYR	CABYR	-0.069917	12.872	11.756
TDO2	TDO2	0.082897	12.867	11.752
VGLL3	VGLL3	0.03292	12.859	11.744
THNSL1	THNSL1	-0.048256	12.858	11.744
FLVCR2	FLVCR2	0.045434	12.849	11.735
LTC4S	LTC4S	0.056736	12.848	11.734
SERPINF2	SERPINF2	0.048454	12.841	11.727
BTK	BTK	0.043003	12.84	11.726
KCTD11	KCTD11	-0.026013	12.837	11.723
RARRES3	RARRES3	0.084299	12.833	11.72
SGTA	SGTA	-0.035611	12.821	11.708
SLBP	SLBP	-0.057139	12.806	11.694
YBX2	YBX2	-0.074309	12.806	11.694
ADAM19	ADAM19	0.065464	12.803	11.691
CARS2	CARS2	-0.039457	12.798	11.686
ADAP2	ADAP2	0.045958	12.797	11.685
ZNF322	ZNF322	-0.033448	12.79	11.679
ATRIP	ATRIP	-0.050346	12.787	11.676
FPR1	FPR1	0.061229	12.786	11.675
TOP2B	TOP2B	0.038184	12.784	11.674
GCH1	GCH1	0.043765	12.78	11.669
PSEN2	PSEN2	-0.041696	12.773	11.662
TMEM5	TMEM5	-0.034277	12.761	11.651
TRIM45	TRIM45	-0.05098	12.753	11.643
SPR	SPR	-0.066369	12.744	11.634
DIO2	DIO2	0.09008	12.742	11.632
EXD3	EXD3	-0.045163	12.733	11.623
C15orf57	C15orf57	0.031882	12.727	11.618
CX3CL1	CX3CL1	0.096813	12.726	11.617
MAN2A1	MAN2A1	0.052009	12.714	11.605
CKAP2L	CKAP2L	-0.065205	12.711	11.603
GNG8	GNG8	0.019793	12.706	11.598
SFT2D1	SFT2D1	0.062847	12.705	11.598
AKAP7	AKAP7	0.045792	12.698	11.591
CGA	CGA	-0.1073	12.696	11.588
SLC4A2	SLC4A2	-0.038604	12.695	11.588
RBM34	RBM34	-0.050403	12.694	11.587
DHRS3	DHRS3	0.054466	12.681	11.574
AX746675	AX746675	0.028739	12.673	11.567
AMY1A	AMY1A	-0.05786	12.658	11.552
BSDC1	BSDC1	-0.034997	12.657	11.551
DDX3X	DDX3X	0.029701	12.656	11.55
TIMM44	TIMM44	-0.038498	12.654	11.549
DROSHA	DROSHA	-0.035753	12.652	11.547
RBL2	RBL2	0.042293	12.648	11.543
SIRPA	SIRPA	0.049679	12.648	11.543
EPB41L2	EPB41L2	0.044811	12.637	11.532
AKIRIN2	AKIRIN2	0.038135	12.63	11.526
SLC25A5	SLC25A5	0.046196	12.625	11.52
LEPREL2	LEPREL2	-0.058823	12.624	11.52
C1orf91	C1orf91	-0.042438	12.623	11.519
ENPP1	ENPP1	-0.05685	12.617	11.514
CCDC151	CCDC151	-0.07311	12.593	11.489
ELOVL6	ELOVL6	-0.068099	12.587	11.484
PAQR8	PAQR8	0.046876	12.583	11.48
ACTR2	ACTR2	0.026342	12.576	11.473
ARNT2	ARNT2	-0.095832	12.574	11.472
MC1R	MC1R	-0.058865	12.572	11.47
PTPRO	PTPRO	0.044756	12.571	11.469
PDGFRB	PDGFRB	0.051958	12.567	11.466
ZNF80	ZNF80	0.01915	12.566	11.465
HDAC5	HDAC5	-0.032815	12.566	11.465
RPL27A	RPL27A	0.020797	12.564	11.463
NOS1AP	NOS1AP	-0.058272	12.556	11.455
NDUFB10	NDUFB10	-0.036642	12.547	11.447
GDAP1	GDAP1	-0.066734	12.54	11.439
DDX56	DDX56	-0.032587	12.53	11.43
MIAT	MIAT	0.040229	12.524	11.424
BU532031	BU532031	-0.026818	12.524	11.424
RRP9	RRP9	-0.028029	12.522	11.422
USP8	USP8	-0.057044	12.519	11.42
CBX8	CBX8	-0.03384	12.509	11.41
AKR1C3	AKR1C3	0.093369	12.509	11.41
FOXK2	FOXK2	-0.03337	12.504	11.406
C10orf10	C10orf10	0.072664	12.503	11.405
DDX27	DDX27	-0.048528	12.489	11.391
PIGM	PIGM	-0.037886	12.489	11.391
CDK5R1	CDK5R1	-0.046729	12.487	11.389
TMEM66	TMEM66	0.034438	12.482	11.385
HDGFRP2	HDGFRP2	-0.029696	12.48	11.383
CADM4	CADM4	-0.05809	12.472	11.375
PCBP4	PCBP4	-0.034599	12.463	11.367
HNRNPU	HNRNPU	-0.04525	12.463	11.366
CRHR1	CRHR1	-0.02271	12.457	11.361
MME	MME	0.072841	12.453	11.357
LRRC50	LRRC50	-0.072184	12.441	11.345
CLDN15	CLDN15	0.038931	12.44	11.344
SIGMAR1	SIGMAR1	-0.042044	12.439	11.344
KIAA0922	KIAA0922	0.054979	12.438	11.343
HDAC6	HDAC6	-0.039814	12.432	11.337
P4HA1	P4HA1	-0.058776	12.428	11.333
HSPA4L	HSPA4L	-0.040095	12.427	11.333
LAMA4	LAMA4	0.050848	12.423	11.329
DENR	DENR	-0.025727	12.42	11.326
C5orf30	C5orf30	-0.06701	12.418	11.324
ZNF143	ZNF143	0.033579	12.412	11.319
ZNF516	ZNF516	-0.029799	12.412	11.319
KCNH2	KCNH2	-0.044653	12.405	11.312
BLVRB	BLVRB	-0.06777	12.402	11.309
PLXNB1	PLXNB1	-0.062896	12.398	11.306
LEPR	LEPR	0.071552	12.395	11.302
WBSCR28	WBSCR28	-0.027865	12.395	11.302
NLRC4	NLRC4	0.020913	12.388	11.296
CCDC64B	CCDC64B	-0.054957	12.384	11.292
USP5	USP5	-0.031066	12.38	11.289
PRDM4	PRDM4	-0.032182	12.38	11.289
COG7	COG7	-0.043544	12.379	11.288
PDK4	PDK4	0.08493	12.379	11.288
FLJ11235	FLJ11235	0.0463	12.375	11.284
BOC	BOC	0.050281	12.375	11.284
ZNF239	ZNF239	-0.061313	12.374	11.284
FAM160B1	FAM160B1	0.029178	12.364	11.274
DLG4	DLG4	-0.052612	12.362	11.272
HBB	HBB	0.124	12.359	11.27
TRIT1	TRIT1	-0.036705	12.358	11.269
MEOX2	MEOX2	0.026471	12.352	11.263
SPAG16	SPAG16	-0.070672	12.334	11.245
EXOC7	EXOC7	-0.036658	12.333	11.244
TMEM70	TMEM70	-0.045262	12.332	11.244
ADAMTS9	ADAMTS9	0.052952	12.326	11.237
HMGB2	HMGB2	-0.074756	12.321	11.233
RDBP	RDBP	-0.042456	12.321	11.233
ZYX	ZYX	0.046867	12.32	11.233
C5orf28	C5orf28	-0.030748	12.319	11.231
COPS7A	COPS7A	-0.024651	12.318	11.231
AK123101	AK123101	0.034975	12.316	11.229
TBRG4	TBRG4	-0.043148	12.316	11.229
STAP1	STAP1	0.031237	12.312	11.225
KATNAL2	KATNAL2	-0.038861	12.302	11.215
LETM1	LETM1	-0.051765	12.291	11.205
RGS1	RGS1	0.097974	12.266	11.18
[truncated: 22,366 more rows]

## Sheet: TCGA
	Gene	logFC	minus.log.p.val	minus.log.q.val
PRKCH	PRKCH	1.9781	155.77	151.47
GIMAP6	GIMAP6	1.5034	44.836	40.833
GIMAP8	GIMAP8	1.3873	42.999	39.172
ABCB1	ABCB1	2.1516	39.365	35.663
GIMAP7	GIMAP7	1.6907	39.062	35.457
CCDC69	CCDC69	1.6311	37.377	33.851
GVIN1	GVIN1	2.0922	37.063	33.604
P2RY8	P2RY8	1.6707	36.564	33.163
GIMAP4	GIMAP4	1.3735	36.155	32.805
DNASE1L3	DNASE1L3	2.3858	35.49	32.186
ITM2A	ITM2A	1.9744	35.248	31.986
CLIC2	CLIC2	1.2518	35.197	31.972
S1PR1	S1PR1	1.4618	35.077	31.887
GIMAP5	GIMAP5	1.5509	34.806	31.648
FLI1	FLI1	1.1916	34.362	31.234
DOCK8	DOCK8	1.4192	33.973	30.894
PPP1R16B	PPP1R16B	1.8505	33.968	30.894
FGL2	FGL2	1.6514	33.287	30.238
INPP5D	INPP5D	1.3466	32.881	29.856
THEMIS	THEMIS	2.2753	32.75	29.747
SLC9A9	SLC9A9	1.2037	32.659	29.678
PRKCB	PRKCB	2.1648	32.639	29.678
MFNG	MFNG	1.2235	32.618	29.676
C10orf128	C10orf128	1.5126	32.158	29.234
TGFBR2	TGFBR2	1.3011	32.056	29.15
SELP	SELP	2.8973	32.018	29.129
ARHGAP15	ARHGAP15	1.4753	31.229	28.357
CASP10	CASP10	1.2164	30.633	27.776
VWF	VWF	1.209	30.522	27.68
GAB3	GAB3	1.1028	30.453	27.626
ABI3BP	ABI3BP	2.3845	30.41	27.597
SLCO2A1	SLCO2A1	1.4319	30.288	27.497
KCNA3	KCNA3	1.9339	30.282	27.497
PIK3CG	PIK3CG	1.5627	30.165	27.392
C16orf54	C16orf54	1.7946	30.139	27.379
TEK	TEK	1.3267	30.1	27.353
HLA-DOA	HLA-DOA	1.503	29.947	27.211
PTPRC	PTPRC	1.8698	29.635	26.91
SELL	SELL	2.0992	29.445	26.732
P2RY14	P2RY14	1.1613	29.328	26.626
LRMP	LRMP	1.6701	29.312	26.62
IL16	IL16	1.3668	29.263	26.582
REEP2	REEP2	-1.8994	29.251	26.581
PTPRB	PTPRB	1.287	29.198	26.538
XCR1	XCR1	1.4255	29.153	26.502
IGF1	IGF1	2.1202	29.055	26.414
PECAM1	PECAM1	1.0476	29.037	26.405
ITK	ITK	2.2787	28.905	26.289
IKZF1	IKZF1	1.6013	28.902	26.289
SPN	SPN	1.5699	28.836	26.231
BANK1	BANK1	2.4348	28.796	26.2
P2RY10	P2RY10	2.1512	28.681	26.093
ZNF831	ZNF831	2.2443	28.447	25.867
DOCK11	DOCK11	1.3649	28.387	25.815
IGJ	IGJ	3.1571	28.35	25.787
CSF2RB	CSF2RB	1.5322	28.334	25.778
CLEC10A	CLEC10A	2.5603	28.325	25.776
GPR174	GPR174	2.0221	28.289	25.75
IL33	IL33	2.5309	28.279	25.75
SHE	SHE	1.1577	28.276	25.75
ELTD1	ELTD1	1.0926	28.206	25.688
PSMC3IP	PSMC3IP	-1.2226	28.193	25.681
CD3G	CD3G	2.2068	28.067	25.565
GGTA1	GGTA1	1.3558	28.063	25.565
MCTP1	MCTP1	1.363	27.968	25.477
MS4A1	MS4A1	3.4468	27.931	25.447
KLRB1	KLRB1	2.1581	27.903	25.425
ACSL5	ACSL5	1.4963	27.888	25.416
LY9	LY9	2.1213	27.851	25.386
EVI2B	EVI2B	1.4642	27.801	25.342
ST6GALNAC1	ST6GALNAC1	2.2506	27.686	25.233
CCR2	CCR2	1.9317	27.657	25.211
TLR10	TLR10	1.9423	27.589	25.148
SLAMF6	SLAMF6	2.1485	27.099	24.664
CD40LG	CD40LG	2.0611	27.082	24.653
AMICA1	AMICA1	1.7197	27.071	24.647
BTLA	BTLA	2.1553	27.004	24.59
KAT2B	KAT2B	0.93296	27.002	24.59
FAM65B	FAM65B	1.8411	26.988	24.581
PTGER4	PTGER4	1.1586	26.928	24.527
FMNL3	FMNL3	0.81426	26.851	24.455
IKZF3	IKZF3	2.2029	26.834	24.444
ARHGAP25	ARHGAP25	1.219	26.818	24.433
DARC	DARC	3.0652	26.769	24.389
CNR2	CNR2	1.8485	26.754	24.379
ABCA6	ABCA6	1.7822	26.679	24.309
ZNF366	ZNF366	1.3723	26.664	24.299
STARD8	STARD8	0.85053	26.647	24.288
CD96	CD96	2.0875	26.628	24.274
GZMK	GZMK	2.4449	26.62	24.27
CLEC17A	CLEC17A	1.8728	26.576	24.231
ABCD2	ABCD2	1.8038	26.461	24.121
RNFT2	RNFT2	-1.4295	26.408	24.072
TNFRSF1B	TNFRSF1B	1.1945	26.339	24.008
GNG2	GNG2	1.0741	26.299	23.972
MPEG1	MPEG1	1.4002	26.191	23.869
SLMO1	SLMO1	-1.1787	26.11	23.792
P2RY13	P2RY13	1.4784	26.043	23.73
CD200R1	CD200R1	1.4518	25.998	23.689
RGS18	RGS18	1.3582	25.882	23.578
MMRN1	MMRN1	2.3042	25.85	23.55
IRF8	IRF8	1.4799	25.74	23.444
ETS1	ETS1	1.1614	25.723	23.432
DOCK2	DOCK2	1.4252	25.705	23.418
PAPLN	PAPLN	1.379	25.627	23.344
SCML4	SCML4	2.039	25.589	23.311
FOXO1	FOXO1	0.96788	25.485	23.211
CD69	CD69	1.7642	25.455	23.184
KLHL6	KLHL6	1.3768	25.395	23.129
CD226	CD226	1.4113	25.383	23.12
PYHIN1	PYHIN1	2.0838	25.364	23.105
EMCN	EMCN	1.2761	25.355	23.1
KIAA0748	KIAA0748	1.7689	25.315	23.064
IQGAP2	IQGAP2	1.6485	25.305	23.057
DTHD1	DTHD1	1.5461	25.286	23.046
C12orf24	C12orf24	-1.2021	25.285	23.046
CCR4	CCR4	1.9153	25.263	23.027
CXorf36	CXorf36	1.0144	25.258	23.026
PEAR1	PEAR1	1.0957	25.225	22.996
RASSF5	RASSF5	1.2551	25.175	22.95
RCSD1	RCSD1	1.2489	25.138	22.917
CD5	CD5	1.981	25.117	22.899
TFAP4	TFAP4	-0.80902	25.058	22.844
MMRN2	MMRN2	1.0528	25.009	22.799
FYB	FYB	1.4542	24.974	22.766
IL7R	IL7R	2.3596	24.937	22.733
SH2D3C	SH2D3C	0.92409	24.888	22.688
HLA-DPA1	HLA-DPA1	1.3512	24.86	22.663
CD93	CD93	0.99561	24.767	22.573
CD1C	CD1C	2.0842	24.719	22.529
CDH5	CDH5	0.97895	24.71	22.527
GPR171	GPR171	1.8898	24.71	22.527
ZEB2	ZEB2	1.0468	24.657	22.477
TLR4	TLR4	1.0964	24.645	22.468
TXNIP	TXNIP	1.1055	24.613	22.439
C7	C7	3.4096	24.608	22.438
PREX2	PREX2	1.8365	24.573	22.406
PAX5	PAX5	2.4143	24.559	22.395
F2R	F2R	1.1123	24.541	22.38
MEF2C	MEF2C	0.9414	24.46	22.304
AKAP2	AKAP2	1.1265	24.458	22.304
ALDH1A1	ALDH1A1	1.5028	24.43	22.279
SH2B3	SH2B3	0.68409	24.412	22.263
HEG1	HEG1	1.0141	24.398	22.252
CD34	CD34	0.96489	24.367	22.224
CD3E	CD3E	2.0703	24.348	22.208
EOMES	EOMES	2.1061	24.311	22.174
MYCT1	MYCT1	1.0229	24.2	22.067
HLA-DRA	HLA-DRA	1.3192	24.169	22.038
RASAL3	RASAL3	1.2591	24.148	22.02
FCRL1	FCRL1	2.2558	24.134	22.009
MS4A6A	MS4A6A	1.1433	24.13	22.007
EBF1	EBF1	1.1593	24.096	21.976
LCP2	LCP2	1.1196	23.999	21.883
HLA-DPB1	HLA-DPB1	1.2929	23.95	21.836
C10orf54	C10orf54	1.0365	23.929	21.818
KCTD12	KCTD12	1.0946	23.881	21.775
BRSK1	BRSK1	-1.6352	23.881	21.775
WIPF1	WIPF1	1.1061	23.813	21.712
GPR116	GPR116	0.93837	23.812	21.712
LAX1	LAX1	2.0456	23.796	21.699
ARHGDIB	ARHGDIB	1.1041	23.775	21.68
TMEM119	TMEM119	1.3409	23.77	21.678
CCL19	CCL19	3.1778	23.759	21.669
CLEC9A	CLEC9A	1.5064	23.731	21.644
SLAMF1	SLAMF1	1.9396	23.664	21.58
SLA2	SLA2	1.742	23.647	21.565
FREM1	FREM1	2.0136	23.611	21.532
CLIC5	CLIC5	1.3861	23.608	21.532
KLRK1	KLRK1	1.8949	23.585	21.512
ERG	ERG	0.9727	23.577	21.506
CD48	CD48	1.5662	23.556	21.488
ADRB2	ADRB2	1.4311	23.529	21.463
CD1D	CD1D	1.1077	23.516	21.453
CMKLR1	CMKLR1	1.105	23.511	21.45
ARHGEF15	ARHGEF15	0.97476	23.458	21.4
ABCA8	ABCA8	2.5671	23.435	21.379
WDFY4	WDFY4	1.6088	23.428	21.374
C8orf80	C8orf80	1.842	23.369	21.317
IL10RA	IL10RA	1.3316	23.348	21.299
CD27	CD27	1.927	23.276	21.23
GIMAP1	GIMAP1	1.1589	23.242	21.198
FCRLA	FCRLA	2.2948	23.223	21.181
SAMD3	SAMD3	1.739	23.216	21.177
SASH3	SASH3	1.3084	23.173	21.136
2006-09-01	2006-09-01	0.91463	23.128	21.093
TMC8	TMC8	1.3505	23.114	21.081
ELK3	ELK3	0.82004	23.062	21.032
HLA-DMB	HLA-DMB	1.2136	23.031	21.003
BLK	BLK	2.4352	22.999	20.973
LRRC2	LRRC2	1.308	22.981	20.958
ENPP2	ENPP2	1.5362	22.953	20.932
C7orf58	C7orf58	1.3803	22.915	20.897
FRMD4B	FRMD4B	0.80942	22.901	20.885
TXK	TXK	1.4589	22.886	20.872
PLCL2	PLCL2	1.111	22.859	20.847
CLEC1A	CLEC1A	0.89313	22.829	20.819
IPCEF1	IPCEF1	1.406	22.821	20.813
NAPSB	NAPSB	1.6594	22.807	20.802
RASGRP2	RASGRP2	1.5568	22.776	20.773
AKNA	AKNA	1.014	22.751	20.75
SPRY1	SPRY1	1.1866	22.73	20.732
SELPLG	SELPLG	1.1247	22.729	20.732
TRAT1	TRAT1	2.1149	22.704	20.709
NCKAP1L	NCKAP1L	1.279	22.688	20.696
CD2	CD2	1.8867	22.684	20.693
SLFN12L	SLFN12L	1.4783	22.662	20.674
CALCRL	CALCRL	1.1024	22.565	20.579
FCRL3	FCRL3	2.2786	22.558	20.574
GIMAP2	GIMAP2	1.1007	22.533	20.552
NLRC3	NLRC3	1.0799	22.532	20.552
PPAP2B	PPAP2B	0.84366	22.513	20.536
CCR6	CCR6	1.4433	22.491	20.516
CCDC141	CCDC141	1.2685	22.487	20.513
NCR3	NCR3	1.6195	22.396	20.424
PDE1A	PDE1A	1.1759	22.391	20.421
GTPBP3	GTPBP3	-0.68972	22.342	20.374
APOBEC3D	APOBEC3D	1.147	22.32	20.354
GMFG	GMFG	1.0315	22.297	20.333
CXCR5	CXCR5	2.0511	22.295	20.333
SH2D1A	SH2D1A	2.0861	22.267	20.307
CD19	CD19	2.5867	22.256	20.299
HCLS1	HCLS1	1.1783	22.254	20.299
ENTPD1	ENTPD1	0.58746	22.251	20.299
UBASH3A	UBASH3A	1.8544	22.251	20.299
CD6	CD6	1.6094	22.241	20.291
GPCPD1	GPCPD1	0.81943	22.228	20.28
ITGAL	ITGAL	1.4737	22.144	20.198
C16orf59	C16orf59	-1.2059	22.09	20.146
ST8SIA4	ST8SIA4	0.83765	22.081	20.139
CD37	CD37	1.3098	22.031	20.091
LPAR6	LPAR6	0.8488	22.025	20.087
ARTN	ARTN	-1.9504	22.024	20.087
CCL21	CCL21	2.722	21.87	19.935
ABCA9	ABCA9	1.7955	21.828	19.895
SMAP2	SMAP2	0.65665	21.782	19.851
KDR	KDR	0.86004	21.742	19.813
ITGA4	ITGA4	1.171	21.712	19.785
CRTAM	CRTAM	1.5462	21.703	19.777
JAM2	JAM2	1.0834	21.603	19.679
NLRP1	NLRP1	1.0538	21.579	19.657
FZD4	FZD4	1.0155	21.562	19.642
SCARA5	SCARA5	2.5164	21.56	19.642
LDB2	LDB2	0.91085	21.535	19.619
GZMA	GZMA	1.842	21.494	19.579
POU2AF1	POU2AF1	2.4044	21.488	19.575
CD53	CD53	1.2281	21.482	19.57
FNBP1	FNBP1	0.70843	21.442	19.533
DHRS9	DHRS9	1.6884	21.373	19.465
CARD11	CARD11	1.3703	21.295	19.389
RAB8B	RAB8B	0.73862	21.269	19.365
RNASE6	RNASE6	0.9833	21.167	19.264
FDX1L	FDX1L	-0.72215	21.137	19.236
GIPC2	GIPC2	1.3251	21.11	19.211
CFH	CFH	1.1339	21.106	19.208
ADAM11	ADAM11	-1.3289	21.069	19.174
SDPR	SDPR	1.6803	21.068	19.174
LOC100233209	LOC100233209	1.4267	21.058	19.166
COL14A1	COL14A1	1.8058	21.047	19.156
SPARCL1	SPARCL1	1.2247	21.02	19.131
TNXB	TNXB	1.6491	21.003	19.115
RGL1	RGL1	0.90179	20.992	19.106
CCR7	CCR7	1.9116	20.977	19.093
CD247	CD247	1.7007	20.954	19.072
LCK	LCK	1.7646	20.939	19.059
LMO2	LMO2	0.76379	20.923	19.044
FCRL2	FCRL2	2.0172	20.893	19.016
IL18RAP	IL18RAP	1.4014	20.887	19.011
AOAH	AOAH	1.4605	20.842	18.968
SRGN	SRGN	1.1642	20.826	18.953
PARP15	PARP15	1.5721	20.749	18.877
STAT4	STAT4	1.5171	20.705	18.836
STK17B	STK17B	0.9656	20.672	18.804
ENG	ENG	0.73117	20.667	18.801
FCER2	FCER2	2.2014	20.644	18.78
PPFIA4	PPFIA4	-1.7054	20.643	18.78
IL3RA	IL3RA	0.91256	20.642	18.78
EVI2A	EVI2A	1.077	20.639	18.779
GRAP2	GRAP2	1.4072	20.634	18.775
PTPN7	PTPN7	1.4145	20.629	18.772
JAK3	JAK3	1.3428	20.598	18.742
CIITA	CIITA	1.3098	20.572	18.718
C16orf55	C16orf55	-0.69112	20.567	18.715
TIMM16	TIMM16	-0.90239	20.566	18.715
INMT	INMT	1.478	20.506	18.657
ARHGAP9	ARHGAP9	1.2329	20.498	18.65
JAK2	JAK2	0.77286	20.462	18.616
SLAMF7	SLAMF7	1.7251	20.426	18.581
RGL4	RGL4	1.2396	20.42	18.577
IL2RG	IL2RG	1.6632	20.419	18.577
CD8A	CD8A	1.7014	20.414	18.574
FAM78A	FAM78A	0.95914	20.369	18.531
MEOX1	MEOX1	2.0408	20.347	18.51
CD28	CD28	1.3979	20.332	18.497
CD3D	CD3D	1.8735	20.323	18.488
SERPINB9	SERPINB9	0.98658	20.307	18.474
CD79A	CD79A	2.551	20.29	18.458
TMCC3	TMCC3	1.0823	20.274	18.444
CD52	CD52	1.6061	20.26	18.432
APOBEC3G	APOBEC3G	1.1817	20.254	18.427
GZMM	GZMM	1.6936	20.252	18.427
TSHZ2	TSHZ2	1.3491	20.229	18.405
IRF4	IRF4	1.9892	20.228	18.405
CLEC14A	CLEC14A	0.89577	20.221	18.4
ELP2P	ELP2P	-0.96685	20.212	18.392
TAGAP	TAGAP	1.2509	20.2	18.382
SLC12A3	SLC12A3	1.5105	20.181	18.364
CD4	CD4	1.1076	20.161	18.345
TIPIN	TIPIN	-0.67907	20.12	18.306
ACVRL1	ACVRL1	0.72285	20.011	18.198
BMX	BMX	1.6203	19.972	18.161
ECSCR	ECSCR	0.96176	19.966	18.156
LHFP	LHFP	0.95565	19.939	18.13
PTGDR	PTGDR	1.1806	19.934	18.127
PRDM1	PRDM1	0.91279	19.89	18.084
CXCR3	CXCR3	1.6719	19.88	18.076
CADM3	CADM3	2.059	19.869	18.066
BTK	BTK	1.0686	19.855	18.054
CTSS	CTSS	1.1436	19.832	18.032
PDE2A	PDE2A	1.1753	19.809	18.01
SIT1	SIT1	1.7116	19.801	18.004
CECR1	CECR1	1.1666	19.771	17.975
CFLAR	CFLAR	0.69907	19.737	17.942
SLCO2B1	SLCO2B1	1.0383	19.731	17.938
FCRL6	FCRL6	1.4174	19.725	17.933
GPR114	GPR114	1.6527	19.72	17.929
MFAP4	MFAP4	1.8155	19.698	17.908
AMPD1	AMPD1	1.5527	19.634	17.846
C21orf58	C21orf58	-1.0102	19.623	17.836
TBC1D10C	TBC1D10C	1.4938	19.61	17.825
ITM2B	ITM2B	0.61694	19.595	17.811
ELF1	ELF1	0.64668	19.547	17.764
ACAP1	ACAP1	1.6879	19.532	17.751
LCP1	LCP1	1.1606	19.531	17.751
TNFRSF17	TNFRSF17	2.1784	19.52	17.741
ALKBH2	ALKBH2	-0.66546	19.5	17.723
PLA2G2D	PLA2G2D	2.6092	19.485	17.708
C10orf35	C10orf35	-0.89819	19.472	17.697
VAV1	VAV1	1.128	19.468	17.694
PIK3IP1	PIK3IP1	0.76602	19.457	17.685
SNX20	SNX20	1.3123	19.454	17.682
C12orf73	C12orf73	-0.76118	19.423	17.653
SVEP1	SVEP1	1.4992	19.397	17.628
ZEB1	ZEB1	0.9831	19.396	17.628
FCRL5	FCRL5	2.4916	19.389	17.623
GIT2	GIT2	0.36968	19.358	17.593
GPSM3	GPSM3	0.97003	19.32	17.556
PLEK	PLEK	1.2399	19.307	17.544
KLF9	KLF9	0.8747	19.292	17.53
PTPRCAP	PTPRCAP	1.6737	19.284	17.524
CASS4	CASS4	1.0814	19.277	17.519
RORA	RORA	0.784	19.233	17.475
C3	C3	1.4627	19.21	17.454
ZAP70	ZAP70	1.7757	19.196	17.441
CD1E	CD1E	1.8705	19.192	17.438
APBB1IP	APBB1IP	1.0288	19.175	17.423
EBI3	EBI3	1.1984	19.174	17.422
GNA14	GNA14	1.5439	19.16	17.41
C11orf21	C11orf21	1.3188	19.133	17.384
KLRG1	KLRG1	1.0971	19.131	17.383
CELF2	CELF2	1.1271	19.125	17.378
CXCR6	CXCR6	1.5414	19.118	17.373
TNS1	TNS1	0.86991	19.063	17.319
C17orf53	C17orf53	-0.93645	19.012	17.269
LOC100188949	LOC100188949	1.3042	19.001	17.259
ADCY4	ADCY4	0.98161	18.999	17.259
MEOX2	MEOX2	1.6165	18.995	17.255
RUNX1T1	RUNX1T1	1.2823	18.972	17.234
PIP4K2A	PIP4K2A	0.65441	18.971	17.233
ZNF80	ZNF80	1.2957	18.959	17.223
CD200	CD200	0.80522	18.92	17.186
HLA-E	HLA-E	0.86472	18.899	17.166
ABI3	ABI3	0.75979	18.897	17.165
TBCB	TBCB	-0.58176	18.883	17.152
CDC42SE2	CDC42SE2	0.5344	18.88	17.149
PIK3R5	PIK3R5	0.95958	18.871	17.142
ZNF653	ZNF653	-0.64103	18.86	17.132
ARHGAP30	ARHGAP30	1.029	18.84	17.114
MAF	MAF	0.78146	18.838	17.112
TEP1	TEP1	0.58089	18.801	17.076
PRF1	PRF1	1.533	18.789	17.065
ZBTB12	ZBTB12	-0.8269	18.774	17.052
P2RY12	P2RY12	1.4285	18.748	17.027
PLCXD2	PLCXD2	1.2374	18.733	17.013
WDFY1	WDFY1	0.46372	18.713	16.995
TBX21	TBX21	1.5456	18.698	16.98
LOC143666	LOC143666	-1.0437	18.694	16.977
CCR5	CCR5	1.3273	18.664	16.949
C12orf60	C12orf60	-1.1635	18.661	16.947
AGAP2	AGAP2	1.0956	18.66	16.947
ARL15	ARL15	0.85672	18.612	16.901
NR3C1	NR3C1	0.84575	18.61	16.899
CLCN2	CLCN2	-0.86203	18.604	16.894
IKZF2	IKZF2	1.194	18.593	16.885
PTGDS	PTGDS	1.9634	18.576	16.869
AIF1	AIF1	0.86836	18.576	16.869
CCDC80	CCDC80	1.328	18.561	16.856
HLA-DMA	HLA-DMA	1.0125	18.53	16.826
PLAC8	PLAC8	1.7284	18.519	16.816
NT5C3L	NT5C3L	-0.70144	18.489	16.787
PRSS53	PRSS53	-0.92196	18.485	16.784
RFTN1	RFTN1	0.88886	18.478	16.778
CCL14	CCL14	2.0257	18.472	16.773
FAM129C	FAM129C	1.6508	18.437	16.739
KIF18B	KIF18B	-1.3807	18.41	16.713
MAST1	MAST1	-1.9315	18.403	16.707
CXCL9	CXCL9	2.3304	18.398	16.703
LRFN4	LRFN4	-1.0746	18.379	16.686
PI16	PI16	2.6477	18.373	16.68
C17orf87	C17orf87	1.1122	18.36	16.669
LILRA4	LILRA4	1.6085	18.343	16.652
ADAM6	ADAM6	2.3343	18.317	16.627
TNFRSF13B	TNFRSF13B	1.7433	18.298	16.61
SHROOM4	SHROOM4	0.82611	18.279	16.591
NR2C2AP	NR2C2AP	-0.62927	18.268	16.582
CYTIP	CYTIP	1.39	18.265	16.579
POU2F2	POU2F2	1.0659	18.25	16.566
EDNRB	EDNRB	1.161	18.222	16.539
KIAA0125	KIAA0125	2.1232	18.214	16.532
GYPE	GYPE	0.87335	18.203	16.522
SETX	SETX	0.51893	18.199	16.52
SAMSN1	SAMSN1	1.0386	18.172	16.493
RAC2	RAC2	1.1569	18.163	16.485
CCL5	CCL5	1.6025	18.157	16.48
ALOX5	ALOX5	0.98002	18.154	16.478
CD74	CD74	1.0993	18.142	16.467
CYSLTR1	CYSLTR1	1.2681	18.139	16.465
CLNK	CLNK	0.89097	18.133	16.46
SPOCK2	SPOCK2	1.4937	18.107	16.435
DBF4B	DBF4B	-0.74152	18.103	16.433
LSM4	LSM4	-0.60699	18.028	16.358
IL18R1	IL18R1	1.0764	18.011	16.342
PALM2-AKAP2	PALM2-AKAP2	0.7987	18.006	16.338
RASSF2	RASSF2	0.98652	18.004	16.338
STK10	STK10	0.68618	17.965	16.3
CHRDL1	CHRDL1	2.2801	17.949	16.284
FAT4	FAT4	1.2171	17.946	16.282
CFI	CFI	1.0235	17.942	16.279
ZBTB1	ZBTB1	0.43301	17.931	16.269
GINS4	GINS4	-1.2101	17.926	16.265
DOCK10	DOCK10	1.0379	17.923	16.263
CASP4	CASP4	0.77082	17.897	16.238
LPXN	LPXN	0.89635	17.891	16.233
HSD17B11	HSD17B11	0.90847	17.885	16.228
PAICS	PAICS	-0.5651	17.879	16.223
IL12B	IL12B	1.3477	17.877	16.222
SYT11	SYT11	0.82226	17.874	16.22
TIE1	TIE1	0.82265	17.866	16.214
SLIT2	SLIT2	1.3194	17.861	16.209
S1PR4	S1PR4	1.3968	17.86	16.209
ZCCHC24	ZCCHC24	0.92115	17.852	16.202
CD79B	CD79B	1.6673	17.849	16.2
CTU1	CTU1	-0.83681	17.816	16.168
TCL1A	TCL1A	2.3195	17.81	16.163
GPR34	GPR34	1.0228	17.789	16.143
FOLR2	FOLR2	1.2432	17.789	16.143
COL15A1	COL15A1	0.91718	17.768	16.124
IL1R1	IL1R1	1.0878	17.69	16.047
PIGR	PIGR	3.0826	17.675	16.033
BHLHE22	BHLHE22	1.1922	17.663	16.022
KHK	KHK	-0.97623	17.652	16.012
APOBEC3C	APOBEC3C	0.9508	17.644	16.005
TSPAN7	TSPAN7	1.3937	17.628	15.99
GBP4	GBP4	1.3651	17.594	15.957
PLD4	PLD4	1.511	17.584	15.947
CCND2	CCND2	0.96664	17.58	15.944
SAMHD1	SAMHD1	0.9163	17.568	15.933
MYO1F	MYO1F	0.94776	17.561	15.927
SYNE2	SYNE2	0.66242	17.56	15.927
HERC3	HERC3	0.76079	17.559	15.927
DPT	DPT	1.5868	17.543	15.912
NLRP3	NLRP3	0.95532	17.541	15.911
ANK2	ANK2	1.2131	17.531	15.902
SELE	SELE	1.7395	17.526	15.897
C8ORFK29	C8ORFK29	-1.2777	17.522	15.895
BIN2	BIN2	1.1099	17.516	15.89
ITIH5	ITIH5	1.3515	17.505	15.88
CILP	CILP	1.9078	17.498	15.873
GRAP	GRAP	0.80556	17.49	15.867
PLEKHO2	PLEKHO2	0.68513	17.465	15.842
VAMP5	VAMP5	0.74803	17.462	15.84
SLFN5	SLFN5	1.1441	17.434	15.813
SP140	SP140	1.3777	17.418	15.798
LOC92659	LOC92659	-0.97577	17.384	15.765
RFPL4B	RFPL4B	0.9322	17.374	15.756
NIN	NIN	0.56911	17.342	15.724
KAT2A	KAT2A	-0.67096	17.32	15.703
CD300LG	CD300LG	2.1733	17.31	15.695
APLNR	APLNR	1.0068	17.301	15.686
TNFAIP8	TNFAIP8	0.85944	17.296	15.683
MYCBP2	MYCBP2	0.795	17.29	15.677
UBE2S	UBE2S	-1.0276	17.278	15.666
SNRK	SNRK	0.4871	17.276	15.664
GPR18	GPR18	1.3725	17.275	15.664
ANGPTL1	ANGPTL1	1.4105	17.272	15.663
TFPI	TFPI	1.0838	17.264	15.656
C5orf20	C5orf20	1.6717	17.24	15.633
LAMA2	LAMA2	1.4369	17.239	15.632
SCARF1	SCARF1	0.59934	17.239	15.632
HIF1A	HIF1A	0.91908	17.216	15.611
F2RL2	F2RL2	1.7314	17.182	15.578
RNASEH2A	RNASEH2A	-0.71633	17.16	15.557
GEMIN8P4	GEMIN8P4	-0.9372	17.159	15.557
PARP8	PARP8	1.1331	17.142	15.54
ZNF775	ZNF775	-0.78332	17.106	15.505
ANKRD44	ANKRD44	1.1683	17.092	15.492
FAM64A	FAM64A	-1.2949	17.05	15.451
ARHGAP31	ARHGAP31	0.73802	17.032	15.434
EPAS1	EPAS1	0.86078	17.019	15.422
CLEC4C	CLEC4C	1.2462	16.967	15.371
BCL6B	BCL6B	0.70824	16.934	15.338
CARD6	CARD6	0.79873	16.927	15.332
FASLG	FASLG	1.4948	16.919	15.325
SPNS3	SPNS3	1.1062	16.913	15.32
SLA	SLA	1.0749	16.904	15.312
MAP1LC3C	MAP1LC3C	1.1956	16.897	15.306
P2RX1	P2RX1	1.3746	16.889	15.299
TLR7	TLR7	1.117	16.862	15.272
PSRC1	PSRC1	-0.92512	16.853	15.264
RTKN	RTKN	-0.5893	16.845	15.257
TRAIP	TRAIP	-0.76398	16.83	15.242
TRIM22	TRIM22	1.0022	16.823	15.236
HLA-DQA2	HLA-DQA2	1.4525	16.82	15.234
VNN2	VNN2	1.3645	16.817	15.232
KLC3	KLC3	-1.1502	16.808	15.224
GFI1	GFI1	1.2441	16.799	15.216
APOL3	APOL3	1.0158	16.741	15.159
LRRK2	LRRK2	1.3082	16.731	15.15
GAS7	GAS7	1.0633	16.719	15.139
SCN7A	SCN7A	1.9486	16.663	15.083
NAB2	NAB2	-0.68012	16.661	15.082
TMEM81	TMEM81	-0.69531	16.617	15.039
RCCD1	RCCD1	-0.75994	16.602	15.024
SIGLEC6	SIGLEC6	1.3774	16.574	14.997
CD244	CD244	1.1481	16.571	14.995
IL11	IL11	-1.0632	16.56	14.985
B4GALNT4	B4GALNT4	-1.211	16.556	14.982
CHL1	CHL1	1.5328	16.545	14.972
GAPT	GAPT	1.1839	16.529	14.957
ASB2	ASB2	1.1656	16.52	14.948
TRANK1	TRANK1	0.78097	16.496	14.925
GCET2	GCET2	1.0985	16.491	14.921
C19orf57	C19orf57	-1.1152	16.47	14.901
SLC10A5	SLC10A5	-0.98939	16.439	14.87
AVPR2	AVPR2	1.1532	16.43	14.863
MBNL1	MBNL1	0.52388	16.43	14.863
BIRC3	BIRC3	1.3183	16.428	14.862
LYSMD1	LYSMD1	-0.62383	16.418	14.853
RILPL1	RILPL1	-0.51585	16.411	14.847
TRAF1	TRAF1	0.96925	16.411	14.847
GINS2	GINS2	-1.061	16.402	14.84
KL	KL	1.1019	16.39	14.828
PLVAP	PLVAP	0.73774	16.373	14.811
SRRM5	SRRM5	-0.68934	16.336	14.776
FGD2	FGD2	0.99524	16.331	14.771
SPTLC2	SPTLC2	0.7419	16.319	14.76
CDT1	CDT1	-1.1794	16.297	14.739
SNX29	SNX29	0.52389	16.297	14.739
LRRC70	LRRC70	0.8704	16.273	14.716
DAB2	DAB2	0.81326	16.256	14.7
UHRF1	UHRF1	-1.1158	16.255	14.7
LBH	LBH	0.76833	16.193	14.638
ROBO4	ROBO4	0.73124	16.161	14.608
CPVL	CPVL	1.0289	16.153	14.6
AOC3	AOC3	1.1351	16.127	14.575
GPR183	GPR183	1.2715	16.124	14.573
STAP1	STAP1	1.5644	16.113	14.562
CNRIP1	CNRIP1	0.7548	16.097	14.547
CSF2RA	CSF2RA	1.0683	16.078	14.529
SKA1	SKA1	-1.2287	16.07	14.522
UCP2	UCP2	0.97671	15.977	14.429
SRL	SRL	0.94705	15.959	14.412
ATM	ATM	0.66265	15.956	14.41
PRDM8	PRDM8	0.899	15.952	14.407
XPNPEP2	XPNPEP2	1.3686	15.916	14.372
2003-09-01	2003-09-01	-1.5037	15.912	14.368
LIPA	LIPA	0.66027	15.881	14.338
FUCA1	FUCA1	0.65418	15.877	14.335
COL6A6	COL6A6	1.7063	15.874	14.333
RCBTB2	RCBTB2	0.60225	15.872	14.331
SEL1L	SEL1L	0.58931	15.862	14.322
RAPGEF1	RAPGEF1	0.45733	15.852	14.313
GPR15	GPR15	1.2156	15.844	14.306
PCNX	PCNX	0.56365	15.836	14.299
TRIP13	TRIP13	-1.0597	15.82	14.283
TNFSF8	TNFSF8	0.99572	15.806	14.27
2001-09-01	2001-09-01	1.177	15.805	14.27
TCF4	TCF4	0.84664	15.789	14.254
RBBP8	RBBP8	-0.87804	15.749	14.215
TUBG1	TUBG1	-0.60772	15.735	14.202
FAM72D	FAM72D	-1.1938	15.702	14.169
CSGALNACT1	CSGALNACT1	0.85335	15.699	14.168
HYAL3	HYAL3	-0.8834	15.682	14.151
CTSW	CTSW	1.589	15.663	14.133
LIFR	LIFR	1.1221	15.653	14.124
CTSO	CTSO	0.68086	15.65	14.121
DPEP2	DPEP2	0.92245	15.645	14.117
ARID4A	ARID4A	0.50877	15.639	14.112
PTPN22	PTPN22	1.1688	15.631	14.104
METTL7A	METTL7A	0.79887	15.605	14.079
ANKRD13B	ANKRD13B	-0.98457	15.596	14.071
PARD6A	PARD6A	-0.89266	15.595	14.071
CD40	CD40	0.8473	15.545	14.021
STAB2	STAB2	1.2787	15.543	14.02
SCN3A	SCN3A	1.4346	15.537	14.015
CHST5	CHST5	-0.92948	15.536	14.014
NKG7	NKG7	1.5538	15.497	13.976
RRP9	RRP9	-0.54159	15.494	13.974
SCN4A	SCN4A	1.2921	15.448	13.928
RDM1	RDM1	-1.3324	15.426	13.907
PIK3CD	PIK3CD	0.94066	15.413	13.895
SIRPG	SIRPG	1.6783	15.404	13.887
CR1	CR1	1.6768	15.401	13.884
CAMK4	CAMK4	1.1071	15.361	13.845
PALMD	PALMD	1.0036	15.356	13.84
AKAP13	AKAP13	0.56168	15.343	13.829
ZNF423	ZNF423	1.0118	15.331	13.817
CXCL12	CXCL12	1.0959	15.327	13.814
TNFAIP3	TNFAIP3	0.93731	15.326	13.814
PNOC	PNOC	1.4766	15.324	13.813
LOC401010	LOC401010	-0.66508	15.307	13.796
TREML2	TREML2	1.294	15.304	13.794
SULT4A1	SULT4A1	-1.9998	15.299	13.789
PIK3R1	PIK3R1	0.82398	15.293	13.784
DOK2	DOK2	1.0757	15.287	13.779
HAUS1	HAUS1	-0.6479	15.284	13.777
ADH1B	ADH1B	3.2078	15.277	13.77
ARHGEF3	ARHGEF3	0.63731	15.263	13.757
PRR7	PRR7	-1.1364	15.253	13.748
SAMD1	SAMD1	-0.50556	15.242	13.737
LOC96610	LOC96610	2.0524	15.228	13.724
NR5A2	NR5A2	0.93647	15.219	13.716
C17orf100	C17orf100	-0.69314	15.217	13.714
HPRT1	HPRT1	-0.5797	15.209	13.707
RSPO3	RSPO3	1.1043	15.194	13.692
BTBD11	BTBD11	1.1983	15.191	13.69
CORO1A	CORO1A	1.0895	15.179	13.679
CYSLTR2	CYSLTR2	1.0466	15.177	13.678
TIGIT	TIGIT	1.6755	15.173	13.675
CRISPLD2	CRISPLD2	1.0173	15.153	13.655
FGD5	FGD5	0.87037	15.147	13.65
SLC16A12	SLC16A12	1.3094	15.133	13.636
FAM71E1	FAM71E1	-1.0278	15.13	13.634
ALDH1A2	ALDH1A2	1.4645	15.116	13.621
C1orf135	C1orf135	-1.0325	15.112	13.618
SC65	SC65	-0.72541	15.107	13.613
ELMO1	ELMO1	0.80903	15.104	13.611
NCEH1	NCEH1	0.81826	15.103	13.61
WAS	WAS	0.92607	15.099	13.607
DNM1P35	DNM1P35	-0.84937	15.095	13.604
LCN10	LCN10	1.3016	15.074	13.584
FGR	FGR	0.87651	15.064	13.574
KIAA1462	KIAA1462	0.77081	15.056	13.567
CFP	CFP	1.1779	15.053	13.565
TBC1D2B	TBC1D2B	0.50963	15.023	13.535
QTRT1	QTRT1	-0.60215	15.013	13.526
IL12RB1	IL12RB1	1.1809	15.007	13.52
CDCA3	CDCA3	-1.1175	14.996	13.51
FAM160B1	FAM160B1	0.4446	14.992	13.507
VWA5B2	VWA5B2	-1.606	14.983	13.499
TPO	TPO	1.1038	14.974	13.49
CYBB	CYBB	1.1405	14.97	13.486
PRR19	PRR19	-0.80234	14.956	13.474
PLCXD3	PLCXD3	1.7314	14.951	13.469
RCAN2	RCAN2	0.71273	14.945	13.464
ICAM2	ICAM2	0.80807	14.93	13.449
KLRC1	KLRC1	1.293	14.925	13.445
CD3EAP	CD3EAP	-0.44445	14.921	13.441
ATXN1	ATXN1	0.71656	14.918	13.439
CR2	CR2	2.6614	14.916	13.438
CYTH4	CYTH4	0.86381	14.912	13.435
SWAP70	SWAP70	0.52783	14.912	13.435
POLR2I	POLR2I	-0.52572	14.897	13.421
XCL2	XCL2	1.327	14.896	13.42
POLR3G	POLR3G	-0.83322	14.892	13.417
ARID5B	ARID5B	0.75589	14.881	13.407
PA2G4P4	PA2G4P4	-0.59059	14.865	13.392
TPI1P2	TPI1P2	-0.78191	14.808	13.335
RFTN2	RFTN2	0.71551	14.796	13.324
FMNL1	FMNL1	0.83554	14.781	13.309
VPS13C	VPS13C	0.75098	14.775	13.304
CH25H	CH25H	1.1347	14.774	13.303
CMAH	CMAH	1.1835	14.771	13.301
IRF1	IRF1	0.82436	14.761	13.291
CRYBG3	CRYBG3	0.99915	14.759	13.291
HLA-DQA1	HLA-DQA1	1.3389	14.757	13.29
ATP2A1	ATP2A1	-1.0639	14.756	13.289
POP7	POP7	-0.5518	14.746	13.279
PTK2B	PTK2B	0.73616	14.735	13.269
ADH1C	ADH1C	1.8644	14.728	13.263
CMA1	CMA1	1.3334	14.715	13.25
C19orf44	C19orf44	-0.52271	14.714	13.25
FARSA	FARSA	-0.43537	14.704	13.241
DSCC1	DSCC1	-0.94364	14.694	13.232
KLRF1	KLRF1	1.1902	14.694	13.232
FAM131A	FAM131A	-0.48666	14.685	13.224
PLXNC1	PLXNC1	1.2264	14.682	13.221
MAP4K1	MAP4K1	1.2267	14.672	13.212
MECOM	MECOM	0.84235	14.668	13.208
ARL6IP5	ARL6IP5	0.44413	14.659	13.2
TMEM156	TMEM156	1.3781	14.658	13.2
GPR133	GPR133	1.2996	14.633	13.175
TNN	TNN	1.643	14.619	13.162
KIF21B	KIF21B	1.0625	14.619	13.162
NT5M	NT5M	-0.94855	14.615	13.159
NUMB	NUMB	0.35229	14.614	13.159
KLC2	KLC2	-0.61686	14.603	13.149
LOC144486	LOC144486	-0.7637	14.603	13.149
SLC8A1	SLC8A1	0.78137	14.601	13.147
C14orf139	C14orf139	0.92087	14.589	13.136
TLL1	TLL1	1.2644	14.569	13.117
LIMA1	LIMA1	0.73791	14.567	13.115
SLC25A39	SLC25A39	-0.56762	14.558	13.107
CLK2P	CLK2P	-0.64676	14.55	13.1
CXorf21	CXorf21	0.88988	14.545	13.095
MEI1	MEI1	1.1757	14.538	13.088
C2orf85	C2orf85	0.70701	14.534	13.086
SERPING1	SERPING1	0.86781	14.52	13.072
FGD1	FGD1	-0.77183	14.501	13.054
CPNE5	CPNE5	1.1603	14.493	13.047
ENO2	ENO2	-1.1712	14.49	13.044
DDN	DDN	-1.3935	14.489	13.044
CD320	CD320	-0.81005	14.486	13.041
C1QL1	C1QL1	-1.4098	14.474	13.03
ATP8A1	ATP8A1	1.1352	14.458	13.014
THSD7A	THSD7A	1.1397	14.457	13.014
RAPGEF3	RAPGEF3	0.89717	14.448	13.005
RNF32	RNF32	-0.78522	14.446	13.004
MYLK2	MYLK2	-0.97696	14.44	12.998
ADORA1	ADORA1	-1.3884	14.435	12.994
KLHL17	KLHL17	-0.7063	14.434	12.993
PPARG	PPARG	1.0155	14.432	12.993
E2F1	E2F1	-1.072	14.425	12.986
NFATC2	NFATC2	1.1788	14.405	12.967
PCGF1	PCGF1	-0.42519	14.391	12.953
KIAA0247	KIAA0247	0.5209	14.389	12.951
DOK7	DOK7	-2.0915	14.387	12.951
SYNPO2	SYNPO2	1.2358	14.372	12.936
LYZ	LYZ	1.5129	14.363	12.928
PARVG	PARVG	0.85971	14.345	12.91
IGSF6	IGSF6	0.94268	14.342	12.908
IL1RL1	IL1RL1	1.3082	14.321	12.887
CST7	CST7	1.2562	14.317	12.884
FAM129A	FAM129A	1.1221	14.306	12.874
RHOJ	RHOJ	0.76293	14.301	12.869
FAM72B	FAM72B	-1.1216	14.289	12.858
ADD3	ADD3	0.90497	14.283	12.852
THSD7B	THSD7B	1.2623	14.282	12.852
GNG11	GNG11	0.762	14.272	12.842
HGF	HGF	1.1132	14.266	12.837
ZFP36L2	ZFP36L2	0.8106	14.261	12.832
CAB39	CAB39	0.39278	14.256	12.828
C17orf69	C17orf69	-0.7905	14.244	12.817
OGN	OGN	2.0284	14.241	12.814
BTN3A3	BTN3A3	0.78545	14.233	12.806
B4GALT2	B4GALT2	-0.52463	14.223	12.797
PRDM2	PRDM2	0.4487	14.209	12.784
FOXN3	FOXN3	0.60366	14.208	12.783
OLFML1	OLFML1	0.81606	14.199	12.775
PDZD7	PDZD7	-1.2128	14.179	12.756
NTHL1	NTHL1	-0.77326	14.165	12.742
RNF125	RNF125	0.75319	14.164	12.742
MAP6D1	MAP6D1	-0.95945	14.158	12.736
ANKRD55	ANKRD55	1.1268	14.13	12.709
CAV1	CAV1	0.91472	14.127	12.707
C19orf52	C19orf52	-0.42678	14.097	12.677
BYSL	BYSL	-0.52432	14.091	12.672
KCNN3	KCNN3	0.93247	14.076	12.657
CD84	CD84	1.1939	14.071	12.653
ADAM28	ADAM28	1.0582	14.068	12.65
ACSM5	ACSM5	1.1129	14.067	12.65
RPL23AP82	RPL23AP82	-0.53606	14.057	12.64
CRHBP	CRHBP	0.91713	14.032	12.616
CTXN1	CTXN1	-1.0186	14.029	12.613
WHSC2	WHSC2	-0.42249	14.018	12.603
MLF2	MLF2	-0.44759	13.977	12.563
C16orf48	C16orf48	-0.72462	13.971	12.558
DPYD	DPYD	0.83954	13.971	12.558
FANCL	FANCL	-0.58342	13.97	12.557
LOC388152	LOC388152	-0.79106	13.96	12.548
LRP10	LRP10	0.55759	13.948	12.536
MTBP	MTBP	-0.83706	13.947	12.536
GAPDH	GAPDH	-0.62879	13.944	12.534
TLR8	TLR8	1.2759	13.943	12.533
C17orf104	C17orf104	-1.0622	13.941	12.531
ZC3HC1	ZC3HC1	-0.37769	13.936	12.527
C6orf26	C6orf26	-0.95641	13.93	12.522
GTF2IRD1	GTF2IRD1	-0.49703	13.915	12.507
NEK2	NEK2	-0.98638	13.885	12.478
CCDC58	CCDC58	-0.54664	13.88	12.473
HAUS5	HAUS5	-0.55213	13.872	12.466
STX10	STX10	-0.50309	13.867	12.462
HNF1A	HNF1A	-0.817	13.858	12.453
EHD4	EHD4	0.41259	13.856	12.451
CSF1R	CSF1R	0.86857	13.853	12.449
TMEM132C	TMEM132C	1.9075	13.852	12.449
SASH1	SASH1	0.87393	13.848	12.445
TOX	TOX	1.3762	13.845	12.443
CARD8	CARD8	0.45354	13.842	12.441
FYN	FYN	0.76209	13.832	12.431
TIGD5	TIGD5	-0.73584	13.825	12.425
MAL	MAL	1.5128	13.82	12.42
LY96	LY96	0.72855	13.817	12.417
NHSL2	NHSL2	1.044	13.815	12.416
FAM72A	FAM72A	-1.1444	13.806	12.408
FAM46C	FAM46C	1.1031	13.8	12.402
GZMH	GZMH	1.3966	13.79	12.393
EME1	EME1	-1.0443	13.781	12.384
IL21R	IL21R	1.262	13.779	12.383
ORC6L	ORC6L	-1.1408	13.778	12.382
FAM53A	FAM53A	-0.79989	13.763	12.368
NHP2	NHP2	-0.44528	13.762	12.368
PKHD1L1	PKHD1L1	1.268	13.749	12.355
TACC1	TACC1	0.97486	13.744	12.35
CDH17	CDH17	0.71545	13.738	12.345
UTRN	UTRN	0.70126	13.729	12.337
TTC24	TTC24	0.98093	13.726	12.334
LOC678655	LOC678655	-0.53105	13.716	12.324
DCN	DCN	1.2286	13.699	12.308
IFI16	IFI16	0.83287	13.686	12.296
ARHGAP20	ARHGAP20	0.92569	13.684	12.294
TNFSF14	TNFSF14	1.0361	13.679	12.289
NEDD9	NEDD9	0.92279	13.674	12.286
SEL1L3	SEL1L3	1.1743	13.645	12.256
CLEC2B	CLEC2B	0.72998	13.639	12.251
SEMA4F	SEMA4F	-0.54961	13.636	12.249
IDI2	IDI2	-0.60049	13.635	12.248
FAM69A	FAM69A	0.6508	13.633	12.247
BCL11B	BCL11B	1.4597	13.628	12.243
CD36	CD36	1.7045	13.612	12.227
EFCAB7	EFCAB7	-0.57565	13.611	12.226
WNT1	WNT1	0.73815	13.597	12.213
LIN37	LIN37	-0.51767	13.586	12.203
CCL22	CCL22	1.2545	13.576	12.193
FBXO22OS	FBXO22OS	-0.59089	13.573	12.191
MAMSTR	MAMSTR	-0.89269	13.57	12.188
DISC1	DISC1	0.63953	13.569	12.188
HSPBP1	HSPBP1	-0.53114	13.545	12.164
CLDN11	CLDN11	1.2215	13.545	12.164
KCNIP3	KCNIP3	-0.9877	13.535	12.155
CASQ2	CASQ2	1.3108	13.524	12.145
DHODH	DHODH	-0.58836	13.509	12.131
FRS3	FRS3	-0.53237	13.506	12.128
THAP8	THAP8	-0.5447	13.501	12.124
PLCB2	PLCB2	0.77899	13.499	12.122
MRC1	MRC1	1.3906	13.487	12.11
CLECL1	CLECL1	1.0274	13.448	12.072
PKMYT1	PKMYT1	-1.1143	13.444	12.068
NRP1	NRP1	0.67074	13.438	12.063
CD1B	CD1B	1.4364	13.429	12.054
CCL23	CCL23	0.93398	13.42	12.046
FAM189B	FAM189B	-0.57643	13.419	12.046
HSD11B1L	HSD11B1L	-0.801	13.395	12.022
XCL1	XCL1	1.1777	13.394	12.022
PTAFR	PTAFR	0.99722	13.394	12.022
FAM18A	FAM18A	0.69518	13.393	12.022
SNAP23	SNAP23	0.38919	13.383	12.012
RCOR2	RCOR2	-1.5596	13.376	12.005
GPR65	GPR65	0.8428	13.375	12.005
LOC145783	LOC145783	-0.72336	13.372	12.002
BTNL9	BTNL9	1.2427	13.368	11.999
TNFRSF8	TNFRSF8	1.0261	13.368	11.999
FAM71D	FAM71D	-0.67334	13.367	11.999
CD8B	CD8B	1.4905	13.359	11.992
C15orf61	C15orf61	-0.51695	13.34	11.973
MS4A4A	MS4A4A	0.89616	13.336	11.97
MYL6B	MYL6B	-0.57458	13.334	11.968
PPP1R12B	PPP1R12B	0.63594	13.323	11.957
KIF4B	KIF4B	-0.89812	13.321	11.956
ESAM	ESAM	0.63103	13.313	11.949
SLFN14	SLFN14	0.62426	13.308	11.944
FCER1A	FCER1A	1.5078	13.307	11.943
IL2RB	IL2RB	1.3067	13.301	11.937
GP5	GP5	0.76578	13.288	11.925
PDCD2L	PDCD2L	-0.61347	13.286	11.924
GUCY1A3	GUCY1A3	0.90257	13.285	11.923
TROAP	TROAP	-1.1612	13.282	11.921
RAB27A	RAB27A	0.62072	13.274	11.913
PLEKHG7	PLEKHG7	1.3018	13.245	11.885
C12orf35	C12orf35	0.6346	13.245	11.885
KIAA1274	KIAA1274	0.62059	13.245	11.885
APOL4	APOL4	1.0743	13.244	11.885
TSEN34	TSEN34	-0.45191	13.239	11.881
PRDM16	PRDM16	0.93441	13.226	11.868
GRK5	GRK5	0.5813	13.218	11.861
ZNF165	ZNF165	-0.7749	13.217	11.86
MBLAC1	MBLAC1	-0.75676	13.2	11.844
ABCC9	ABCC9	0.88583	13.2	11.844
RFC4	RFC4	-0.64274	13.195	11.84
UBE2T	UBE2T	-0.96754	13.192	11.838
WDR62	WDR62	-0.95802	13.192	11.838
GPR124	GPR124	0.70165	13.187	11.833
SLCO1C1	SLCO1C1	0.79297	13.185	11.831
CUTA	CUTA	-0.4365	13.176	11.823
TRMT1	TRMT1	-0.52913	13.173	11.82
CD38	CD38	1.7499	13.168	11.816
C2orf89	C2orf89	1.1944	13.167	11.816
ALDH2	ALDH2	1.0016	13.165	11.814
TNNT3	TNNT3	1.3736	13.144	11.793
C1orf162	C1orf162	0.76562	13.14	11.79
KCNS2	KCNS2	0.85978	13.128	11.778
LAIR1	LAIR1	0.79711	13.125	11.776
C4orf47	C4orf47	-0.97293	13.123	11.775
C19orf26	C19orf26	-1.026	13.118	11.77
PBK	PBK	-1.0429	13.114	11.767
TPK1	TPK1	0.63168	13.107	11.76
RUVBL1	RUVBL1	-0.45978	13.107	11.76
BIRC5	BIRC5	-1.2568	13.103	11.757
MNDA	MNDA	0.86582	13.102	11.756
ADCY5	ADCY5	1.974	13.101	11.756
SYNE1	SYNE1	0.8023	13.1	11.756
RECQL4	RECQL4	-0.97578	13.096	11.752
TFEC	TFEC	1.0022	13.074	11.731
DPH3B	DPH3B	-0.60991	13.07	11.727
MTMR7	MTMR7	-1.0163	13.068	11.725
PVRIG	PVRIG	0.93558	13.067	11.725
CHURC1	CHURC1	0.50316	13.053	11.712
FLRT2	FLRT2	1.0655	13.046	11.705
SIDT1	SIDT1	1.56	13.038	11.697
PRDM12	PRDM12	-0.86975	13.027	11.686
LY86	LY86	0.73297	13.015	11.675
C18orf34	C18orf34	1.0647	12.997	11.658
KIFC1	KIFC1	-0.9632	12.985	11.646
PPAT	PPAT	-0.54786	12.984	11.646
TNFSF10	TNFSF10	1.096	12.982	11.644
TMIGD2	TMIGD2	0.99476	12.964	11.627
ITGB3BP	ITGB3BP	-0.51881	12.957	11.62
C3orf39	C3orf39	-0.46073	12.951	11.615
PAG1	PAG1	0.79384	12.949	11.613
B3GNTL1	B3GNTL1	-0.70587	12.928	11.593
C3orf26	C3orf26	-0.54245	12.926	11.59
SUZ12P	SUZ12P	-0.57402	12.925	11.59
DOCK9	DOCK9	0.55114	12.915	11.581
FAM131C	FAM131C	-1.3602	12.91	11.576
THBD	THBD	0.86561	12.9	11.567
CCHCR1	CCHCR1	-0.6323	12.898	11.565
RASGRP3	RASGRP3	0.63754	12.879	11.547
SEPP1	SEPP1	1.0141	12.872	11.54
NOTCH4	NOTCH4	0.60156	12.863	11.532
LAPTM5	LAPTM5	0.81364	12.857	11.526
IL2	IL2	0.56047	12.85	11.519
PDCD1	PDCD1	1.3877	12.848	11.518
NUF2	NUF2	-1.0673	12.845	11.516
FAM105A	FAM105A	0.76866	12.839	11.51
ERAP1	ERAP1	0.63536	12.838	11.51
RAD9B	RAD9B	-0.5882	12.837	11.509
IFT81	IFT81	-0.52842	12.836	11.508
SPC24	SPC24	-1.1511	12.831	11.504
SCML2	SCML2	-1.2272	12.791	11.464
CEP72	CEP72	-0.70003	12.775	11.448
EXOSC5	EXOSC5	-0.53298	12.772	11.446
LOC643387	LOC643387	-0.52839	12.767	11.441
MUTYH	MUTYH	-0.60152	12.765	11.44
ANKRD39	ANKRD39	-0.62829	12.765	11.44
RAB33A	RAB33A	0.80407	12.738	11.413
CENPM	CENPM	-0.92814	12.736	11.413
SLC5A4	SLC5A4	0.75031	12.734	11.411
IFNAR1	IFNAR1	0.30624	12.732	11.409
FBXO43	FBXO43	-0.95691	12.721	11.399
CEACAM21	CEACAM21	0.92704	12.715	11.393
FAM13C	FAM13C	0.94289	12.71	11.389
CENPH	CENPH	-0.60838	12.679	11.358
IQGAP3	IQGAP3	-1.0148	12.676	11.356
RELN	RELN	1.7532	12.676	11.356
TMEM86A	TMEM86A	0.84943	12.673	11.354
RASGRF2	RASGRF2	0.86653	12.672	11.353
LGALS2	LGALS2	1.5493	12.669	11.351
STAB1	STAB1	0.66898	12.669	11.351
ANTXR2	ANTXR2	0.7174	12.653	11.336
FAM124B	FAM124B	0.73396	12.648	11.331
RIBC2	RIBC2	-0.95322	12.644	11.327
MXD3	MXD3	-0.64075	12.638	11.321
DCAF5	DCAF5	0.41203	12.634	11.318
NOP16	NOP16	-0.56036	12.603	11.288
HDAC9	HDAC9	1.0615	12.6	11.285
GPR109A	GPR109A	1.0333	12.595	11.281
SLC31A2	SLC31A2	0.71852	12.595	11.281
CLEC12A	CLEC12A	1.2312	12.589	11.276
NCRNA00085	NCRNA00085	-0.81456	12.587	11.274
SH2D1B	SH2D1B	0.90932	12.585	11.272
NPR1	NPR1	0.92973	12.582	11.27
PDGFD	PDGFD	0.85827	12.581	11.269
NUMBL	NUMBL	-0.57532	12.578	11.266
VPS72	VPS72	-0.45367	12.572	11.261
ARL6	ARL6	-0.5113	12.554	11.244
TGFB3	TGFB3	0.86576	12.549	11.238
IFNGR1	IFNGR1	0.5081	12.546	11.236
RP9P	RP9P	-0.56458	12.54	11.231
CCDC43	CCDC43	-0.44358	12.529	11.22
CHEK1	CHEK1	-0.80643	12.521	11.212
GM2A	GM2A	0.50287	12.519	11.211
RAD54L	RAD54L	-1.0738	12.515	11.208
PROS1	PROS1	0.81882	12.511	11.204
2005-09-01	2005-09-01	-0.7984	12.511	11.204
ARRDC5	ARRDC5	0.80046	12.51	11.203
RFC5	RFC5	-0.48036	12.508	11.202
HNMT	HNMT	0.6516	12.507	11.202
SAMD9L	SAMD9L	0.96314	12.505	11.2
HSD11B1	HSD11B1	1.2343	12.5	11.195
CXorf65	CXorf65	0.72724	12.497	11.193
CCDC34	CCDC34	-0.73501	12.49	11.187
DPPA4	DPPA4	0.65034	12.486	11.183
GTF2H4	GTF2H4	-0.37279	12.485	11.182
RIPK1	RIPK1	0.30978	12.48	11.178
HSPA4L	HSPA4L	-1.2349	12.48	11.178
FXYD1	FXYD1	1.4722	12.479	11.178
ARHGAP26	ARHGAP26	0.80282	12.479	11.177
IL4R	IL4R	0.68283	12.478	11.177
TRAF3IP3	TRAF3IP3	0.98791	12.475	11.175
THSD1	THSD1	0.6018	12.471	11.171
THOP1	THOP1	-0.55131	12.445	11.145
CKS2	CKS2	-0.74628	12.443	11.145
PRC1	PRC1	-0.80976	12.441	11.143
ATP1A2	ATP1A2	1.7575	12.433	11.135
AP4M1	AP4M1	-0.40478	12.428	11.13
PTTG1	PTTG1	-0.9449	12.406	11.109
LGMN	LGMN	0.58136	12.404	11.108
GEM	GEM	0.90753	12.4	11.104
VCAM1	VCAM1	0.97643	12.394	11.098
PPIAL4C	PPIAL4C	-0.60005	12.391	11.096
GDF10	GDF10	1.422	12.391	11.095
HCST	HCST	0.93755	12.389	11.095
ACBD6	ACBD6	-0.39952	12.386	11.092
PPP2R3B	PPP2R3B	-0.66378	12.377	11.083
SLC22A3	SLC22A3	1.2935	12.374	11.081
ITGA1	ITGA1	0.69608	12.369	11.076
KLRC4	KLRC4	0.99861	12.366	11.073
KIAA0494	KIAA0494	0.36934	12.359	11.067
RALB	RALB	0.42396	12.338	11.046
TBXAS1	TBXAS1	0.68467	12.33	11.039
UNG	UNG	-0.487	12.313	11.022
LOC401463	LOC401463	0.8056	12.311	11.021
ABCA17P	ABCA17P	-1.0669	12.31	11.02
MAFB	MAFB	0.64257	12.304	11.015
ITGA8	ITGA8	1.2688	12.302	11.013
ADH1A	ADH1A	1.3258	12.301	11.013
CDC25C	CDC25C	-1.039	12.301	11.013
CHTF18	CHTF18	-0.78549	12.296	11.008
CNIH2	CNIH2	-1.2665	12.295	11.008
TIFAB	TIFAB	1.2912	12.286	10.999
WDR53	WDR53	-0.39356	12.286	10.999
LOC728643	LOC728643	-0.5957	12.285	10.999
ACOT7	ACOT7	-0.72912	12.276	10.99
ECM2	ECM2	0.92972	12.275	10.989
KLF2	KLF2	0.80435	12.274	10.989
SNRPD1	SNRPD1	-0.45414	12.267	10.982
ARHGAP33	ARHGAP33	-0.75526	12.261	10.977
LSP1	LSP1	0.83906	12.254	10.97
LOC649330	LOC649330	-0.53782	12.251	10.967
MACROD1	MACROD1	-0.76354	12.248	10.965
LOC145820	LOC145820	0.86452	12.244	10.961
RPS6KA2	RPS6KA2	0.66891	12.236	10.954
NELF	NELF	-0.54114	12.231	10.949
C19orf45	C19orf45	-1.1352	12.23	10.949
KIF18A	KIF18A	-0.92519	12.229	10.948
CHAF1A	CHAF1A	-0.60458	12.215	10.935
CCL17	CCL17	1.2893	12.208	10.928
WBSCR28	WBSCR28	-1.1699	12.207	10.928
ABCA10	ABCA10	1.2047	12.206	10.927
H6PD	H6PD	0.5155	12.204	10.926
SUV420H2	SUV420H2	-0.60072	12.202	10.924
FLJ45244	FLJ45244	-0.74175	12.195	10.917
KBTBD8	KBTBD8	0.8343	12.191	10.913
SYT15	SYT15	0.99069	12.19	10.913
RGS13	RGS13	1.1441	12.189	10.912
CCDC77	CCDC77	-0.60251	12.183	10.907
C14orf43	C14orf43	0.4571	12.182	10.906
DNAH8	DNAH8	1.0338	12.176	10.9
MYO1G	MYO1G	0.96715	12.174	10.899
RRP1	RRP1	-0.58465	12.174	10.899
HTR2B	HTR2B	0.92632	12.172	10.897
BRF2	BRF2	-0.78151	12.169	10.895
PTCD1	PTCD1	-0.3981	12.168	10.894
F10	F10	0.88816	12.158	10.885
LAT	LAT	0.97111	12.155	10.882
FAM27C	FAM27C	-1.0624	12.154	10.881
FHL5	FHL5	1.0548	12.152	10.88
DNAJC6	DNAJC6	-1.2919	12.15	10.879
DUS4L	DUS4L	-0.45681	12.143	10.872
POLR2H	POLR2H	-0.43424	12.143	10.872
NCAPH2	NCAPH2	-0.47016	12.142	10.872
NAT14	NAT14	-0.71438	12.139	10.869
KIAA0101	KIAA0101	-0.88027	12.138	10.868
FJX1	FJX1	-0.83021	12.136	10.866
FAM186B	FAM186B	-0.65074	12.127	10.858
ACY3	ACY3	1.5205	12.109	10.841
UNC45B	UNC45B	0.60213	12.104	10.836
PLEKHB1	PLEKHB1	-1.3778	12.098	10.83
TOP1MT	TOP1MT	-0.68574	12.084	10.817
ASPHD1	ASPHD1	-1.4629	12.079	10.813
DIRAS1	DIRAS1	-1.3804	12.074	10.808
IDO2	IDO2	0.87473	12.064	10.799
SAC3D1	SAC3D1	-0.67476	12.062	10.796
SLC26A10	SLC26A10	-0.93435	12.052	10.787
TSHR	TSHR	0.96733	12.048	10.784
HMGCS2	HMGCS2	2.9588	12.048	10.784
NDUFA7	NDUFA7	-0.58405	12.043	10.779
MYOCD	MYOCD	1.0136	12.041	10.777
NT5DC3	NT5DC3	-0.53519	12.039	10.776
TREM1	TREM1	-1.3359	12.025	10.762
AKAP12	AKAP12	0.94136	12.01	10.748
RBMS3	RBMS3	0.9104	12.005	10.743
SP100	SP100	0.52399	11.998	10.736
F5	F5	1.1392	11.986	10.725
LOC100240735	LOC100240735	0.62675	11.983	10.722
ERI3	ERI3	-0.39354	11.982	10.722
PPAN	PPAN	-0.71632	11.981	10.721
LRWD1	LRWD1	-0.47167	11.98	10.721
CDC45	CDC45	-1.1183	11.97	10.711
LOC344967	LOC344967	-0.75051	11.968	10.71
CNOT6L	CNOT6L	0.42941	11.967	10.708
GNAZ	GNAZ	-0.88083	11.96	10.702
HVCN1	HVCN1	0.70957	11.958	10.701
PM20D1	PM20D1	0.73684	11.958	10.701
QRICH2	QRICH2	-0.9102	11.956	10.699
PTPRM	PTPRM	0.69813	11.955	10.698
KLRD1	KLRD1	1.2298	11.952	10.696
POLD2	POLD2	-0.46099	11.934	10.678
DOHH	DOHH	-0.72034	11.927	10.672
NME1-NME2	NME1-NME2	-1.0079	11.911	10.657
SPNS2	SPNS2	0.9198	11.906	10.651
CYP4Z2P	CYP4Z2P	2.4414	11.905	10.651
LTA	LTA	1.2562	11.901	10.647
PDCD5	PDCD5	-0.50119	11.901	10.647
ZFP36	ZFP36	0.93355	11.9	10.647
ATXN7L2	ATXN7L2	-0.65426	11.883	10.631
CAPS	CAPS	-1.3531	11.883	10.63
PIF1	PIF1	-1.0616	11.878	10.626
CTSG	CTSG	1.5158	11.877	10.625
PPAP2A	PPAP2A	0.65719	11.874	10.623
PLA2G2A	PLA2G2A	2.2657	11.871	10.621
ACTR3B	ACTR3B	-0.73676	11.87	10.619
APOL6	APOL6	0.8091	11.868	10.619
AURKB	AURKB	-1.1362	11.862	10.612
SLC12A6	SLC12A6	0.50621	11.857	10.608
PVT1	PVT1	-0.87014	11.848	10.599
SIGLECP3	SIGLECP3	1.0219	11.843	10.595
USHBP1	USHBP1	0.7281	11.84	10.592
DDX3X	DDX3X	0.32977	11.839	10.592
C1QB	C1QB	0.88117	11.839	10.592
KLHL33	KLHL33	0.46141	11.833	10.586
LRRC33	LRRC33	0.60771	11.832	10.586
DHH	DHH	0.88859	11.825	10.579
MECR	MECR	-0.41732	11.816	10.571
LOC100133985	LOC100133985	-0.93012	11.816	10.571
PPP2R2B	PPP2R2B	0.92588	11.808	10.563
CPZ	CPZ	1.024	11.796	10.551
SNAI3	SNAI3	0.66846	11.793	10.549
LOC25845	LOC25845	-0.46396	11.783	10.54
CYLD	CYLD	0.47966	11.783	10.54
COL4A3BP	COL4A3BP	0.48602	11.782	10.54
CCDC123	CCDC123	-0.35835	11.782	10.54
PLIN1	PLIN1	2.087	11.782	10.539
MRTO4	MRTO4	-0.41364	11.775	10.533
NEIL3	NEIL3	-1.0782	11.775	10.533
LOC407835	LOC407835	-0.47944	11.769	10.527
YIPF2	YIPF2	-0.45754	11.762	10.521
SORL1	SORL1	0.81654	11.753	10.513
DGKA	DGKA	0.64502	11.752	10.512
EEF1E1	EEF1E1	-0.44631	11.747	10.508
TMEM131	TMEM131	0.35103	11.742	10.503
PFDN2	PFDN2	-0.64774	11.739	10.5
LOC100270746	LOC100270746	-0.71314	11.738	10.5
IDH1	IDH1	0.62454	11.735	10.497
DAAM1	DAAM1	0.63753	11.72	10.482
ABCG2	ABCG2	0.9975	11.716	10.479
LOC283050	LOC283050	-0.80164	11.715	10.478
ZNF286B	ZNF286B	-0.79031	11.714	10.477
LRFN5	LRFN5	1.0782	11.711	10.475
ARRDC4	ARRDC4	0.65431	11.71	10.475
TARP	TARP	1.858	11.71	10.475
BGLAP	BGLAP	-0.72931	11.708	10.473
LRRC8C	LRRC8C	0.7081	11.704	10.47
MORC3	MORC3	0.38761	11.702	10.467
BEND4	BEND4	1.1568	11.701	10.467
POLD1	POLD1	-0.56316	11.7	10.466
AFF1	AFF1	0.57708	11.693	10.46
LRRC66	LRRC66	-0.92513	11.677	10.444
STS	STS	0.71975	11.67	10.437
C7orf47	C7orf47	-0.60649	11.662	10.43
MAD2L1	MAD2L1	-0.78233	11.651	10.419
NCF4	NCF4	0.70574	11.642	10.41
EBF3	EBF3	0.94766	11.636	10.405
CA4	CA4	1.2735	11.628	10.397
PDAP1	PDAP1	-0.38185	11.626	10.395
GNB1L	GNB1L	-0.74149	11.618	10.388
ZBTB16	ZBTB16	1.6903	11.612	10.382
CD302	CD302	0.68155	11.604	10.375
HSF5	HSF5	0.81765	11.598	10.369
ABHD8	ABHD8	-0.51426	11.597	10.369
RAB37	RAB37	0.97541	11.594	10.366
CCDC151	CCDC151	-1.3618	11.589	10.361
AGBL5	AGBL5	-0.48338	11.589	10.361
PODN	PODN	1.0772	11.588	10.361
PDE7B	PDE7B	0.78054	11.587	10.36
TDGF1	TDGF1	0.8236	11.585	10.359
GRM7	GRM7	0.79136	11.581	10.355
C11orf49	C11orf49	-0.49491	11.58	10.354
MGC16142	MGC16142	-0.56963	11.579	10.354
APOL1	APOL1	0.85677	11.573	10.348
E2F7	E2F7	-1.0141	11.571	10.347
PRKCQ	PRKCQ	1.3468	11.565	10.34
IL5RA	IL5RA	0.75518	11.564	10.34
TSPAN11	TSPAN11	0.90966	11.54	10.317
RARB	RARB	0.82297	11.533	10.31
TSEN2	TSEN2	-0.44059	11.529	10.306
LEPR	LEPR	0.90973	11.515	10.292
RASSF6	RASSF6	1.3505	11.5	10.278
C18orf56	C18orf56	-1.033	11.498	10.276
SFRP4	SFRP4	1.3801	11.491	10.27
CPA3	CPA3	1.774	11.491	10.27
GRRP1	GRRP1	0.82971	11.49	10.269
FBXW9	FBXW9	-0.48362	11.488	10.268
C17orf86	C17orf86	-0.61286	11.486	10.266
MCM2	MCM2	-0.68013	11.479	10.259
TMEM120B	TMEM120B	-0.45774	11.476	10.257
LOC257358	LOC257358	0.52409	11.475	10.256
ALKBH4	ALKBH4	-0.3947	11.473	10.255
LST1	LST1	0.71522	11.47	10.252
KCNMA1	KCNMA1	1.2078	11.465	10.248
C6orf134	C6orf134	-0.52839	11.456	10.238
DHDH	DHDH	-1.1311	11.446	10.229
FN3K	FN3K	-0.71377	11.443	10.226
FLT1	FLT1	0.57809	11.437	10.221
GP1BA	GP1BA	1.1643	11.423	10.207
ZDHHC8P1	ZDHHC8P1	-1.0047	11.421	10.205
ZP3	ZP3	-0.73697	11.415	10.2
STK4	STK4	0.38737	11.414	10.199
C10orf2	C10orf2	-0.48999	11.412	10.197
TACR1	TACR1	1.5033	11.403	10.189
HLA-DQB2	HLA-DQB2	1.2804	11.398	10.184
MMACHC	MMACHC	-0.53973	11.391	10.178
KIAA0895L	KIAA0895L	-0.57806	11.389	10.176
GLI1	GLI1	1.0568	11.384	10.171
LOC100130776	LOC100130776	-0.68352	11.382	10.17
SGOL1	SGOL1	-1.0052	11.373	10.161
HCN3	HCN3	-0.73336	11.369	10.157
CXCL13	CXCL13	2.2315	11.368	10.157
SLC19A1	SLC19A1	-0.6573	11.368	10.157
LCN12	LCN12	-1.3553	11.368	10.157
IRF2	IRF2	0.31836	11.365	10.155
KIF23	KIF23	-0.80445	11.361	10.151
SFRS5	SFRS5	0.445	11.349	10.139
ACYP1	ACYP1	-0.65299	11.34	10.131
ATP7A	ATP7A	0.53434	11.338	10.129
IQCC	IQCC	-0.5447	11.334	10.125
FMO2	FMO2	1.4584	11.334	10.125
TMEM186	TMEM186	-0.43576	11.331	10.123
TMEM161A	TMEM161A	-0.47055	11.315	10.107
CENPA	CENPA	-1.121	11.312	10.105
NRTN	NRTN	-1.3656	11.302	10.095
C1orf133	C1orf133	-0.79263	11.299	10.092
PMS2L1	PMS2L1	-0.3328	11.288	10.082
KHDC1	KHDC1	-1.0306	11.282	10.076
FAM107B	FAM107B	0.61243	11.282	10.076
AQP7	AQP7	1.729	11.274	10.069
CCDC124	CCDC124	-0.57015	11.274	10.069
PARS2	PARS2	-0.46907	11.262	10.058
AKAP5	AKAP5	0.93054	11.262	10.058
SUPT3H	SUPT3H	-0.49319	11.258	10.055
NGB	NGB	-1.0585	11.252	10.049
LOC100009676	LOC100009676	-0.4774	11.251	10.048
HLA-DPB2	HLA-DPB2	0.94274	11.242	10.039
EBF2	EBF2	0.99312	11.237	10.035
ZNF579	ZNF579	-0.65302	11.233	10.031
SOD3	SOD3	1.1221	11.23	10.028
LRRC32	LRRC32	0.74718	11.228	10.027
ACD	ACD	-0.441	11.221	10.02
JPH1	JPH1	-1.2153	11.215	10.014
CDK18	CDK18	-0.8457	11.214	10.014
GBP5	GBP5	1.4312	11.211	10.011
MAN1C1	MAN1C1	0.85015	11.211	10.011
TIMM44	TIMM44	-0.49423	11.208	10.008
TOX2	TOX2	0.92134	11.202	10.003
DTL	DTL	-0.79141	11.19	9.9912
RGS5	RGS5	0.98464	11.189	9.9912
APITD1	APITD1	-0.47514	11.187	9.9886
IGFBP7	IGFBP7	0.60511	11.182	9.9843
SGMS1	SGMS1	0.51755	11.181	9.9839
CTSH	CTSH	0.60258	11.177	9.98
CCT5	CCT5	-0.44373	11.169	9.9728
C1S	C1S	0.97723	11.168	9.9715
TCFL5	TCFL5	-0.39365	11.167	9.9708
VKORC1	VKORC1	-0.3603	11.162	9.9661
PIK3C2B	PIK3C2B	0.46976	11.155	9.9598
ABCD4	ABCD4	0.38277	11.15	9.9551
CREBL2	CREBL2	0.44505	11.146	9.9516
PFDN6	PFDN6	-0.53837	11.145	9.9505
TMEM140	TMEM140	0.4208	11.143	9.9493
BACH2	BACH2	0.88686	11.142	9.949
ST6GAL1	ST6GAL1	0.97318	11.141	9.9483
PELP1	PELP1	-0.37296	11.139	9.9469
KCNA5	KCNA5	0.86627	11.139	9.9469
DPEP1	DPEP1	1.1541	11.139	9.9469
ZNF74	ZNF74	-0.45737	11.139	9.9469
NCAPG	NCAPG	-0.8323	11.137	9.946
AXIN1	AXIN1	-0.41548	11.132	9.941
RTN4R	RTN4R	-0.79914	11.131	9.9405
KIAA1804	KIAA1804	-1.1135	11.131	9.9402
CASP1	CASP1	0.7712	11.128	9.9378
ADIPOQ	ADIPOQ	2.7882	11.123	9.9327
C6orf129	C6orf129	-0.5918	11.122	9.9326
PFN4	PFN4	-0.77105	11.122	9.9325
SLFN11	SLFN11	0.71956	11.119	9.9304
B3GAT3	B3GAT3	-0.50001	11.118	9.929
AZI1	AZI1	-0.73947	11.117	9.929
PDGFRA	PDGFRA	0.98454	11.117	9.929
TUBB4	TUBB4	-0.92698	11.107	9.9191
DAND5	DAND5	-0.93303	11.102	9.915
PYGM	PYGM	0.76918	11.101	9.9142
PCDH18	PCDH18	0.81108	11.1	9.9131
BTN3A1	BTN3A1	0.63198	11.099	9.9127
GJA4	GJA4	0.68026	11.095	9.9091
FERMT3	FERMT3	0.78526	11.093	9.9076
RPSAP9	RPSAP9	-0.51154	11.093	9.9075
ZNF683	ZNF683	1.2677	11.086	9.9014
CCDC150	CCDC150	-0.95835	11.084	9.8998
PDXP	PDXP	-0.53933	11.077	9.8931
C9orf96	C9orf96	-0.74729	11.074	9.8901
SPINK8	SPINK8	1.8061	11.063	9.8792
C2CD2	C2CD2	0.61764	11.057	9.8738
AQP1	AQP1	0.88623	11.05	9.8669
TRNP1	TRNP1	-0.83504	11.048	9.8653
SMYD5	SMYD5	-0.29899	11.046	9.8642
C15orf41	C15orf41	-0.56401	11.046	9.8642
PLCG2	PLCG2	0.7865	11.041	9.8597
PDK4	PDK4	1.2663	11.034	9.8529
LOC283267	LOC283267	-0.46841	11.033	9.8523
INO80C	INO80C	-0.44716	11.028	9.8474
TMEM17	TMEM17	-0.56773	11.027	9.8467
PDCD1LG2	PDCD1LG2	0.87875	11.025	9.8452
NFKBIL1	NFKBIL1	-0.523	11.023	9.8433
TGM2	TGM2	0.85039	11.016	9.837
HSF2BP	HSF2BP	-0.70556	11.015	9.8359
ITGAD	ITGAD	1.0595	11.013	9.8348
SOX17	SOX17	0.728	11.013	9.8347
ZNF48	ZNF48	-0.48055	11.011	9.8327
UBE2C	UBE2C	-1.0989	11.006	9.8288
LTBP2	LTBP2	0.81207	11.006	9.8288
ICOS	ICOS	1.3845	11.006	9.8286
ATG4D	ATG4D	-0.46093	11.004	9.8271
FAM27A	FAM27A	-1.0278	10.985	9.8084
C2CD4B	C2CD4B	1.1583	10.984	9.8081
TSC22D3	TSC22D3	0.71438	10.974	9.7983
ESPL1	ESPL1	-0.93457	10.971	9.7955
SDHAF1	SDHAF1	-0.4125	10.971	9.7955
DTYMK	DTYMK	-0.44646	10.955	9.7803
RHEB	RHEB	-0.42276	10.954	9.7797
IGSF10	IGSF10	1.2773	10.954	9.7797
SNHG3	SNHG3	-0.78718	10.951	9.777
CLEC4A	CLEC4A	0.71851	10.948	9.7749
CBX8	CBX8	-0.66756	10.947	9.774
RERGL	RERGL	1.5119	10.944	9.7711
SCARB1	SCARB1	-0.65029	10.942	9.7695
LRRTM2	LRRTM2	0.71128	10.94	9.7678
FSTL1	FSTL1	0.78734	10.932	9.7598
TMEM231	TMEM231	-0.66896	10.917	9.7457
ZNF599	ZNF599	-0.4622	10.916	9.7453
PDZD2	PDZD2	0.91201	10.914	9.7434
GPX3	GPX3	1.0399	10.908	9.7374
ICAM3	ICAM3	0.61399	10.908	9.7374
PARM1	PARM1	0.93656	10.904	9.734
NEK9	NEK9	0.41147	10.899	9.7289
CCNB1	CCNB1	-0.68258	10.897	9.7279
GTSE1	GTSE1	-0.92182	10.895	9.7256
CHCHD4	CHCHD4	-0.41063	10.892	9.7234
FBXO34	FBXO34	0.3003	10.88	9.7119
C20orf194	C20orf194	0.44608	10.878	9.7097
AURKAPS1	AURKAPS1	-0.72428	10.865	9.6968
ASF1B	ASF1B	-0.75289	10.859	9.6916
AHR	AHR	0.70578	10.858	9.691
RREB1	RREB1	0.38726	10.857	9.6901
GPSM2	GPSM2	-0.63395	10.855	9.689
HERPUD1	HERPUD1	0.49763	10.854	9.6879
MAGEF1	MAGEF1	-0.45044	10.853	9.687
DNAL4	DNAL4	-0.43147	10.851	9.6858
MDH1B	MDH1B	-1.0403	10.85	9.6846
SIGLEC10	SIGLEC10	0.79663	10.848	9.6829
TTC26	TTC26	-0.48372	10.847	9.6825
TRPV2	TRPV2	0.68681	10.838	9.6734
FOXP1	FOXP1	0.56096	10.829	9.6653
HSPB6	HSPB6	1.2188	10.825	9.6613
RPS6KA5	RPS6KA5	0.70373	10.818	9.6545
PLK1	PLK1	-0.95966	10.817	9.6538
YPEL5	YPEL5	0.29855	10.815	9.6522
UBE2MP1	UBE2MP1	-0.49189	10.814	9.6517
PCSK5	PCSK5	0.95014	10.814	9.6516
TAL1	TAL1	0.68706	10.809	9.647
SPDYA	SPDYA	-0.5865	10.796	9.6351
OIP5	OIP5	-0.84925	10.796	9.6351
UCN2	UCN2	-0.8851	10.786	9.625
LOC341056	LOC341056	-0.58849	10.781	9.6204
EXO1	EXO1	-1.0246	10.779	9.619
EPS15	EPS15	0.28984	10.779	9.619
THNSL1	THNSL1	-0.73468	10.778	9.619
C1QA	C1QA	0.82961	10.772	9.6126
IRAK3	IRAK3	1.0349	10.767	9.6083
SPIB	SPIB	1.7405	10.766	9.6075
OR52N4	OR52N4	0.64069	10.76	9.6018
KRTCAP3	KRTCAP3	-1.2277	10.757	9.5988
ZCCHC17	ZCCHC17	-0.35751	10.756	9.5982
LOC100128573	LOC100128573	-0.53068	10.754	9.5972
C6orf147	C6orf147	-1.0539	10.754	9.5972
TMEM14A	TMEM14A	-0.44858	10.749	9.5926
PUS7	PUS7	-0.48724	10.74	9.5838
GNG3	GNG3	-0.97122	10.739	9.5834
TMEM201	TMEM201	-0.46908	10.733	9.5776
PIN1	PIN1	-0.48516	10.731	9.5755
VGF	VGF	-1.5105	10.731	9.5755
ELAVL1	ELAVL1	-0.2442	10.727	9.5719
PGM5	PGM5	1.1888	10.726	9.5712
GSN	GSN	0.61055	10.724	9.5695
C1orf35	C1orf35	-0.54441	10.706	9.5523
RAD51	RAD51	-0.82084	10.701	9.5473
C5orf34	C5orf34	-0.65829	10.701	9.5472
CD209	CD209	1.0502	10.696	9.5433
KIF20A	KIF20A	-0.89582	10.696	9.5429
NDC80	NDC80	-0.92211	10.689	9.5369
UBD	UBD	1.6951	10.686	9.5337
EGFLAM	EGFLAM	0.63745	10.685	9.5327
LRRC61	LRRC61	-0.5575	10.68	9.5288
ZNF519	ZNF519	-0.57334	10.67	9.5187
SPC25	SPC25	-0.80733	10.667	9.5162
FILIP1L	FILIP1L	0.74994	10.665	9.5143
NOC4L	NOC4L	-0.45123	10.662	9.5116
CCNB2	CCNB2	-0.90944	10.635	9.4853
DPCD	DPCD	-0.54054	10.635	9.4849
DOC2A	DOC2A	-1.3986	10.63	9.481
MAP3K10	MAP3K10	-0.52861	10.629	9.4796
TXNL4A	TXNL4A	-0.42897	10.626	9.4771
ZNF565	ZNF565	-0.4237	10.626	9.4771
MAN1A1	MAN1A1	0.98274	10.616	9.4682
FOXM1	FOXM1	-0.98106	10.614	9.4663
MAGOHB	MAGOHB	-0.49772	10.611	9.4637
DHRS11	DHRS11	-0.67627	10.61	9.4623
C10orf26	C10orf26	0.42513	10.604	9.4567
ARL16	ARL16	-0.44936	10.603	9.4565
ALKBH6	ALKBH6	-0.55101	10.603	9.4563
MCM3APAS	MCM3APAS	-0.6545	10.594	9.4484
ZBTB38	ZBTB38	0.45681	10.593	9.4476
GEMIN6	GEMIN6	-0.46374	10.591	9.4459
FHL1	FHL1	1.0197	10.591	9.4454
TMEM147	TMEM147	-0.42794	10.585	9.4399
UGT2B28	UGT2B28	1.9041	10.58	9.4352
AIM2	AIM2	1.2736	10.578	9.4339
PLOD3	PLOD3	-0.51919	10.571	9.4276
IGLON5	IGLON5	-1.0548	10.571	9.4276
GPD1	GPD1	1.9455	10.566	9.4224
PGAM5	PGAM5	-0.43748	10.561	9.4176
CA9	CA9	-2.3436	10.56	9.4176
RPL23AP7	RPL23AP7	-0.47071	10.559	9.4163
PRRT2	PRRT2	-1.0766	10.556	9.4143
MCM10	MCM10	-1.0876	10.556	9.4141
MYO19	MYO19	-0.50679	10.555	9.4131
CD7	CD7	1.189	10.554	9.413
CCDC86	CCDC86	-0.47304	10.553	9.4119
DGCR14	DGCR14	-0.37547	10.551	9.4099
TMEM52	TMEM52	-1.1433	10.549	9.4085
LOC339674	LOC339674	-0.90676	10.545	9.4048
NANOS3	NANOS3	-0.88377	10.541	9.4012
PSMG1	PSMG1	-0.57305	10.538	9.3988
LOC647946	LOC647946	-1.188	10.537	9.3974
KIF14	KIF14	-1.0312	10.536	9.3967
KIR3DL2	KIR3DL2	0.90992	10.535	9.3966
CCT3	CCT3	-0.36943	10.533	9.3944
SEMA5A	SEMA5A	0.85046	10.526	9.3883
YIF1B	YIF1B	-0.43389	10.524	9.3858
HHEX	HHEX	0.80277	10.512	9.3742
TNFAIP8L2	TNFAIP8L2	0.66951	10.508	9.3712
TIGD3	TIGD3	-0.80637	10.507	9.3707
C15orf53	C15orf53	0.40206	10.498	9.362
RAD54B	RAD54B	-0.74992	10.497	9.3603
AATK	AATK	-0.99739	10.496	9.3602
LNP1	LNP1	-0.6334	10.496	9.3602
MS4A2	MS4A2	1.4186	10.489	9.3534
HSPA12B	HSPA12B	0.67625	10.479	9.3442
EPB41L4A	EPB41L4A	0.82415	10.478	9.3435
FAM70A	FAM70A	0.88483	10.477	9.3428
CENPQ	CENPQ	-0.47388	10.475	9.3413
FOXK2	FOXK2	-0.42972	10.475	9.3411
PANX2	PANX2	-1.2723	10.463	9.3294
MURC	MURC	-0.78892	10.461	9.3282
MCM7	MCM7	-0.54858	10.458	9.3253
TOMM40	TOMM40	-0.47969	10.456	9.3229
HJURP	HJURP	-0.92823	10.453	9.3211
LPPR3	LPPR3	-2.0607	10.453	9.3209
MRPL12	MRPL12	-0.61078	10.448	9.3167
CDC25A	CDC25A	-0.9812	10.447	9.3155
PTTG3P	PTTG3P	-0.68274	10.446	9.3145
SFRS2IP	SFRS2IP	0.35381	10.445	9.3144
NAT9	NAT9	-0.47798	10.445	9.3143
DGCR5	DGCR5	-1.2782	10.444	9.3141
MUDENG	MUDENG	0.33771	10.436	9.3061
C1orf54	C1orf54	0.5255	10.435	9.3055
HLA-DRB1	HLA-DRB1	0.94705	10.434	9.3044
HSPG2	HSPG2	0.63291	10.431	9.3015
C5orf41	C5orf41	0.59608	10.429	9.2998
MRPL4	MRPL4	-0.44969	10.427	9.2982
LY75	LY75	0.99799	10.421	9.2928
MORN2	MORN2	-0.5143	10.417	9.2894
EIF4EBP1	EIF4EBP1	-0.86263	10.413	9.2856
C21orf122	C21orf122	-0.57274	10.413	9.2856
RPUSD1	RPUSD1	-0.49727	10.411	9.2843
SURF2	SURF2	-0.56969	10.407	9.2798
SGPP1	SGPP1	0.75669	10.406	9.2796
PDIA2	PDIA2	-1.1132	10.392	9.2653
LRCH1	LRCH1	0.42545	10.391	9.2653
LGI2	LGI2	0.78798	10.39	9.2643
ATOH8	ATOH8	0.95742	10.388	9.2622
KCNE2	KCNE2	-0.62438	10.377	9.2521
LOC440356	LOC440356	-1.1992	10.366	9.2414
PPM1A	PPM1A	0.38914	10.362	9.2377
UCK2	UCK2	-0.55255	10.361	9.2369
MC1R	MC1R	-0.67783	10.359	9.2345
DBX2	DBX2	0.85761	10.331	9.2069
C15orf23	C15orf23	-0.55317	10.323	9.1998
KCNH2	KCNH2	-1.5487	10.318	9.1944
FAM171A2	FAM171A2	-1.0258	10.314	9.1911
PIKFYVE	PIKFYVE	0.42319	10.309	9.1864
RACGAP1P	RACGAP1P	-0.64233	10.308	9.1854
SIGLEC8	SIGLEC8	1.0029	10.293	9.1708
LOC100125556	LOC100125556	-0.6217	10.29	9.1687
SLC16A7	SLC16A7	0.92919	10.288	9.1668
NDST2	NDST2	0.29582	10.28	9.1593
ASNS	ASNS	-0.68326	10.28	9.1593
PXMP2	PXMP2	-0.55613	10.274	9.1535
CCDC73	CCDC73	-0.50561	10.266	9.1453
ZNF696	ZNF696	-0.49096	10.265	9.1453
CLPP	CLPP	-0.41014	10.261	9.1414
GAR1	GAR1	-0.40385	10.258	9.1386
CALHM3	CALHM3	-0.76949	10.248	9.1291
PDE3B	PDE3B	1.1591	10.239	9.1205
DNAH14	DNAH14	-0.62048	10.239	9.12
LILRB1	LILRB1	0.78006	10.237	9.1188
SNTB2	SNTB2	0.41162	10.236	9.1176
NKPD1	NKPD1	-0.85799	10.232	9.1141
SESN1	SESN1	0.57274	10.215	9.0975
C1orf43	C1orf43	-0.3371	10.188	9.0707
NR2F2	NR2F2	0.78622	10.179	9.0626
CSRNP1	CSRNP1	0.577	10.175	9.0582
PIM2	PIM2	0.73812	10.169	9.0528
NCOA1	NCOA1	0.39679	10.168	9.0523
IL17RB	IL17RB	-0.92491	10.154	9.0387
C5orf54	C5orf54	-0.48601	10.145	9.0291
STK17A	STK17A	0.49457	10.141	9.0257
PRKACB	PRKACB	0.89299	10.14	9.0256
SUMO1P3	SUMO1P3	-0.36939	10.14	9.0251
TMEM173	TMEM173	0.53787	10.139	9.0247
LRRN3	LRRN3	1.0814	10.138	9.0242
TM6SF1	TM6SF1	0.52407	10.138	9.0238
C9orf89	C9orf89	-0.6136	10.131	9.018
HDGF	HDGF	-0.40022	10.131	9.0174
TRAP1	TRAP1	-0.43057	10.126	9.0135
RDBP	RDBP	-0.34743	10.122	9.0095
NSUN5	NSUN5	-0.41493	10.121	9.0089
ITPRIPL1	ITPRIPL1	0.84732	10.12	9.0081
CCDC41	CCDC41	-0.39925	10.11	8.9986
DLEU1	DLEU1	-0.53845	10.108	8.9965
KDM6A	KDM6A	0.44232	10.1	8.989
RPP21	RPP21	-0.52181	10.099	8.9881
ITSN2	ITSN2	0.36853	10.094	8.9833
TCP10L	TCP10L	-0.78771	10.088	8.9777
LOC285359	LOC285359	-0.46655	10.086	8.9762
STAMBPL1	STAMBPL1	0.65607	10.085	8.9753
ZNF488	ZNF488	-1.2537	10.083	8.9738
CACNB1	CACNB1	-0.71935	10.08	8.9703
IFNG	IFNG	1.2435	10.078	8.9691
SCRIB	SCRIB	-0.57613	10.077	8.9679
NOD1	NOD1	0.40399	10.071	8.9621
CENPE	CENPE	-0.85002	10.07	8.9614
LRRC29	LRRC29	-0.60321	10.066	8.9579
PDF	PDF	-0.53731	10.063	8.9555
ARHGAP6	ARHGAP6	0.78295	10.058	8.9506
APLN	APLN	-0.94679	10.057	8.9495
ACTL6A	ACTL6A	-0.36795	10.056	8.9491
ERAS	ERAS	-0.4923	10.053	8.9468
KIF2C	KIF2C	-0.94078	10.053	8.9468
SYCE2	SYCE2	-0.90976	10.053	8.9468
RAD51AP1	RAD51AP1	-0.78788	10.051	8.9453
C6	C6	1.6737	10.049	8.9439
TMEM158	TMEM158	-1.1765	10.049	8.9434
SNRPA	SNRPA	-0.37504	10.045	8.9405
SIRT6	SIRT6	-0.43305	10.043	8.9386
TMEM54	TMEM54	-0.54436	10.042	8.9379
C17orf67	C17orf67	-0.75877	10.042	8.9375
CETP	CETP	0.8586	10.039	8.9349
TCN2	TCN2	0.60382	10.038	8.9348
TOP2A	TOP2A	-0.86674	10.037	8.9339
TTC25	TTC25	-0.94097	10.028	8.9246
MAP3K3	MAP3K3	0.3817	10.025	8.9218
KLF4	KLF4	0.79172	10.019	8.9169
B3GALT2	B3GALT2	0.64936	10.019	8.9169
POLR2F	POLR2F	-0.53591	10.019	8.9169
GTSF1L	GTSF1L	0.52896	10.017	8.9153
CLDN5	CLDN5	0.94471	10.016	8.9151
CDC7	CDC7	-0.74871	10.015	8.9142
CHCHD6	CHCHD6	-0.4989	10.014	8.9132
NFKBIL2	NFKBIL2	-0.77664	10.004	8.9036
CAMK2N2	CAMK2N2	-1.0804	10.003	8.9024
LONP1	LONP1	-0.43351	9.9972	8.8972
KISS1	KISS1	-0.84268	9.9956	8.8959
HNRNPA3P1	HNRNPA3P1	-0.38001	9.9944	8.895
C9orf140	C9orf140	-0.84546	9.9847	8.8855
TINF2	TINF2	0.28916	9.9825	8.8838
FOXH1	FOXH1	-0.93316	9.9822	8.8838
SV2B	SV2B	1.0223	9.9821	8.8838
LOC100132215	LOC100132215	-0.75176	9.9793	8.8815
UFSP1	UFSP1	-0.65228	9.9793	8.8815
KCTD13	KCTD13	-0.51947	9.976	8.8785
BMP2K	BMP2K	0.61909	9.969	8.8717
C2orf48	C2orf48	-1.028	9.9667	8.8696
GOLGA6L9	GOLGA6L9	-0.63441	9.963	8.8663
LYVE1	LYVE1	1.0296	9.9599	8.8634
C15orf42	C15orf42	-0.96824	9.9593	8.8631
TPX2	TPX2	-0.8482	9.9578	8.8619
PIPSL	PIPSL	-0.4044	9.9561	8.8605
PVR	PVR	-0.62556	9.9555	8.8601
SETD6	SETD6	-0.42456	9.9456	8.8505
C1orf109	C1orf109	-0.32848	9.9448	8.8499
ZNF77	ZNF77	-0.43733	9.943	8.8484
MLF1	MLF1	-0.64066	9.9362	8.8419
HPSE2	HPSE2	0.92655	9.9323	8.8382
C10orf10	C10orf10	0.8071	9.9308	8.8371
LOC100130015	LOC100130015	-0.6663	9.9306	8.8371
LOC728758	LOC728758	-0.49049	9.9241	8.8309
FAM161A	FAM161A	-0.61309	9.923	8.83
RUNDC3B	RUNDC3B	0.86331	9.9223	8.8296
MRPL17	MRPL17	-0.37869	9.9206	8.8281
GPRASP1	GPRASP1	0.72263	9.9181	8.8259
RAD23A	RAD23A	-0.36877	9.9174	8.8254
GYPC	GYPC	0.65396	9.9113	8.8197
CDCA8	CDCA8	-0.80377	9.9096	8.8182
TMEM177	TMEM177	-0.40091	9.9006	8.8095
AICDA	AICDA	0.868	9.8949	8.804
MIAT	MIAT	0.89859	9.8901	8.7995
HDGFRP2	HDGFRP2	-0.48809	9.8892	8.7989
MOSPD3	MOSPD3	-0.4274	9.8862	8.7961
C7orf11	C7orf11	-0.35003	9.8831	8.7933
TRIP12	TRIP12	0.34313	9.8813	8.7917
TMPRSS9	TMPRSS9	-0.95938	9.8793	8.79
SPIN2B	SPIN2B	-0.46084	9.8666	8.7776
OBFC2B	OBFC2B	-0.32265	9.8645	8.7757
PRTN3	PRTN3	-1.1321	9.8603	8.7718
FCAMR	FCAMR	1.2504	9.8482	8.76
ETV4	ETV4	-1.2843	9.8412	8.7533
FUT5	FUT5	-0.85164	9.8392	8.7515
MED30	MED30	-0.55266	9.837	8.7496
C19orf40	C19orf40	-0.49852	9.8345	8.7473
FNDC8	FNDC8	-0.64045	9.8299	8.743
HRAS	HRAS	-0.58479	9.8171	8.7305
THBS4	THBS4	1.5519	9.8108	8.7245
ACTR2	ACTR2	0.298	9.8041	8.718
TMCO6	TMCO6	-0.42848	9.8011	8.7153
CENPK	CENPK	-0.75348	9.7987	8.7132
CEBPG	CEBPG	-0.37596	9.7972	8.7119
RPUSD3	RPUSD3	-0.44164	9.7935	8.7085
HYLS1	HYLS1	-0.53026	9.7933	8.7085
DDX12	DDX12	-0.68284	9.7919	8.7074
SEMA3E	SEMA3E	1.6652	9.7861	8.7019
SCXB	SCXB	-0.76146	9.7858	8.7018
MTM1	MTM1	0.35599	9.7807	8.6969
CASP12	CASP12	0.52	9.7793	8.6958
RANBP1	RANBP1	-0.44843	9.7781	8.695
SCARNA12	SCARNA12	-0.67802	9.7777	8.695
NXT1	NXT1	-0.40307	9.7774	8.695
LOC727896	LOC727896	-0.57007	9.7774	8.695
CIDEC	CIDEC	1.9946	9.7708	8.6888
C5orf58	C5orf58	0.76247	9.7707	8.6888
FBXO24	FBXO24	-0.64732	9.7695	8.6878
GINS1	GINS1	-0.70474	9.766	8.6846
PLAC9	PLAC9	1.0355	9.7656	8.6845
DEPDC1B	DEPDC1B	-0.91448	9.7569	8.6761
PAFAH1B3	PAFAH1B3	-0.5407	9.7554	8.6748
A2M	A2M	0.72532	9.7499	8.6696
NCRNA00115	NCRNA00115	-0.54298	9.7492	8.6691
SLC11A1	SLC11A1	-0.93083	9.737	8.6572
KIF15	KIF15	-0.90386	9.7351	8.6555
VOPP1	VOPP1	0.45343	9.729	8.6497
LOC100128191	LOC100128191	-0.65852	9.7248	8.646
NDUFA11	NDUFA11	-0.41099	9.7244	8.646
NRIP2	NRIP2	0.57263	9.7243	8.646
CTSC	CTSC	0.75229	9.7243	8.646
KIFC2	KIFC2	-0.80295	9.7215	8.6434
CCNA2	CCNA2	-0.83694	9.719	8.6412
VPREB3	VPREB3	1.2507	9.7185	8.641
PUS1	PUS1	-0.4975	9.7157	8.6385
C21orf70	C21orf70	-0.65821	9.7155	8.6385
CIT	CIT	-0.68698	9.7149	8.6381
RPL26L1	RPL26L1	-0.41145	9.7135	8.6373
HMHA1	HMHA1	0.65694	9.7135	8.6373
UBR1	UBR1	0.48429	9.7132	8.6372
ECE2	ECE2	-0.73648	9.7117	8.636
NCRNA00093	NCRNA00093	1.0693	9.7101	8.6347
TAF6	TAF6	-0.34084	9.708	8.6328
LOC339524	LOC339524	0.88263	9.7075	8.6326
MAX	MAX	0.30211	9.703	8.6283
HLA-DQB1	HLA-DQB1	1.0231	9.7011	8.6267
LOC100128292	LOC100128292	-0.62429	9.6997	8.6256
PIP5KL1	PIP5KL1	-0.92568	9.6969	8.623
LTF	LTF	2.4483	9.6953	8.6217
ADAM33	ADAM33	1.1123	9.695	8.6216
ZNFX1	ZNFX1	0.44644	9.6926	8.6195
RABGGTB	RABGGTB	-0.41146	9.6878	8.6149
ATG9B	ATG9B	-1.0328	9.687	8.6144
AGPAT6	AGPAT6	-0.60803	9.6833	8.6109
NEURL2	NEURL2	-0.57142	9.682	8.6099
CD22	CD22	1.1861	9.6795	8.6078
FAM26F	FAM26F	0.92002	9.6794	8.6078
PELI3	PELI3	-0.51641	9.6773	8.606
NCR1	NCR1	0.63819	9.6769	8.6058
ARHGAP10	ARHGAP10	0.67912	9.675	8.6041
IRAK1BP1	IRAK1BP1	-0.54416	9.6692	8.5986
C19orf48	C19orf48	-0.51127	9.664	8.5937
VPS13D	VPS13D	0.41695	9.6624	8.5923
OAF	OAF	0.51791	9.6574	8.5875
SNAPC2	SNAPC2	-0.4946	9.6506	8.581
SRCRB4D	SRCRB4D	-0.81957	9.6501	8.5809
SUCNR1	SUCNR1	0.94259	9.65	8.5809
ZNF436	ZNF436	0.37287	9.6487	8.5798
TNFRSF9	TNFRSF9	1.1729	9.6484	8.5798
GPR155	GPR155	0.58926	9.6451	8.5768
RFXANK	RFXANK	-0.4272	9.6317	8.5636
PTPLA	PTPLA	-1.1156	9.6298	8.562
SLFNL1	SLFNL1	-0.59295	9.627	8.5594
SERPINF1	SERPINF1	0.81625	9.6259	8.5586
SPAG5	SPAG5	-0.75327	9.6251	8.558
PHACTR2	PHACTR2	0.50088	9.6222	8.5554
DENND3	DENND3	0.51262	9.616	8.5494
LRRK1	LRRK1	0.64869	9.6137	8.5474
CCBP2	CCBP2	1.261	9.6057	8.5396
NECAP2	NECAP2	0.30272	9.605	8.5392
MAN2A1	MAN2A1	0.77839	9.6008	8.5353
LUZP1	LUZP1	0.39615	9.6001	8.5348
HHLA3	HHLA3	-0.56219	9.5847	8.5197
FAS	FAS	0.64882	9.5767	8.5119
CDKN2D	CDKN2D	-0.62021	9.5764	8.5119
LGALS9	LGALS9	0.71779	9.5714	8.5071
FAIM3	FAIM3	1.0224	9.5706	8.5065
PTPRJ	PTPRJ	0.56415	9.5692	8.5054
FAM177B	FAM177B	1.2144	9.5652	8.5017
SYTL3	SYTL3	0.55203	9.5634	8.5001
ADAMTS13	ADAMTS13	-0.80058	9.5587	8.4956
HMCN1	HMCN1	1.029	9.5533	8.4905
TMEM136	TMEM136	-0.48923	9.5526	8.49
CAP1	CAP1	0.2979	9.5512	8.4889
PL-5283	PL-5283	-0.36178	9.5487	8.4866
LOC100129034	LOC100129034	0.53971	9.5476	8.4857
PTPRN	PTPRN	-1.2864	9.5462	8.4846
FCHO2	FCHO2	0.42902	9.5457	8.4843
CCKAR	CCKAR	0.58482	9.5404	8.4793
ZNF598	ZNF598	-0.38846	9.5386	8.4778
C12orf52	C12orf52	-0.34153	9.5367	8.4762
ZNF282	ZNF282	-0.33645	9.5335	8.4732
DUSP14	DUSP14	-0.48385	9.5327	8.4726
C12orf11	C12orf11	-0.41018	9.5276	8.4677
NGFR	NGFR	1.2802	9.5273	8.4677
IL18BP	IL18BP	0.61583	9.5202	8.4608
LRP1	LRP1	0.70485	9.517	8.4584
PPP1R16A	PPP1R16A	-0.57875	9.517	8.4584
MYH11	MYH11	1.3016	9.517	8.4584
CHRNA5	CHRNA5	-1.2277	9.5123	8.4539
LOC100286844	LOC100286844	-0.59662	9.5077	8.4496
DAZAP2	DAZAP2	0.31875	9.5064	8.4486
FBN1	FBN1	0.93295	9.498	8.4404
DPY30	DPY30	-0.37624	9.4936	8.4362
UGT2B11	UGT2B11	2.6893	9.4931	8.436
MLF1IP	MLF1IP	-0.71226	9.4919	8.435
GPRIN1	GPRIN1	-0.81534	9.4916	8.435
PPP2R5C	PPP2R5C	0.27157	9.4897	8.4333
SGK1	SGK1	0.69267	9.4874	8.4313
ZNF771	ZNF771	-0.5685	9.4872	8.4313
PDGFRB	PDGFRB	0.66096	9.4808	8.4251
POLQ	POLQ	-0.87211	9.4779	8.4225
UBAP2L	UBAP2L	-0.30156	9.4763	8.4211
STEAP4	STEAP4	1.4553	9.4697	8.4148
CCDC51	CCDC51	-0.40011	9.46	8.4053
EGR2	EGR2	0.88466	9.4551	8.4007
TSPAN32	TSPAN32	0.77285	9.4514	8.3972
HSBP1L1	HSBP1L1	-0.63542	9.4455	8.3916
TREML1	TREML1	0.60503	9.4426	8.389
RHOU	RHOU	0.88809	9.4395	8.3861
OMD	OMD	1.3109	9.4379	8.3847
TNIK	TNIK	1.1131	9.4363	8.3834
IL23R	IL23R	0.47918	9.4264	8.3737
AQP3	AQP3	1.4686	9.4259	8.3734
CDC42	CDC42	0.2487	9.4241	8.3719
SEMA3G	SEMA3G	0.86073	9.4215	8.3696
ARHGAP24	ARHGAP24	0.5638	9.4188	8.3671
MCAT	MCAT	-0.38934	9.4162	8.3647
OCIAD2	OCIAD2	-0.44028	9.4148	8.3635
DAZL	DAZL	0.77935	9.4106	8.3596
CCDC50	CCDC50	0.3775	9.4072	8.3566
ALDH1A3	ALDH1A3	0.97433	9.407	8.3566
ZWINT	ZWINT	-0.65222	9.4067	8.3566
ZNF232	ZNF232	-0.44958	9.4066	8.3566
RAVER1	RAVER1	-0.35257	9.4028	8.353
SLC6A8	SLC6A8	-0.69564	9.4025	8.3529
THOC4	THOC4	-0.55271	9.4008	8.3515
POC1A	POC1A	-0.57024	9.3993	8.3502
GPR109B	GPR109B	0.82193	9.3963	8.3475
RNF144B	RNF144B	0.6293	9.3959	8.3473
EMR4P	EMR4P	0.72802	9.393	8.3447
COPS6	COPS6	-0.32518	9.3928	8.3447
BNC2	BNC2	0.81858	9.3875	8.3397
ARHGAP18	ARHGAP18	0.43218	9.3833	8.3357
C11orf83	C11orf83	-0.63255	9.3827	8.3353
LYL1	LYL1	0.58888	9.3803	8.3331
CDCA5	CDCA5	-0.8272	9.3792	8.3323
LOC100130932	LOC100130932	-0.45198	9.3769	8.3302
TGFB1	TGFB1	0.53339	9.3755	8.329
LAMA4	LAMA4	0.58897	9.3735	8.3273
PCSK1N	PCSK1N	-1.8228	9.3722	8.3263
ENHO	ENHO	-1.3434	9.3714	8.3257
SF4	SF4	-0.28867	9.3665	8.321
MT3	MT3	-1.0431	9.3627	8.3175
KIAA0408	KIAA0408	1.4396	9.355	8.31
NCF1C	NCF1C	0.99155	9.3548	8.31
AS3MT	AS3MT	-1.0822	9.3502	8.3057
ZNF444	ZNF444	-0.4412	9.3493	8.3051
SFRP2	SFRP2	1.0798	9.3482	8.3041
MCOLN3	MCOLN3	-1.2044	9.3445	8.3007
LILRA1	LILRA1	0.74049	9.3407	8.2972
HOMER3	HOMER3	-0.65308	9.3399	8.2965
RB1	RB1	0.57716	9.3392	8.2961
MGC29506	MGC29506	1.517	9.3368	8.2939
2008-09-01	2008-09-01	0.41009	9.3351	8.2925
C16orf93	C16orf93	-0.77177	9.333	8.2906
TNPO2	TNPO2	-0.32336	9.3298	8.2877
DHX34	DHX34	-0.36946	9.3268	8.285
LOC100144603	LOC100144603	-0.71478	9.3189	8.2772
KCP	KCP	-0.72369	9.3149	8.2735
ARHGAP11A	ARHGAP11A	-0.68921	9.308	8.2668
C2orf70	C2orf70	-1.1455	9.3036	8.2627
NUSAP1	NUSAP1	-0.69917	9.3004	8.2597
FANCG	FANCG	-0.43617	9.2957	8.2552
EFNB2	EFNB2	0.67742	9.2943	8.2541
LOC100216545	LOC100216545	-0.52701	9.2939	8.2539
KLF16	KLF16	-0.4555	9.2917	8.2519
CHERP	CHERP	-0.30447	9.2904	8.2508
TATDN1	TATDN1	-0.45724	9.2855	8.2462
PTS	PTS	-0.47086	9.2846	8.2456
ZNF205	ZNF205	-0.52739	9.2834	8.2446
RND2	RND2	-1.2907	9.2809	8.2423
LRRN4CL	LRRN4CL	0.89975	9.2763	8.238
FGF7	FGF7	0.83076	9.2731	8.235
ANKRD16	ANKRD16	-0.41719	9.2715	8.2336
CEP55	CEP55	-0.80565	9.2609	8.2233
FBXO17	FBXO17	-0.87872	9.2605	8.2231
EXOC5	EXOC5	0.31203	9.2582	8.2211
LOC100287227	LOC100287227	-0.58305	9.2562	8.2193
APOA1BP	APOA1BP	-0.42401	9.2553	8.2186
DPY19L2P2	DPY19L2P2	-1.1407	9.2549	8.2184
MYPOP	MYPOP	-0.36773	9.2539	8.2177
HEMGN	HEMGN	0.47169	9.2445	8.2085
CD86	CD86	0.69492	9.2428	8.207
KCNK10	KCNK10	0.77166	9.2419	8.2064
MYO15A	MYO15A	-0.82331	9.2352	8.1999
C1orf182	C1orf182	-0.80792	9.229	8.194
SEH1L	SEH1L	-0.3844	9.2261	8.1913
CLMN	CLMN	0.60063	9.2233	8.1887
GPR63	GPR63	-0.94786	9.223	8.1887
C6orf108	C6orf108	-0.6263	9.217	8.1829
THAP10	THAP10	-0.52601	9.2154	8.1815
GCC2	GCC2	0.41512	9.2123	8.1787
MRPL23	MRPL23	-0.475	9.21	8.1765
CACYBP	CACYBP	-0.38006	9.2076	8.1744
TRMU	TRMU	-0.48724	9.1922	8.1592
LOC100134713	LOC100134713	-0.52914	9.1903	8.1576
TUBB3	TUBB3	-1.1032	9.1895	8.157
LAMB2L	LAMB2L	-0.63626	9.1873	8.155
PRR5L	PRR5L	0.53401	9.1862	8.1541
COMMD4	COMMD4	-0.39874	9.1833	8.1515
C12orf74	C12orf74	0.71721	9.1789	8.1473
DDA1	DDA1	-0.34308	9.177	8.1457
ZC3H12D	ZC3H12D	0.86489	9.1754	8.1443
SHD	SHD	0.6181	9.1746	8.1437
PLEKHA2	PLEKHA2	0.643	9.1736	8.143
ELMO3	ELMO3	-0.72979	9.1705	8.1402
YPEL2	YPEL2	0.60349	9.1704	8.1402
GGH	GGH	-0.98555	9.1697	8.1398
GRPEL2	GRPEL2	-0.30147	9.165	8.1353
ZZEF1	ZZEF1	0.38494	9.1617	8.1322
AMZ1	AMZ1	-1.3054	9.1612	8.1319
CYP1B1	CYP1B1	0.97727	9.1529	8.1239
ATP8B5P	ATP8B5P	-0.54387	9.1508	8.122
TRIM65	TRIM65	-0.41878	9.1497	8.1212
FAM57B	FAM57B	-1.3569	9.1439	8.1156
ACRV1	ACRV1	-0.67731	9.1415	8.1134
LOC220930	LOC220930	-0.47832	9.1401	8.1123
LOC100272146	LOC100272146	-0.5786	9.1357	8.108
PRCP	PRCP	0.49674	9.1311	8.1037
DGCR10	DGCR10	-0.60251	9.1266	8.0994
C3AR1	C3AR1	0.64265	9.1241	8.0971
LOC100271722	LOC100271722	-0.64869	9.1201	8.0934
MYOC	MYOC	0.99148	9.1154	8.0889
RAB3C	RAB3C	0.97432	9.1051	8.0789
IFFO1	IFFO1	0.52629	9.1032	8.0772
LOC283392	LOC283392	1.0897	9.1	8.0743
HPDL	HPDL	-1.2884	9.0999	8.0743
C11orf84	C11orf84	-0.48798	9.0984	8.073
XRN1	XRN1	0.37158	9.0974	8.0723
COL4A4	COL4A4	1.095	9.0942	8.0693
LOC642846	LOC642846	-0.62519	9.0922	8.0675
CKAP2L	CKAP2L	-0.8216	9.0869	8.0624
FBXL19	FBXL19	-0.41897	9.0864	8.0622
DHPS	DHPS	-0.37362	9.0852	8.0612
LOC100268168	LOC100268168	-0.67106	9.0842	8.0604
CARD16	CARD16	0.7769	9.0818	8.0582
TERT	TERT	-0.99052	9.0813	8.0581
FLT4	FLT4	0.5627	9.0812	8.0581
HGS	HGS	-0.34819	9.0769	8.0541
DICER1	DICER1	0.42496	9.0766	8.054
FANCB	FANCB	-0.70967	9.0742	8.0518
RAB3A	RAB3A	-0.71943	9.0732	8.051
TBCE	TBCE	-0.4105	9.0693	8.0474
RASL10B	RASL10B	-0.99605	9.0596	8.0379
B2M	B2M	0.6347	9.0584	8.0369
PLD6	PLD6	-0.6504	9.0576	8.0363
HAX1	HAX1	-0.33491	9.0551	8.0341
MPL	MPL	-0.54754	9.0513	8.0308
HBXIP	HBXIP	-0.3255	9.0512	8.0308
APOD	APOD	1.5826	9.0511	8.0308
C3orf47	C3orf47	-0.66506	9.0494	8.0292
PLA1A	PLA1A	0.97105	9.0458	8.0259
MYBL1	MYBL1	-1.0291	9.0421	8.0224
FBXO44	FBXO44	-0.46356	9.04	8.0206
NRM	NRM	-0.52977	9.039	8.0198
KCNA1	KCNA1	1.0932	9.0365	8.0175
SYNJ2BP	SYNJ2BP	0.43452	9.0363	8.0175
HMBS	HMBS	-0.43708	9.0349	8.0164
MAGED4	MAGED4	-1.0624	9.0317	8.0134
CDK5	CDK5	-0.46186	9.0287	8.0106
BREA2	BREA2	-0.67707	9.0265	8.0086
FOXI3	FOXI3	-1.1331	9.0258	8.0081
PRKAA1	PRKAA1	0.53865	9.0237	8.0063
C12orf48	C12orf48	-0.63145	9.0207	8.0035
CACNB3	CACNB3	-0.55269	9.0192	8.0022
SFRS9	SFRS9	-0.28324	9.0163	7.9995
HPCA	HPCA	-0.8354	9.015	7.9985
RNASEH2C	RNASEH2C	-0.44656	9.0147	7.9984
RELL2	RELL2	-0.75695	9.0095	7.9934
LIMD2	LIMD2	0.82472	9.0093	7.9934
RARG	RARG	-0.40225	9.0057	7.9903
CRY2	CRY2	0.45577	9.0057	7.9903
SLC25A19	SLC25A19	-0.52794	9.0005	7.9853
FZD2	FZD2	-0.63	9.0001	7.9852
C21orf119	C21orf119	-0.57404	8.9967	7.982
BUB1B	BUB1B	-0.74674	8.9921	7.9776
EXOSC4	EXOSC4	-0.60393	8.9904	7.9762
SP140L	SP140L	0.66919	8.9903	7.9762
C7orf40	C7orf40	-0.47544	8.9885	7.9748
ZMYND19	ZMYND19	-0.43949	8.9884	7.9748
CDC20	CDC20	-0.93785	8.9867	7.9733
C17orf89	C17orf89	-0.54076	8.9811	7.968
GNB3	GNB3	-0.75004	8.9809	7.968
LIPE	LIPE	1.0695	8.9705	7.9579
PCBP4	PCBP4	-0.49375	8.9704	7.9579
LOC152217	LOC152217	-0.41794	8.9694	7.9571
SGCB	SGCB	-0.48433	8.9644	7.9523
ACVR1C	ACVR1C	1.1329	8.9622	7.9503
STX11	STX11	0.65859	8.9618	7.9502
RTDR1	RTDR1	-0.66507	8.9593	7.9479
HLA-DOB	HLA-DOB	1.1409	8.9585	7.9473
SNRPC	SNRPC	-0.36031	8.9527	7.9417
MLST8	MLST8	-0.35953	8.951	7.9403
LCMT1	LCMT1	-0.38621	8.9506	7.9401
TMSL3	TMSL3	0.55703	8.9502	7.9399
PSTPIP1	PSTPIP1	0.96601	8.943	7.9329
MRPL36	MRPL36	-0.42726	8.9367	7.9269
TSSK6	TSSK6	-0.59947	8.9334	7.924
USE1	USE1	-0.4205	8.9333	7.924
PTMS	PTMS	-0.59087	8.9332	7.924
DPF1	DPF1	-1.0072	8.9306	7.9216
KIF4A	KIF4A	-0.85517	8.9285	7.9197
LOC723972	LOC723972	-0.53939	8.9281	7.9195
SLC8A3	SLC8A3	0.68199	8.9232	7.9149
CHMP4C	CHMP4C	-0.70829	8.9229	7.9149
C9orf122	C9orf122	-1.37	8.9216	7.9137
BMPR2	BMPR2	0.39209	8.9206	7.913
PUSL1	PUSL1	-0.51757	8.9189	7.9115
USP15	USP15	0.25185	8.9167	7.9095
NACA2	NACA2	-0.58048	8.9147	7.9077
UTS2R	UTS2R	0.44473	8.9116	7.9048
GPR89A	GPR89A	-0.35486	8.9083	7.9019
SYN1	SYN1	-1.0239	8.9082	7.9019
NR1I3	NR1I3	-0.60695	8.9032	7.8971
ITGB7	ITGB7	0.86881	8.8996	7.8937
ATP2A3	ATP2A3	0.96274	8.8934	7.8877
INO80E	INO80E	-0.36816	8.8819	7.8764
LOC729234	LOC729234	-0.59597	8.881	7.8757
FNIP2	FNIP2	0.63276	8.8803	7.8752
LOC728640	LOC728640	-0.373	8.8767	7.8719
TCTEX1D2	TCTEX1D2	-0.53944	8.8765	7.8719
C2CD4D	C2CD4D	-0.80439	8.8758	7.8714
WDR83	WDR83	-0.48646	8.8727	7.8685
GRIA4	GRIA4	1.3079	8.8695	7.8656
CORO2B	CORO2B	0.69857	8.8674	7.8636
LAP3	LAP3	0.46519	8.8639	7.8604
B9D1	B9D1	-0.62808	8.8621	7.8589
[truncated: 18,143 more rows]

## Sheet: POG570
	Gene	logFC	minus.log.p.val	minus.log.q.val
SNX18P4	SNX18P4	-2.2586	13.17	9.0824
BOD1P1	BOD1P1	-2.2504	12.491	9.0824
PRKCH	PRKCH	1.8478	12.274	9.0824
HCG4P8	HCG4P8	-2.1794	12.215	9.0824
RP11-457D20.2	RP11-457D20.2	-2.3452	12.161	9.0824
MORF4L2P1	MORF4L2P1	-2.224	12.094	9.0824
FTX_5	FTX_5	-2.4264	12.034	9.0824
RP11-1217F2.9	RP11-1217F2.9	-2.302	11.937	9.0824
RP11-248N22.1	RP11-248N22.1	-2.3386	11.917	9.0824
AC068042.1	AC068042.1	-2.1553	11.914	9.0824
RP11-61G23.2	RP11-61G23.2	-2.1221	11.905	9.0824
DPP3P1	DPP3P1	-2.2336	11.805	9.0824
RP11-23E19.1	RP11-23E19.1	-2.2057	11.785	9.0824
RP11-1217F2.19	RP11-1217F2.19	-2.1627	11.756	9.0824
RP11-406A9.2	RP11-406A9.2	-2.7638	11.742	9.0824
CH507-216K13.1	CH507-216K13.1	-2.132	11.737	9.0824
RP11-457D20.1	RP11-457D20.1	-2.1085	11.732	9.0824
CASC17	CASC17	-2.1312	11.731	9.0824
CASC22	CASC22	-2.1559	11.718	9.0824
RP4-660H19.1	RP4-660H19.1	-2.4196	11.715	9.0824
AP005273.1	AP005273.1	-2.1368	11.713	9.0824
RP11-347J14.4	RP11-347J14.4	-2.1893	11.707	9.0824
GYG2-AS1	GYG2-AS1	-2.1718	11.701	9.0824
RN7SL123P	RN7SL123P	-2.1944	11.699	9.0824
LINC00051	LINC00051	-2.0961	11.68	9.0824
RP11-1109M24.15	RP11-1109M24.15	-2.1435	11.674	9.0824
LINC00620	LINC00620	-2.3104	11.668	9.0824
DIAPH3-AS2	DIAPH3-AS2	-2.1594	11.655	9.0824
RP11-410K21.2	RP11-410K21.2	-2.1489	11.655	9.0824
RPL5P8	RPL5P8	-2.2824	11.652	9.0824
RN7SL750P	RN7SL750P	-2.2894	11.65	9.0824
OR6C76	OR6C76	-2.1407	11.638	9.0824
HTR3D	HTR3D	-2.2663	11.626	9.0824
SNORA10	SNORA10	-2.1288	11.621	9.0824
LINC00370	LINC00370	-2.0967	11.604	9.0824
AC093698.1	AC093698.1	-2.1557	11.598	9.0824
NKX2-4	NKX2-4	-2.1753	11.584	9.0824
RN7SL531P	RN7SL531P	-2.3011	11.582	9.0824
RP11-317B7.3	RP11-317B7.3	-2.1907	11.577	9.0824
RP11-19C24.1	RP11-19C24.1	-2.134	11.574	9.0824
MTND4LP24	MTND4LP24	-2.1622	11.565	9.0824
CTD-2531D15.5	CTD-2531D15.5	-3.6793	11.563	9.0824
OR11Q1P	OR11Q1P	-2.2436	11.559	9.0824
HAUS6P2	HAUS6P2	-2.0983	11.558	9.0824
RP11-661C3.2	RP11-661C3.2	-2.2944	11.558	9.0824
OR13C7	OR13C7	-2.267	11.547	9.0824
PRELID3BP3	PRELID3BP3	-2.0772	11.538	9.0824
AP000473.6	AP000473.6	-2.1442	11.52	9.0824
AL121578.5	AL121578.5	-2.332	11.518	9.0824
RP11-369K17.1	RP11-369K17.1	-2.1065	11.509	9.0824
SCARNA4	SCARNA4	-2.1213	11.499	9.0824
TMEM207	TMEM207	-2.1765	11.496	9.0824
CTC-320C6.1	CTC-320C6.1	-2.0778	11.489	9.0824
RP11-338E21.1	RP11-338E21.1	-2.1003	11.483	9.0824
RP11-260O18.1	RP11-260O18.1	-2.0778	11.473	9.0824
NDUFB2P1	NDUFB2P1	-2.1121	11.472	9.0824
RP4-640H8.2	RP4-640H8.2	-2.0911	11.47	9.0824
AC013262.1	AC013262.1	-2.1006	11.468	9.0824
GLULP6	GLULP6	-2.1854	11.468	9.0824
RN7SL451P	RN7SL451P	-2.2385	11.46	9.0824
MTND5P7	MTND5P7	-2.2671	11.451	9.0824
NF1P12	NF1P12	-2.0782	11.45	9.0824
LINC00850	LINC00850	-2.122	11.448	9.0824
RP11-231E4.3	RP11-231E4.3	-2.1197	11.441	9.0824
RP11-849F2.10	RP11-849F2.10	-2.1197	11.441	9.0824
RNU1-120P	RNU1-120P	-2.1003	11.436	9.0824
RP11-348A7.1	RP11-348A7.1	-2.1003	11.436	9.0824
RP11-96P7.1	RP11-96P7.1	-2.2856	11.432	9.0824
RP1-135L22.1	RP1-135L22.1	-2.2034	11.431	9.0824
RP11-102J14.1	RP11-102J14.1	-2.2068	11.431	9.0824
RN7SL78P	RN7SL78P	-2.2482	11.425	9.0824
RP11-314D7.1	RP11-314D7.1	-2.3335	11.423	9.0824
RP11-383C5.8	RP11-383C5.8	-2.1169	11.418	9.0824
TRBV5-2	TRBV5-2	-2.187	11.418	9.0824
RP11-1259L22.1	RP11-1259L22.1	-2.2042	11.417	9.0824
EIF5AP4	EIF5AP4	-2.2337	11.416	9.0824
XXbac-B33L19.12	XXbac-B33L19.12	-2.0833	11.409	9.0824
OR1I1	OR1I1	-2.1756	11.408	9.0824
XIRP2-AS1	XIRP2-AS1	-2.2626	11.403	9.0824
RP11-466F5.9	RP11-466F5.9	-2.0787	11.402	9.0824
RP11-552J9.9	RP11-552J9.9	-2.0787	11.4	9.0824
RP11-533E19.2	RP11-533E19.2	-2.0787	11.4	9.0824
CYCSP2	CYCSP2	-2.4796	11.399	9.0824
AC092669.6	AC092669.6	-2.1832	11.399	9.0824
RP11-332G1.1	RP11-332G1.1	-2.0833	11.394	9.0824
RP1-71H19.2	RP1-71H19.2	-2.1021	11.388	9.0824
POTEA	POTEA	-2.1551	11.388	9.0824
RP11-17M15.2	RP11-17M15.2	-2.0881	11.387	9.0824
RP11-47J17.1	RP11-47J17.1	-2.2153	11.384	9.0824
RP11-166N17.3	RP11-166N17.3	-2.2746	11.382	9.0824
RP11-510J16.6	RP11-510J16.6	-2.3425	11.381	9.0824
THAP12P9	THAP12P9	-2.0896	11.379	9.0824
ARHGEF9-IT1	ARHGEF9-IT1	-2.0791	11.377	9.0824
DDX39AP1	DDX39AP1	-2.0801	11.371	9.0824
RPS12P24	RPS12P24	-2.0801	11.371	9.0824
RP11-99H20.1	RP11-99H20.1	-2.1591	11.365	9.0824
GOLGA8EP	GOLGA8EP	-2.0819	11.357	9.0824
RP5-928E24.4	RP5-928E24.4	-2.0946	11.355	9.0824
KATNBL1P1	KATNBL1P1	-2.0947	11.354	9.0824
RP11-161N3.3	RP11-161N3.3	-2.2038	11.348	9.0824
RP11-121L11.3	RP11-121L11.3	-2.0805	11.347	9.0824
RP11-141O11.1	RP11-141O11.1	-2.0805	11.347	9.0824
RP11-168E17.1	RP11-168E17.1	-2.0805	11.347	9.0824
RP11-1217F2.20	RP11-1217F2.20	-2.0805	11.347	9.0824
CH17-174L20.1	CH17-174L20.1	-2.1994	11.345	9.0824
AC007387.2	AC007387.2	-2.0946	11.34	9.0824
RP11-335O13.8	RP11-335O13.8	-2.1579	11.34	9.0824
CRB3P1	CRB3P1	-2.1235	11.339	9.0824
RP1-253B10.1	RP1-253B10.1	-2.3404	11.338	9.0824
RP11-1D12.1	RP11-1D12.1	-2.0823	11.333	9.0824
RP13-130D24.1	RP13-130D24.1	-2.1444	11.332	9.0824
LINC01432	LINC01432	-2.1122	11.331	9.0824
RP11-254F19.2	RP11-254F19.2	-2.1039	11.326	9.0824
CTD-2533G20.1	CTD-2533G20.1	-2.112	11.325	9.0824
AC005034.2	AC005034.2	-2.0886	11.325	9.0824
RHEBP3	RHEBP3	-2.0886	11.325	9.0824
XXyac-YX60D10.1	XXyac-YX60D10.1	-2.0843	11.322	9.0824
RN7SKP77	RN7SKP77	-2.1288	11.322	9.0824
CTD-2532D12.4	CTD-2532D12.4	-2.1015	11.318	9.0824
RPL7P34	RPL7P34	-2.0902	11.318	9.0824
RP11-397C12.1	RP11-397C12.1	-2.2499	11.316	9.0824
RP1-138B7.5	RP1-138B7.5	-2.2671	11.314	9.0824
CTC-546K23.1	CTC-546K23.1	-2.198	11.313	9.0824
RP11-554L12.1	RP11-554L12.1	-2.0828	11.309	9.0824
RP6-24A23.6	RP6-24A23.6	-2.1999	11.307	9.0824
CTC-270D5.2	CTC-270D5.2	-2.0944	11.306	9.0824
RP11-804H8.7	RP11-804H8.7	-2.1015	11.304	9.0824
RP13-488H8.1	RP13-488H8.1	-2.3886	11.303	9.0824
SPO11	SPO11	-2.1135	11.302	9.0824
CTD-2526L21.3	CTD-2526L21.3	-2.1152	11.302	9.0824
RP11-1217F2.18	RP11-1217F2.18	-2.1353	11.301	9.0824
RP11-182I10.1	RP11-182I10.1	-2.0891	11.301	9.0824
RN7SL709P	RN7SL709P	-2.3316	11.295	9.0824
RP11-583F2.6	RP11-583F2.6	-2.0856	11.294	9.0824
RP11-391J2.3	RP11-391J2.3	-2.0906	11.294	9.0824
RP11-350G24.1	RP11-350G24.1	-2.147	11.294	9.0824
NECAP1P1	NECAP1P1	-2.1039	11.29	9.0824
ILF2P2	ILF2P2	-2.1228	11.289	9.0824
RN7SL594P	RN7SL594P	-2.2267	11.289	9.0824
RPL5P15	RPL5P15	-2.1151	11.288	9.0824
RP11-793A3.2	RP11-793A3.2	-2.2558	11.279	9.0824
FTLP17	FTLP17	-2.1259	11.273	9.0824
RP11-434D2.3	RP11-434D2.3	-2.0904	11.273	9.0824
FER1L6-AS1	FER1L6-AS1	-2.0952	11.263	9.0824
TRIM51	TRIM51	-2.1336	11.263	9.0824
RP5-1110E20.1	RP5-1110E20.1	-2.0922	11.259	9.0824
LINC00358	LINC00358	-2.1101	11.254	9.0824
BRD7P1	BRD7P1	-2.1101	11.254	9.0824
RN7SL666P	RN7SL666P	-2.0938	11.253	9.0824
RP11-401F2.4	RP11-401F2.4	-2.4307	11.249	9.0824
CTD-2528A14.1	CTD-2528A14.1	-2.3787	11.248	9.0824
RP5-928E24.2	RP5-928E24.2	-2.0752	11.243	9.0824
RBPJP7	RBPJP7	-2.1317	11.241	9.0824
RP11-291L22.4	RP11-291L22.4	-2.1274	11.24	9.0824
OR4A19P	OR4A19P	-2.0928	11.238	9.0824
RP11-419L9.1	RP11-419L9.1	-2.1024	11.236	9.0824
SNORA71D	SNORA71D	-2.1024	11.235	9.0824
MTND4P3	MTND4P3	-2.1119	11.234	9.0824
RP11-63B19.1	RP11-63B19.1	-2.1119	11.234	9.0824
AC104843.3	AC104843.3	-2.0978	11.234	9.0824
RP1-40E16.2	RP1-40E16.2	-2.0978	11.234	9.0824
RN7SKP242	RN7SKP242	-2.0987	11.23	9.0824
SNORD3C	SNORD3C	-2.2743	11.229	9.0824
MTND3P13	MTND3P13	-2.1323	11.226	9.0824
MTATP6P2	MTATP6P2	-2.1245	11.225	9.0824
RN7SL464P	RN7SL464P	-2.2366	11.225	9.0824
OR1D5	OR1D5	-2.1297	11.223	9.0824
RP11-467I20.3	RP11-467I20.3	-2.1048	11.223	9.0824
RP1-203C2.4	RP1-203C2.4	-2.0613	11.222	9.0824
OR6C66P	OR6C66P	-2.2745	11.222	9.0824
RP11-255I10.1	RP11-255I10.1	-2.112	11.22	9.0824
AC023347.1	AC023347.1	-2.0845	11.212	9.0824
SNORA69	SNORA69	-2.1038	11.208	9.0824
RP11-392L5.2	RP11-392L5.2	-2.1116	11.202	9.0824
AC005789.9	AC005789.9	-2.1278	11.198	9.0824
ARF1P3	ARF1P3	-2.0865	11.195	9.0824
CABS1	CABS1	-2.1062	11.194	9.0824
RPL21P18	RPL21P18	-2.1062	11.194	9.0824
RP5-1155K23.4	RP5-1155K23.4	-2.1071	11.194	9.0824
HPRT1P1	HPRT1P1	-2.1071	11.194	9.0824
RP11-52M17.1	RP11-52M17.1	-2.1125	11.19	9.0824
AC004257.1	AC004257.1	-2.2328	11.19	9.0824
ENSAP1	ENSAP1	-2.111	11.187	9.0824
AC114813.1	AC114813.1	-2.068	11.187	9.0824
CTD-2350C19.5	CTD-2350C19.5	-2.068	11.187	9.0824
RP11-76K13.3	RP11-76K13.3	-2.1539	11.183	9.0824
RP11-134E15.1	RP11-134E15.1	-2.1451	11.182	9.0824
ZIC4-AS1	ZIC4-AS1	-2.0663	11.181	9.0824
OR9K1P	OR9K1P	-2.0847	11.18	9.0824
DEFA5	DEFA5	-2.0773	11.178	9.0824
RP11-171N4.2	RP11-171N4.2	-2.0773	11.178	9.0824
RPL7P30	RPL7P30	-2.1125	11.176	9.0824
RP11-252C24.2	RP11-252C24.2	-2.1125	11.176	9.0824
MTCO1P9	MTCO1P9	-2.1125	11.176	9.0824
SOX2OT_exon1	SOX2OT_exon1	-2.0781	11.175	9.0824
RP11-278H7.4	RP11-278H7.4	-2.0908	11.174	9.0824
PHBP2	PHBP2	-2.0908	11.174	9.0824
RP5-1066H13.4	RP5-1066H13.4	-2.1447	11.173	9.0824
RP3-468B3.4	RP3-468B3.4	-2.1156	11.17	9.0824
MTND2P6	MTND2P6	-2.1328	11.169	9.0824
BRDTP1	BRDTP1	-2.112	11.168	9.0824
FAM24A	FAM24A	-2.0681	11.161	9.0824
NDUFB4P7	NDUFB4P7	-2.0681	11.161	9.0824
EIF4EBP2P1	EIF4EBP2P1	-2.0681	11.161	9.0824
RNF6P1	RNF6P1	-2.1445	11.158	9.0824
RP11-432I13.5	RP11-432I13.5	-2.1018	11.157	9.0824
RN7SL778P	RN7SL778P	-2.2238	11.154	9.0824
RNU4-48P	RNU4-48P	-2.1433	11.153	9.0824
RPS12P15	RPS12P15	-2.1163	11.148	9.0824
RPL31P50	RPL31P50	-2.1912	11.148	9.0824
RP1-14D6.7	RP1-14D6.7	-2.1366	11.139	9.0824
KRTAP4-9	KRTAP4-9	-2.1495	11.136	9.0824
AC005276.1	AC005276.1	-2.1317	11.134	9.0824
AC006461.2	AC006461.2	-2.2542	11.133	9.0824
RNVU1-8	RNVU1-8	-2.0558	11.132	9.0824
RP1-263J7.2	RP1-263J7.2	-2.0558	11.132	9.0824
PRELID1P2	PRELID1P2	-2.0558	11.132	9.0824
CEACAMP1	CEACAMP1	-2.0558	11.132	9.0824
AC090453.1	AC090453.1	-2.0558	11.132	9.0824
RP11-436F23.1	RP11-436F23.1	-2.0558	11.132	9.0824
RN7SKP92	RN7SKP92	-2.0558	11.132	9.0824
RP11-776K3.1	RP11-776K3.1	-2.0558	11.132	9.0824
RP11-354I13.2	RP11-354I13.2	-2.0558	11.132	9.0824
GYG1P2	GYG1P2	-2.1049	11.132	9.0824
RP11-730N24.1	RP11-730N24.1	-2.1462	11.13	9.0824
RP11-403I13.7	RP11-403I13.7	-2.1029	11.13	9.0824
RN7SKP17	RN7SKP17	-2.1833	11.128	9.0824
RP11-536C10.11	RP11-536C10.11	-2.1143	11.127	9.0824
RPS6P22	RPS6P22	-2.2843	11.12	9.0824
RP11-758M4.3	RP11-758M4.3	-2.07	11.119	9.0824
CYCSP19	CYCSP19	-2.1152	11.119	9.0824
RP11-568J23.1	RP11-568J23.1	-2.1152	11.119	9.0824
RP11-354I13.1	RP11-354I13.1	-2.3295	11.119	9.0824
SLC16A12-AS1	SLC16A12-AS1	-2.1219	11.115	9.0824
RP11-14J16.1	RP11-14J16.1	-2.1219	11.115	9.0824
RNA5SP301	RNA5SP301	-2.0559	11.111	9.0824
AP000350.7	AP000350.7	-2.0559	11.111	9.0824
RP11-71J2.1	RP11-71J2.1	-2.0559	11.111	9.0824
HYALP1	HYALP1	-2.0559	11.111	9.0824
RPL7P61	RPL7P61	-2.0559	11.111	9.0824
AC018717.1	AC018717.1	-2.0559	11.111	9.0824
RP11-639B1.1	RP11-639B1.1	-2.0559	11.111	9.0824
RP11-359D24.1	RP11-359D24.1	-2.0559	11.111	9.0824
RP11-1028N23.3	RP11-1028N23.3	-2.0559	11.111	9.0824
RP11-347C12.9	RP11-347C12.9	-2.0559	11.111	9.0824
RP4-669B10.6	RP4-669B10.6	-2.1129	11.108	9.0824
RP11-274M17.3	RP11-274M17.3	-2.0913	11.103	9.0824
RP1-149C7.1	RP1-149C7.1	-2.1959	11.1	9.0824
USP12PY	USP12PY	-2.1281	11.096	9.0824
VDAC2P1	VDAC2P1	-2.186	11.09	9.0824
MTND4LP22	MTND4LP22	-2.1244	11.083	9.0824
RP11-318K12.1	RP11-318K12.1	-2.1403	11.083	9.0824
RP11-444A22.1	RP11-444A22.1	-2.0783	11.082	9.0824
RSU1P1	RSU1P1	-2.1293	11.078	9.0824
AC092638.2	AC092638.2	-2.1143	11.076	9.0824
RP1-253B10.2	RP1-253B10.2	-2.0691	11.076	9.0824
RPL7AP23	RPL7AP23	-2.0691	11.076	9.0824
CTC-551A13.1	CTC-551A13.1	-2.0691	11.076	9.0824
RP11-293K19.1	RP11-293K19.1	-2.0691	11.076	9.0824
RP11-58A17.2	RP11-58A17.2	-2.1042	11.074	9.0824
AHCYP5	AHCYP5	-2.0857	11.074	9.0824
RP11-497K15.1	RP11-497K15.1	-2.1931	11.067	9.0824
RN7SL735P	RN7SL735P	-2.2708	11.066	9.0824
RP5-968D22.1	RP5-968D22.1	-2.1338	11.066	9.0824
RP11-274J15.2	RP11-274J15.2	-2.118	11.06	9.0824
RP11-32A1.2	RP11-32A1.2	-2.1598	11.057	9.0824
AL359314.1	AL359314.1	-2.149	11.053	9.0824
CTD-2302M15.1	CTD-2302M15.1	-2.5714	11.047	9.0824
RNU6-323P	RNU6-323P	-2.0472	11.044	9.0824
LINC00700	LINC00700	-2.1228	11.043	9.0824
HSBP1P2	HSBP1P2	-2.0567	11.042	9.0824
GAPDHP24	GAPDHP24	-2.0567	11.042	9.0824
RP11-143A22.1	RP11-143A22.1	-2.0567	11.042	9.0824
AC010880.1	AC010880.1	-2.0567	11.042	9.0824
RN7SL643P	RN7SL643P	-2.0567	11.042	9.0824
RN7SL111P	RN7SL111P	-2.0567	11.042	9.0824
RPS3AP50	RPS3AP50	-2.0567	11.042	9.0824
RP11-543N12.1	RP11-543N12.1	-2.0567	11.042	9.0824
AC006115.6	AC006115.6	-2.0567	11.042	9.0824
AQP7P5	AQP7P5	-2.0567	11.042	9.0824
MEF2AP1	MEF2AP1	-2.0819	11.041	9.0824
RP11-727A23.8	RP11-727A23.8	-2.1878	11.041	9.0824
RP1-52J10.9	RP1-52J10.9	-2.0791	11.035	9.0824
CTD-2336H13.2	CTD-2336H13.2	-2.0791	11.035	9.0824
RP11-76G10.1	RP11-76G10.1	-2.2396	11.035	9.0824
NHP2P2	NHP2P2	-2.1362	11.034	9.0824
AC128677.3	AC128677.3	-2.0698	11.033	9.0824
RP11-231I13.2	RP11-231I13.2	-2.0698	11.033	9.0824
RP5-936J12.1	RP5-936J12.1	-2.0792	11.032	9.0824
RP11-167P23.2	RP11-167P23.2	-2.2386	11.03	9.0824
RP11-264I13.2	RP11-264I13.2	-2.4006	11.024	9.0824
GAGE1	GAGE1	-2.4817	11.02	9.0824
AC009022.1	AC009022.1	-2.1811	11.02	9.0824
C15orf32	C15orf32	-2.2886	11.019	9.0824
RNU4-2	RNU4-2	-2.2655	11.019	9.0824
RPL7AP69	RPL7AP69	-2.0715	11.018	9.0824
RP11-164C12.2	RP11-164C12.2	-2.1159	11.013	9.0824
RP11-147C23.1	RP11-147C23.1	-2.0573	11.009	9.0824
CADM2-AS2	CADM2-AS2	-2.0573	11.009	9.0824
RPL6P29	RPL6P29	-2.1444	11.007	9.0824
RN7SKP252	RN7SKP252	-2.0573	11.007	9.0824
AC013467.1	AC013467.1	-2.0573	11.007	9.0824
RP11-336N8.3	RP11-336N8.3	-2.0573	11.007	9.0824
RP11-115I9.1	RP11-115I9.1	-2.0573	11.007	9.0824
RP1-149L1.1	RP1-149L1.1	-2.0573	11.007	9.0824
RP11-268P4.2	RP11-268P4.2	-2.0573	11.007	9.0824
XXbac-BPG16N22.5	XXbac-BPG16N22.5	-2.0573	11.007	9.0824
RP3-368B9.2	RP3-368B9.2	-2.0928	11.005	9.0824
RN7SL655P	RN7SL655P	-2.2342	11.004	9.0824
CTC-326K19.6	CTC-326K19.6	-2.0533	10.992	9.0824
OR8H3	OR8H3	-2.0375	10.99	9.0824
OR10D4P	OR10D4P	-2.0375	10.99	9.0824
SAGE2P	SAGE2P	-2.0375	10.99	9.0824
RP11-168J19.2	RP11-168J19.2	-2.0375	10.99	9.0824
SNORD9	SNORD9	-2.0375	10.99	9.0824
RNA5SP119	RNA5SP119	-2.0375	10.99	9.0824
CTC-281M20.1	CTC-281M20.1	-2.0375	10.99	9.0824
RNU6-813P	RNU6-813P	-2.0375	10.99	9.0824
RN7SKP279	RN7SKP279	-2.0375	10.99	9.0824
RPL6P21	RPL6P21	-2.0375	10.99	9.0824
RP11-216P16.6	RP11-216P16.6	-2.0375	10.99	9.0824
UBBP3	UBBP3	-2.0375	10.99	9.0824
RP11-395G17.1	RP11-395G17.1	-2.0375	10.99	9.0824
MACROD2-IT1	MACROD2-IT1	-2.0375	10.99	9.0824
AC073143.1	AC073143.1	-2.0375	10.99	9.0824
AC027612.3	AC027612.3	-2.0375	10.99	9.0824
BPIFB5P	BPIFB5P	-2.0375	10.99	9.0824
RP11-497J7.2	RP11-497J7.2	-2.0375	10.99	9.0824
UBE2WP1	UBE2WP1	-2.0375	10.99	9.0824
OTX2P1	OTX2P1	-2.0375	10.99	9.0824
EIF1P2	EIF1P2	-2.0375	10.99	9.0824
OR52S1P	OR52S1P	-2.0375	10.99	9.0824
CEACAMP6	CEACAMP6	-2.0375	10.99	9.0824
RPL11P5	RPL11P5	-2.0375	10.99	9.0824
WSPAR	WSPAR	-2.0375	10.99	9.0824
USP17L14P	USP17L14P	-2.0375	10.99	9.0824
LINC01332	LINC01332	-2.0375	10.99	9.0824
RP11-89M20.2	RP11-89M20.2	-2.0375	10.99	9.0824
OR5M10	OR5M10	-2.0375	10.99	9.0824
RP11-756D7.1	RP11-756D7.1	-2.0375	10.99	9.0824
RP11-684B20.1	RP11-684B20.1	-2.0375	10.99	9.0824
CTC-830E23.1	CTC-830E23.1	-2.0375	10.99	9.0824
RP11-813I20.2	RP11-813I20.2	-2.0375	10.99	9.0824
PCMTD1P2	PCMTD1P2	-2.0375	10.99	9.0824
CTD-2358C21.3	CTD-2358C21.3	-2.0375	10.99	9.0824
RBM22P13	RBM22P13	-2.0375	10.99	9.0824
SLC25A1P4	SLC25A1P4	-2.0375	10.99	9.0824
RP11-22D3.2	RP11-22D3.2	-2.0375	10.99	9.0824
MIR3180-5	MIR3180-5	-2.0375	10.99	9.0824
RP11-178F10.1	RP11-178F10.1	-2.0375	10.99	9.0824
NPM1P2	NPM1P2	-2.0375	10.99	9.0824
COX6CP3	COX6CP3	-2.0375	10.99	9.0824
RP11-388E23.4	RP11-388E23.4	-2.0375	10.99	9.0824
PPATP2	PPATP2	-2.0375	10.99	9.0824
RP11-123O10.1	RP11-123O10.1	-2.0375	10.99	9.0824
RNU2-17P	RNU2-17P	-2.1458	10.988	9.0824
HNRNPA1P63	HNRNPA1P63	-2.1458	10.988	9.0824
RP11-361L15.4	RP11-361L15.4	-2.0385	10.985	9.0824
LARP1BP1	LARP1BP1	-2.1706	10.978	9.0824
RN7SL732P	RN7SL732P	-2.1467	10.977	9.0824
XAGE5	XAGE5	-2.2056	10.977	9.0824
MS4A5	MS4A5	-2.0376	10.976	9.0824
OR10J5	OR10J5	-2.0376	10.976	9.0824
OR4C10P	OR4C10P	-2.0376	10.976	9.0824
RPL6P5	RPL6P5	-2.0376	10.976	9.0824
RP11-135M8__A.1	RP11-135M8__A.1	-2.0376	10.976	9.0824
RN7SKP139	RN7SKP139	-2.0376	10.976	9.0824
RN7SKP206	RN7SKP206	-2.0376	10.976	9.0824
PCDH9-AS2	PCDH9-AS2	-2.0376	10.976	9.0824
RP5-1125M8.2	RP5-1125M8.2	-2.0376	10.976	9.0824
CTD-2022H16.1	CTD-2022H16.1	-2.0376	10.976	9.0824
EZH2P1	EZH2P1	-2.0376	10.976	9.0824
SNRPEP8	SNRPEP8	-2.0376	10.976	9.0824
RP4-764O22.1	RP4-764O22.1	-2.0376	10.976	9.0824
RPL31P35	RPL31P35	-2.0376	10.976	9.0824
RP11-293F5.1	RP11-293F5.1	-2.0376	10.976	9.0824
COX6CP6	COX6CP6	-2.0376	10.976	9.0824
RP11-119D18.1	RP11-119D18.1	-2.0376	10.976	9.0824
RN7SL83P	RN7SL83P	-2.0376	10.976	9.0824
RP11-14K2.1	RP11-14K2.1	-2.0376	10.976	9.0824
SLC9A9-AS2	SLC9A9-AS2	-2.0376	10.976	9.0824
RP11-468N14.4	RP11-468N14.4	-2.0376	10.976	9.0824
RP11-466J24.1	RP11-466J24.1	-2.0376	10.976	9.0824
RP11-1023P17.2	RP11-1023P17.2	-2.0376	10.976	9.0824
AP005135.2	AP005135.2	-2.0376	10.976	9.0824
RP11-554D14.3	RP11-554D14.3	-2.0376	10.976	9.0824
CTD-2021H9.2	CTD-2021H9.2	-2.0376	10.976	9.0824
RP11-183E24.2	RP11-183E24.2	-2.0376	10.976	9.0824
GARSP1	GARSP1	-2.0376	10.976	9.0824
CTC-503J8.2	CTC-503J8.2	-2.0376	10.976	9.0824
CTD-2130O13.1	CTD-2130O13.1	-2.0376	10.976	9.0824
EXOSC3P2	EXOSC3P2	-2.0376	10.976	9.0824
RP11-769N22.2	RP11-769N22.2	-2.0376	10.976	9.0824
RP11-182I21.2	RP11-182I21.2	-2.0376	10.976	9.0824
RP11-294L11.1	RP11-294L11.1	-2.0468	10.976	9.0824
RP11-586K12.2	RP11-586K12.2	-2.2054	10.968	9.0824
RN7SL646P	RN7SL646P	-2.0819	10.966	9.0824
CH507-216K13.2	CH507-216K13.2	-2.0819	10.966	9.0824
MRPS17P9	MRPS17P9	-2.0403	10.965	9.0824
OR4D5	OR4D5	-2.0595	10.965	9.0824
MTCO3P4	MTCO3P4	-2.0595	10.965	9.0824
RP11-203L2.4	RP11-203L2.4	-2.0595	10.965	9.0824
RP11-15G16.1	RP11-15G16.1	-2.0595	10.965	9.0824
IGHV1OR21-1	IGHV1OR21-1	-2.0595	10.965	9.0824
MCHR2-AS1	MCHR2-AS1	-2.2124	10.952	9.0824
LINC00687	LINC00687	-2.061	10.951	9.0824
RP11-547C5.1	RP11-547C5.1	-2.061	10.951	9.0824
AC011523.2	AC011523.2	-2.061	10.951	9.0824
RP11-304M2.3	RP11-304M2.3	-2.0503	10.948	9.0824
CTC-459F4.7	CTC-459F4.7	-2.1322	10.948	9.0824
RPL31P15	RPL31P15	-2.15	10.946	9.0824
OR6C2	OR6C2	-2.0895	10.945	9.0824
AC005780.1	AC005780.1	-2.0756	10.943	9.0824
RP11-529O20.2	RP11-529O20.2	-2.0756	10.943	9.0824
RP11-362A9.3	RP11-362A9.3	-2.0382	10.942	9.0824
RP11-281J9.2	RP11-281J9.2	-2.1852	10.941	9.0824
RN7SKP65	RN7SKP65	-2.0624	10.941	9.0824
RN7SKP100	RN7SKP100	-2.0624	10.941	9.0824
ELL2P3	ELL2P3	-2.0624	10.941	9.0824
RP11-1281K21.3	RP11-1281K21.3	-2.0624	10.941	9.0824
VIS1	VIS1	-2.0624	10.941	9.0824
RP11-717F1.1	RP11-717F1.1	-2.0624	10.941	9.0824
RP11-706F1.1	RP11-706F1.1	-2.0602	10.94	9.0824
CTD-2336H13.1	CTD-2336H13.1	-2.075	10.94	9.0824
OR7E55P	OR7E55P	-2.0688	10.933	9.0824
OR4K5	OR4K5	-2.0381	10.931	9.0824
OR5J1P	OR5J1P	-2.0381	10.931	9.0824
OR51A4	OR51A4	-2.0381	10.931	9.0824
RNU6-945P	RNU6-945P	-2.0381	10.931	9.0824
AC005019.2	AC005019.2	-2.0381	10.931	9.0824
CTB-180A7.8	CTB-180A7.8	-2.0381	10.931	9.0824
RP5-836E8.1	RP5-836E8.1	-2.0381	10.931	9.0824
RP11-486E2.1	RP11-486E2.1	-2.0381	10.931	9.0824
RPS7P5	RPS7P5	-2.0381	10.931	9.0824
RN7SKP267	RN7SKP267	-2.0381	10.931	9.0824
RN7SKP192	RN7SKP192	-2.0381	10.931	9.0824
AC024162.2	AC024162.2	-2.0381	10.931	9.0824
AP000936.4	AP000936.4	-2.0381	10.931	9.0824
UBE2D3P4	UBE2D3P4	-2.0381	10.931	9.0824
GTF3AP5	GTF3AP5	-2.0381	10.931	9.0824
SERPINA7P1	SERPINA7P1	-2.0381	10.931	9.0824
AC092646.2	AC092646.2	-2.0381	10.931	9.0824
ST6GALNAC2P1	ST6GALNAC2P1	-2.0381	10.931	9.0824
RP11-5P4.1	RP11-5P4.1	-2.0381	10.931	9.0824
RP11-552E4.5	RP11-552E4.5	-2.0381	10.931	9.0824
RP3-428A13.1	RP3-428A13.1	-2.0381	10.931	9.0824
RGPD4-AS1	RGPD4-AS1	-2.0381	10.931	9.0824
RP5-998G20.1	RP5-998G20.1	-2.0381	10.931	9.0824
RP5-947P14.2	RP5-947P14.2	-2.0381	10.931	9.0824
MTHFD2P3	MTHFD2P3	-2.0381	10.931	9.0824
CNOT7P2	CNOT7P2	-2.0381	10.931	9.0824
ERVWE2	ERVWE2	-2.0381	10.931	9.0824
RP11-98G13.1	RP11-98G13.1	-2.0381	10.931	9.0824
OR2L9P	OR2L9P	-2.0381	10.931	9.0824
SPATA31D2P	SPATA31D2P	-2.0381	10.931	9.0824
GAPDHP50	GAPDHP50	-2.0381	10.931	9.0824
RP11-960D24.1	RP11-960D24.1	-2.0381	10.931	9.0824
RP11-166J5.1	RP11-166J5.1	-2.0381	10.931	9.0824
RP11-153M7.5	RP11-153M7.5	-2.0381	10.931	9.0824
RP11-460I19.2	RP11-460I19.2	-2.0381	10.931	9.0824
RP11-583F24.4	RP11-583F24.4	-2.0381	10.931	9.0824
OR4V1P	OR4V1P	-2.0381	10.931	9.0824
OR9L1P	OR9L1P	-2.0381	10.931	9.0824
RP11-698F20.3	RP11-698F20.3	-2.0381	10.931	9.0824
OR4T1P	OR4T1P	-2.0381	10.931	9.0824
CTD-2335L22.6	CTD-2335L22.6	-2.0381	10.931	9.0824
VN1R69P	VN1R69P	-2.0381	10.931	9.0824
RP11-112L7.1	RP11-112L7.1	-2.0381	10.931	9.0824
AKR1B10P2	AKR1B10P2	-2.0381	10.931	9.0824
RP11-642M2.1	RP11-642M2.1	-2.0381	10.931	9.0824
RP11-526I8.2	RP11-526I8.2	-2.0381	10.931	9.0824
RP11-799D4.3	RP11-799D4.3	-2.0381	10.931	9.0824
RP11-362B23.1	RP11-362B23.1	-2.0381	10.931	9.0824
RP11-178C3.7	RP11-178C3.7	-2.0381	10.931	9.0824
CTC-575C13.3	CTC-575C13.3	-2.0381	10.931	9.0824
RP11-424E7.6	RP11-424E7.6	-2.0381	10.931	9.0824
RP11-126O22.4	RP11-126O22.4	-2.0381	10.931	9.0824
RP11-360A9.3	RP11-360A9.3	-2.0381	10.931	9.0824
RP11-52E20.1	RP11-52E20.1	-2.0381	10.931	9.0824
RP11-361H10.7	RP11-361H10.7	-2.0381	10.931	9.0824
RP11-16L14.2	RP11-16L14.2	-2.0602	10.931	9.0824
RP11-548K12.12	RP11-548K12.12	-2.0829	10.93	9.0824
CTD-3023L14.3	CTD-3023L14.3	-2.1618	10.927	9.0824
RP11-128P17.4	RP11-128P17.4	-2.1558	10.925	9.0824
RP11-326K13.2	RP11-326K13.2	-2.2018	10.923	9.0824
RP11-58K22.1	RP11-58K22.1	-2.0654	10.921	9.0824
RP11-649E7.8	RP11-649E7.8	-2.0654	10.921	9.0824
RP11-138E9.2	RP11-138E9.2	-2.0463	10.913	9.0824
AC124861.1	AC124861.1	-2.0627	10.913	9.0824
OR5AL1	OR5AL1	-2.0385	10.91	9.0824
RNU4-72P	RNU4-72P	-2.0385	10.91	9.0824
AC008069.1	AC008069.1	-2.0385	10.91	9.0824
POM121L10P	POM121L10P	-2.0385	10.91	9.0824
TCEB1P23	TCEB1P23	-2.0385	10.91	9.0824
SRIP3	SRIP3	-2.0385	10.91	9.0824
TOMM22P3	TOMM22P3	-2.0385	10.91	9.0824
RP11-16L9.1	RP11-16L9.1	-2.0385	10.91	9.0824
CYCSP46	CYCSP46	-2.0385	10.91	9.0824
RP11-360P21.2	RP11-360P21.2	-2.0385	10.91	9.0824
RSL24D1P2	RSL24D1P2	-2.0385	10.91	9.0824
RP1-43O17.2	RP1-43O17.2	-2.0385	10.91	9.0824
SLC25A5P4	SLC25A5P4	-2.0385	10.91	9.0824
RP11-543A18.1	RP11-543A18.1	-2.0385	10.91	9.0824
HSPE1P10	HSPE1P10	-2.0385	10.91	9.0824
RP11-231L11.1	RP11-231L11.1	-2.0385	10.91	9.0824
RNU6-795P	RNU6-795P	-2.0385	10.91	9.0824
RNA5SP437	RNA5SP437	-2.0385	10.91	9.0824
RP11-701I24.3	RP11-701I24.3	-2.0385	10.91	9.0824
RP11-364C11.2	RP11-364C11.2	-2.0385	10.91	9.0824
CTD-2307P3.1	CTD-2307P3.1	-2.0385	10.91	9.0824
IGHV1OR15-2	IGHV1OR15-2	-2.0385	10.91	9.0824
RP11-85B7.4	RP11-85B7.4	-2.0385	10.91	9.0824
CTD-2043I16.1	CTD-2043I16.1	-2.0385	10.91	9.0824
NTF6B	NTF6B	-2.0385	10.91	9.0824
RP11-316M21.9	RP11-316M21.9	-2.0385	10.91	9.0824
RP11-309H21.4	RP11-309H21.4	-2.0385	10.91	9.0824
DAOA-AS1_1	DAOA-AS1_1	-2.0385	10.91	9.0824
AC026248.1	AC026248.1	-2.0385	10.91	9.0824
AC114273.3	AC114273.3	-2.0385	10.91	9.0824
DNAJA1P5	DNAJA1P5	-2.0386	10.908	9.0824
GUSBP12	GUSBP12	-2.0386	10.908	9.0824
KRTAP9-7	KRTAP9-7	-2.0386	10.908	9.0824
RNU1-23P	RNU1-23P	-2.0386	10.908	9.0824
SNORD46	SNORD46	-2.0386	10.908	9.0824
RN7SKP10	RN7SKP10	-2.0386	10.908	9.0824
RNA5SP139	RNA5SP139	-2.0386	10.908	9.0824
RNU4-50P	RNU4-50P	-2.0386	10.908	9.0824
RNU6-1280P	RNU6-1280P	-2.0386	10.908	9.0824
USP17L6P	USP17L6P	-2.0386	10.908	9.0824
RNU6-136P	RNU6-136P	-2.0386	10.908	9.0824
MIR645	MIR645	-2.0386	10.908	9.0824
MRPS5P3	MRPS5P3	-2.0386	10.908	9.0824
RPL7P33	RPL7P33	-2.0386	10.908	9.0824
RP1-202I21.3	RP1-202I21.3	-2.0386	10.908	9.0824
RNA5SP44	RNA5SP44	-2.0386	10.908	9.0824
RNU2-59P	RNU2-59P	-2.0386	10.908	9.0824
RP11-242O24.3	RP11-242O24.3	-2.0386	10.908	9.0824
HDGFP1	HDGFP1	-2.0386	10.908	9.0824
MRPS21P2	MRPS21P2	-2.0386	10.908	9.0824
MTND4P5	MTND4P5	-2.0386	10.908	9.0824
RP1-90G24.8	RP1-90G24.8	-2.0386	10.908	9.0824
CEACAMP2	CEACAMP2	-2.0386	10.908	9.0824
AF015720.3	AF015720.3	-2.0386	10.908	9.0824
AC114814.2	AC114814.2	-2.0386	10.908	9.0824
RP11-261C10.4	RP11-261C10.4	-2.0386	10.908	9.0824
RP11-293A10.3	RP11-293A10.3	-2.0386	10.908	9.0824
AC009505.4	AC009505.4	-2.0386	10.908	9.0824
AC010982.2	AC010982.2	-2.0386	10.908	9.0824
SOCS5P3	SOCS5P3	-2.0386	10.908	9.0824
RP11-168P8.5	RP11-168P8.5	-2.0386	10.908	9.0824
AC004022.7	AC004022.7	-2.0386	10.908	9.0824
SNORD125	SNORD125	-2.0386	10.908	9.0824
RPS29P22	RPS29P22	-2.0386	10.908	9.0824
RP11-651J20.1	RP11-651J20.1	-2.0386	10.908	9.0824
GS1-388B5.1	GS1-388B5.1	-2.0386	10.908	9.0824
GS1-388B5.2	GS1-388B5.2	-2.0386	10.908	9.0824
RN7SL519P	RN7SL519P	-2.0386	10.908	9.0824
CTC-232H10.1	CTC-232H10.1	-2.0386	10.908	9.0824
RP11-366M4.2	RP11-366M4.2	-2.0386	10.908	9.0824
ASNSP4	ASNSP4	-2.0386	10.908	9.0824
IGLV2-34	IGLV2-34	-2.0386	10.908	9.0824
RP11-1081K18.1	RP11-1081K18.1	-2.0386	10.908	9.0824
RP11-546K22.2	RP11-546K22.2	-2.0386	10.908	9.0824
CTD-2530H12.7	CTD-2530H12.7	-2.0386	10.908	9.0824
RP11-167J8.3	RP11-167J8.3	-2.0386	10.908	9.0824
RP11-644L4.1	RP11-644L4.1	-2.0386	10.908	9.0824
RP11-116N8.2	RP11-116N8.2	-2.0386	10.908	9.0824
MED15P1	MED15P1	-2.0386	10.908	9.0824
RP11-804M7.2	RP11-804M7.2	-2.0386	10.908	9.0824
RP11-38G5.3	RP11-38G5.3	-2.0386	10.908	9.0824
HLA-P	HLA-P	-2.0386	10.908	9.0824
RP11-679B19.2	RP11-679B19.2	-2.0386	10.908	9.0824
RP11-640N20.9	RP11-640N20.9	-2.0386	10.908	9.0824
RN7SL468P	RN7SL468P	-2.0386	10.908	9.0824
CTD-3162L10.4	CTD-3162L10.4	-2.0386	10.908	9.0824
RP11-64C12.9	RP11-64C12.9	-2.0386	10.908	9.0824
CTC-459F4.8	CTC-459F4.8	-2.0386	10.908	9.0824
PRELID3BP8	PRELID3BP8	-2.0386	10.908	9.0824
RP11-573C10.1	RP11-573C10.1	-2.0386	10.908	9.0824
CTD-2311B13.10	CTD-2311B13.10	-2.0386	10.908	9.0824
RP5-1016A21.1	RP5-1016A21.1	-2.0386	10.908	9.0824
RP11-325O24.6	RP11-325O24.6	-2.0386	10.908	9.0824
RP11-1137G4.5	RP11-1137G4.5	-2.0386	10.908	9.0824
RN7SL633P	RN7SL633P	-2.0373	10.899	9.0824
RP11-444C12.1	RP11-444C12.1	-2.0316	10.897	9.0824
LINC01618	LINC01618	-2.1722	10.894	9.0824
RP11-1099M24.7	RP11-1099M24.7	-2.0328	10.89	9.0824
RP4-811M8.1	RP4-811M8.1	-2.0894	10.886	9.0824
SIGLEC31P	SIGLEC31P	-2.158	10.885	9.0824
OR1E3	OR1E3	-2.0402	10.884	9.0824
OR5AP2	OR5AP2	-2.0402	10.884	9.0824
OR4C3	OR4C3	-2.0402	10.884	9.0824
OR4X1	OR4X1	-2.0402	10.884	9.0824
RNA5SP132	RNA5SP132	-2.0402	10.884	9.0824
CSHL1	CSHL1	-2.0402	10.884	9.0824
OR2B3	OR2B3	-2.0402	10.884	9.0824
MIR181C	MIR181C	-2.0402	10.884	9.0824
HSPD1P8	HSPD1P8	-2.0402	10.884	9.0824
RP11-359E8.3	RP11-359E8.3	-2.0402	10.884	9.0824
SAGE4P	SAGE4P	-2.0402	10.884	9.0824
LINC01492	LINC01492	-2.0402	10.884	9.0824
RBM22P3	RBM22P3	-2.0402	10.884	9.0824
OR7E33P	OR7E33P	-2.0402	10.884	9.0824
AC007271.3	AC007271.3	-2.0402	10.884	9.0824
MTATP6P18	MTATP6P18	-2.0402	10.884	9.0824
AC002542.2	AC002542.2	-2.0402	10.884	9.0824
RP11-10F11.2	RP11-10F11.2	-2.0402	10.884	9.0824
CRYGEP	CRYGEP	-2.0402	10.884	9.0824
DNAJB5P1	DNAJB5P1	-2.0402	10.884	9.0824
RP11-14O19.1	RP11-14O19.1	-2.0402	10.884	9.0824
RBMX2P4	RBMX2P4	-2.0402	10.884	9.0824
PSMC1P3	PSMC1P3	-2.0402	10.884	9.0824
CRYGFP	CRYGFP	-2.0402	10.884	9.0824
RP11-328K15.1	RP11-328K15.1	-2.0402	10.884	9.0824
ANKRD26P2	ANKRD26P2	-2.0402	10.884	9.0824
SOCS5P1	SOCS5P1	-2.0402	10.884	9.0824
HSPE1P16	HSPE1P16	-2.0402	10.884	9.0824
AC073284.4	AC073284.4	-2.0402	10.884	9.0824
RP11-285B24.1	RP11-285B24.1	-2.0402	10.884	9.0824
RP11-12N13.1	RP11-12N13.1	-2.0402	10.884	9.0824
RPS26P43	RPS26P43	-2.0402	10.884	9.0824
RP11-813N20.2	RP11-813N20.2	-2.0402	10.884	9.0824
FTLP10	FTLP10	-2.0402	10.884	9.0824
RP11-347H15.4	RP11-347H15.4	-2.0402	10.884	9.0824
RP11-972L6.2	RP11-972L6.2	-2.0402	10.884	9.0824
RP11-116N8.4	RP11-116N8.4	-2.0402	10.884	9.0824
RP11-632B21.1	RP11-632B21.1	-2.0402	10.884	9.0824
RP11-672L10.1	RP11-672L10.1	-2.0402	10.884	9.0824
RP11-279O17.2	RP11-279O17.2	-2.0402	10.884	9.0824
RP11-410C4.5	RP11-410C4.5	-2.0402	10.884	9.0824
RP11-447M4.1	RP11-447M4.1	-2.0402	10.884	9.0824
RP11-361D14.2	RP11-361D14.2	-2.0402	10.884	9.0824
CTD-3229J4.1	CTD-3229J4.1	-2.0402	10.884	9.0824
MIR4653	MIR4653	-2.0402	10.884	9.0824
MIR5009	MIR5009	-2.0402	10.884	9.0824
BUB1P1	BUB1P1	-2.0402	10.884	9.0824
CTA-992D9.9	CTA-992D9.9	-2.0402	10.884	9.0824
RP11-35J6.1	RP11-35J6.1	-2.0402	10.884	9.0824
PWRN2	PWRN2	-2.0575	10.881	9.0824
MIR3918	MIR3918	-2.0397	10.881	9.0824
RP11-80H5.6	RP11-80H5.6	-2.0541	10.879	9.0824
RNU5A-1	RNU5A-1	-2.0413	10.879	9.0824
SUMO2P3	SUMO2P3	-2.0413	10.879	9.0824
AC093084.1	AC093084.1	-2.0413	10.879	9.0824
MTND4P18	MTND4P18	-2.0413	10.879	9.0824
AC079305.8	AC079305.8	-2.0413	10.879	9.0824
RP11-275N1.1	RP11-275N1.1	-2.0413	10.879	9.0824
OR5M4P	OR5M4P	-2.0413	10.879	9.0824
AC106870.1	AC106870.1	-2.0413	10.879	9.0824
AC002386.1	AC002386.1	-2.0413	10.879	9.0824
RPS12P2	RPS12P2	-2.0413	10.879	9.0824
MORC1-AS1	MORC1-AS1	-2.0413	10.879	9.0824
RN7SL242P	RN7SL242P	-2.0413	10.879	9.0824
RP11-351N6.1	RP11-351N6.1	-2.0413	10.879	9.0824
CTD-2089N3.2	CTD-2089N3.2	-2.0413	10.879	9.0824
LINC01210	LINC01210	-2.1799	10.878	9.0824
RP11-687M24.7	RP11-687M24.7	-2.1016	10.877	9.0824
AC010971.1	AC010971.1	-2.0725	10.877	9.0824
RPS23P5	RPS23P5	-2.0725	10.877	9.0824
DLGAP2-AS1	DLGAP2-AS1	-2.0725	10.877	9.0824
NPM1P42	NPM1P42	-2.0725	10.877	9.0824
HMGN2P9	HMGN2P9	-2.0423	10.874	9.0824
RNA5SP46	RNA5SP46	-2.0423	10.874	9.0824
LINC00474	LINC00474	-2.0423	10.874	9.0824
RNU6ATAC3P	RNU6ATAC3P	-2.0423	10.874	9.0824
HMGN2P32	HMGN2P32	-2.0423	10.874	9.0824
RNU6-564P	RNU6-564P	-2.0423	10.874	9.0824
RP11-259P1.1	RP11-259P1.1	-2.0423	10.874	9.0824
VWC2L-IT1	VWC2L-IT1	-2.0423	10.874	9.0824
RP11-328K22.1	RP11-328K22.1	-2.0423	10.874	9.0824
IFNWP4	IFNWP4	-2.0423	10.874	9.0824
AGBL4-IT1	AGBL4-IT1	-2.0423	10.874	9.0824
RP4-583K8.1	RP4-583K8.1	-2.0423	10.874	9.0824
RP5-1121H13.3	RP5-1121H13.3	-2.0423	10.874	9.0824
HNRNPA1P18	HNRNPA1P18	-2.0423	10.874	9.0824
CTA-929C8.8	CTA-929C8.8	-2.0423	10.874	9.0824
AC021021.1	AC021021.1	-2.0423	10.874	9.0824
RPL21P43	RPL21P43	-2.0423	10.874	9.0824
AC140481.4	AC140481.4	-2.0423	10.874	9.0824
RPL36P19	RPL36P19	-2.0423	10.874	9.0824
NCOR1P3	NCOR1P3	-2.0423	10.874	9.0824
AC092159.3	AC092159.3	-2.0423	10.874	9.0824
RPL37P21	RPL37P21	-2.0423	10.874	9.0824
RP11-852E15.1	RP11-852E15.1	-2.0423	10.874	9.0824
RP11-84H6.1	RP11-84H6.1	-2.0423	10.874	9.0824
RPL23P10	RPL23P10	-2.0423	10.874	9.0824
SNX18P25	SNX18P25	-2.0423	10.874	9.0824
RP11-68L1.1	RP11-68L1.1	-2.0423	10.874	9.0824
RP11-540E16.2	RP11-540E16.2	-2.0423	10.874	9.0824
CTD-2299E8.1	CTD-2299E8.1	-2.0423	10.874	9.0824
RNU6-1053P	RNU6-1053P	-2.0423	10.874	9.0824
RNA5SP434	RNA5SP434	-2.0423	10.874	9.0824
CTB-17P3.4	CTB-17P3.4	-2.0423	10.874	9.0824
RP11-164N3.1	RP11-164N3.1	-2.0423	10.874	9.0824
RP11-711C17.2	RP11-711C17.2	-2.0423	10.874	9.0824
RARRES2P7	RARRES2P7	-2.0423	10.874	9.0824
MIR3909	MIR3909	-2.0423	10.874	9.0824
AC005786.3	AC005786.3	-2.0423	10.874	9.0824
MTCO2P22	MTCO2P22	-2.0423	10.874	9.0824
RP11-20I6.1	RP11-20I6.1	-2.0423	10.874	9.0824
DLG2-AS1_2	DLG2-AS1_2	-2.0423	10.874	9.0824
RP11-195C7.2	RP11-195C7.2	-2.2096	10.873	9.0824
RP4-769N13.7	RP4-769N13.7	-2.1667	10.87	9.0824
SNORA40	SNORA40	-2.0992	10.87	9.0824
RP11-363G10.3	RP11-363G10.3	-2.0425	10.866	9.0824
RN7SL126P	RN7SL126P	-2.1645	10.866	9.0824
CSH1	CSH1	-2.0444	10.865	9.0824
RNU1-47P	RNU1-47P	-2.0444	10.865	9.0824
RNU6-335P	RNU6-335P	-2.0444	10.865	9.0824
RP11-449J1.1	RP11-449J1.1	-2.0444	10.865	9.0824
LINC00375	LINC00375	-2.0444	10.865	9.0824
OR6C5P	OR6C5P	-2.0444	10.865	9.0824
AC062020.1	AC062020.1	-2.0444	10.865	9.0824
AC115115.4	AC115115.4	-2.0444	10.865	9.0824
AC006960.7	AC006960.7	-2.0444	10.865	9.0824
RP11-388G22.1	RP11-388G22.1	-2.0444	10.865	9.0824
RP11-63B13.1	RP11-63B13.1	-2.0444	10.865	9.0824
DNAJC19P2	DNAJC19P2	-2.0444	10.865	9.0824
RP11-75N6.3	RP11-75N6.3	-2.0444	10.865	9.0824
PAICSP7	PAICSP7	-2.0998	10.865	9.0824
MIR1282	MIR1282	-2.0456	10.864	9.0824
RP11-216L13.18	RP11-216L13.18	-2.0558	10.863	9.0824
LINC00254	LINC00254	-2.0748	10.862	9.0824
RPL23AP31	RPL23AP31	-2.0481	10.857	9.0824
OR7E96P	OR7E96P	-2.2803	10.855	9.0824
RP11-469N6.2	RP11-469N6.2	-2.0348	10.853	9.0824
ZCCHC13	ZCCHC13	-2.1125	10.853	9.0824
ECM1P1	ECM1P1	-2.1802	10.852	9.0824
BNIP3P20	BNIP3P20	-2.0574	10.851	9.0824
RP11-711G10.1	RP11-711G10.1	-2.0481	10.851	9.0824
RP11-76E12.1	RP11-76E12.1	-2.0877	10.849	9.0824
AC006000.5	AC006000.5	-2.0461	10.849	9.0824
RPL7P41	RPL7P41	-2.0776	10.847	9.0824
BTF3P9	BTF3P9	-2.1498	10.846	9.0824
RP5-1170D6.1	RP5-1170D6.1	-2.0493	10.845	9.0824
KRASP1	KRASP1	-2.0493	10.845	9.0824
RP1-59B16.1	RP1-59B16.1	-2.0493	10.845	9.0824
RN7SKP169	RN7SKP169	-2.0493	10.845	9.0824
RP11-255A11.4	RP11-255A11.4	-2.0493	10.845	9.0824
CTA-85E5.7	CTA-85E5.7	-2.0493	10.845	9.0824
MAGI2-AS2	MAGI2-AS2	-2.0493	10.845	9.0824
AL162151.4	AL162151.4	-2.0493	10.845	9.0824
EEF1A1P39	EEF1A1P39	-2.0493	10.845	9.0824
ARF4P4	ARF4P4	-2.0493	10.845	9.0824
AP003774.5	AP003774.5	-2.0493	10.845	9.0824
RP11-127L21.1	RP11-127L21.1	-2.0493	10.845	9.0824
MTND1P33	MTND1P33	-2.0493	10.845	9.0824
RP11-323C15.1	RP11-323C15.1	-2.0493	10.845	9.0824
AC009498.1	AC009498.1	-2.0493	10.845	9.0824
U66059.58	U66059.58	-2.0493	10.845	9.0824
RP11-605F14.2	RP11-605F14.2	-2.0493	10.845	9.0824
CTD-2287N17.1	CTD-2287N17.1	-2.0493	10.845	9.0824
AC113167.2	AC113167.2	-2.0493	10.845	9.0824
RP11-124B13.1	RP11-124B13.1	-2.0493	10.845	9.0824
RP11-681L8.1	RP11-681L8.1	-2.0493	10.845	9.0824
RP11-313I2.7	RP11-313I2.7	-2.0493	10.845	9.0824
RP11-699F16.2	RP11-699F16.2	-2.0493	10.845	9.0824
AP000857.3	AP000857.3	-2.0493	10.845	9.0824
CTD-2055G21.1	CTD-2055G21.1	-2.0493	10.845	9.0824
RP11-152O14.4	RP11-152O14.4	-2.0493	10.845	9.0824
RP11-737G21.1	RP11-737G21.1	-2.0493	10.845	9.0824
PMM2P1	PMM2P1	-2.0493	10.845	9.0824
PDLIM1P2	PDLIM1P2	-2.0493	10.845	9.0824
SRGNP1	SRGNP1	-2.0493	10.845	9.0824
RP11-252M18.3	RP11-252M18.3	-2.0293	10.845	9.0824
CH17-140K24.8	CH17-140K24.8	-2.2321	10.844	9.0824
OR8D4	OR8D4	-2.0509	10.839	9.0824
OR1D2	OR1D2	-2.0509	10.839	9.0824
AP000477.3	AP000477.3	-2.0509	10.839	9.0824
RP11-804H8.5	RP11-804H8.5	-2.0509	10.839	9.0824
RP13-26D14.2	RP13-26D14.2	-2.0509	10.839	9.0824
MTCO1P5	MTCO1P5	-2.0509	10.839	9.0824
RPL23AP33	RPL23AP33	-2.0509	10.839	9.0824
RN7SL303P	RN7SL303P	-2.0509	10.839	9.0824
MED28P2	MED28P2	-2.0509	10.839	9.0824
RP11-458K10.1	RP11-458K10.1	-2.0509	10.839	9.0824
RP11-779P15.1	RP11-779P15.1	-2.0509	10.839	9.0824
RP11-785F11.1	RP11-785F11.1	-2.0509	10.839	9.0824
RN7SKP135	RN7SKP135	-2.0509	10.839	9.0824
TFAMP2	TFAMP2	-2.0509	10.839	9.0824
OR1D4	OR1D4	-2.0509	10.839	9.0824
RP11-403D15.2	RP11-403D15.2	-2.0509	10.839	9.0824
RP1-305G21.1	RP1-305G21.1	-2.0509	10.839	9.0824
AP000889.2	AP000889.2	-2.0509	10.839	9.0824
RP11-56P9.5	RP11-56P9.5	-2.0509	10.839	9.0824
SUB1P2	SUB1P2	-2.0509	10.839	9.0824
RP11-810K23.6	RP11-810K23.6	-2.0509	10.839	9.0824
RP11-299H22.1	RP11-299H22.1	-2.0509	10.839	9.0824
RP11-556H2.2	RP11-556H2.2	-2.0509	10.839	9.0824
RN7SL357P	RN7SL357P	-2.0509	10.839	9.0824
CTC-232P5.4	CTC-232P5.4	-2.0509	10.839	9.0824
CTC-518B2.10	CTC-518B2.10	-2.0509	10.839	9.0824
RP13-395E19.4	RP13-395E19.4	-2.0509	10.839	9.0824
RN7SL341P	RN7SL341P	-2.0509	10.839	9.0824
RN7SL607P	RN7SL607P	-2.0509	10.839	9.0824
RP11-69M1.8	RP11-69M1.8	-2.0509	10.839	9.0824
RN7SL734P	RN7SL734P	-2.1104	10.837	9.0824
RP11-263K19.6	RP11-263K19.6	-2.138	10.836	9.0824
GAPDHP55	GAPDHP55	-2.1881	10.835	9.0824
AP000462.1	AP000462.1	-2.1645	10.834	9.0824
MTND5P19	MTND5P19	-2.0905	10.833	9.0824
GRXCR1	GRXCR1	-2.0904	10.829	9.0824
RP11-192H23.5	RP11-192H23.5	-2.0637	10.827	9.0824
LLNLF-173C4.1	LLNLF-173C4.1	-2.2387	10.826	9.0824
RP11-93O14.2	RP11-93O14.2	-2.0885	10.826	9.0824
CTD-2358C21.4	CTD-2358C21.4	-2.1024	10.825	9.0824
WWC2-AS1	WWC2-AS1	-2.1362	10.822	9.0824
RP11-40A13.1	RP11-40A13.1	-2.0581	10.82	9.0824
RNU1-22P	RNU1-22P	-2.0561	10.816	9.0824
RNU6-742P	RNU6-742P	-2.0561	10.816	9.0824
BOLA3P3	BOLA3P3	-2.0561	10.816	9.0824
STARP1	STARP1	-2.0561	10.816	9.0824
RNA5SP155	RNA5SP155	-2.0561	10.816	9.0824
CYCSP42	CYCSP42	-2.0561	10.816	9.0824
DAP3P1	DAP3P1	-2.0561	10.816	9.0824
AC073325.2	AC073325.2	-2.0561	10.816	9.0824
RP11-395D3.1	RP11-395D3.1	-2.0561	10.816	9.0824
RP11-3L10.3	RP11-3L10.3	-2.0561	10.816	9.0824
FECHP1	FECHP1	-2.0561	10.816	9.0824
MTND4LP17	MTND4LP17	-2.0561	10.816	9.0824
RP11-587D21.4	RP11-587D21.4	-2.0561	10.816	9.0824
AE000658.30	AE000658.30	-2.0561	10.816	9.0824
LA16c-429E7.1	LA16c-429E7.1	-2.0561	10.816	9.0824
CTD-2057D4.2	CTD-2057D4.2	-2.0561	10.816	9.0824
OR9K2	OR9K2	-2.1043	10.816	9.0824
HBZP1	HBZP1	-2.0562	10.816	9.0824
RNU1-63P	RNU1-63P	-2.0562	10.816	9.0824
TRAV9-1	TRAV9-1	-2.0562	10.816	9.0824
AC136896.2	AC136896.2	-2.0562	10.816	9.0824
RN7SKP199	RN7SKP199	-2.0562	10.816	9.0824
RNU2-18P	RNU2-18P	-2.0562	10.816	9.0824
ELMO1-AS1	ELMO1-AS1	-2.0562	10.816	9.0824
NDUFB4P5	NDUFB4P5	-2.0562	10.816	9.0824
RP4-553F4.2	RP4-553F4.2	-2.0562	10.816	9.0824
HMGN2P10	HMGN2P10	-2.0562	10.816	9.0824
RP1-136J15.1	RP1-136J15.1	-2.0562	10.816	9.0824
RP11-1070A24.1	RP11-1070A24.1	-2.0562	10.816	9.0824
RN7SL623P	RN7SL623P	-2.0562	10.816	9.0824
RN7SKP49	RN7SKP49	-2.0562	10.816	9.0824
HIGD1AP5	HIGD1AP5	-2.0562	10.816	9.0824
RP11-428I12.1	RP11-428I12.1	-2.0562	10.816	9.0824
RP11-1082A3.1	RP11-1082A3.1	-2.0562	10.816	9.0824
RP11-108M12.2	RP11-108M12.2	-2.0562	10.816	9.0824
RP11-128P17.2	RP11-128P17.2	-2.0562	10.816	9.0824
CTC-457E21.5	CTC-457E21.5	-2.0562	10.816	9.0824
RP11-64K12.1	RP11-64K12.1	-2.2866	10.814	9.081
RP11-65M17.1	RP11-65M17.1	-2.2361	10.814	9.081
CTD-3046C4.1	CTD-3046C4.1	-2.1143	10.808	9.0761
HNRNPA1P56	HNRNPA1P56	-2.0245	10.807	9.0754
RPL29P32	RPL29P32	-2.1429	10.805	9.0744
RP11-84C10.3	RP11-84C10.3	-2.192	10.803	9.0729
RP11-70F11.7	RP11-70F11.7	-2.2336	10.802	9.0725
DDX6P2	DDX6P2	-2.077	10.801	9.072
RP4-714D9.4	RP4-714D9.4	-2.2233	10.799	9.0708
MTND4P35	MTND4P35	-2.1161	10.797	9.0708
AC010761.6	AC010761.6	-2.741	10.797	9.0708
AC127383.1	AC127383.1	-2.1002	10.797	9.0708
FAM218BP	FAM218BP	-2.0604	10.796	9.0708
CECR9	CECR9	-2.0604	10.796	9.0708
CBX3P8	CBX3P8	-2.0604	10.796	9.0708
RP11-646J21.4	RP11-646J21.4	-2.0604	10.796	9.0708
MTCO2P6	MTCO2P6	-2.0813	10.793	9.068
RP11-13E5.2	RP11-13E5.2	-2.2091	10.791	9.0668
RP11-540B6.3	RP11-540B6.3	-2.1415	10.791	9.0668
OR2AM1P	OR2AM1P	-2.0415	10.788	9.0651
TTTY14	TTTY14	-2.0632	10.782	9.0651
RP4-784A16.3	RP4-784A16.3	-2.0632	10.782	9.0651
NMNAT1P2	NMNAT1P2	-2.0632	10.782	9.0651
MTCYBP5	MTCYBP5	-2.0632	10.782	9.0651
CTC-430J12.2	CTC-430J12.2	-2.0632	10.782	9.0651
RP11-359P18.1	RP11-359P18.1	-2.0632	10.782	9.0651
PDCD5P2	PDCD5P2	-2.0632	10.782	9.0651
RP11-96A1.5	RP11-96A1.5	-2.0632	10.782	9.0651
RP11-334E6.4	RP11-334E6.4	-2.0632	10.782	9.0651
RP11-164A6.1	RP11-164A6.1	-2.0632	10.782	9.0651
RP11-498M14.1	RP11-498M14.1	-2.0632	10.782	9.0651
MLECP1	MLECP1	-2.0632	10.782	9.0651
RP11-499P1.1	RP11-499P1.1	-2.1021	10.781	9.0638
SNORA14B	SNORA14B	-2.0888	10.78	9.0637
RP11-31H15.2	RP11-31H15.2	-2.2185	10.78	9.0637
CTD-2105E13.14	CTD-2105E13.14	-2.0841	10.776	9.0635
GML	GML	-2.0885	10.774	9.0635
RP11-595B24.1	RP11-595B24.1	-2.0287	10.773	9.0635
GPC6-AS2	GPC6-AS2	-2.0657	10.77	9.0635
RP11-106M7.4	RP11-106M7.4	-2.0657	10.77	9.0635
HMGN2P24	HMGN2P24	-2.0657	10.77	9.0635
RP1-196A12.1	RP1-196A12.1	-2.0657	10.77	9.0635
AC003988.1	AC003988.1	-2.0657	10.77	9.0635
CTD-2213F21.1	CTD-2213F21.1	-2.0657	10.77	9.0635
RP5-1073F15.1	RP5-1073F15.1	-2.0657	10.77	9.0635
RP11-1046B16.1	RP11-1046B16.1	-2.0657	10.77	9.0635
NDUFB4P9	NDUFB4P9	-2.0657	10.77	9.0635
RNU4ATAC11P	RNU4ATAC11P	-2.0657	10.77	9.0635
CTD-2313N18.8	CTD-2313N18.8	-2.0657	10.77	9.0635
RP11-370I10.2	RP11-370I10.2	-2.0657	10.77	9.0635
RP11-692C24.2	RP11-692C24.2	-2.0657	10.77	9.0635
RP11-719C20.1	RP11-719C20.1	-2.0657	10.77	9.0635
KB-1907C4.2	KB-1907C4.2	-2.0657	10.77	9.0635
RP11-115H13.1	RP11-115H13.1	-2.0657	10.77	9.0635
RP13-52K8.1	RP13-52K8.1	-2.0465	10.767	9.0635
AC073628.1	AC073628.1	-2.1152	10.765	9.0635
IGHVII-60-1	IGHVII-60-1	-2.1152	10.765	9.0635
AC108039.3	AC108039.3	-2.0817	10.764	9.0635
RPL4P2	RPL4P2	-2.0817	10.763	9.0635
RN7SKP288	RN7SKP288	-2.1451	10.759	9.0635
RP11-1085N6.4	RP11-1085N6.4	-2.0823	10.758	9.0635
RN7SL693P	RN7SL693P	-2.2162	10.758	9.0635
RP11-510M2.6	RP11-510M2.6	-2.0542	10.756	9.0635
NCOR1P1	NCOR1P1	-2.1938	10.753	9.0635
RP11-11H9.2	RP11-11H9.2	-2.1938	10.753	9.0635
RP11-315A16.1	RP11-315A16.1	-2.1671	10.748	9.0635
FAM27E5	FAM27E5	-2.0925	10.747	9.0635
SETP15	SETP15	-2.0925	10.747	9.0635
PABPC1P6	PABPC1P6	-2.0925	10.747	9.0635
MED15P8	MED15P8	-2.0925	10.747	9.0635
RP11-14N9.2	RP11-14N9.2	-2.0925	10.747	9.0635
XXbac-B33L19.10	XXbac-B33L19.10	-2.0925	10.747	9.0635
RP11-421P23.2	RP11-421P23.2	-2.1572	10.74	9.0635
LAMTOR3P2	LAMTOR3P2	-2.0409	10.739	9.0635
RP11-429B14.1	RP11-429B14.1	-2.1335	10.737	9.0635
RPL36AP51	RPL36AP51	-2.0718	10.735	9.0635
RP11-63A23.2	RP11-63A23.2	-2.0718	10.735	9.0635
RP11-144G6.13	RP11-144G6.13	-2.0718	10.735	9.0635
RP11-216F5.1	RP11-216F5.1	-2.0718	10.735	9.0635
RN7SKP158	RN7SKP158	-2.259	10.735	9.0635
RP11-339A7.1	RP11-339A7.1	-2.0572	10.733	9.0635
OR4G2P	OR4G2P	-2.0774	10.731	9.0635
PSG2	PSG2	-2.3963	10.73	9.0635
NPVF	NPVF	-2.0718	10.725	9.0635
KRTAP19-2	KRTAP19-2	-2.0718	10.725	9.0635
RNU1-19P	RNU1-19P	-2.0718	10.725	9.0635
RN7SKP250	RN7SKP250	-2.0718	10.725	9.0635
RP1-31B8.1	RP1-31B8.1	-2.0718	10.725	9.0635
AC068135.1	AC068135.1	-2.0718	10.725	9.0635
RPS17P13	RPS17P13	-2.0718	10.725	9.0635
AC132807.1	AC132807.1	-2.0718	10.725	9.0635
RP3-354J5.3	RP3-354J5.3	-2.0718	10.725	9.0635
TCEB2P3	TCEB2P3	-2.0718	10.725	9.0635
RP11-345I18.1	RP11-345I18.1	-2.0718	10.725	9.0635
GEMIN2P1	GEMIN2P1	-2.0718	10.725	9.0635
AC092646.1	AC092646.1	-2.0718	10.725	9.0635
TRBV8-1	TRBV8-1	-2.0718	10.725	9.0635
AK3P4	AK3P4	-2.0718	10.725	9.0635
RP11-1018N14.4	RP11-1018N14.4	-2.0718	10.725	9.0635
RP11-457P14.6	RP11-457P14.6	-2.0718	10.725	9.0635
RP11-366M4.15	RP11-366M4.15	-2.0718	10.725	9.0635
RN7SKP155	RN7SKP155	-2.0718	10.725	9.0635
CTD-2132H18.3	CTD-2132H18.3	-2.0718	10.725	9.0635
TRIM77BP	TRIM77BP	-2.0718	10.725	9.0635
RP11-6B19.3	RP11-6B19.3	-2.0718	10.725	9.0635
RP11-368P15.1	RP11-368P15.1	-2.0718	10.725	9.0635
RP11-169E6.3	RP11-169E6.3	-2.0718	10.725	9.0635
C1QL1P1	C1QL1P1	-2.0718	10.725	9.0635
RP11-93O14.1	RP11-93O14.1	-2.0718	10.725	9.0635
RP5-1173P7.1	RP5-1173P7.1	-2.0718	10.725	9.0635
BTF3P14	BTF3P14	-2.0718	10.725	9.0635
RN7SL596P	RN7SL596P	-2.0718	10.725	9.0635
BNIP3P13	BNIP3P13	-2.0718	10.725	9.0635
MTND3P19	MTND3P19	-2.0718	10.725	9.0635
TEX28	TEX28	-2.0718	10.725	9.0635
RP11-562F9.3	RP11-562F9.3	-2.0718	10.725	9.0635
RP11-720L8.1	RP11-720L8.1	-2.0953	10.725	9.0635
RP11-385E5.5	RP11-385E5.5	-2.0862	10.723	9.0635
NRBF2P4	NRBF2P4	-2.1529	10.721	9.0635
CTD-2311B13.5	CTD-2311B13.5	-2.1293	10.718	9.0635
RP4-799P18.3	RP4-799P18.3	-2.0645	10.717	9.0635
RPSAP55	RPSAP55	-2.0526	10.717	9.0635
AC010746.3	AC010746.3	-2.1152	10.716	9.0635
RNA5SP424	RNA5SP424	-2.0347	10.715	9.0635
RN7SL74P	RN7SL74P	-2.0983	10.713	9.0635
RP11-1101K5.1	RP11-1101K5.1	-2.1165	10.712	9.0635
RP11-160N1.10	RP11-160N1.10	-2.0718	10.71	9.0635
IGLV8OR8-1	IGLV8OR8-1	-2.0718	10.71	9.0635
LONRF2P2	LONRF2P2	-2.0718	10.71	9.0635
MTND4LP12	MTND4LP12	-2.0718	10.71	9.0635
CTD-2049O17.1	CTD-2049O17.1	-2.0718	10.71	9.0635
RP11-267D19.1	RP11-267D19.1	-2.0718	10.71	9.0635
LINC00911	LINC00911	-2.0718	10.71	9.0635
LARP7P1	LARP7P1	-2.0718	10.71	9.0635
OR9I3P	OR9I3P	-2.0718	10.71	9.0635
RP11-268E23.2	RP11-268E23.2	-2.0718	10.71	9.0635
RP11-123C21.3	RP11-123C21.3	-2.3793	10.71	9.0635
RP11-168L22.2	RP11-168L22.2	-2.1055	10.709	9.0635
RP11-9M16.2	RP11-9M16.2	-2.0282	10.709	9.0635
OR6C73P	OR6C73P	-2.1197	10.709	9.0635
GUSBP10	GUSBP10	-2.1519	10.705	9.0635
AC092316.1	AC092316.1	-2.021	10.705	9.0635
LINC01387	LINC01387	-2.0214	10.704	9.0635
CTD-3080F16.3	CTD-3080F16.3	-2.1351	10.703	9.0635
RNU2-6P	RNU2-6P	-2.0416	10.702	9.0635
CTD-2547G23.2	CTD-2547G23.2	-2.168	10.699	9.0635
RPSAP57	RPSAP57	-2.0358	10.698	9.0635
RP11-706O15.8	RP11-706O15.8	-2.1122	10.697	9.0635
RP11-747D18.1	RP11-747D18.1	-2.1122	10.697	9.0635
SCP2D1	SCP2D1	-2.0718	10.696	9.0635
IFNA16	IFNA16	-2.0718	10.696	9.0635
OR4K2	OR4K2	-2.0718	10.696	9.0635
POM121L3P	POM121L3P	-2.0718	10.696	9.0635
OR51N1P	OR51N1P	-2.0718	10.696	9.0635
OR52A1	OR52A1	-2.0718	10.696	9.0635
OR6P1	OR6P1	-2.0718	10.696	9.0635
CCER1	CCER1	-2.0718	10.696	9.0635
OR10Z1	OR10Z1	-2.0718	10.696	9.0635
AC024132.1	AC024132.1	-2.0718	10.696	9.0635
OR5K3	OR5K3	-2.0718	10.696	9.0635
RP11-65D24.1	RP11-65D24.1	-2.0718	10.696	9.0635
RP1-13D10.5	RP1-13D10.5	-2.0718	10.696	9.0635
ZNF299P	ZNF299P	-2.0718	10.696	9.0635
PSAT1P4	PSAT1P4	-2.0718	10.696	9.0635
RPL26P34	RPL26P34	-2.0718	10.696	9.0635
RIOK3P1	RIOK3P1	-2.0718	10.696	9.0635
AC091813.2	AC091813.2	-2.0718	10.696	9.0635
RP4-663N10.2	RP4-663N10.2	-2.0718	10.696	9.0635
RP11-69C17.3	RP11-69C17.3	-2.0718	10.696	9.0635
MYCLP2	MYCLP2	-2.0718	10.696	9.0635
AC073072.6	AC073072.6	-2.0718	10.696	9.0635
PABPC1P9	PABPC1P9	-2.0718	10.696	9.0635
AC018495.3	AC018495.3	-2.0718	10.696	9.0635
RP11-1O7.1	RP11-1O7.1	-2.0718	10.696	9.0635
NEFLP1	NEFLP1	-2.0718	10.696	9.0635
LUZP4P1	LUZP4P1	-2.0718	10.696	9.0635
NUCKS1P1	NUCKS1P1	-2.0718	10.696	9.0635
RP11-534I8.1	RP11-534I8.1	-2.0718	10.696	9.0635
LL22NC03-30E12.11	LL22NC03-30E12.11	-2.0718	10.696	9.0635
AC079248.1	AC079248.1	-2.0718	10.696	9.0635
AC073464.6	AC073464.6	-2.0718	10.696	9.0635
FTLP19	FTLP19	-2.0718	10.696	9.0635
RPL9P31	RPL9P31	-2.0718	10.696	9.0635
NIPA2P2	NIPA2P2	-2.0718	10.696	9.0635
RPS14P7	RPS14P7	-2.0718	10.696	9.0635
RN7SL148P	RN7SL148P	-2.0718	10.696	9.0635
LINC01326	LINC01326	-2.0718	10.696	9.0635
RP11-284A20.3	RP11-284A20.3	-2.0718	10.696	9.0635
CTC-281M20.4	CTC-281M20.4	-2.0718	10.696	9.0635
TMEM248P1	TMEM248P1	-2.0718	10.696	9.0635
LINC01017	LINC01017	-2.0718	10.696	9.0635
AC006499.1	AC006499.1	-2.0718	10.696	9.0635
MTCYBP19	MTCYBP19	-2.0718	10.696	9.0635
IGLVIV-53	IGLVIV-53	-2.0718	10.696	9.0635
HSPD1P2	HSPD1P2	-2.0718	10.696	9.0635
OR4A18P	OR4A18P	-2.0718	10.696	9.0635
OR10AF1P	OR10AF1P	-2.0718	10.696	9.0635
RP11-313I2.5	RP11-313I2.5	-2.0718	10.696	9.0635
RP11-749H20.3	RP11-749H20.3	-2.0718	10.696	9.0635
AE000661.36	AE000661.36	-2.0718	10.696	9.0635
GLULP5	GLULP5	-2.0718	10.696	9.0635
PSMB7P1	PSMB7P1	-2.0718	10.696	9.0635
RP11-56L13.1	RP11-56L13.1	-2.0718	10.696	9.0635
RP11-558A11.3	RP11-558A11.3	-2.0718	10.696	9.0635
RP11-165H23.1	RP11-165H23.1	-2.0718	10.696	9.0635
RP11-473I1.6	RP11-473I1.6	-2.0718	10.696	9.0635
RP11-638L3.4	RP11-638L3.4	-2.0718	10.696	9.0635
RP11-219A15.2	RP11-219A15.2	-2.0718	10.696	9.0635
AC005616.1	AC005616.1	-2.0718	10.696	9.0635
AC005794.1	AC005794.1	-2.0718	10.696	9.0635
RP11-597G23.1	RP11-597G23.1	-2.0718	10.696	9.0635
OR51F4P	OR51F4P	-2.0718	10.696	9.0635
CTB-186H2.2	CTB-186H2.2	-2.0718	10.696	9.0635
GOLGA6L1	GOLGA6L1	-2.0718	10.696	9.0635
RP11-429P7.1	RP11-429P7.1	-2.0718	10.696	9.0635
EIF5P2	EIF5P2	-2.0718	10.696	9.0635
RP3-425C14.7	RP3-425C14.7	-2.0718	10.696	9.0635
RP11-282A11.2	RP11-282A11.2	-2.0718	10.696	9.0635
RP11-43P5.3	RP11-43P5.3	-2.0718	10.696	9.0635
MTND1P7	MTND1P7	-2.0718	10.696	9.0635
RN7SL32P	RN7SL32P	-2.046	10.695	9.0624
RP11-163O19.1	RP11-163O19.1	-2.3058	10.694	9.0616
RP11-899L11.1	RP11-899L11.1	-2.1849	10.691	9.0595
CDK5PS	CDK5PS	-2.0481	10.689	9.0573
RP11-675P14.1	RP11-675P14.1	-2.0365	10.688	9.0573
AC010082.2	AC010082.2	-2.0823	10.687	9.057
RP11-59N23.3	RP11-59N23.3	-2.0703	10.687	9.057
RPL12P2	RPL12P2	-2.049	10.685	9.0549
OR7E111P	OR7E111P	-2.179	10.683	9.0534
RP11-44N12.2	RP11-44N12.2	-2.1386	10.682	9.0534
HOTAIRM1_4	HOTAIRM1_4	-2.0145	10.682	9.0531
HMGN2P7	HMGN2P7	-2.0343	10.678	9.0501
RP11-901H12.1	RP11-901H12.1	-2.0741	10.677	9.0494
EIF4A1P6	EIF4A1P6	-2.051	10.676	9.0487
RP11-57B24.2	RP11-57B24.2	-2.0365	10.675	9.0481
EIF1AXP2	EIF1AXP2	-2.308	10.674	9.0473
RP11-722M1.1	RP11-722M1.1	-2.1116	10.669	9.0428
MTCO3P10	MTCO3P10	-2.1354	10.668	9.0428
SNORA56	SNORA56	-2.1369	10.668	9.0428
WI2-8325B5.1	WI2-8325B5.1	-2.1142	10.667	9.0426
RP5-1069C8.3	RP5-1069C8.3	-2.0343	10.667	9.0426
RP11-432B6.1	RP11-432B6.1	-2.3558	10.664	9.0402
OR7H1P	OR7H1P	-2.055	10.657	9.0348
CHCHD3P2	CHCHD3P2	-2.2322	10.656	9.0348
CTD-2245F17.2	CTD-2245F17.2	-2.0496	10.656	9.0348
MARK2P12	MARK2P12	-2.2908	10.655	9.0348
RP11-293E1.2	RP11-293E1.2	-2.0659	10.655	9.0348
ZNF479	ZNF479	-2.0314	10.655	9.0348
RP11-221N13.4	RP11-221N13.4	-2.1266	10.653	9.0348
RP1-63G5.8	RP1-63G5.8	-2.1602	10.653	9.0348
VN1R3	VN1R3	-2.0718	10.652	9.0348
RP11-193P11.3	RP11-193P11.3	-2.0718	10.652	9.0348
AC009965.2	AC009965.2	-2.0718	10.652	9.0348
RP11-316I3.2	RP11-316I3.2	-2.0718	10.652	9.0348
RP11-301A5.2	RP11-301A5.2	-2.0718	10.652	9.0348
RP11-15J10.9	RP11-15J10.9	-2.0718	10.652	9.0348
AL354828.1	AL354828.1	-2.0718	10.652	9.0348
RP11-1055B8.8	RP11-1055B8.8	-2.0896	10.649	9.0348
AC005105.2	AC005105.2	-2.1582	10.649	9.0348
AC002383.2	AC002383.2	-2.0718	10.648	9.0348
RP11-241F15.7	RP11-241F15.7	-2.0718	10.648	9.0348
EIF1P6	EIF1P6	-2.0718	10.648	9.0348
RP1-229K20.8	RP1-229K20.8	-2.0718	10.648	9.0348
TRBV17	TRBV17	-2.0718	10.648	9.0348
RAD23BLP	RAD23BLP	-2.1064	10.647	9.0348
RN7SL100P	RN7SL100P	-2.1064	10.647	9.0348
RN7SL870P	RN7SL870P	-2.1064	10.647	9.0348
RP11-8P13.1	RP11-8P13.1	-2.1064	10.647	9.0348
OR5M14P	OR5M14P	-2.1064	10.647	9.0348
RP11-107P7.6	RP11-107P7.6	-2.1064	10.647	9.0348
RP13-619I2.2	RP13-619I2.2	-2.1064	10.647	9.0348
RP11-90P16.1	RP11-90P16.1	-2.1064	10.647	9.0348
RP11-474D1.4	RP11-474D1.4	-2.0753	10.645	9.0335
RN7SL864P	RN7SL864P	-2.0637	10.644	9.0326
UBE2HP1	UBE2HP1	-2.0543	10.643	9.0318
RPS17P2	RPS17P2	-2.0323	10.643	9.0318
RP11-31I22.4	RP11-31I22.4	-2.0266	10.64	9.0298
HIST1H2APS1	HIST1H2APS1	-2.0185	10.64	9.0298
RP11-754N21.1	RP11-754N21.1	-2.0389	10.639	9.0298
CH17-140K24.4	CH17-140K24.4	-2.0388	10.638	9.029
RP11-513O17.1	RP11-513O17.1	-2.0628	10.636	9.0281
OR2J1	OR2J1	-2.0086	10.636	9.0281
RP11-107F6.3	RP11-107F6.3	-2.0215	10.636	9.0281
CTD-2521M24.8	CTD-2521M24.8	-2.1042	10.636	9.0281
RP11-404I7.2	RP11-404I7.2	-2.122	10.635	9.0276
CTD-2272G21.2	CTD-2272G21.2	-2.1576	10.634	9.0273
RP11-841C19.4	RP11-841C19.4	-2.1222	10.633	9.0264
RP4-614C15.3	RP4-614C15.3	-2.2143	10.632	9.0264
SFR1P2	SFR1P2	-2.0606	10.632	9.0264
RP11-33I11.2	RP11-33I11.2	-2.1181	10.632	9.0262
OR10AE3P	OR10AE3P	-2.214	10.629	9.024
LINC00633	LINC00633	-2.0093	10.629	9.024
OR8C1P	OR8C1P	-2.0848	10.624	9.0201
MIR621	MIR621	-2.0245	10.622	9.0184
RP5-1114G22.2	RP5-1114G22.2	-2.1273	10.62	9.0163
GPR32P1	GPR32P1	-2.1261	10.618	9.0148
RP11-87C12.6	RP11-87C12.6	-2.0698	10.61	9.0074
RP11-68L18.2	RP11-68L18.2	-2.0636	10.609	9.0074
DEFB129	DEFB129	-2.1064	10.608	9.0074
CDRT15L2	CDRT15L2	-2.1064	10.608	9.0074
RP11-61D3.1	RP11-61D3.1	-2.1064	10.608	9.0074
NUTF2P4	NUTF2P4	-2.1064	10.608	9.0074
RP11-151E14.1	RP11-151E14.1	-2.1064	10.608	9.0074
RP11-312J18.7	RP11-312J18.7	-2.1352	10.607	9.0071
RP11-445N18.3	RP11-445N18.3	-2.0772	10.606	9.007
IFNA2	IFNA2	-2.0686	10.606	9.007
RPS19P6	RPS19P6	-2.0583	10.605	9.0065
AC003984.1	AC003984.1	-2.0154	10.605	9.0064
RP11-736I10.2	RP11-736I10.2	-2.0707	10.604	9.0055
HMGB1P9	HMGB1P9	-2.0365	10.601	9.0036
AF013593.1	AF013593.1	-2.0335	10.598	9.001
RP13-436F16.1	RP13-436F16.1	-2.0617	10.596	8.9996
RP6-1O2.1	RP6-1O2.1	-2.0769	10.596	8.9996
RP11-447H19.4	RP11-447H19.4	-2.0717	10.594	8.9977
AC008565.1	AC008565.1	-2.1161	10.592	8.9957
KRT26	KRT26	-2.0556	10.591	8.9953
NCAPD2P1	NCAPD2P1	-2.1304	10.59	8.9948
SLIT1-AS1	SLIT1-AS1	-2.0889	10.59	8.9948
CH17-270A2.1	CH17-270A2.1	-2.0369	10.589	8.9944
LSM3P4	LSM3P4	-2.0795	10.588	8.9939
RP11-60E8.3	RP11-60E8.3	-2.0911	10.587	8.9935
AC000077.2	AC000077.2	-2.1257	10.585	8.9912
RPS7P15	RPS7P15	-2.272	10.583	8.9901
IZUMO3	IZUMO3	-2.0061	10.58	8.9874
AC009531.2	AC009531.2	-2.0158	10.579	8.9874
RP3-462D8.2	RP3-462D8.2	-2.0158	10.579	8.9874
CTD-2540B15.12	CTD-2540B15.12	-2.0686	10.578	8.9864
RP13-507P19.1	RP13-507P19.1	-2.1322	10.577	8.9859
RP6-29D12.2	RP6-29D12.2	-2.0922	10.57	8.9788
RP11-570L15.2	RP11-570L15.2	-2.0632	10.568	8.9779
CTBP2P1	CTBP2P1	-2.0978	10.567	8.9772
RN7SKP112	RN7SKP112	-2.1244	10.567	8.9772
RP1-309H15.2	RP1-309H15.2	-2.0533	10.566	8.9771
STK24P1	STK24P1	-2.1035	10.566	8.9768
RP11-514A9.1	RP11-514A9.1	-2.2904	10.565	8.9766
RN7SL790P	RN7SL790P	-2.079	10.565	8.9764
LINC00388	LINC00388	-2.0101	10.563	8.9755
AP000721.4	AP000721.4	-2.0165	10.563	8.9752
RP11-629O19.1	RP11-629O19.1	-2.1632	10.562	8.9746
RNU6ATAC	RNU6ATAC	-2.0961	10.56	8.9732
HMGN2P21	HMGN2P21	-2.0847	10.558	8.9721
LINC01097	LINC01097	-2.0232	10.557	8.9713
ZNFX1-AS1_3	ZNFX1-AS1_3	-2.0213	10.555	8.9695
RP11-110H1.8	RP11-110H1.8	-2.4915	10.555	8.9694
RP5-1004I9.1	RP5-1004I9.1	-2.0628	10.554	8.969
RP11-344J7.4	RP11-344J7.4	-2.1456	10.553	8.9689
RP11-494O16.3	RP11-494O16.3	-2.0177	10.553	8.9684
RP1-3E10.2	RP1-3E10.2	-2.1268	10.55	8.9669
HNRNPCP10	HNRNPCP10	-2.0718	10.548	8.9669
AP000936.5	AP000936.5	-2.0718	10.548	8.9669
AC007317.1	AC007317.1	-2.0718	10.548	8.9669
RP11-388B24.4	RP11-388B24.4	-2.0718	10.548	8.9669
RP11-575M4.1	RP11-575M4.1	-2.0718	10.548	8.9669
DYNLL1P6	DYNLL1P6	-2.0718	10.548	8.9669
RP11-266I3.8	RP11-266I3.8	-2.0718	10.548	8.9669
RP11-9N12.3	RP11-9N12.3	-2.0973	10.547	8.9667
C2orf27AP1	C2orf27AP1	-2.1064	10.546	8.9659
RP11-475D12.2	RP11-475D12.2	-2.0705	10.545	8.9651
RNU12-2P	RNU12-2P	-1.9985	10.543	8.9635
MRE11B	MRE11B	-2.0817	10.543	8.9635
RP11-503C24.2	RP11-503C24.2	-2.1573	10.543	8.9635
RP11-544P1.3	RP11-544P1.3	-2.1482	10.541	8.9632
OR4N5	OR4N5	-2.1064	10.541	8.9632
RP4-697K14.3	RP4-697K14.3	-2.1064	10.541	8.9632
RP1-206D15.5	RP1-206D15.5	-2.1064	10.541	8.9632
RP11-567G24.3	RP11-567G24.3	-2.01	10.54	8.9632
RP11-419C19.3	RP11-419C19.3	-2.0872	10.539	8.962
RP1-149M18.4	RP1-149M18.4	-2.0469	10.535	8.9598
RP11-449O16.2	RP11-449O16.2	-2.1287	10.535	8.9598
ACTBP12	ACTBP12	-2.1287	10.535	8.9598
RN7SL98P	RN7SL98P	-2.1287	10.535	8.9598
RP11-1028N23.4	RP11-1028N23.4	-2.1287	10.535	8.9598
MRPL2P1	MRPL2P1	-1.9961	10.533	8.9583
RP11-479A21.1	RP11-479A21.1	-2.0107	10.532	8.9574
RP11-278H7.3	RP11-278H7.3	-2.0273	10.531	8.9571
RP11-459F1.2	RP11-459F1.2	-2.0107	10.53	8.956
RP11-56L13.3	RP11-56L13.3	-2.0359	10.529	8.9559
OR7E85P	OR7E85P	-2.1467	10.525	8.9522
OR6C65	OR6C65	-2.1394	10.524	8.9516
RP11-150O12.4	RP11-150O12.4	-2.0036	10.524	8.9514
LINC01219	LINC01219	-2.2354	10.522	8.9505
RPL23AP76	RPL23AP76	-2.0045	10.521	8.9493
CTA-714B7.7	CTA-714B7.7	-2.1054	10.516	8.9449
RP11-430C1.2	RP11-430C1.2	-2.0608	10.514	8.9436
MGAT2P1	MGAT2P1	-2.158	10.514	8.9435
AC020983.5	AC020983.5	-2.1464	10.514	8.9435
RP11-756K15.2	RP11-756K15.2	-2.0211	10.512	8.9421
RP11-759A9.1	RP11-759A9.1	-2.0566	10.509	8.9399
GPR101	GPR101	-2.0676	10.509	8.9399
OR9Q2	OR9Q2	-1.9909	10.508	8.9399
OR4A41P	OR4A41P	-1.9909	10.508	8.9399
RPL17P33	RPL17P33	-2.0569	10.504	8.9358
RP11-154F14.2	RP11-154F14.2	-2.1244	10.501	8.9338
RP11-625H11.2	RP11-625H11.2	-2.0633	10.501	8.9338
HIGD1AP10	HIGD1AP10	-2.0838	10.5	8.9329
AP001172.3	AP001172.3	-2.2301	10.499	8.9321
RP11-314D7.3	RP11-314D7.3	-2.1961	10.497	8.931
OR2P1P	OR2P1P	-1.9903	10.495	8.9303
UBA52P9	UBA52P9	-1.9903	10.495	8.9303
DPPA5P2	DPPA5P2	-1.9903	10.495	8.9303
VN1R34P	VN1R34P	-2.2553	10.494	8.9294
CTC-463N11.1	CTC-463N11.1	-2.0323	10.494	8.9294
RP11-454K7.2	RP11-454K7.2	-2.0141	10.494	8.9294
RP11-283I3.4	RP11-283I3.4	-2.0177	10.493	8.9289
NPM1P8	NPM1P8	-2.0362	10.492	8.9288
AC005086.1	AC005086.1	-2.0944	10.492	8.9286
RP3-474G15.1	RP3-474G15.1	-2.0177	10.491	8.9278
RP11-10A14.6	RP11-10A14.6	-2.1124	10.489	8.9261
RP11-556O9.2	RP11-556O9.2	-2.0733	10.488	8.9255
KRTAP26-1	KRTAP26-1	-2.1076	10.487	8.9249
KRTAP21-2	KRTAP21-2	-2.1029	10.486	8.9249
RP11-459K23.2	RP11-459K23.2	-2.0883	10.486	8.9249
RP11-801G16.2	RP11-801G16.2	-2.0497	10.483	8.9227
RN7SL48P	RN7SL48P	-2.0932	10.483	8.9227
RP11-372H2.1	RP11-372H2.1	-2.0064	10.48	8.9202
RP11-963H4.2	RP11-963H4.2	-2.0058	10.477	8.9174
NEUROG1	NEUROG1	-2.0272	10.476	8.9168
REXO1L8P	REXO1L8P	-2.0577	10.471	8.912
SPINT4	SPINT4	-2.0157	10.47	8.912
AC027124.2	AC027124.2	-2.0022	10.47	8.912
RP11-429B14.3	RP11-429B14.3	-2.1303	10.468	8.9099
AP001615.9	AP001615.9	-2.0696	10.465	8.9077
RNY3P15	RNY3P15	-1.9982	10.463	8.9058
RP11-1078H9.2	RP11-1078H9.2	-2.0547	10.462	8.9054
RP11-293G6__B.8	RP11-293G6__B.8	-2.131	10.462	8.9054
CTD-2535P7.1	CTD-2535P7.1	-2.1119	10.462	8.9054
TMSB4XP2	TMSB4XP2	-2.0779	10.457	8.9013
RP1-125N5.2	RP1-125N5.2	-2.0337	10.455	8.8994
ZNF971P	ZNF971P	-2.0572	10.453	8.8979
CTD-2201G16.1	CTD-2201G16.1	-1.9915	10.453	8.8979
AC005609.19	AC005609.19	-2.003	10.452	8.8979
RP11-87E22.1	RP11-87E22.1	-2.2282	10.45	8.8954
RNU4-23P	RNU4-23P	-1.9889	10.449	8.8954
RP13-977E11.1	RP13-977E11.1	-2.1081	10.449	8.895
RP4-700A9.1	RP4-700A9.1	-2.007	10.447	8.8943
TAF9P3	TAF9P3	-2.007	10.447	8.8943
SNRPEP5	SNRPEP5	-1.988	10.444	8.8919
DEFB118	DEFB118	-2.0527	10.444	8.8914
RP11-1079K10.1	RP11-1079K10.1	-2.1506	10.443	8.8914
RP11-555H7.2	RP11-555H7.2	-2.0269	10.44	8.8897
RP11-677O4.2	RP11-677O4.2	-1.991	10.44	8.8897
CTC-360P9.4	CTC-360P9.4	-1.991	10.44	8.8897
CTD-2319I12.9	CTD-2319I12.9	-1.991	10.44	8.8897
RP11-514D23.1	RP11-514D23.1	-1.9878	10.44	8.8897
RP11-379J13.2	RP11-379J13.2	-2.0278	10.438	8.8881
AC007131.1	AC007131.1	-2.1189	10.437	8.8877
RP11-131O15.2	RP11-131O15.2	-2.0241	10.436	8.8872
JRKL-AS1	JRKL-AS1	-2.0383	10.435	8.8863
AC006070.12	AC006070.12	-1.9919	10.432	8.8837
RP11-316A16.1	RP11-316A16.1	-2.0641	10.431	8.8837
C14orf177	C14orf177	-1.992	10.431	8.8837
KRTAP4-2	KRTAP4-2	-1.992	10.431	8.8837
RP11-407B7.3	RP11-407B7.3	-1.992	10.431	8.8837
RP11-437F6.1	RP11-437F6.1	-2.0401	10.429	8.8821
MEMO1P5	MEMO1P5	-2.1449	10.425	8.8787
LINC01255	LINC01255	-1.9871	10.425	8.8787
MTND5P6	MTND5P6	-2.1409	10.423	8.8774
RP11-217C7.1	RP11-217C7.1	-2.0327	10.423	8.8774
AC005392.13	AC005392.13	-2.172	10.422	8.8772
RP11-89G4.1	RP11-89G4.1	-2.211	10.42	8.8751
CTC-550B14.1	CTC-550B14.1	-1.9914	10.419	8.875
RP11-1267H10.1	RP11-1267H10.1	-2.121	10.417	8.8725
RP11-264M12.4	RP11-264M12.4	-2.4018	10.416	8.8725
RN7SL65P	RN7SL65P	-2.06	10.416	8.8725
RPL23AP26	RPL23AP26	-2.0525	10.414	8.8712
ITCH-AS1	ITCH-AS1	-2.018	10.413	8.8706
AC005863.2	AC005863.2	-2.1294	10.412	8.8701
OR2AI1P	OR2AI1P	-2.1125	10.412	8.8701
RP3-333B15.4	RP3-333B15.4	-2.1125	10.412	8.8701
RP11-114N19.5	RP11-114N19.5	-2.1697	10.41	8.869
OR10T2	OR10T2	-1.9936	10.408	8.8671
CTA-298G8.2	CTA-298G8.2	-1.9936	10.408	8.8671
CTB-3M24.3	CTB-3M24.3	-1.9895	10.407	8.8665
NUTF2P3	NUTF2P3	-2.042	10.406	8.8662
OR4P1P	OR4P1P	-2.0259	10.405	8.8656
MTOR-AS1	MTOR-AS1	-2.0717	10.404	8.8643
ACTRT2	ACTRT2	-1.9947	10.403	8.8639
BMP7-AS1	BMP7-AS1	-2.0218	10.402	8.8631
CTC-235G5.2	CTC-235G5.2	-1.986	10.401	8.8626
MTCO3P42	MTCO3P42	-2.097	10.401	8.8625
RP11-30P21.2	RP11-30P21.2	-2.1467	10.4	8.8621
RP3-453I5.2	RP3-453I5.2	-2.0551	10.399	8.8616
OPRM1	OPRM1	-2.1266	10.398	8.8607
RP11-101C11.1	RP11-101C11.1	-2.0515	10.398	8.8607
OR5H4P	OR5H4P	-2.0233	10.397	8.8603
RP5-1106E3.1	RP5-1106E3.1	-2.1329	10.396	8.8603
OR6N1	OR6N1	-2.0282	10.396	8.8603
RP4-806M20.5	RP4-806M20.5	-1.993	10.395	8.8603
RN7SKP293	RN7SKP293	-2.0289	10.394	8.8603
RNU4-1	RNU4-1	-2.0222	10.394	8.8603
RP1-172N19.4	RP1-172N19.4	-2.0718	10.393	8.8603
AC009518.4	AC009518.4	-2.0718	10.393	8.8603
AC108059.2	AC108059.2	-2.0718	10.393	8.8603
RP11-637O11.2	RP11-637O11.2	-2.0718	10.393	8.8603
NRG1-IT1	NRG1-IT1	-2.0718	10.393	8.8603
OR5AP1P	OR5AP1P	-2.0718	10.393	8.8603
RP11-218M22.2	RP11-218M22.2	-2.0994	10.393	8.8601
OR7E8P	OR7E8P	-2.113	10.392	8.8595
SAR1P3	SAR1P3	-1.9942	10.391	8.8588
LINC01153	LINC01153	-2.1122	10.39	8.8588
BPIFA3	BPIFA3	-1.9887	10.389	8.858
RP11-944C7.1	RP11-944C7.1	-2.2052	10.387	8.856
RP11-287F9.1	RP11-287F9.1	-1.9951	10.386	8.856
RP11-403N16.4	RP11-403N16.4	-2.0551	10.386	8.856
RPL23AP38	RPL23AP38	-2.0383	10.385	8.856
RP11-494M8.1	RP11-494M8.1	-1.9885	10.385	8.856
RP11-582E3.5	RP11-582E3.5	-1.9885	10.385	8.856
RPL23AP6	RPL23AP6	-2.0966	10.384	8.856
RP11-25O3.1	RP11-25O3.1	-2.0081	10.384	8.856
MRPL57P3	MRPL57P3	-1.9853	10.384	8.856
CTC-431G16.3	CTC-431G16.3	-2.0202	10.383	8.856
RP11-1217F2.21	RP11-1217F2.21	-2.0202	10.383	8.856
CTD-2132H18.5	CTD-2132H18.5	-2.1372	10.383	8.856
OR7E99P	OR7E99P	-2.4638	10.383	8.856
AC103564.6	AC103564.6	-2.0157	10.383	8.8559
CTC-431G16.2	CTC-431G16.2	-2.0157	10.382	8.8553
RP11-656E20.5	RP11-656E20.5	-2.0048	10.379	8.8524
RPL5P28	RPL5P28	-1.9972	10.378	8.8524
RP11-344P13.1	RP11-344P13.1	-2.0569	10.375	8.8498
OR51H1	OR51H1	-2.0027	10.373	8.8478
RP11-30L3.2	RP11-30L3.2	-2.1283	10.372	8.8469
RP11-33E15.1	RP11-33E15.1	-1.9854	10.371	8.8469
RP11-860B13.3	RP11-860B13.3	-2.0174	10.37	8.8462
RN7SKP146	RN7SKP146	-1.9878	10.37	8.8459
FMO10P	FMO10P	-1.9891	10.369	8.8458
SNRPGP3	SNRPGP3	-1.9891	10.369	8.8458
GXYLT1P3	GXYLT1P3	-2.1239	10.368	8.8458
SNORA50A	SNORA50A	-2.0074	10.368	8.8458
TBC1D3P2	TBC1D3P2	-2.0693	10.367	8.8458
RP11-573J24.1	RP11-573J24.1	-2.0043	10.367	8.8458
RP11-805L22.2	RP11-805L22.2	-2.0439	10.367	8.8458
AC069542.1	AC069542.1	-1.9846	10.367	8.8458
RP11-254G11.1	RP11-254G11.1	-2.1152	10.365	8.8458
RP11-306O13.1	RP11-306O13.1	-1.9889	10.364	8.8458
HTR3E-AS1	HTR3E-AS1	-1.9889	10.364	8.8458
RP11-484L7.2	RP11-484L7.2	-1.9889	10.364	8.8458
RP11-504E21.1	RP11-504E21.1	-1.9966	10.364	8.8458
SAPCD2P4	SAPCD2P4	-1.9888	10.363	8.8458
MGC2752	MGC2752	-3.4683	10.363	8.8458
RP3-393E18.3	RP3-393E18.3	-2.0658	10.363	8.8458
RP11-325O24.5	RP11-325O24.5	-2.1194	10.363	8.8458
RP11-303G3.10	RP11-303G3.10	-1.9915	10.363	8.8458
RP11-456I15.2	RP11-456I15.2	-1.9915	10.363	8.8458
RP11-95P9.1	RP11-95P9.1	-2.0381	10.362	8.8458
RP11-336N8.4	RP11-336N8.4	-2.0022	10.361	8.8458
AC002075.4	AC002075.4	-2.2354	10.361	8.8458
GABRG3-AS1	GABRG3-AS1	-2.0689	10.36	8.8458
LINC00354	LINC00354	-2.0718	10.359	8.8458
RP11-420H19.2	RP11-420H19.2	-2.0718	10.359	8.8458
RPS24P6	RPS24P6	-2.0718	10.359	8.8458
AC023128.2	AC023128.2	-2.0718	10.359	8.8458
RP11-699A7.1	RP11-699A7.1	-2.0718	10.359	8.8458
RP11-1281K21.2	RP11-1281K21.2	-2.0718	10.359	8.8458
CTC-436K13.1	CTC-436K13.1	-2.0718	10.359	8.8458
FGFR3P5	FGFR3P5	-2.0718	10.359	8.8458
RP11-244H18.3	RP11-244H18.3	-2.0718	10.359	8.8458
CYCSP41	CYCSP41	-2.0718	10.359	8.8458
RPL7L1P11	RPL7L1P11	-2.0847	10.359	8.8458
RP11-344N10.2	RP11-344N10.2	-2.1242	10.359	8.8458
RP11-142J21.1	RP11-142J21.1	-2.0946	10.358	8.8451
RP11-12K6.2	RP11-12K6.2	-2.1874	10.357	8.8447
RP11-440L16.1	RP11-440L16.1	-2.0038	10.355	8.8427
CTD-2134P3.1	CTD-2134P3.1	-2.1465	10.354	8.8427
RP11-848D3.4	RP11-848D3.4	-1.9936	10.354	8.8427
CTD-3149D2.3	CTD-3149D2.3	-1.9936	10.354	8.8427
ATG10-IT1	ATG10-IT1	-2.444	10.353	8.8427
RP11-338E21.3	RP11-338E21.3	-2.133	10.353	8.8427
RP11-322L20.1	RP11-322L20.1	-2.0536	10.353	8.8427
BNIP3P35	BNIP3P35	-2.0536	10.353	8.8427
MTND1P18	MTND1P18	-1.9838	10.351	8.8419
RPL39P26	RPL39P26	-1.9838	10.351	8.8419
SLC25A5P9	SLC25A5P9	-1.9838	10.351	8.8419
CTC-260E6.12	CTC-260E6.12	-2.2069	10.349	8.84
RP11-164H5.1	RP11-164H5.1	-2.2251	10.348	8.8391
FAM8A3P	FAM8A3P	-1.9867	10.347	8.839
AP003068.12	AP003068.12	-1.9858	10.347	8.839
CTC-459F4.5	CTC-459F4.5	-1.9907	10.345	8.8378
DNAJA1P2	DNAJA1P2	-2.104	10.344	8.8369
RPL21P9	RPL21P9	-2.0901	10.343	8.8368
RP11-660M18.1	RP11-660M18.1	-2.0229	10.343	8.8368
GOLGA2P9	GOLGA2P9	-2.0773	10.343	8.8368
GAPDHP36	GAPDHP36	-2.0222	10.342	8.836
RP11-45J1.1	RP11-45J1.1	-2.0589	10.341	8.8355
OR5T3	OR5T3	-1.9905	10.341	8.8355
RP11-231P20.6	RP11-231P20.6	-1.9919	10.341	8.8355
RPL15P20	RPL15P20	-1.9905	10.34	8.835
RP4-559A3.6	RP4-559A3.6	-2.0247	10.339	8.8348
RP11-266I3.1	RP11-266I3.1	-1.9928	10.336	8.833
RN7SL479P	RN7SL479P	-1.9928	10.336	8.833
RP1-191J18.65	RP1-191J18.65	-1.9917	10.336	8.833
HMGN2P25	HMGN2P25	-1.9917	10.336	8.833
RP11-149P24.1	RP11-149P24.1	-1.9917	10.336	8.833
RN7SL632P	RN7SL632P	-2.0089	10.335	8.8329
RP11-778J16.3	RP11-778J16.3	-1.9916	10.335	8.8329
RN7SL215P	RN7SL215P	-2.0254	10.335	8.8329
RP11-345J4.3	RP11-345J4.3	-2.1355	10.334	8.8329
AC007325.1	AC007325.1	-1.9839	10.334	8.8329
AC074019.2	AC074019.2	-2.0002	10.333	8.8318
RP11-287F9.2	RP11-287F9.2	-2.0706	10.332	8.8309
AC113618.1	AC113618.1	-2.0263	10.331	8.8308
RP11-744K17.1	RP11-744K17.1	-2.036	10.331	8.8305
ACTG1P19	ACTG1P19	-2.0071	10.33	8.8303
AC060834.3	AC060834.3	-2.0711	10.329	8.8297
RP11-467L19.8	RP11-467L19.8	-2.0382	10.327	8.8281
LINC01442	LINC01442	-1.9871	10.326	8.8273
RP11-829H16.2	RP11-829H16.2	-1.9871	10.325	8.8267
AC002465.2	AC002465.2	-1.9871	10.325	8.8267
RN7SL685P	RN7SL685P	-1.9947	10.324	8.8264
RP5-1103G7.10	RP5-1103G7.10	-1.9947	10.324	8.8264
RP11-417J1.8	RP11-417J1.8	-1.9947	10.324	8.8264
RP3-466I7.1	RP3-466I7.1	-2.0785	10.323	8.8255
C1DP2	C1DP2	-2.1005	10.318	8.8216
AC105393.2	AC105393.2	-2.0778	10.318	8.8216
RPL13P2	RPL13P2	-2.0092	10.317	8.8216
RPL5P10	RPL5P10	-1.9919	10.317	8.8216
AC092421.1	AC092421.1	-1.9919	10.317	8.8216
RP11-96B5.4	RP11-96B5.4	-2.0593	10.317	8.8216
RP11-1360M22.2	RP11-1360M22.2	-2.0166	10.316	8.8216
RP11-151H2.1	RP11-151H2.1	-2.0166	10.316	8.8216
KRTAP12-2	KRTAP12-2	-1.982	10.311	8.8171
RPL23AP85	RPL23AP85	-1.982	10.311	8.8171
OR2M4	OR2M4	-2.0757	10.311	8.8171
RP11-100E13.3	RP11-100E13.3	-2.0332	10.31	8.8171
RP11-32D16.1	RP11-32D16.1	-2.0332	10.31	8.8171
RP11-67P15.1	RP11-67P15.1	-1.9864	10.31	8.817
RP11-706J10.2	RP11-706J10.2	-2.112	10.309	8.817
VDAC1P5	VDAC1P5	-1.994	10.309	8.817
RP11-501O2.3	RP11-501O2.3	-2.2595	10.309	8.817
RP11-754I20.1	RP11-754I20.1	-1.9864	10.308	8.8166
RP11-542G1.1	RP11-542G1.1	-2.0353	10.307	8.8155
PRUNEP1	PRUNEP1	-1.9997	10.307	8.8155
RP11-698E18.1	RP11-698E18.1	-2.1362	10.306	8.8149
RP11-401N18.1	RP11-401N18.1	-1.9817	10.304	8.8141
OSBPL9P2	OSBPL9P2	-2.0074	10.303	8.8141
IGHVII-78-1	IGHVII-78-1	-1.9888	10.303	8.8141
RP11-194G10.3	RP11-194G10.3	-1.9888	10.303	8.8141
HNRNPA3P13	HNRNPA3P13	-2.0075	10.303	8.8141
RP11-59K5.1	RP11-59K5.1	-2.0159	10.303	8.8141
RN7SL549P	RN7SL549P	-2.0252	10.303	8.8141
SMIM2-IT1	SMIM2-IT1	-2.0839	10.303	8.8141
RP11-511B23.4	RP11-511B23.4	-2.0768	10.302	8.8141
RP11-506K19.1	RP11-506K19.1	-2.1467	10.302	8.8138
RPL19P1	RPL19P1	-2.0013	10.301	8.8138
RP11-522B15.5	RP11-522B15.5	-2.0013	10.301	8.8138
MTRNR2L6	MTRNR2L6	-2.0013	10.301	8.8138
DEFB119	DEFB119	-2.2374	10.301	8.8137
RN7SL362P	RN7SL362P	-2.0505	10.3	8.8133
MYL8P	MYL8P	-2.0321	10.3	8.8133
MTND4P4	MTND4P4	-2.2045	10.299	8.8132
RP11-6B19.2	RP11-6B19.2	-2.0385	10.298	8.8126
CYCTP	CYCTP	-1.9757	10.298	8.8124
RP11-407N17.2	RP11-407N17.2	-1.9845	10.297	8.8118
RP11-309J13.1	RP11-309J13.1	-1.9845	10.297	8.8118
RP11-349K16.1	RP11-349K16.1	-2.1606	10.296	8.8114
POTEM	POTEM	-1.9909	10.294	8.8101
RP11-5N11.5	RP11-5N11.5	-1.9979	10.292	8.8083
RP11-570L15.1	RP11-570L15.1	-2.082	10.292	8.8083
RP11-218E15.1	RP11-218E15.1	-1.9764	10.291	8.808
RP11-138C24.2	RP11-138C24.2	-2.0232	10.291	8.8078
RN7SKP25	RN7SKP25	-2.0332	10.289	8.8065
DPY19L2P5	DPY19L2P5	-2.1002	10.289	8.8061
RP11-310N16.1	RP11-310N16.1	-2.1383	10.288	8.8061
CTD-2309H9.3	CTD-2309H9.3	-1.993	10.286	8.8048
RP11-1217F2.17	RP11-1217F2.17	-1.988	10.286	8.8048
RN7SL681P	RN7SL681P	-2.0066	10.286	8.8048
SNORA14A	SNORA14A	-2.0067	10.286	8.8048
MTND2P8	MTND2P8	-2.0067	10.286	8.8048
KRT8P6	KRT8P6	-1.9934	10.283	8.8029
RP11-6I2.4	RP11-6I2.4	-2.1088	10.282	8.8027
RP11-967K21.2	RP11-967K21.2	-2.0432	10.282	8.8027
MT1HL1	MT1HL1	-2.0064	10.282	8.8027
RP11-267L5.1	RP11-267L5.1	-2.2654	10.282	8.8027
TRBV5-7	TRBV5-7	-1.9892	10.282	8.8027
RP11-314M24.1	RP11-314M24.1	-1.9892	10.282	8.8027
AC138517.5	AC138517.5	-2.0056	10.281	8.8023
MTND2P14	MTND2P14	-2.0539	10.28	8.8019
RP11-80H18.4	RP11-80H18.4	-1.9901	10.278	8.7998
RP11-541F9.1	RP11-541F9.1	-2.0053	10.277	8.7998
PRDX2P2	PRDX2P2	-1.9849	10.277	8.7994
RP11-374M1.10	RP11-374M1.10	-2.0084	10.269	8.7915
RN7SL740P	RN7SL740P	-2.011	10.268	8.7913
RP11-241G9.3	RP11-241G9.3	-2.0057	10.267	8.7907
RP11-265D19.7	RP11-265D19.7	-1.9801	10.267	8.7904
ST7-OT4_4	ST7-OT4_4	-2.3614	10.265	8.789
RP11-157F20.1	RP11-157F20.1	-2.2448	10.264	8.789
RP11-552E10.1	RP11-552E10.1	-2.0138	10.264	8.789
CTD-2298J14.1	CTD-2298J14.1	-1.9995	10.264	8.789
AC009487.4	AC009487.4	-2.0825	10.263	8.789
RP11-505O17.1	RP11-505O17.1	-2.0252	10.263	8.789
RP11-96O20.2	RP11-96O20.2	-2.0252	10.263	8.789
FABP5P5	FABP5P5	-2.1477	10.263	8.7885
LINC01377	LINC01377	-2.1657	10.262	8.7883
CTA-125H2.2	CTA-125H2.2	-2.0921	10.261	8.7878
AC004792.1	AC004792.1	-1.975	10.261	8.7877
RP11-28B23.1	RP11-28B23.1	-2.0189	10.258	8.7851
UBE2L2	UBE2L2	-2.103	10.258	8.7851
SKOR2	SKOR2	-1.9827	10.257	8.7851
RP11-707P20.1	RP11-707P20.1	-2.097	10.256	8.7838
RP11-756P10.7	RP11-756P10.7	-2.0519	10.254	8.782
RP4-655L22.4	RP4-655L22.4	-1.9865	10.253	8.782
RP11-510M2.1	RP11-510M2.1	-2.1294	10.253	8.7818
CACNA1C-IT2	CACNA1C-IT2	-2.0021	10.253	8.7818
RP11-178H8.1	RP11-178H8.1	-2.1467	10.252	8.781
AC011998.2	AC011998.2	-2.0246	10.251	8.781
RP11-94B19.3	RP11-94B19.3	-2.0135	10.251	8.781
RP11-26M5.2	RP11-26M5.2	-1.9824	10.25	8.781
AP000857.2	AP000857.2	-1.9824	10.25	8.781
TAAR6	TAAR6	-2.067	10.25	8.7804
LINC01079	LINC01079	-1.9877	10.249	8.7799
ULK4P1	ULK4P1	-2.1946	10.248	8.7798
MS4A13	MS4A13	-2.2903	10.246	8.7774
GAPDHP28	GAPDHP28	-2.0163	10.245	8.7769
RP11-349J5.2	RP11-349J5.2	-2.0163	10.245	8.7769
AL022344.5	AL022344.5	-2.0893	10.243	8.7751
RP11-349F21.4	RP11-349F21.4	-2.3871	10.242	8.7751
RP11-196I18.4	RP11-196I18.4	-1.9848	10.242	8.7747
RP11-242F11.2	RP11-242F11.2	-2.0161	10.24	8.7736
ATF1P1	ATF1P1	-2.0159	10.24	8.7736
MTCO3P39	MTCO3P39	-2.0876	10.24	8.7736
SALL4P2	SALL4P2	-2.0492	10.239	8.7729
OR6K4P	OR6K4P	-2.0874	10.238	8.7727
RP11-341G23.3	RP11-341G23.3	-1.9831	10.238	8.7727
RP11-145E17.3	RP11-145E17.3	-2.3744	10.237	8.7727
AC011513.3	AC011513.3	-1.9842	10.237	8.7727
RP11-524L6.4	RP11-524L6.4	-2.0056	10.237	8.7727
C9orf135-AS1	C9orf135-AS1	-1.9831	10.236	8.7727
RP11-160C18.4	RP11-160C18.4	-1.9831	10.236	8.7727
RFC3P1	RFC3P1	-2.0252	10.236	8.7727
SLC25A5P8	SLC25A5P8	-2.0826	10.235	8.7719
TRIM64C	TRIM64C	-2.1684	10.232	8.7686
RP11-321M21.3	RP11-321M21.3	-1.9828	10.231	8.7681
RP11-165I9.9	RP11-165I9.9	-1.9828	10.231	8.7681
RP11-542M13.1	RP11-542M13.1	-1.9828	10.229	8.7672
HTATSF1P1	HTATSF1P1	-2.009	10.227	8.7652
RN7SL254P	RN7SL254P	-1.9783	10.226	8.7652
CTD-2117L12.1	CTD-2117L12.1	-1.9783	10.226	8.7652
RP11-254F19.3	RP11-254F19.3	-1.9783	10.226	8.7652
CD46P1	CD46P1	-2.0154	10.226	8.7652
CTB-31O20.9	CTB-31O20.9	-1.9951	10.225	8.7646
RP11-149F8.4	RP11-149F8.4	-2.0246	10.224	8.7646
QTRT1P1	QTRT1P1	-2.0246	10.224	8.7646
KB-1107E3.1	KB-1107E3.1	-2.0676	10.224	8.7646
RPL35AP35	RPL35AP35	-2.0842	10.223	8.7634
GGTLC5P	GGTLC5P	-2.0842	10.223	8.7634
FOXR2	FOXR2	-2.033	10.222	8.763
AC114760.1	AC114760.1	-2.0258	10.222	8.763
NIPA2P1	NIPA2P1	-1.9918	10.221	8.763
RP11-318G8.4	RP11-318G8.4	-1.9957	10.221	8.7626
RPL12P22	RPL12P22	-2.0231	10.22	8.7624
CTD-2119L1.1	CTD-2119L1.1	-2.0171	10.219	8.7617
RP11-46C24.6	RP11-46C24.6	-2.0686	10.218	8.761
RP11-296O14.1	RP11-296O14.1	-2.1177	10.218	8.7606
AC006947.1	AC006947.1	-2.0381	10.217	8.7606
RP11-227G15.3	RP11-227G15.3	-2.0961	10.217	8.76
OOSP1P2	OOSP1P2	-1.9973	10.215	8.7589
ARHGEF7-AS1	ARHGEF7-AS1	-1.9807	10.213	8.7576
RP11-362I1.2	RP11-362I1.2	-1.9807	10.213	8.7576
OR4C9P	OR4C9P	-2.036	10.21	8.7549
RP11-269F21.2	RP11-269F21.2	-1.9859	10.21	8.7548
MRGPRX1	MRGPRX1	-1.9844	10.208	8.7533
RP1-249F5.3	RP1-249F5.3	-1.9844	10.208	8.7533
RP11-67H2.1	RP11-67H2.1	-1.9844	10.208	8.7533
MRPS21P3	MRPS21P3	-2.0231	10.207	8.7526
CRIP1P3	CRIP1P3	-2.0901	10.206	8.7523
RP11-288G3.3	RP11-288G3.3	-2.0143	10.204	8.751
RP5-865N13.2	RP5-865N13.2	-1.9724	10.204	8.751
RP11-121P10.1	RP11-121P10.1	-2.0143	10.204	8.751
GRM7-AS3	GRM7-AS3	-2.0002	10.204	8.751
FAM90A24P	FAM90A24P	-2.0349	10.203	8.751
RP3-335E1.1	RP3-335E1.1	-2.0744	10.203	8.751
PRAMEF33P	PRAMEF33P	-2.1719	10.201	8.7494
CTB-11I22.1	CTB-11I22.1	-2.0432	10.201	8.7494
EEF1A1P20	EEF1A1P20	-2.0159	10.2	8.7492
RN7SL850P	RN7SL850P	-2.0221	10.199	8.7492
CTA-929C8.5	CTA-929C8.5	-1.9865	10.199	8.7492
IGBP1P5	IGBP1P5	-1.9865	10.199	8.7492
DPPA3P3	DPPA3P3	-1.9865	10.199	8.7492
RN7SL178P	RN7SL178P	-2.0221	10.198	8.7492
OR51T1	OR51T1	-2.0718	10.197	8.7492
RP11-6F6.1	RP11-6F6.1	-2.0718	10.197	8.7492
CTD-2613O8.1	CTD-2613O8.1	-2.0718	10.197	8.7492
MRPL57P7	MRPL57P7	-2.0718	10.197	8.7492
CTD-2311B13.2	CTD-2311B13.2	-2.0718	10.197	8.7492
RP11-1109M24.12	RP11-1109M24.12	-2.0718	10.197	8.7492
RP11-688D15.2	RP11-688D15.2	-2.0718	10.197	8.7492
MTND3P16	MTND3P16	-2.1716	10.197	8.7492
RP11-479F13.1	RP11-479F13.1	-2.0024	10.196	8.7489
OR4A16	OR4A16	-2.0025	10.196	8.7489
OR5BD1P	OR5BD1P	-2.0025	10.196	8.7489
RN7SL828P	RN7SL828P	-2.0851	10.196	8.7488
NBEAP3	NBEAP3	-1.9855	10.195	8.7485
RP11-172E10.1	RP11-172E10.1	-2.0839	10.195	8.7485
AP001171.1	AP001171.1	-2.0231	10.194	8.7478
RP11-358H18.3	RP11-358H18.3	-2.032	10.193	8.7478
RP5-897D18.1	RP5-897D18.1	-2.0741	10.193	8.7478
RP1-266L20.4	RP1-266L20.4	-1.9812	10.192	8.7475
RP11-669I1.1	RP11-669I1.1	-1.9767	10.192	8.7475
RP11-459A10.1	RP11-459A10.1	-2.0724	10.191	8.7475
RP11-644F5.15	RP11-644F5.15	-2.1141	10.191	8.7475
RP11-738G5.1	RP11-738G5.1	-2.1709	10.191	8.7475
RP11-722P11.4	RP11-722P11.4	-2.0067	10.19	8.7475
RP11-70K10.2	RP11-70K10.2	-2.0223	10.19	8.7475
OR4D12P	OR4D12P	-2.1064	10.19	8.7475
LA16c-23H5.4	LA16c-23H5.4	-2.1064	10.19	8.7475
RARRES2P9	RARRES2P9	-2.1064	10.19	8.7475
RP11-35J1.2	RP11-35J1.2	-2.1064	10.19	8.7475
IFNWP9	IFNWP9	-2.06	10.19	8.7474
LINC01427	LINC01427	-2.195	10.189	8.7465
SPATA31A7	SPATA31A7	-2.0505	10.188	8.7465
CYCSP29	CYCSP29	-2.0136	10.188	8.7462
OR2G2	OR2G2	-2.0495	10.187	8.7456
RP11-418I22.2	RP11-418I22.2	-1.9829	10.183	8.7418
SPANXN5	SPANXN5	-2.1573	10.183	8.7418
RP11-400D2.2	RP11-400D2.2	-2.1606	10.182	8.741
RP11-93L14.1	RP11-93L14.1	-2.1115	10.181	8.7405
AC010525.5	AC010525.5	-1.9742	10.18	8.7396
DUXAP5	DUXAP5	-1.9946	10.178	8.7382
LINC00226	LINC00226	-2.0151	10.177	8.7382
TRIM77	TRIM77	-2.0223	10.177	8.7382
RPLP0P7	RPLP0P7	-2.0223	10.177	8.7382
PLCL2-AS1	PLCL2-AS1	-1.9955	10.177	8.7382
RP11-252C24.3	RP11-252C24.3	-2.1459	10.176	8.7382
RP3-449H6.1	RP3-449H6.1	-2.0251	10.176	8.7382
SPATA19	SPATA19	-1.9936	10.175	8.7382
KCNK18	KCNK18	-1.9936	10.175	8.7382
RP11-119H12.3	RP11-119H12.3	-1.9936	10.175	8.7382
RP11-456A14.1	RP11-456A14.1	-2.24	10.175	8.7382
RP11-302F12.3	RP11-302F12.3	-1.9882	10.174	8.7375
DEFB109P1	DEFB109P1	-2.106	10.174	8.7372
RP11-415D17.1	RP11-415D17.1	-1.9789	10.173	8.7372
ATP5A1P4	ATP5A1P4	-1.9789	10.173	8.7372
RP11-125M16.1	RP11-125M16.1	-2.1342	10.173	8.7372
KB-1568E2.1	KB-1568E2.1	-2.0221	10.173	8.7371
TMCO5B	TMCO5B	-2.0568	10.172	8.7369
RN7SL484P	RN7SL484P	-1.9857	10.171	8.7359
RP11-242F24.1	RP11-242F24.1	-1.9952	10.17	8.7354
RPSAP32	RPSAP32	-1.9952	10.17	8.7354
NACAP5	NACAP5	-2.0737	10.169	8.7346
AC096553.5	AC096553.5	-2.1871	10.168	8.7343
RP11-259P15.1	RP11-259P15.1	-2.0505	10.166	8.7325
HMGN2P6	HMGN2P6	-2.0167	10.164	8.7325
AC018799.1	AC018799.1	-2.2234	10.164	8.7325
R3HDM2P1	R3HDM2P1	-2.3615	10.163	8.7325
RP3-380B4.1	RP3-380B4.1	-1.9935	10.163	8.7325
RP4-730D4.1	RP4-730D4.1	-1.9849	10.163	8.7325
TYRL	TYRL	-2.0718	10.161	8.7325
OR5AC1	OR5AC1	-2.0718	10.161	8.7325
ASS1P4	ASS1P4	-2.0718	10.161	8.7325
RAP1BP2	RAP1BP2	-2.0718	10.161	8.7325
TXNP7	TXNP7	-2.0718	10.161	8.7325
DNAJC19P4	DNAJC19P4	-2.0718	10.161	8.7325
RP11-235G24.3	RP11-235G24.3	-2.0718	10.161	8.7325
RP11-577G20.1	RP11-577G20.1	-2.0718	10.161	8.7325
TTTY25P	TTTY25P	-2.0718	10.161	8.7325
CTC-512J12.6	CTC-512J12.6	-2.0718	10.161	8.7325
RP11-756A22.7	RP11-756A22.7	-2.0718	10.161	8.7325
RP11-962G15.2	RP11-962G15.2	-2.0718	10.161	8.7325
RP11-643G5.5	RP11-643G5.5	-2.0718	10.161	8.7325
RP11-470L19.6	RP11-470L19.6	-2.0718	10.161	8.7325
RP1-128O3.5	RP1-128O3.5	-2.3282	10.161	8.7323
RP5-945F2.2	RP5-945F2.2	-2.0598	10.159	8.7309
RP11-69M1.1	RP11-69M1.1	-2.1111	10.159	8.7309
CH17-12M21.1	CH17-12M21.1	-2.0006	10.158	8.7304
RP11-528A4.3	RP11-528A4.3	-2.0147	10.158	8.7302
LRIT1	LRIT1	-2.0475	10.157	8.7297
LINC01581	LINC01581	-2.1315	10.154	8.7269
RP11-65D24.2	RP11-65D24.2	-2.1996	10.154	8.7267
LA16c-60G3.7	LA16c-60G3.7	-1.9794	10.152	8.7259
MSRB1P1	MSRB1P1	-2.0548	10.149	8.7229
AC097499.2	AC097499.2	-2.0196	10.147	8.7214
RPL31P12	RPL31P12	-1.9751	10.146	8.7207
RPL7P54	RPL7P54	-1.9751	10.146	8.7207
CTC-398G3.6	CTC-398G3.6	-2.0521	10.145	8.7195
RP11-1042B17.4	RP11-1042B17.4	-2.0009	10.144	8.7194
RP11-24J19.1	RP11-24J19.1	-1.9929	10.144	8.7194
IGKV1D-39	IGKV1D-39	-2.1064	10.144	8.7192
SNORA64	SNORA64	-1.9806	10.142	8.7175
RP11-806J6.1	RP11-806J6.1	-1.9802	10.142	8.7175
AC005357.1	AC005357.1	-2.0791	10.141	8.7171
LINC01103	LINC01103	-1.9885	10.141	8.7171
RP11-701P16.3	RP11-701P16.3	-2.0569	10.139	8.7162
RP11-542K23.9	RP11-542K23.9	-1.9774	10.139	8.7162
RP11-326A13.1	RP11-326A13.1	-1.9864	10.139	8.7158
HNRNPA1P28	HNRNPA1P28	-2.1026	10.135	8.7139
OR3A4P	OR3A4P	-2.0567	10.135	8.7139
RP11-1029J19.2	RP11-1029J19.2	-2.0567	10.135	8.7139
RP11-300A12.2	RP11-300A12.2	-2.0773	10.134	8.7139
LINC01044	LINC01044	-2.0718	10.134	8.7139
ISCA1P2	ISCA1P2	-2.0718	10.134	8.7139
RP11-90C4.2	RP11-90C4.2	-2.0718	10.134	8.7139
snoU109	snoU109	-2.0718	10.134	8.7139
RP11-774I5.1	RP11-774I5.1	-2.0718	10.134	8.7139
CTB-77H17.1	CTB-77H17.1	-2.0718	10.134	8.7139
CTD-2128A3.2	CTD-2128A3.2	-2.0718	10.134	8.7139
COX6CP17	COX6CP17	-2.0221	10.131	8.7114
RPL29P22	RPL29P22	-2.0221	10.131	8.7114
AC091493.2	AC091493.2	-2.0078	10.13	8.7102
VN1R38P	VN1R38P	-2.0192	10.128	8.7093
RP5-1047A19.4	RP5-1047A19.4	-2.3425	10.128	8.7091
RP11-770E5.2	RP11-770E5.2	-1.9697	10.128	8.7091
RP11-339A11.2	RP11-339A11.2	-1.9917	10.127	8.7091
GS1-433O24.1	GS1-433O24.1	-1.9821	10.127	8.7085
RP11-107C10.1	RP11-107C10.1	-2.0221	10.126	8.7082
AC096582.8	AC096582.8	-1.9613	10.124	8.7064
RP11-523L20.1	RP11-523L20.1	-2.0075	10.123	8.7058
RN7SL787P	RN7SL787P	-1.9831	10.123	8.7058
RP11-48D4.2	RP11-48D4.2	-2.0195	10.121	8.705
RP11-506D12.5	RP11-506D12.5	-2.028	10.121	8.705
NXNP1	NXNP1	-2.0196	10.121	8.705
PSMC1P13	PSMC1P13	-2.0196	10.121	8.705
RP11-613H2.2	RP11-613H2.2	-1.9873	10.121	8.7048
MTCO2P2	MTCO2P2	-2.1736	10.12	8.7044
TXNP1	TXNP1	-2.0103	10.119	8.7039
RNU4-5P	RNU4-5P	-2.0103	10.119	8.7039
RNU6ATAC24P	RNU6ATAC24P	-1.9779	10.119	8.7039
CYCSP11	CYCSP11	-2.0666	10.118	8.7035
CICP11	CICP11	-2.0742	10.117	8.7027
TP53TG3HP	TP53TG3HP	-2.0918	10.115	8.7009
LCA10	LCA10	-2.0457	10.113	8.6995
RP11-269M20.2	RP11-269M20.2	-2.0215	10.113	8.6995
AP000281.1	AP000281.1	-2.034	10.113	8.6994
RP11-747H12.5	RP11-747H12.5	-2.5512	10.112	8.6989
RP11-428F8.2	RP11-428F8.2	-1.9619	10.112	8.6989
AOAH-IT1	AOAH-IT1	-1.9797	10.111	8.6979
RP11-108A14.2	RP11-108A14.2	-2.1296	10.109	8.6969
RP11-848D3.5	RP11-848D3.5	-1.9713	10.108	8.6965
MIR548I2	MIR548I2	-1.9717	10.108	8.6965
OR6C70	OR6C70	-1.9909	10.108	8.6965
CTD-2528A14.3	CTD-2528A14.3	-2.0075	10.106	8.6942
RP11-155D18.12	RP11-155D18.12	-1.9832	10.103	8.6921
HMGN1P16	HMGN1P16	-2.0834	10.102	8.6913
RP11-393N21.1	RP11-393N21.1	-2.0165	10.099	8.6887
RN7SL70P	RN7SL70P	-2.1429	10.099	8.6886
EDDM3CP	EDDM3CP	-2.0132	10.098	8.6879
OR5G4P	OR5G4P	-2.0738	10.097	8.6874
LINC00879	LINC00879	-2.0567	10.097	8.6874
MIR7851	MIR7851	-1.9745	10.097	8.6872
RN7SL443P	RN7SL443P	-2.0204	10.095	8.686
FLJ40288	FLJ40288	-1.9917	10.095	8.6858
RP11-30G13.1	RP11-30G13.1	-1.9917	10.095	8.6858
MTND2P16	MTND2P16	-2.2422	10.094	8.6851
CTB-158E9.1	CTB-158E9.1	-2.0335	10.093	8.6851
RP11-299P2.1	RP11-299P2.1	-1.9685	10.093	8.6851
RP11-481J2.1	RP11-481J2.1	-2.0016	10.093	8.6851
RP4-614C15.2	RP4-614C15.2	-2.205	10.092	8.684
RP11-563D10.1	RP11-563D10.1	-2.0321	10.09	8.6835
RP11-124G5.1	RP11-124G5.1	-2.0304	10.09	8.6835
PPIAP23	PPIAP23	-2.0181	10.09	8.6835
RP11-252O18.2	RP11-252O18.2	-2.0181	10.09	8.6835
RP11-255M2.1	RP11-255M2.1	-1.9816	10.089	8.6833
VN2R3P	VN2R3P	-1.9751	10.089	8.6833
AC007327.5	AC007327.5	-2.2273	10.088	8.6825
BMS1P13	BMS1P13	-1.9703	10.087	8.6825
RP11-65B23.3	RP11-65B23.3	-1.9703	10.087	8.6825
OR2AG1	OR2AG1	-1.9703	10.087	8.6825
RP11-481C4.1	RP11-481C4.1	-1.9943	10.087	8.6825
AC011518.1	AC011518.1	-1.9943	10.087	8.6825
RP11-61G19.2	RP11-61G19.2	-1.974	10.086	8.6821
IL6RP1	IL6RP1	-1.9757	10.085	8.6811
RP11-432N13.2	RP11-432N13.2	-1.9757	10.085	8.6811
RP11-159N11.3	RP11-159N11.3	-1.9752	10.085	8.6811
RP11-203M5.8	RP11-203M5.8	-2.1728	10.085	8.6811
CTD-2012K14.4	CTD-2012K14.4	-1.9653	10.084	8.6808
AP000282.3	AP000282.3	-2.0815	10.083	8.6803
RP11-80K6.2	RP11-80K6.2	-2.0246	10.083	8.6803
OR4C49P	OR4C49P	-2.0111	10.083	8.6803
FTH1P18	FTH1P18	-2.0161	10.082	8.68
RN7SL788P	RN7SL788P	-2.1007	10.081	8.6791
AQP12A	AQP12A	-2.1052	10.079	8.6776
MTND6P32	MTND6P32	-2.2061	10.078	8.6769
RN7SL188P	RN7SL188P	-2.0188	10.078	8.6769
FLJ31662	FLJ31662	-2.67	10.076	8.6748
KCND3-IT1	KCND3-IT1	-2.0132	10.075	8.6748
RPL12P40	RPL12P40	-2.0132	10.075	8.6748
LINC00502	LINC00502	-1.9761	10.075	8.6748
ZNF652P1	ZNF652P1	-2.0238	10.075	8.6748
CRYZP2	CRYZP2	-2.005	10.074	8.6742
AC023347.2	AC023347.2	-1.9762	10.074	8.6742
RP11-650K20.2	RP11-650K20.2	-1.9762	10.073	8.6741
AC007193.8	AC007193.8	-1.9746	10.073	8.6737
RP11-25E2.1	RP11-25E2.1	-2.0365	10.073	8.6737
HMGN2P8	HMGN2P8	-2.1167	10.071	8.6723
RP11-245J9.4	RP11-245J9.4	-2.1163	10.071	8.6723
LINC00273	LINC00273	-1.9647	10.07	8.672
KIR3DP1	KIR3DP1	-1.9584	10.069	8.6712
HMGN1P6	HMGN1P6	-1.9593	10.069	8.6711
KRTAP4-7	KRTAP4-7	-2.0673	10.069	8.6711
RP11-326N17.1	RP11-326N17.1	-1.9578	10.068	8.6709
RP11-14O19.2	RP11-14O19.2	-1.98	10.068	8.6707
RNU2-52P	RNU2-52P	-1.9707	10.067	8.67
RPL5P35	RPL5P35	-2.0164	10.066	8.6695
OR10G7	OR10G7	-2.0648	10.062	8.6662
CTC-311G1.2	CTC-311G1.2	-1.9985	10.062	8.6661
RP11-597M17.1	RP11-597M17.1	-2.0101	10.062	8.666
RP11-53A1.3	RP11-53A1.3	-1.9896	10.061	8.6658
RP11-169L17.3	RP11-169L17.3	-2.0473	10.061	8.6655
RP11-45K10.2	RP11-45K10.2	-1.9637	10.06	8.665
UGT2B29P	UGT2B29P	-2.0161	10.059	8.6646
AC010646.3	AC010646.3	-2.3932	10.059	8.6645
FXYD6P2	FXYD6P2	-2.1013	10.058	8.6634
OR5M5P	OR5M5P	-2.0554	10.056	8.6621
RP11-567E21.3	RP11-567E21.3	-2.0047	10.054	8.66
CTD-2090I13.1	CTD-2090I13.1	-2.0164	10.053	8.6597
RP11-45A12.2	RP11-45A12.2	-2.0164	10.053	8.6597
AC113607.2	AC113607.2	-1.9984	10.05	8.657
RN7SL177P	RN7SL177P	-2.0181	10.049	8.6559
RP11-354B3.1	RP11-354B3.1	-1.9789	10.048	8.6557
LINC01015	LINC01015	-2.0161	10.047	8.6546
RP11-572C21.1	RP11-572C21.1	-2.0161	10.047	8.6546
RP11-260A9.1	RP11-260A9.1	-2.0161	10.047	8.6546
RP11-179D22.1	RP11-179D22.1	-2.0718	10.046	8.6545
RP11-254A17.1	RP11-254A17.1	-2.061	10.046	8.6544
RP11-164C1.2	RP11-164C1.2	-1.9449	10.045	8.6539
AC007251.2	AC007251.2	-2.0181	10.045	8.6539
RP1-228P16.9	RP1-228P16.9	-2.1702	10.044	8.6538
OR51A9P	OR51A9P	-1.9596	10.044	8.6538
RP11-215H18.5	RP11-215H18.5	-2.016	10.044	8.6536
RP11-719N22.1	RP11-719N22.1	-1.9778	10.044	8.6536
RP11-141A19.1	RP11-141A19.1	-1.9756	10.044	8.6536
RP11-5P15.1	RP11-5P15.1	-2.091	10.042	8.6528
RPL7P48	RPL7P48	-2.4025	10.042	8.6528
RP11-613F7.1	RP11-613F7.1	-1.9654	10.042	8.6528
RP11-930O11.2	RP11-930O11.2	-2.1263	10.041	8.6518
RP11-753A21.1	RP11-753A21.1	-2.3729	10.04	8.6511
RP5-984P4.4	RP5-984P4.4	-1.9789	10.039	8.6509
UBTFL11	UBTFL11	-2.1271	10.039	8.6509
RP11-767C4.1	RP11-767C4.1	-2.0567	10.039	8.6508
ACTBP6	ACTBP6	-1.9679	10.038	8.6507
RP11-401E5.2	RP11-401E5.2	-1.9914	10.038	8.6507
RSL24D1P9	RSL24D1P9	-1.9757	10.038	8.6507
RP11-128A6.3	RP11-128A6.3	-1.982	10.038	8.6507
BANF2	BANF2	-2.1556	10.037	8.6507
AC003973.4	AC003973.4	-2.0156	10.037	8.6507
CKS1BP3	CKS1BP3	-2.2736	10.037	8.6502
SNORA37	SNORA37	-1.9799	10.036	8.6496
RP11-66N5.2	RP11-66N5.2	-1.9778	10.035	8.6492
EIF1AY	EIF1AY	-2.226	10.035	8.649
RPL5P25	RPL5P25	-2.013	10.035	8.649
AC073900.4	AC073900.4	-1.9778	10.034	8.649
RP11-5A1.1	RP11-5A1.1	-1.9778	10.034	8.649
RP11-25C19.3	RP11-25C19.3	-2.0252	10.034	8.649
RP1-272E8.1	RP1-272E8.1	-2.0686	10.03	8.6469
AP000431.1	AP000431.1	-1.9751	10.03	8.6469
CTSLP4	CTSLP4	-2.0666	10.028	8.6469
COX11P1	COX11P1	-2.1356	10.028	8.6469
ACTR3P3	ACTR3P3	-1.9778	10.028	8.6469
RN7SKP172	RN7SKP172	-2.028	10.027	8.6469
TUBB8P5	TUBB8P5	-2.0132	10.026	8.6469
AC107083.1	AC107083.1	-1.9761	10.026	8.6469
MESTIT1_1	MESTIT1_1	-1.9574	10.026	8.6469
MORF4L1P5	MORF4L1P5	-2.0034	10.024	8.6469
FAM8A2P	FAM8A2P	-2.1984	10.023	8.6469
TCEB3C	TCEB3C	-1.9869	10.023	8.6469
VN1R10P	VN1R10P	-1.9816	10.022	8.6469
NOBOX	NOBOX	-2.0992	10.021	8.6469
CTD-2206G10.2	CTD-2206G10.2	-1.9971	10.021	8.6469
CTD-2266L18.1	CTD-2266L18.1	-1.982	10.019	8.6469
RP11-211N8.6	RP11-211N8.6	-1.9752	10.018	8.6469
LA16c-60D12.1	LA16c-60D12.1	-1.9689	10.018	8.6469
RN7SL302P	RN7SL302P	-2.0937	10.017	8.6469
RPEP6	RPEP6	-1.9847	10.017	8.6469
TEDDM2P	TEDDM2P	-2.1681	10.015	8.6469
GSTA8P	GSTA8P	-1.9869	10.014	8.6469
RP11-713C19.2	RP11-713C19.2	-2.006	10.013	8.6469
RP11-72I18.1	RP11-72I18.1	-2.024	10.013	8.6469
RP11-25D3.1	RP11-25D3.1	-2.131	10.011	8.6469
RP11-202K23.1	RP11-202K23.1	-2.1294	10.01	8.6469
PVT1_3	PVT1_3	-1.9699	10.01	8.6469
LINC00283	LINC00283	-2.068	10.01	8.6469
RP11-571E6.3	RP11-571E6.3	-1.9831	10.01	8.6469
LINC01067	LINC01067	-1.9922	10.009	8.6469
KRTAP4-4	KRTAP4-4	-2.0164	10.008	8.6469
RP4-576H24.5	RP4-576H24.5	-2.0164	10.008	8.6469
PCGEM1	PCGEM1	-1.9751	10.008	8.6469
RNU1-123P	RNU1-123P	-1.9369	10.008	8.6469
RP3-384D21.2	RP3-384D21.2	-1.9778	10.004	8.6469
CTD-2006K23.2	CTD-2006K23.2	-1.9778	10.004	8.6469
ATP5F1P2	ATP5F1P2	-1.9869	10.004	8.6469
NF1P11	NF1P11	-2.1475	10.001	8.6469
CTD-2538G9.6	CTD-2538G9.6	-2.0335	10.001	8.6469
RP11-1060J15.7	RP11-1060J15.7	-2.0532	10.001	8.6469
RP5-1044H5.1	RP5-1044H5.1	-2.0832	10.001	8.6469
RP11-244H18.4	RP11-244H18.4	-2.055	10	8.6469
AC007327.6	AC007327.6	-2.0126	9.9998	8.6469
FAM92A1P2	FAM92A1P2	-2.0126	9.9998	8.6469
LINC01584	LINC01584	-1.9869	9.9979	8.6469
AC090625.1	AC090625.1	-1.9807	9.9958	8.6469
RP11-305P14.1	RP11-305P14.1	-2.0505	9.9955	8.6469
SNORD16	SNORD16	-1.9531	9.9951	8.6469
MZT1P2	MZT1P2	-1.959	9.9949	8.6469
AC009963.5	AC009963.5	-1.9789	9.9929	8.6469
AC114812.8	AC114812.8	-1.9538	9.9916	8.6469
SUCLG2P4	SUCLG2P4	-2.1822	9.9916	8.6469
AC008278.3	AC008278.3	-1.9588	9.9913	8.6469
EI24P1	EI24P1	-1.9938	9.991	8.6469
CTD-2215E18.3	CTD-2215E18.3	-2.1648	9.9903	8.6469
RN7SL184P	RN7SL184P	-1.9661	9.9903	8.6469
RN7SL555P	RN7SL555P	-2.0013	9.9885	8.6469
RP11-362L22.1	RP11-362L22.1	-2.1028	9.9879	8.6469
BTF3P11	BTF3P11	-1.9512	9.9861	8.6469
HIST1H2BA	HIST1H2BA	-1.9512	9.9861	8.6469
NOS2P2	NOS2P2	-1.9512	9.9861	8.6469
OR4B1	OR4B1	-1.9512	9.9861	8.6469
AC008132.15	AC008132.15	-1.9512	9.9861	8.6469
OR5D3P	OR5D3P	-1.9512	9.9861	8.6469
OR6K2	OR6K2	-1.9512	9.9861	8.6469
RNA5SP174	RNA5SP174	-1.9512	9.9861	8.6469
RNU6-1251P	RNU6-1251P	-1.9512	9.9861	8.6469
REG1CP	REG1CP	-1.9512	9.9861	8.6469
MIR23B	MIR23B	-1.9512	9.9861	8.6469
RNU6-510P	RNU6-510P	-1.9512	9.9861	8.6469
SLC16A14P1	SLC16A14P1	-1.9512	9.9861	8.6469
RPL12P47	RPL12P47	-1.9512	9.9861	8.6469
RN7SKP91	RN7SKP91	-1.9512	9.9861	8.6469
RNU4-27P	RNU4-27P	-1.9512	9.9861	8.6469
RN7SKP126	RN7SKP126	-1.9512	9.9861	8.6469
RP11-763B22.7	RP11-763B22.7	-1.9512	9.9861	8.6469
RP11-301M17.2	RP11-301M17.2	-1.9512	9.9861	8.6469
RP5-988G17.1	RP5-988G17.1	-1.9512	9.9861	8.6469
AC009310.1	AC009310.1	-1.9512	9.9861	8.6469
PGBD4P6	PGBD4P6	-1.9512	9.9861	8.6469
RP11-117D22.1	RP11-117D22.1	-1.9512	9.9861	8.6469
AC104306.4	AC104306.4	-1.9512	9.9861	8.6469
RP4-718J7.4	RP4-718J7.4	-1.9512	9.9861	8.6469
RP11-690C23.4	RP11-690C23.4	-1.9512	9.9861	8.6469
AC023469.2	AC023469.2	-1.9512	9.9861	8.6469
BX322559.3	BX322559.3	-1.9512	9.9861	8.6469
LINC00382	LINC00382	-1.9512	9.9861	8.6469
LINC00366	LINC00366	-1.9512	9.9861	8.6469
RP11-479G22.7	RP11-479G22.7	-1.9512	9.9861	8.6469
MYO16-AS2	MYO16-AS2	-1.9512	9.9861	8.6469
RP11-125D12.1	RP11-125D12.1	-1.9512	9.9861	8.6469
ARAFP1	ARAFP1	-1.9512	9.9861	8.6469
AC010745.3	AC010745.3	-1.9512	9.9861	8.6469
ATG4AP1	ATG4AP1	-1.9512	9.9861	8.6469
PNPT1P2	PNPT1P2	-1.9512	9.9861	8.6469
RP11-404H14.1	RP11-404H14.1	-1.9512	9.9861	8.6469
RPL35AP	RPL35AP	-1.9512	9.9861	8.6469
RP11-669M2.2	RP11-669M2.2	-1.9512	9.9861	8.6469
BSN-AS1	BSN-AS1	-1.9512	9.9861	8.6469
RP11-472G23.10	RP11-472G23.10	-1.9512	9.9861	8.6469
RP11-232D9.2	RP11-232D9.2	-1.9512	9.9861	8.6469
YAP1P2	YAP1P2	-1.9512	9.9861	8.6469
RP11-15J10.8	RP11-15J10.8	-1.9512	9.9861	8.6469
RP11-473A10.2	RP11-473A10.2	-1.9512	9.9861	8.6469
POTEH-AS1	POTEH-AS1	-1.9512	9.9861	8.6469
RP1-66N13.1	RP1-66N13.1	-1.9512	9.9861	8.6469
AC109589.1	AC109589.1	-1.9512	9.9861	8.6469
RP11-85G21.2	RP11-85G21.2	-1.9512	9.9861	8.6469
RP11-374A22.1	RP11-374A22.1	-1.9512	9.9861	8.6469
AC013410.2	AC013410.2	-1.9512	9.9861	8.6469
NIFKP9	NIFKP9	-1.9512	9.9861	8.6469
RP3-400B16.3	RP3-400B16.3	-1.9512	9.9861	8.6469
HMGB1P15	HMGB1P15	-1.9512	9.9861	8.6469
[truncated: 43,750 more rows]

## Sheet: MET500
	Gene	logFC	minus.log.p.val	minus.log.q.val
PRKCH	PRKCH	1.674	13.276	9.0012
ATP2A3	ATP2A3	2.657	5.8864	2.215
CORO7	CORO7	1.003	5.8263	2.215
RAB24	RAB24	1.3323	5.7873	2.215
SLC16A1	SLC16A1	-1.5986	5.7435	2.215
CTSZ	CTSZ	1.3398	5.6364	2.215
COX8A	COX8A	0.96761	5.5928	2.215
FMNL1	FMNL1	1.1317	5.5871	2.215
IL17RB	IL17RB	-1.2758	5.5158	2.2097
STK10	STK10	1.097	5.4849	2.2097
CARD14	CARD14	1.5464	5.3142	2.1191
TRPM4	TRPM4	1.6844	5.2198	2.1191
STX4	STX4	0.84008	5.2086	2.1191
THAP5	THAP5	-1.0353	5.1878	2.1191
COLEC12	COLEC12	1.7522	5.1747	2.1191
NHSL2	NHSL2	1.0498	5.1491	2.1191
PIK3R5	PIK3R5	0.90938	5.145	2.1191
RNASET2	RNASET2	1.0287	5.139	2.1191
PRKD2	PRKD2	1.0178	5.0522	2.0558
GRB14	GRB14	-1.8856	4.9902	2.0555
PLA2G15	PLA2G15	0.99737	4.9725	2.0555
SFRP4	SFRP4	2.4517	4.9713	2.0555
LRRC40	LRRC40	-1.0306	4.9626	2.0555
PRR33	PRR33	0.82143	4.9246	2.0555
KCNMA1	KCNMA1	1.6364	4.9232	2.0555
TTYH2	TTYH2	1.0086	4.9157	2.0555
UCP2	UCP2	1.7409	4.8667	2.0394
C11orf1	C11orf1	-1.032	4.8394	2.0394
STX16	STX16	0.83607	4.836	2.0394
ARFRP1	ARFRP1	1.0479	4.8295	2.0394
LIMD2	LIMD2	1.4833	4.8232	2.0394
SPTLC2	SPTLC2	1.1139	4.8084	2.0384
CORO1A	CORO1A	1.5721	4.7719	2.0218
KIF21B	KIF21B	0.9245	4.7526	2.0218
RTEL1	RTEL1	0.94874	4.7353	2.0218
RABEP2	RABEP2	1.4311	4.7307	2.0218
TYW3	TYW3	-0.90586	4.7288	2.0218
RASAL3	RASAL3	1.2622	4.6989	2.0036
OSGEPL1	OSGEPL1	-0.83426	4.6361	1.9625
LAT	LAT	1.2947	4.6356	1.9625
GPR68	GPR68	1.1706	4.6215	1.9591
RGAG4	RGAG4	1.118	4.6037	1.9518
NUP35	NUP35	-0.92211	4.5475	1.9134
CRYZ	CRYZ	-1.3832	4.5399	1.9134
TFB2M	TFB2M	-0.97059	4.5316	1.9134
PLVAP	PLVAP	1.3531	4.5242	1.9134
GAS7	GAS7	1.076	4.5165	1.9134
PPP1R12C	PPP1R12C	0.99638	4.4904	1.8996
SH2D3C	SH2D3C	0.87706	4.4845	1.8996
EIF2A	EIF2A	-0.75364	4.4476	1.8826
GRN	GRN	1.3075	4.4283	1.8826
ZNF335	ZNF335	0.79545	4.4261	1.8826
CAPN2	CAPN2	1.1311	4.4259	1.8826
ALDH16A1	ALDH16A1	0.93696	4.408	1.8826
BMP8A	BMP8A	0.98665	4.4039	1.8826
ACAP3	ACAP3	1.3018	4.3988	1.8826
DIEXF	DIEXF	-0.75342	4.3955	1.8826
HLA-C	HLA-C	1.2031	4.3898	1.8826
PLEC	PLEC	1.2586	4.3859	1.8826
NPEPL1	NPEPL1	0.9466	4.3713	1.8826
LIN7C	LIN7C	-0.66769	4.364	1.8826
METRNL	METRNL	1.611	4.362	1.8826
POT1	POT1	-1.0689	4.3584	1.8826
CYTH4	CYTH4	1.0976	4.3462	1.8773
C9orf91	C9orf91	1.1704	4.3323	1.8724
ABCG1	ABCG1	1.4652	4.328	1.8724
NUDT5	NUDT5	-0.85571	4.296	1.8639
MICAL1	MICAL1	1.1105	4.2959	1.8639
SGSM2	SGSM2	1.2318	4.2952	1.8639
CD37	CD37	1.3323	4.2939	1.8639
ARHGAP27	ARHGAP27	1.1282	4.2803	1.8623
TCAIM	TCAIM	-1.0155	4.2801	1.8623
MYO15B	MYO15B	1.3864	4.2699	1.858
LRRC15	LRRC15	2.3851	4.2622	1.8562
HLA-DPB1	HLA-DPB1	1.445	4.2468	1.855
NBEAL2	NBEAL2	1.455	4.2458	1.855
PSTPIP1	PSTPIP1	1.2527	4.2407	1.855
GM2A	GM2A	0.99018	4.2381	1.855
PIEZO1	PIEZO1	1.221	4.2218	1.8525
ERICH1	ERICH1	1.1038	4.2209	1.8525
ADCY7	ADCY7	0.99082	4.2192	1.8525
NDUFB5	NDUFB5	-1.0741	4.2021	1.8408
RGL2	RGL2	1.1272	4.1965	1.8404
CYB561	CYB561	1.2357	4.19	1.8391
RBM48	RBM48	-0.71214	4.1734	1.8316
ZNF423	ZNF423	0.86496	4.1713	1.8316
TMEM68	TMEM68	-1.3294	4.1451	1.8316
RAB15	RAB15	1.1418	4.1442	1.8316
SPDEF	SPDEF	3.4616	4.1437	1.8316
HCLS1	HCLS1	1.1385	4.1429	1.8316
GPD1L	GPD1L	1.1328	4.1421	1.8316
ZAP70	ZAP70	1.4427	4.139	1.8316
CHFR	CHFR	0.6505	4.1333	1.8316
TPSB2	TPSB2	1.8969	4.1322	1.8316
MRPL15	MRPL15	-1.2055	4.129	1.8316
GGH	GGH	-2.1001	4.1079	1.8209
C11orf54	C11orf54	-1.2183	4.1035	1.8209
TMEM119	TMEM119	2.0593	4.1021	1.8209
GTPBP8	GTPBP8	-0.78861	4.1005	1.8209
HAUS2	HAUS2	-0.89529	4.0847	1.8138
CACNA1C	CACNA1C	0.65317	4.083	1.8138
TECPR1	TECPR1	0.81226	4.0804	1.8138
CIRBP	CIRBP	1.3416	4.0628	1.8012
CCDC159	CCDC159	1.0066	4.0582	1.8012
CARD11	CARD11	0.99829	4.0544	1.8012
IPO7	IPO7	-0.66593	4.051	1.8012
DDX41	DDX41	0.71821	4.0435	1.7997
NPDC1	NPDC1	1.8333	4.0358	1.7997
LNP1	LNP1	-1.1216	4.0349	1.7997
MAP3K3	MAP3K3	0.90466	4.0335	1.7997
PLS1	PLS1	-1.4188	4.0262	1.7988
SLC33A1	SLC33A1	-0.6464	4.0157	1.7988
H2AFJ	H2AFJ	1.5169	4.0137	1.7988
ABR	ABR	1.0688	4.0082	1.7988
TMEM27	TMEM27	-1.4695	4.0079	1.7988
DBNL	DBNL	0.97714	4.0022	1.7988
IRF3	IRF3	0.83707	4.0004	1.7988
NLRC3	NLRC3	0.79862	3.999	1.7988
RFTN1	RFTN1	0.98509	3.9984	1.7988
RIMKLA	RIMKLA	1.0098	3.9837	1.7889
CDH11	CDH11	1.5108	3.9771	1.7889
GEMIN6	GEMIN6	-0.79213	3.9752	1.7889
GYS1	GYS1	0.85908	3.9741	1.7889
C8orf46	C8orf46	-1.3203	3.9553	1.7791
RHPN1	RHPN1	1.3754	3.9512	1.7791
ZNF277	ZNF277	-0.93331	3.9451	1.7791
PRSS8	PRSS8	1.5152	3.945	1.7791
GAA	GAA	1.2444	3.9357	1.7791
FHOD1	FHOD1	1.2698	3.9284	1.7791
CTH	CTH	-1.5116	3.928	1.7791
LTBP2	LTBP2	1.6405	3.9274	1.7791
SELPLG	SELPLG	1.1371	3.9271	1.7791
LRRC42	LRRC42	-0.81844	3.9259	1.7791
BET1	BET1	-0.91132	3.9241	1.7791
SLC35D1	SLC35D1	-1.0207	3.9239	1.7791
RINT1	RINT1	-0.81804	3.9163	1.7772
ASTN2	ASTN2	1.475	3.9156	1.7772
ABHD16B	ABHD16B	0.9853	3.9092	1.7739
TGDS	TGDS	-1.0824	3.9039	1.7718
OSBPL7	OSBPL7	1.1445	3.8991	1.7718
DBT	DBT	-0.83558	3.8978	1.7718
SHISA9	SHISA9	1.3384	3.8932	1.7717
CEP76	CEP76	-0.81895	3.8916	1.7717
KCNJ16	KCNJ16	-0.71253	3.8824	1.7656
COL6A2	COL6A2	1.8456	3.8786	1.7648
LSP1	LSP1	1.2977	3.8734	1.7626
PLXNC1	PLXNC1	0.79084	3.87	1.7621
OLFML2A	OLFML2A	1.4618	3.862	1.7592
CRIPT	CRIPT	-1.2551	3.8611	1.7592
FARSB	FARSB	-0.75816	3.8532	1.7558
HMHA1	HMHA1	1.308	3.8505	1.7558
STK11IP	STK11IP	0.67764	3.8477	1.7558
TMC6	TMC6	1.0943	3.8462	1.7558
FGD5	FGD5	1.06	3.8423	1.7558
SNED1	SNED1	1.1146	3.8399	1.7558
ARFGAP1	ARFGAP1	1.0361	3.8296	1.7558
ENGASE	ENGASE	1.2044	3.8294	1.7558
GCFC2	GCFC2	-0.8543	3.8269	1.7558
MAFK	MAFK	1.1736	3.8257	1.7558
ZFP1	ZFP1	-0.71152	3.8249	1.7558
MTERF1	MTERF1	-0.84624	3.821	1.7558
SAMD10	SAMD10	0.93093	3.8202	1.7558
HLA-DPA1	HLA-DPA1	1.5266	3.8166	1.7558
CENPV	CENPV	-1.5566	3.8153	1.7558
EME2	EME2	1.3128	3.8135	1.7558
SIL1	SIL1	0.91979	3.8081	1.753
MYO1F	MYO1F	0.97844	3.7989	1.7464
SGSH	SGSH	1.233	3.7934	1.7435
ZNF639	ZNF639	-0.91074	3.7891	1.7418
LIPE	LIPE	1.4038	3.7861	1.7414
TRIL	TRIL	1.7488	3.7622	1.72
FASN	FASN	1.8422	3.7474	1.7111
TBC1D2	TBC1D2	0.7969	3.7444	1.7111
HID1	HID1	2.3317	3.744	1.7111
GSTA1	GSTA1	-3.1093	3.7418	1.7111
PTGFRN	PTGFRN	1.1168	3.7387	1.7111
FAF1	FAF1	-0.62411	3.7354	1.7111
GORAB	GORAB	-0.75313	3.7345	1.7111
DERA	DERA	-1.0878	3.7334	1.7111
GAS2	GAS2	-1.2541	3.7298	1.7099
SEMA4D	SEMA4D	0.87798	3.7175	1.7027
SLC9A1	SLC9A1	1.3556	3.7154	1.7027
TSG101	TSG101	-0.59463	3.7118	1.7027
CLPX	CLPX	-0.66518	3.7109	1.7027
ACTR3C	ACTR3C	-0.64177	3.7107	1.7027
ACADM	ACADM	-1.1267	3.7067	1.7022
DOPEY2	DOPEY2	0.94929	3.7022	1.7022
PLEKHH3	PLEKHH3	0.96497	3.6993	1.7022
THOC7	THOC7	-0.84474	3.697	1.7022
EYA3	EYA3	-0.58624	3.6934	1.7022
FAM96A	FAM96A	-0.89506	3.6916	1.7022
CEP57	CEP57	-0.89498	3.6872	1.7022
KLHL24	KLHL24	-0.8032	3.6849	1.7022
SIRT5	SIRT5	-0.79253	3.6838	1.7022
ZWILCH	ZWILCH	-0.99458	3.681	1.7022
C3orf17	C3orf17	-0.66697	3.6788	1.7022
NDC1	NDC1	-0.94065	3.6782	1.7022
ATG16L2	ATG16L2	1.3297	3.6762	1.7022
ESD	ESD	-0.8653	3.6756	1.7022
PGM2	PGM2	-0.65361	3.6741	1.7022
MROH1	MROH1	0.86752	3.672	1.7022
NEURL4	NEURL4	0.66353	3.6718	1.7022
PLEKHA2	PLEKHA2	0.85646	3.6699	1.7022
TFPT	TFPT	0.91788	3.6659	1.7004
CHEK2	CHEK2	-1.1313	3.6606	1.6999
CP	CP	-2.6217	3.6602	1.6999
RELT	RELT	0.89874	3.6591	1.6999
SLC16A8	SLC16A8	0.95686	3.6478	1.6956
RDH13	RDH13	1.1444	3.6452	1.6956
PPM1M	PPM1M	0.82605	3.6451	1.6956
IFFO1	IFFO1	0.94997	3.6422	1.6956
CYTH1	CYTH1	0.70634	3.6422	1.6956
HPS5	HPS5	-0.64393	3.6415	1.6956
EHBP1L1	EHBP1L1	1.1372	3.6383	1.6956
CHST1	CHST1	1.4834	3.6363	1.6956
COL1A1	COL1A1	1.7319	3.635	1.6956
COMP	COMP	2.2678	3.6343	1.6956
TNFRSF14	TNFRSF14	1.2742	3.6278	1.6923
AEBP1	AEBP1	1.7094	3.6271	1.6923
ABHD13	ABHD13	-0.71733	3.6235	1.6908
PBX3	PBX3	0.96691	3.6119	1.6842
CD74	CD74	1.36	3.61	1.6842
CIITA	CIITA	0.85814	3.6087	1.6842
SDC4	SDC4	0.8714	3.6078	1.6842
RAB3D	RAB3D	1.4463	3.605	1.6842
PTP4A1	PTP4A1	-0.91142	3.6023	1.6842
SPA17	SPA17	-0.96264	3.6017	1.6842
RP11-195F19.5	RP11-195F19.5	-1.1	3.6014	1.6842
FERMT3	FERMT3	1.0911	3.5981	1.6831
C12orf60	C12orf60	-0.96302	3.5966	1.6831
CFL2	CFL2	-1.1419	3.5928	1.6813
FAM216A	FAM216A	-1.0189	3.5889	1.6792
CDK11A	CDK11A	0.85932	3.5858	1.678
BAX	BAX	0.75202	3.5799	1.6739
STAT2	STAT2	0.72141	3.5758	1.6729
CRISPLD2	CRISPLD2	1.2363	3.5747	1.6729
PTPRCAP	PTPRCAP	1.438	3.5715	1.6729
SIDT2	SIDT2	1.031	3.5712	1.6729
FAM78A	FAM78A	0.96257	3.5697	1.6729
EBPL	EBPL	-1	3.5662	1.6712
C2orf44	C2orf44	-0.57565	3.5643	1.6712
XRCC3	XRCC3	0.9625	3.5606	1.6693
GRIPAP1	GRIPAP1	0.85386	3.5522	1.6645
ANAPC2	ANAPC2	0.99264	3.5509	1.6645
IL16	IL16	0.83986	3.5506	1.6645
TSR2	TSR2	0.76145	3.5455	1.6613
NUP88	NUP88	-0.67264	3.5434	1.661
RHBDF1	RHBDF1	1.1861	3.5358	1.6551
LASP1	LASP1	1.396	3.5295	1.6506
UBXN2A	UBXN2A	-0.97646	3.5278	1.6505
AKR1C1	AKR1C1	-1.7793	3.517	1.643
GDPD5	GDPD5	1.1527	3.5168	1.643
TADA1	TADA1	-0.78691	3.5146	1.6425
LRRC26	LRRC26	2.7735	3.5083	1.638
TPSAB1	TPSAB1	1.9307	3.5015	1.6356
ASCC1	ASCC1	-0.6718	3.5009	1.6356
CYGB	CYGB	1.1608	3.5004	1.6356
ZNF770	ZNF770	-0.66619	3.4976	1.6356
PTGDR	PTGDR	0.4374	3.4975	1.6356
HK1	HK1	1.0309	3.4942	1.6351
HEXDC	HEXDC	0.97333	3.4932	1.6351
EXOC7	EXOC7	0.89762	3.4906	1.6351
DIS3	DIS3	-0.60887	3.4904	1.6351
FXN	FXN	-0.77547	3.4799	1.6263
EPB41L3	EPB41L3	0.90579	3.4744	1.6228
FAM73B	FAM73B	0.68435	3.4728	1.6228
KRIT1	KRIT1	-0.66352	3.4715	1.6228
NFIL3	NFIL3	-1.1558	3.4579	1.6109
DIDO1	DIDO1	0.72504	3.4563	1.6109
LPPR2	LPPR2	1.4456	3.45	1.6076
SLC28A1	SLC28A1	-1.3162	3.4498	1.6076
NBL1	NBL1	1.5873	3.4417	1.6017
SRSF5	SRSF5	0.63993	3.4407	1.6017
FBF1	FBF1	1.039	3.4308	1.5934
EPS8L1	EPS8L1	1.7197	3.4197	1.5838
GALNT16	GALNT16	1.3628	3.4178	1.5835
KIAA1211L	KIAA1211L	1.3405	3.4124	1.581
VWA2	VWA2	1.5449	3.4121	1.581
FAM160B2	FAM160B2	1.1865	3.4073	1.5781
AKT1	AKT1	1.346	3.4043	1.5781
FLI1	FLI1	0.81986	3.4041	1.5781
ADCY6	ADCY6	1.2848	3.4017	1.5781
LINGO3	LINGO3	0.58239	3.4015	1.5781
PNPLA7	PNPLA7	1.286	3.3983	1.5777
NECAB3	NECAB3	1.291	3.398	1.5777
GCLM	GCLM	-0.93275	3.3949	1.5761
AMDHD1	AMDHD1	-1.8261	3.3852	1.5703
CYP51A1	CYP51A1	-0.84733	3.385	1.5703
CCDC88C	CCDC88C	1.3089	3.3846	1.5703
CAMKK1	CAMKK1	0.74052	3.3807	1.5684
TEX30	TEX30	-1.4022	3.3797	1.5684
UAP1	UAP1	-0.72066	3.375	1.5652
FMNL3	FMNL3	0.82083	3.3704	1.5622
ORC2	ORC2	-0.66043	3.369	1.5622
C10orf54	C10orf54	1.0152	3.3664	1.5614
PDGFRB	PDGFRB	1.3529	3.3624	1.5614
STRN4	STRN4	0.89221	3.362	1.5614
STARD4	STARD4	-0.98201	3.3617	1.5614
SIDT1	SIDT1	1.6305	3.3609	1.5614
RELN	RELN	-1.0463	3.3563	1.5582
INPP5D	INPP5D	0.9389	3.3533	1.5567
GART	GART	-0.70969	3.3517	1.5565
IL4R	IL4R	1.0711	3.3502	1.5565
DPT	DPT	1.8271	3.3476	1.5553
NIFK	NIFK	-0.74588	3.3442	1.5541
PTER	PTER	-0.78318	3.3436	1.5541
NSUN6	NSUN6	-0.98281	3.3382	1.5513
TF	TF	-3.4231	3.3379	1.5513
TOM1L2	TOM1L2	0.7331	3.3301	1.5449
UAP1L1	UAP1L1	0.91528	3.3228	1.5398
THNSL1	THNSL1	-1.3586	3.3222	1.5398
ITGB2	ITGB2	1.3356	3.3181	1.537
NAGK	NAGK	0.73493	3.3145	1.5349
ADAMTS2	ADAMTS2	1.3812	3.3091	1.5346
SNRNP70	SNRNP70	0.90781	3.3086	1.5346
AGMO	AGMO	-1.6606	3.3084	1.5346
RFC4	RFC4	-0.85804	3.3082	1.5346
SIPA1	SIPA1	1.0326	3.3047	1.5346
RAPGEF1	RAPGEF1	0.78088	3.3022	1.5346
HECTD4	HECTD4	0.69413	3.3008	1.5346
RBBP8	RBBP8	-0.99659	3.3004	1.5346
NRROS	NRROS	0.83219	3.2989	1.5346
RMND5A	RMND5A	-0.67697	3.2984	1.5346
RNF219	RNF219	-0.66718	3.2982	1.5346
SSX2IP	SSX2IP	-0.81709	3.2979	1.5346
TRAF1	TRAF1	0.87539	3.2918	1.5311
ICE2	ICE2	-0.68435	3.2914	1.5311
GAL3ST1	GAL3ST1	-0.51741	3.2904	1.5311
EPT1	EPT1	-0.69745	3.285	1.5277
VNN1	VNN1	-2.0096	3.2843	1.5277
TRIM62	TRIM62	0.96272	3.2819	1.5275
INSIG1	INSIG1	-1.0384	3.2815	1.5275
JAK3	JAK3	1.0345	3.2777	1.5266
FAM60A	FAM60A	-1.7495	3.2774	1.5266
CCDC77	CCDC77	-0.9469	3.2766	1.5266
TMEM229B	TMEM229B	1.2253	3.275	1.5266
TMEM74B	TMEM74B	0.81997	3.2723	1.5266
F5	F5	-1.7634	3.271	1.5266
BRAT1	BRAT1	0.78513	3.2705	1.5266
DOK3	DOK3	0.86851	3.2703	1.5266
WDFY4	WDFY4	0.63314	3.2663	1.5258
ABCA7	ABCA7	1.1205	3.2663	1.5258
RPL22L1	RPL22L1	-1.165	3.2657	1.5258
NFU1	NFU1	-0.85797	3.263	1.5255
SNPH	SNPH	1.3589	3.2628	1.5255
PCDHGC3	PCDHGC3	0.74561	3.2616	1.5255
RPF1	RPF1	-0.77453	3.2588	1.5251
SLC25A30	SLC25A30	-0.57521	3.2584	1.5251
IQCE	IQCE	0.95028	3.2574	1.5251
PCOLCE	PCOLCE	1.4765	3.2554	1.5243
DPYS	DPYS	-2.4976	3.2516	1.5218
TMC8	TMC8	1.1581	3.246	1.5174
KIAA1324	KIAA1324	2.2595	3.2432	1.5158
FKBP2	FKBP2	0.82494	3.2415	1.5157
ASUN	ASUN	-1.0152	3.2387	1.5157
SLC25A13	SLC25A13	-0.81722	3.2373	1.5157
UTP11L	UTP11L	-0.77862	3.235	1.5157
SPAST	SPAST	-0.72326	3.2341	1.5157
PPP1R9B	PPP1R9B	1.3897	3.2334	1.5157
ITIH2	ITIH2	-3.28	3.2332	1.5157
UTP20	UTP20	-0.5525	3.2327	1.5157
DECR1	DECR1	-0.94489	3.2322	1.5157
DCLRE1A	DCLRE1A	-0.68556	3.2307	1.5154
MAT2A	MAT2A	0.63094	3.2285	1.5149
DDX47	DDX47	-0.70927	3.2278	1.5149
UGP2	UGP2	-0.96387	3.2236	1.5132
GTF2A2	GTF2A2	-0.8692	3.2235	1.5132
LZTFL1	LZTFL1	-0.85527	3.2225	1.5132
MXI1	MXI1	-0.87249	3.2206	1.5124
CHMP4C	CHMP4C	-1.0448	3.2176	1.512
HSPB11	HSPB11	-1.0166	3.2156	1.512
RMND1	RMND1	-1.069	3.2154	1.512
ACAT1	ACAT1	-1.0887	3.2145	1.512
GAB3	GAB3	0.55829	3.2143	1.512
COL1A2	COL1A2	1.4499	3.2112	1.5104
ARSE	ARSE	-1.7281	3.2104	1.5104
C14orf159	C14orf159	0.89825	3.2078	1.5093
TELO2	TELO2	0.93559	3.207	1.5093
DTX2	DTX2	0.89931	3.205	1.5092
GDA	GDA	-1.3875	3.2039	1.5092
SLC37A1	SLC37A1	0.92588	3.2035	1.5092
ARHGAP33	ARHGAP33	1.0797	3.2009	1.5078
BCHE	BCHE	-1.6771	3.1997	1.5077
CCDC88B	CCDC88B	0.95558	3.1965	1.5066
ZRANB3	ZRANB3	-0.62358	3.1963	1.5066
TNFRSF4	TNFRSF4	0.95326	3.1946	1.5063
CACNB3	CACNB3	1.1648	3.1935	1.5063
RILPL1	RILPL1	0.82078	3.1894	1.5063
PSAP	PSAP	0.9414	3.189	1.5063
TRPV2	TRPV2	0.73678	3.189	1.5063
ARL5B	ARL5B	-1.0446	3.1869	1.5063
MRPL47	MRPL47	-0.76807	3.1869	1.5063
AGT	AGT	-2.7903	3.184	1.5063
HAUS1	HAUS1	-1.1927	3.1839	1.5063
LRRC18	LRRC18	0.14134	3.1835	1.5063
CDK5RAP3	CDK5RAP3	0.98369	3.1815	1.5063
AKR1C4	AKR1C4	-2.0638	3.1814	1.5063
TRPM2	TRPM2	0.83886	3.18	1.5063
TMEM74	TMEM74	-0.75401	3.1799	1.5063
NOD1	NOD1	0.59934	3.1794	1.5063
MAPK11	MAPK11	1.0289	3.1771	1.5051
ETNPPL	ETNPPL	-1.7867	3.1748	1.5039
PLA2G4F	PLA2G4F	0.93162	3.1723	1.5024
RAD51AP1	RAD51AP1	-1.0416	3.1704	1.5016
PRR15L	PRR15L	1.5039	3.1689	1.5012
DUS1L	DUS1L	0.97666	3.1673	1.5006
PTCD3	PTCD3	-0.60191	3.1662	1.5006
IL21R	IL21R	0.87292	3.1632	1.4987
PTPN4	PTPN4	-0.7029	3.1606	1.4984
TMEM139	TMEM139	-1.2828	3.1598	1.4984
ATP9A	ATP9A	0.99593	3.1586	1.4984
RPS7	RPS7	-1.0645	3.1567	1.4984
EVI5L	EVI5L	0.86505	3.1545	1.4984
MAD1L1	MAD1L1	0.809	3.153	1.4984
C11orf74	C11orf74	-0.67707	3.1528	1.4984
PLBD2	PLBD2	0.79552	3.1513	1.4984
TRMT1L	TRMT1L	-0.69329	3.1508	1.4984
CANT1	CANT1	1.43	3.1484	1.4984
LENG8	LENG8	1.1134	3.1467	1.4984
PHYH	PHYH	-1.3997	3.1464	1.4984
SLC22A18AS	SLC22A18AS	-0.90711	3.1446	1.4984
MYO1G	MYO1G	0.89937	3.1437	1.4984
CCDC22	CCDC22	0.92027	3.1417	1.4984
RBM3	RBM3	0.75621	3.1407	1.4984
CCDC64B	CCDC64B	1.2269	3.1404	1.4984
ATF1	ATF1	-0.60818	3.1403	1.4984
LEMD2	LEMD2	0.62564	3.1379	1.4984
ACVRL1	ACVRL1	0.86233	3.1379	1.4984
MXRA8	MXRA8	1.5643	3.1379	1.4984
ING3	ING3	-0.79028	3.1366	1.4984
SDHAF3	SDHAF3	-1.1985	3.1358	1.4984
RASGRP2	RASGRP2	0.9957	3.1346	1.4984
ABCA2	ABCA2	1.2145	3.1342	1.4984
SEPN1	SEPN1	1.235	3.134	1.4984
HEXIM1	HEXIM1	1.0072	3.1332	1.4984
SNTB2	SNTB2	0.56035	3.1329	1.4984
TRPM8	TRPM8	-0.95896	3.1314	1.4984
MFN1	MFN1	-0.56784	3.1313	1.4984
MET	MET	-1.3813	3.1312	1.4984
C17orf62	C17orf62	0.91978	3.1287	1.497
CNDP1	CNDP1	-1.4505	3.1275	1.4967
ZNF644	ZNF644	-0.64801	3.1239	1.4942
KIAA0895L	KIAA0895L	0.93504	3.1199	1.4913
MLIP	MLIP	-1.1254	3.1191	1.4913
CPSF3	CPSF3	-0.65124	3.117	1.4902
NPTXR	NPTXR	1.4391	3.1142	1.4894
PRTFDC1	PRTFDC1	-1.4774	3.113	1.4894
ASAH1	ASAH1	0.85704	3.1117	1.4894
SERPINA6	SERPINA6	-2.897	3.1115	1.4894
PGS1	PGS1	0.99935	3.1114	1.4894
SH2B1	SH2B1	0.98687	3.1085	1.4887
LACTB2	LACTB2	-1.2571	3.1081	1.4887
SLC6A6	SLC6A6	0.87267	3.1067	1.4887
EBF1	EBF1	0.97081	3.1062	1.4887
DDX20	DDX20	-0.5963	3.1049	1.4887
SGK3	SGK3	-1.5605	3.1041	1.4887
KCNQ1	KCNQ1	0.93006	3.1038	1.4887
KIF18A	KIF18A	-0.92613	3.1012	1.4887
EGFL7	EGFL7	1.2622	3.101	1.4887
MMP2	MMP2	1.8187	3.1002	1.4887
ZNF135	ZNF135	1.1206	3.0995	1.4887
EFEMP2	EFEMP2	1.1983	3.099	1.4887
FGD2	FGD2	0.84375	3.0974	1.4887
CRP	CRP	-3.5702	3.0956	1.4887
RAB31	RAB31	0.87958	3.0931	1.4887
LMF1	LMF1	0.7964	3.0927	1.4887
TBC1D9B	TBC1D9B	1.2255	3.0919	1.4887
BTBD1	BTBD1	-0.55496	3.0916	1.4887
GIMAP1	GIMAP1	0.87088	3.0915	1.4887
APCS	APCS	-3.5088	3.0913	1.4887
NLRC5	NLRC5	1.0551	3.0907	1.4887
LYRM4	LYRM4	-0.65166	3.0898	1.4887
MRPL39	MRPL39	-0.70176	3.0884	1.4887
TNFRSF6B	TNFRSF6B	0.91428	3.0877	1.4887
JAG2	JAG2	1.2061	3.0864	1.4887
SPARC	SPARC	1.1468	3.0858	1.4887
IGSF3	IGSF3	1.1911	3.0849	1.4887
FETUB	FETUB	-2.0503	3.0845	1.4887
IKZF1	IKZF1	0.92329	3.082	1.4874
ANGPT4	ANGPT4	0.33909	3.0809	1.4874
NME7	NME7	-0.95899	3.0795	1.4874
PPP1R3D	PPP1R3D	0.89503	3.0785	1.4874
CCDC138	CCDC138	-1.0624	3.0773	1.4874
PROM2	PROM2	1.7174	3.0753	1.4874
TM4SF4	TM4SF4	-2.4494	3.0751	1.4874
THBD	THBD	0.95687	3.075	1.4874
C5	C5	-1.9584	3.0726	1.4874
AP5Z1	AP5Z1	0.92409	3.0725	1.4874
HIP1R	HIP1R	0.88758	3.0717	1.4874
NIN	NIN	0.52391	3.0716	1.4874
ARL6	ARL6	-1.0176	3.0715	1.4874
BPHL	BPHL	-0.71597	3.0651	1.4819
ATF2	ATF2	-0.49344	3.0626	1.4802
DNASE1	DNASE1	0.95042	3.0586	1.479
KIAA1462	KIAA1462	0.83292	3.0574	1.479
SCHIP1	SCHIP1	-1.1987	3.0572	1.479
ACAP1	ACAP1	0.93081	3.0571	1.479
AKNA	AKNA	0.88309	3.057	1.479
P4HA1	P4HA1	-0.77569	3.0536	1.4766
DCUN1D1	DCUN1D1	-0.50205	3.0516	1.4754
FGGY	FGGY	-0.95257	3.0507	1.4754
NCLN	NCLN	0.74955	3.0482	1.4738
TRIQK	TRIQK	-1.0438	3.0466	1.473
PACS2	PACS2	1.0188	3.045	1.4727
ERGIC1	ERGIC1	1.3044	3.0446	1.4727
KLHL6	KLHL6	0.62775	3.038	1.4703
MRC2	MRC2	1.1483	3.0376	1.4703
CDK8	CDK8	-0.86428	3.0375	1.4703
MDGA1	MDGA1	0.58047	3.0373	1.4703
CSAD	CSAD	1.2646	3.0371	1.4703
C3orf80	C3orf80	0.72155	3.0369	1.4703
RBBP4	RBBP4	-0.61198	3.0356	1.4703
HDAC7	HDAC7	1.0766	3.0353	1.4703
PRPF31	PRPF31	0.72758	3.0345	1.4703
ATP6AP1	ATP6AP1	1.118	3.0331	1.4697
SLC25A29	SLC25A29	1.2731	3.0323	1.4697
PLCB2	PLCB2	0.97052	3.0296	1.4679
TMED8	TMED8	0.53109	3.0269	1.4667
WDR12	WDR12	-0.61002	3.0263	1.4667
MZB1	MZB1	1.6918	3.0258	1.4667
KCTD15	KCTD15	1.1824	3.0245	1.4662
TMEM63C	TMEM63C	1.649	3.0227	1.4652
PLXND1	PLXND1	1.2046	3.0219	1.4652
PACRGL	PACRGL	-0.61937	3.0178	1.4619
PXN	PXN	1.0576	3.0149	1.4599
UBE2G1	UBE2G1	-0.58205	3.0124	1.4582
RNF166	RNF166	0.77556	3.0095	1.4566
SOWAHD	SOWAHD	0.64809	3.009	1.4566
COL6A1	COL6A1	1.5878	3.0084	1.4566
HRH2	HRH2	0.39639	3.0064	1.4556
TSPAN15	TSPAN15	1.5208	3.0057	1.4556
GPR153	GPR153	1.0089	3.0036	1.4547
WDR36	WDR36	-0.58101	3.0032	1.4547
ZFYVE21	ZFYVE21	0.76775	3.0014	1.4538
PLD3	PLD3	0.93458	2.998	1.4537
HFE2	HFE2	-1.4499	2.9974	1.4537
USP20	USP20	0.80088	2.9971	1.4537
UGT2B7	UGT2B7	-2.5221	2.997	1.4537
DNAJC5	DNAJC5	0.84047	2.9963	1.4537
SAA4	SAA4	-2.8805	2.9962	1.4537
HLA-A	HLA-A	0.90415	2.9956	1.4537
PEX1	PEX1	-0.61381	2.9925	1.4513
FGR	FGR	0.88865	2.9901	1.4502
TMEM205	TMEM205	0.93547	2.9897	1.4502
SYTL1	SYTL1	1.1302	2.9878	1.4496
SLC37A2	SLC37A2	0.86823	2.9872	1.4496
RNF213	RNF213	1.0597	2.9868	1.4496
ARMC10	ARMC10	-0.72473	2.983	1.4466
EHHADH	EHHADH	-1.4508	2.9802	1.4459
MTRF1	MTRF1	-0.78802	2.9797	1.4459
LHFP	LHFP	1.025	2.9792	1.4459
SEC14L1	SEC14L1	0.68022	2.9782	1.4459
MYLIP	MYLIP	0.89221	2.9774	1.4459
TMED9	TMED9	0.74529	2.977	1.4459
CCNB1IP1	CCNB1IP1	-1.0135	2.9766	1.4459
ACTL6A	ACTL6A	-0.77734	2.976	1.4459
SLC39A7	SLC39A7	0.71686	2.9728	1.4435
DPH5	DPH5	-0.82341	2.9712	1.4432
LIN9	LIN9	-1.0998	2.9703	1.4432
EFCAB7	EFCAB7	-0.88013	2.97	1.4432
EVL	EVL	1.3375	2.9694	1.4432
TMEM175	TMEM175	1.0428	2.9679	1.4424
ARAP1	ARAP1	0.93834	2.9658	1.4412
CPB2	CPB2	-2.3233	2.9648	1.441
SOCS2	SOCS2	1.2113	2.9642	1.441
METTL4	METTL4	-0.74216	2.9632	1.4408
SH3RF3	SH3RF3	0.79607	2.9623	1.4407
MAT1A	MAT1A	-2.754	2.9611	1.4403
WDFY1	WDFY1	0.47604	2.9598	1.4399
LYZ	LYZ	1.4182	2.9585	1.4399
ARSA	ARSA	0.91305	2.9573	1.4399
PPP1R16B	PPP1R16B	0.9239	2.9572	1.4399
CLYBL	CLYBL	-0.88611	2.9552	1.4399
SUSD6	SUSD6	0.80603	2.9545	1.4399
CD68	CD68	1.0606	2.9539	1.4399
NDUFB3	NDUFB3	-1.1875	2.9537	1.4399
FAM167A	FAM167A	0.91408	2.9526	1.4399
SMARCC2	SMARCC2	0.643	2.9521	1.4399
METTL8	METTL8	-0.74145	2.9508	1.4399
CBR3	CBR3	1.179	2.9507	1.4399
PPM1N	PPM1N	-0.97951	2.9502	1.4399
CHMP2A	CHMP2A	0.94888	2.9501	1.4399
HLA-DQB1	HLA-DQB1	1.292	2.9453	1.4361
MZT1	MZT1	-0.97207	2.9448	1.4361
ENTPD6	ENTPD6	0.83161	2.9422	1.4341
ARHGAP8	ARHGAP8	1.2008	2.9395	1.4326
NMD3	NMD3	-0.70635	2.9391	1.4326
TPP2	TPP2	-0.55168	2.936	1.4306
SPINT2	SPINT2	1.2689	2.9356	1.4306
SERPINA7	SERPINA7	-2.1028	2.9343	1.4303
GRM4	GRM4	1.1263	2.9339	1.4303
RPP40	RPP40	-0.84615	2.933	1.4301
CNKSR3	CNKSR3	-0.75841	2.9315	1.4299
DUS4L	DUS4L	-0.84054	2.9313	1.4299
GTF2B	GTF2B	-0.70373	2.9302	1.4297
OIT3	OIT3	-1.319	2.9296	1.4297
CLCN7	CLCN7	0.93688	2.9272	1.428
PRG4	PRG4	-1.8289	2.9265	1.428
ZNF512B	ZNF512B	0.86411	2.9227	1.4261
MTCH2	MTCH2	-0.56039	2.9213	1.4261
NUP54	NUP54	-0.58974	2.9212	1.4261
HRSP12	HRSP12	-1.5014	2.9205	1.4261
SLC25A28	SLC25A28	0.65843	2.9199	1.4261
MAFB	MAFB	1.1571	2.9198	1.4261
YTHDF3	YTHDF3	-0.459	2.9195	1.4261
ORC4	ORC4	-0.79186	2.9177	1.425
IL18BP	IL18BP	0.84023	2.9169	1.4249
IL10RA	IL10RA	1.0242	2.9127	1.4221
TRIM26	TRIM26	0.75693	2.9127	1.4221
PIGP	PIGP	-0.48945	2.912	1.4221
GC	GC	-3.5419	2.9111	1.422
ACE	ACE	1.229	2.9094	1.421
MUM1	MUM1	0.71898	2.9065	1.4188
SLC9A3R1	SLC9A3R1	1.3115	2.905	1.4187
ALDH3B2	ALDH3B2	2.1841	2.905	1.4187
C4BPA	C4BPA	-2.8846	2.9031	1.4175
PTOV1	PTOV1	0.82356	2.9014	1.4165
PAICS	PAICS	-0.77189	2.9005	1.4163
ZNF92	ZNF92	-0.76604	2.8991	1.4162
MTTP	MTTP	-1.8476	2.899	1.4162
ANGPTL3	ANGPTL3	-1.378	2.8934	1.4133
KPNA3	KPNA3	-0.62232	2.8934	1.4133
NLRP1	NLRP1	0.9056	2.8934	1.4133
MAP3K2	MAP3K2	-0.56911	2.8933	1.4133
TNKS1BP1	TNKS1BP1	1.0216	2.8916	1.4124
MTFR1	MTFR1	-1.0415	2.8907	1.4124
FAM175A	FAM175A	-0.66491	2.8902	1.4124
SPI1	SPI1	0.99332	2.8896	1.4124
CYTH2	CYTH2	0.82105	2.889	1.4124
CCDC58	CCDC58	-1.1191	2.8881	1.4123
UGT2B4	UGT2B4	-2.518	2.8873	1.4122
PNPT1	PNPT1	-0.81894	2.8866	1.4122
SYNE3	SYNE3	0.69185	2.8855	1.4122
TNFRSF25	TNFRSF25	0.88462	2.885	1.4122
EVPL	EVPL	1.309	2.8841	1.4122
PSMC5	PSMC5	0.91401	2.8837	1.4122
FGL1	FGL1	-3.1746	2.8832	1.4122
PNO1	PNO1	-0.83946	2.8823	1.4119
APLF	APLF	-0.84648	2.8811	1.4114
PIGBOS1	PIGBOS1	-1.3407	2.8804	1.4114
HLA-E	HLA-E	0.8969	2.8798	1.4114
CYP2C18	CYP2C18	-1.5748	2.8783	1.4107
TMEM204	TMEM204	1.1122	2.8766	1.4106
CCDC154	CCDC154	1.3796	2.8764	1.4106
CYP2C8	CYP2C8	-2.6455	2.8762	1.4106
KCNAB2	KCNAB2	0.71448	2.8743	1.4098
SENP2	SENP2	-0.53166	2.874	1.4098
GSE1	GSE1	1.2337	2.8727	1.4097
N6AMT2	N6AMT2	-0.83833	2.8726	1.4097
ITPK1	ITPK1	0.99761	2.8719	1.4096
PSMG1	PSMG1	-0.78841	2.8695	1.4083
HNF4G	HNF4G	-1.176	2.8688	1.4083
CAPNS1	CAPNS1	0.85134	2.8686	1.4083
TGFBR2	TGFBR2	1.0079	2.867	1.4078
SKA3	SKA3	-1.1507	2.8667	1.4078
PRKCD	PRKCD	1.19	2.8651	1.407
SRSF9	SRSF9	0.75245	2.8646	1.407
SLC29A1	SLC29A1	0.99973	2.8632	1.4063
FBXW4	FBXW4	0.77869	2.8612	1.4051
ARHGAP9	ARHGAP9	0.93398	2.8605	1.4051
TBC1D2B	TBC1D2B	0.63722	2.86	1.4051
E4F1	E4F1	0.91019	2.8578	1.4035
PBXIP1	PBXIP1	0.75138	2.8572	1.4035
APOH	APOH	-3.8919	2.856	1.4031
WDR78	WDR78	-0.74603	2.8552	1.4031
TGS1	TGS1	-0.81696	2.8542	1.4031
CFI	CFI	-1.8082	2.8539	1.4031
C9	C9	-2.7452	2.8535	1.4031
MN1	MN1	0.80171	2.8523	1.4026
GMIP	GMIP	0.8159	2.8516	1.4025
TSPYL1	TSPYL1	0.96989	2.8478	1.3994
C11orf57	C11orf57	-0.8003	2.8468	1.399
SLC9A3	SLC9A3	1.0719	2.845	1.3978
MOB3A	MOB3A	0.91805	2.8431	1.3976
IGFBP1	IGFBP1	-2.4384	2.8425	1.3976
TTPA	TTPA	-1.788	2.8424	1.3976
C9orf72	C9orf72	-1.0288	2.8422	1.3976
ALB	ALB	-4.8023	2.8409	1.3976
LRP10	LRP10	1.1676	2.8407	1.3976
C7orf43	C7orf43	0.58754	2.8402	1.3976
LGMN	LGMN	0.74754	2.8388	1.3968
TNRC18	TNRC18	1.2157	2.8375	1.3964
ZEB2	ZEB2	0.67681	2.8372	1.3964
TBCEL	TBCEL	-0.57171	2.8361	1.3964
BCL2L10	BCL2L10	-1.0101	2.8357	1.3964
HKR1	HKR1	0.65232	2.8352	1.3964
ATP2C2	ATP2C2	1.3602	2.8346	1.3963
ITGA11	ITGA11	1.0322	2.8335	1.396
OS9	OS9	0.77021	2.8328	1.3959
OLFML3	OLFML3	1.3185	2.8293	1.3932
TBC1D10C	TBC1D10C	1.1152	2.8285	1.3932
SERPINB5	SERPINB5	-1.9064	2.8283	1.3932
NKD2	NKD2	1.0612	2.827	1.3925
VAV1	VAV1	0.81367	2.825	1.3912
CDC37	CDC37	1.1722	2.823	1.3901
FYCO1	FYCO1	0.78891	2.8227	1.3901
BTBD19	BTBD19	0.75216	2.8214	1.3895
C1QBP	C1QBP	-0.6585	2.8197	1.3889
DCLK1	DCLK1	1.1611	2.8196	1.3889
GATA2	GATA2	1.4463	2.8166	1.3871
ARHGAP30	ARHGAP30	0.8272	2.8166	1.3871
OGFR	OGFR	0.93193	2.8155	1.3867
RWDD2B	RWDD2B	-0.79081	2.8124	1.3856
DIO1	DIO1	-1.4963	2.8121	1.3856
FAM110A	FAM110A	1.3223	2.8116	1.3856
KCTD12	KCTD12	1.0646	2.8115	1.3856
VTA1	VTA1	-0.50026	2.8111	1.3856
MRPS22	MRPS22	-0.55786	2.8101	1.3856
POLR3G	POLR3G	-1.1566	2.8099	1.3856
C1orf53	C1orf53	-1.325	2.8089	1.3856
PARVG	PARVG	0.75322	2.8075	1.3856
DEPDC1	DEPDC1	-1.3958	2.8074	1.3856
KPTN	KPTN	0.63606	2.8066	1.3856
SEPSECS	SEPSECS	-0.74407	2.8066	1.3856
CYP3A5	CYP3A5	-1.2755	2.8063	1.3856
MRPS33	MRPS33	-0.72471	2.8058	1.3856
PAH	PAH	-2.0649	2.8045	1.3849
CTDSPL2	CTDSPL2	-0.57661	2.8036	1.3849
POLR2K	POLR2K	-0.97401	2.8033	1.3849
TCTEX1D4	TCTEX1D4	0.3532	2.8011	1.3842
UGT2B15	UGT2B15	-2.1715	2.8003	1.3842
CD33	CD33	0.55484	2.8003	1.3842
BATF	BATF	1.2237	2.8002	1.3842
NADSYN1	NADSYN1	0.84761	2.7976	1.3826
SLC2A2	SLC2A2	-1.9384	2.7974	1.3826
GALNT10	GALNT10	1.2284	2.7961	1.3822
MEOX2	MEOX2	0.96716	2.7958	1.3822
HAO1	HAO1	-2.256	2.7938	1.3808
GLRX3	GLRX3	-0.68043	2.793	1.3805
RPL35A	RPL35A	-0.76283	2.7915	1.3803
PREX1	PREX1	1.2168	2.7913	1.3803
GET4	GET4	0.92814	2.7896	1.3803
BIRC2	BIRC2	-0.71743	2.7896	1.3803
LMAN2	LMAN2	0.9313	2.7894	1.3803
FCN3	FCN3	-1.6624	2.7883	1.3803
CPSF3L	CPSF3L	0.67896	2.7882	1.3803
CYP39A1	CYP39A1	-1.7456	2.788	1.3803
BTF3L4	BTF3L4	-0.96481	2.7863	1.3795
TSC2	TSC2	0.87063	2.786	1.3795
N4BP2	N4BP2	-0.50306	2.7854	1.3794
SLC39A11	SLC39A11	0.76556	2.7835	1.3787
CARD8	CARD8	0.56632	2.783	1.3787
NAA40	NAA40	0.66221	2.7825	1.3787
STAB2	STAB2	-0.72902	2.7823	1.3787
ALDH8A1	ALDH8A1	-1.6368	2.7817	1.3787
HRG	HRG	-3.5124	2.7811	1.3787
RMND5B	RMND5B	0.91053	2.7794	1.3783
TANK	TANK	-0.56266	2.7793	1.3783
IL1RAP	IL1RAP	-0.86554	2.7786	1.3783
CHD3	CHD3	0.78795	2.778	1.3783
MMP7	MMP7	-2.5124	2.7778	1.3783
CD7	CD7	1.1085	2.7771	1.3782
ARG1	ARG1	-2.0087	2.7751	1.3773
DENND1C	DENND1C	0.82599	2.775	1.3773
RFPL1	RFPL1	-0.62442	2.7746	1.3773
OTC	OTC	-2.0335	2.7725	1.376
CECR1	CECR1	1.0373	2.7721	1.376
SASH3	SASH3	0.95438	2.7714	1.3759
D2HGDH	D2HGDH	1.2533	2.7699	1.375
MZF1	MZF1	1.1098	2.7684	1.3741
ZNF17	ZNF17	0.53699	2.7673	1.3735
ITGAX	ITGAX	0.79	2.7657	1.3735
KLKB1	KLKB1	-1.8826	2.764	1.3735
GOLGA3	GOLGA3	0.70885	2.7635	1.3735
LIPT1	LIPT1	-0.65533	2.7629	1.3735
RPS27A	RPS27A	-0.85944	2.7625	1.3735
MMP25	MMP25	0.71245	2.7625	1.3735
LECT2	LECT2	-2.0089	2.762	1.3735
MAPK8IP3	MAPK8IP3	1.0513	2.7616	1.3735
ADH6	ADH6	-1.798	2.7614	1.3735
KLHL18	KLHL18	0.60099	2.7605	1.3735
PSMB10	PSMB10	0.72367	2.7605	1.3735
DNTTIP2	DNTTIP2	-0.58188	2.7604	1.3735
MRPL42	MRPL42	-0.67553	2.7595	1.3735
AADAC	AADAC	-2.3103	2.7593	1.3735
SULT2A1	SULT2A1	-2.4698	2.7574	1.3721
PON1	PON1	-1.9871	2.7558	1.3712
ATP2B2	ATP2B2	-1.0358	2.7554	1.3712
C6orf47	C6orf47	0.62856	2.7545	1.3708
ZBTB7A	ZBTB7A	0.99138	2.7529	1.3698
COTL1	COTL1	1.2267	2.7498	1.3672
INPPL1	INPPL1	0.98938	2.7484	1.3666
EIF3E	EIF3E	-0.93229	2.7478	1.3666
ADH1A	ADH1A	-2.4563	2.7475	1.3666
ABC7-42404400C24.1	ABC7-42404400C24.1	0.39656	2.7465	1.3666
NIF3L1	NIF3L1	-0.49677	2.7463	1.3666
CAPN10	CAPN10	0.72344	2.7438	1.3657
PON2	PON2	-0.64495	2.7436	1.3657
PSMC2	PSMC2	-0.56214	2.7431	1.3657
GRK6	GRK6	0.93323	2.743	1.3657
NAPEPLD	NAPEPLD	-0.75556	2.7427	1.3657
BCL2L1	BCL2L1	0.78523	2.7415	1.3651
EHBP1	EHBP1	-0.66727	2.7401	1.3646
TATDN3	TATDN3	-0.74601	2.7399	1.3646
CFTR	CFTR	-1.1078	2.7378	1.3635
EPPK1	EPPK1	1.073	2.7376	1.3635
ZNF33B	ZNF33B	-0.67649	2.7373	1.3635
METTL5	METTL5	-0.73391	2.7335	1.3607
OR10AD1	OR10AD1	0.1806	2.7333	1.3607
NCMAP	NCMAP	-0.7795	2.7318	1.3607
TRPT1	TRPT1	0.6714	2.7316	1.3607
TREML1	TREML1	0.47466	2.7312	1.3607
GTF2H1	GTF2H1	-0.4318	2.7309	1.3607
CCM2	CCM2	0.74754	2.7298	1.3607
DOCK6	DOCK6	0.74388	2.7297	1.3607
LUM	LUM	1.376	2.7296	1.3607
RB1CC1	RB1CC1	-0.88255	2.7284	1.3601
PRKCI	PRKCI	-0.65052	2.7275	1.3598
SASS6	SASS6	-0.79409	2.727	1.3598
ACOT12	ACOT12	-1.363	2.7259	1.3598
BRF1	BRF1	0.61294	2.7256	1.3598
GBE1	GBE1	-0.82746	2.7244	1.3598
FDXACB1	FDXACB1	-0.68572	2.7242	1.3598
KCTD10	KCTD10	0.4712	2.7241	1.3598
ITGB3BP	ITGB3BP	-1.0665	2.7235	1.3598
PLCG1	PLCG1	0.80341	2.7231	1.3598
LTC4S	LTC4S	1.1158	2.7225	1.3598
PHYKPL	PHYKPL	0.7896	2.7222	1.3598
PLG	PLG	-2.8941	2.7211	1.3596
PLA2G4B	PLA2G4B	0.88318	2.7208	1.3596
DNAJB9	DNAJB9	-0.84438	2.72	1.3596
GFM1	GFM1	-0.47587	2.7189	1.3596
FGB	FGB	-4.0973	2.7186	1.3596
AFM	AFM	-2.2808	2.7184	1.3596
SPC25	SPC25	-1.1556	2.7183	1.3596
BAZ2A	BAZ2A	0.60017	2.7157	1.3576
LDB1	LDB1	0.78675	2.715	1.3576
KANK2	KANK2	0.98068	2.7137	1.3576
CFHR1	CFHR1	-2.5998	2.7137	1.3576
LARP1B	LARP1B	-0.67309	2.7135	1.3576
FBXL4	FBXL4	-0.54038	2.7127	1.3576
SLA2	SLA2	0.53463	2.7119	1.3576
KNG1	KNG1	-2.8415	2.7117	1.3576
DAO	DAO	-1.5744	2.7112	1.3576
WNT9A	WNT9A	1.0797	2.7111	1.3576
COL6A3	COL6A3	1.4059	2.7096	1.3566
ZNF541	ZNF541	0.83879	2.7088	1.3565
MIB2	MIB2	1.0345	2.7082	1.3565
CXCR3	CXCR3	1.0738	2.7076	1.3565
ZNF784	ZNF784	0.76501	2.7074	1.3565
ZNF684	ZNF684	-0.70646	2.7058	1.3558
HARS	HARS	0.42405	2.7055	1.3558
CLEC4M	CLEC4M	-0.96168	2.705	1.3558
ACSS1	ACSS1	1.2255	2.7046	1.3558
PTBP2	PTBP2	-0.58443	2.7038	1.3556
APOM	APOM	-1.3208	2.7029	1.3556
CYP2E1	CYP2E1	-3.1736	2.7025	1.3556
EFNB2	EFNB2	1.005	2.7019	1.3556
PPDPF	PPDPF	0.94997	2.7016	1.3556
IRF1	IRF1	0.93213	2.7013	1.3556
PFDN4	PFDN4	-1.5128	2.6992	1.354
ARRDC1	ARRDC1	1.1966	2.6985	1.354
HNRNPM	HNRNPM	0.61305	2.6978	1.354
SIRT7	SIRT7	0.78046	2.6978	1.354
ITGB5	ITGB5	1.1835	2.6954	1.3529
ZBTB17	ZBTB17	0.61326	2.6946	1.3529
SPP2	SPP2	-2.2155	2.6943	1.3529
ANKRD46	ANKRD46	-0.8286	2.6942	1.3529
CDC123	CDC123	-0.77031	2.6941	1.3529
FAM73A	FAM73A	-0.73331	2.6929	1.3522
ZNF827	ZNF827	0.90555	2.6919	1.3521
SLC30A10	SLC30A10	-1.4655	2.6917	1.3521
SYNJ2	SYNJ2	0.69818	2.6912	1.3521
KLK4	KLK4	1.2018	2.6907	1.3521
UGT2A3	UGT2A3	-0.9725	2.6861	1.3481
PALD1	PALD1	0.80076	2.6839	1.3481
OBP2B	OBP2B	-2.199	2.6836	1.3481
CRIP1	CRIP1	1.8809	2.6835	1.3481
F12	F12	-1.6941	2.683	1.3481
CFHR2	CFHR2	-2.2545	2.6823	1.3481
WDR75	WDR75	-0.63476	2.6821	1.3481
DNAJC24	DNAJC24	-0.49488	2.6815	1.3481
SPRY1	SPRY1	0.87826	2.6813	1.3481
TPCN1	TPCN1	0.90084	2.681	1.3481
COG5	COG5	-0.55089	2.6793	1.3481
INPP4A	INPP4A	0.55238	2.6792	1.3481
AMN1	AMN1	-0.95531	2.6791	1.3481
BLVRB	BLVRB	1.6207	2.679	1.3481
GTPBP10	GTPBP10	-0.77243	2.6789	1.3481
MATK	MATK	0.919	2.6788	1.3481
KCNIP1	KCNIP1	-0.54015	2.676	1.3467
GSTA2	GSTA2	-2.0637	2.6753	1.3467
2006-09-01	2006-09-01	0.72209	2.6747	1.3467
PI4K2B	PI4K2B	-0.70262	2.6739	1.3467
LENG1	LENG1	0.63115	2.6736	1.3467
ARID3C	ARID3C	-0.87913	2.6735	1.3467
TBCE	TBCE	-0.72569	2.6731	1.3467
VEPH1	VEPH1	-0.62241	2.6729	1.3467
SCG5	SCG5	-0.89302	2.6728	1.3467
ZFPM1	ZFPM1	0.81774	2.6722	1.3467
CDC42BPB	CDC42BPB	0.69882	2.672	1.3467
CHRDL2	CHRDL2	-0.6615	2.6705	1.3466
FAM98C	FAM98C	0.78438	2.6704	1.3466
CRIP2	CRIP2	1.4534	2.67	1.3466
ATP5C1	ATP5C1	-0.72538	2.6697	1.3466
KBTBD3	KBTBD3	-0.78925	2.6691	1.3466
ST7	ST7	-0.6023	2.669	1.3466
F13B	F13B	-1.9519	2.6681	1.3464
F8	F8	-0.84873	2.6678	1.3464
HIC1	HIC1	0.76059	2.6662	1.3454
ELOVL2	ELOVL2	-1.4095	2.6648	1.3454
ZMYM1	ZMYM1	-0.72889	2.6646	1.3454
FAM46C	FAM46C	1.0378	2.6645	1.3454
KLHDC4	KLHDC4	0.6669	2.6644	1.3454
POLM	POLM	0.70335	2.6629	1.3446
LRRC45	LRRC45	1.0533	2.6622	1.3446
CYP2B6	CYP2B6	-1.8996	2.6622	1.3446
L3MBTL4	L3MBTL4	-0.75078	2.661	1.3445
BUD13	BUD13	-0.50988	2.6603	1.3445
BCO2	BCO2	-0.97622	2.6603	1.3445
SNUPN	SNUPN	-0.57874	2.6597	1.3445
FOXA1	FOXA1	2.2097	2.6595	1.3445
FLT3LG	FLT3LG	0.89394	2.6592	1.3445
COL16A1	COL16A1	1.0103	2.6563	1.3431
TTR	TTR	-3.3448	2.6563	1.3431
RIF1	RIF1	-0.56698	2.6561	1.3431
P2RY8	P2RY8	0.79561	2.6559	1.3431
SMAD7	SMAD7	0.79171	2.6543	1.3419
ACMSD	ACMSD	-1.3426	2.6525	1.3406
MPP3	MPP3	0.9051	2.6518	1.3404
TACSTD2	TACSTD2	1.8835	2.6512	1.3403
LYRM7	LYRM7	-0.94262	2.6504	1.34
HEATR9	HEATR9	0.20107	2.6497	1.34
VASH1	VASH1	0.79607	2.6495	1.34
FBN1	FBN1	0.98243	2.6484	1.3396
HSPG2	HSPG2	1.11	2.6473	1.3396
SPN	SPN	0.69065	2.647	1.3396
PXMP4	PXMP4	1.2727	2.647	1.3396
SLC12A4	SLC12A4	0.88308	2.6465	1.3396
CKS1B	CKS1B	-1.0186	2.6463	1.3396
ARMC1	ARMC1	-0.87144	2.6457	1.3395
METTL7B	METTL7B	-1.6476	2.6447	1.3393
MRPS31	MRPS31	-0.55644	2.6444	1.3393
VOPP1	VOPP1	0.78108	2.644	1.3393
ADRA2C	ADRA2C	1.188	2.6433	1.3393
SULT2B1	SULT2B1	1.6023	2.6431	1.3393
DCAF17	DCAF17	-0.61816	2.6427	1.3393
MASP2	MASP2	-1.4341	2.6415	1.3386
PIK3C2G	PIK3C2G	-1.2272	2.64	1.3377
FLYWCH1	FLYWCH1	0.6979	2.6397	1.3377
LDHC	LDHC	-0.82654	2.6385	1.337
KIAA0930	KIAA0930	0.91107	2.6363	1.3355
RUNDC1	RUNDC1	0.98357	2.6362	1.3355
MT1G	MT1G	-2.4607	2.6348	1.3352
HABP2	HABP2	-2.1365	2.6346	1.3352
TGFB3	TGFB3	1.1162	2.6345	1.3352
SYNGR2	SYNGR2	1.3904	2.6321	1.3351
S1PR4	S1PR4	0.91959	2.632	1.3351
CCND3	CCND3	0.93346	2.6316	1.3351
GIMAP5	GIMAP5	1.0195	2.6313	1.3351
TAOK2	TAOK2	0.82228	2.6312	1.3351
CPS1	CPS1	-2.3659	2.631	1.3351
SGSM3	SGSM3	0.77507	2.6307	1.3351
EGLN2	EGLN2	0.7581	2.6305	1.3351
TTLL3	TTLL3	0.8822	2.6298	1.3351
PIPOX	PIPOX	-1.8782	2.6298	1.3351
PIK3CA	PIK3CA	-0.51013	2.6291	1.3348
RAB5C	RAB5C	0.71167	2.6275	1.3341
NDC80	NDC80	-1.1163	2.6274	1.3341
TDO2	TDO2	-1.9924	2.6257	1.3328
PPP6R1	PPP6R1	1.0067	2.6232	1.3308
CCNL2	CCNL2	0.87565	2.6226	1.3308
EIF2B3	EIF2B3	-0.55391	2.6222	1.3308
AUNIP	AUNIP	-0.78883	2.6219	1.3308
APOC4	APOC4	-2.2076	2.6212	1.3306
PGRMC2	PGRMC2	0.58602	2.6206	1.3304
PCDH1	PCDH1	1.0973	2.6187	1.3293
RSBN1	RSBN1	-0.46549	2.6185	1.3293
FNDC1	FNDC1	1.123	2.6181	1.3293
SLC7A11	SLC7A11	-0.71243	2.6177	1.3293
FLRT1	FLRT1	0.53636	2.615	1.3271
TRIM15	TRIM15	-0.86874	2.6139	1.3268
UCHL5	UCHL5	-0.66514	2.6138	1.3268
ASNSD1	ASNSD1	-0.52175	2.6135	1.3268
KDELC1	KDELC1	-0.97586	2.6126	1.3264
TM9SF4	TM9SF4	0.63674	2.6113	1.3255
UNC5B	UNC5B	1.0454	2.6097	1.3244
C8A	C8A	-2.4928	2.6071	1.323
CLRN3	CLRN3	-1.2702	2.6066	1.323
THBS2	THBS2	1.1875	2.6066	1.323
HGFAC	HGFAC	-1.916	2.6065	1.323
LDLRAP1	LDLRAP1	0.8509	2.6041	1.321
ATP5J	ATP5J	-0.90972	2.6009	1.3187
HNF1B	HNF1B	-0.97323	2.6008	1.3187
ZNF548	ZNF548	0.66538	2.5997	1.318
FAM50A	FAM50A	0.86022	2.5984	1.3171
JOSD2	JOSD2	0.96042	2.5958	1.316
MFNG	MFNG	0.84656	2.5956	1.316
F9	F9	-2.265	2.5946	1.316
F2	F2	-2.5127	2.5942	1.316
ADGRG7	ADGRG7	-0.955	2.5939	1.316
ADGRG6	ADGRG6	-1.2627	2.5935	1.316
C8B	C8B	-2.3934	2.5934	1.316
CD27	CD27	0.84926	2.5932	1.316
RGN	RGN	-1.6393	2.5927	1.316
ZNF76	ZNF76	0.65828	2.5925	1.316
LAIR1	LAIR1	0.88309	2.5921	1.316
SERBP1	SERBP1	-0.90612	2.592	1.316
TUBGCP6	TUBGCP6	0.81779	2.5911	1.3155
NUMA1	NUMA1	1.283	2.5907	1.3155
SNTA1	SNTA1	0.64546	2.5884	1.3137
GPAA1	GPAA1	0.66218	2.5876	1.3137
ACIN1	ACIN1	0.54516	2.5874	1.3137
NRBF2	NRBF2	-0.68828	2.5871	1.3137
SUV420H2	SUV420H2	0.98678	2.5854	1.3136
CST7	CST7	1.1549	2.5851	1.3136
BAAT	BAAT	-2.2686	2.5848	1.3136
ZMAT2	ZMAT2	0.55529	2.5848	1.3136
GPN1	GPN1	-0.6358	2.5846	1.3136
SLC9A2	SLC9A2	1.4277	2.5842	1.3136
CSGALNACT1	CSGALNACT1	0.92186	2.5841	1.3136
FRMPD3	FRMPD3	0.83632	2.5833	1.3133
SS18L1	SS18L1	0.61237	2.5816	1.312
ADCY4	ADCY4	0.80265	2.5808	1.3117
PIK3R6	PIK3R6	0.50342	2.5803	1.3117
SLC22A5	SLC22A5	0.86342	2.58	1.3117
SHBG	SHBG	-1.4939	2.5778	1.3099
AMDHD2	AMDHD2	0.77945	2.5766	1.3098
BHMT	BHMT	-2.1026	2.5762	1.3098
HLA-B	HLA-B	0.85026	2.5762	1.3098
LGR4	LGR4	-1.1532	2.5759	1.3098
ABCC10	ABCC10	0.73091	2.5753	1.3098
FAM200A	FAM200A	-0.78628	2.5749	1.3098
IFT74	IFT74	-0.86492	2.5744	1.3098
RHOT2	RHOT2	1.0539	2.5739	1.3098
APOB	APOB	-2.7811	2.5737	1.3098
ZBTB47	ZBTB47	0.66309	2.5734	1.3098
GP2	GP2	2.3684	2.5728	1.3096
CDC42BPG	CDC42BPG	0.97721	2.567	1.3062
SERPINC1	SERPINC1	-2.893	2.5669	1.3062
ABHD12	ABHD12	0.4999	2.5667	1.3062
KLHL17	KLHL17	0.78503	2.5663	1.3062
LIAS	LIAS	-0.82522	2.5663	1.3062
TM4SF5	TM4SF5	-1.9251	2.5654	1.3062
CHMP4B	CHMP4B	0.77551	2.5654	1.3062
ABHD17A	ABHD17A	0.78938	2.5653	1.3062
SLC6A15	SLC6A15	-0.92681	2.5646	1.3062
SUGT1	SUGT1	-0.60977	2.5645	1.3062
TNFRSF1B	TNFRSF1B	0.88019	2.5645	1.3062
TTC26	TTC26	-0.81252	2.5643	1.3062
RILPL2	RILPL2	0.70831	2.5632	1.3057
RMI1	RMI1	-0.81791	2.5615	1.3057
UGT1A6	UGT1A6	-1.1462	2.561	1.3057
CBFA2T3	CBFA2T3	1.2367	2.561	1.3057
ALDOB	ALDOB	-3.2661	2.5607	1.3057
CYP3A4	CYP3A4	-2.6132	2.5606	1.3057
ABCE1	ABCE1	-0.54577	2.5602	1.3057
CREB3L3	CREB3L3	-1.8521	2.5602	1.3057
ACSM3	ACSM3	-1.1521	2.5601	1.3057
MANEA	MANEA	-0.65301	2.5597	1.3057
PMS1	PMS1	-0.65921	2.5593	1.3057
AGXT2	AGXT2	-1.4353	2.5584	1.3052
GNAI2	GNAI2	0.8678	2.5575	1.3047
ZCCHC4	ZCCHC4	-0.64442	2.5567	1.3046
DNAH14	DNAH14	-0.81062	2.5563	1.3046
IRAK1BP1	IRAK1BP1	-0.57678	2.5561	1.3046
DYNC1H1	DYNC1H1	0.6459	2.5555	1.3044
MRPL35	MRPL35	-0.51238	2.5541	1.304
RHEB	RHEB	-0.7877	2.5537	1.304
ZNF211	ZNF211	0.6511	2.5536	1.304
2005-09-01	2005-09-01	1.2144	2.5531	1.304
TBC1D16	TBC1D16	0.94069	2.5526	1.304
RPAP2	RPAP2	-0.6538	2.5523	1.304
WWC3	WWC3	0.86186	2.5523	1.304
CASZ1	CASZ1	1.1093	2.5512	1.3033
ST13	ST13	-0.82072	2.5496	1.3027
GEMIN2	GEMIN2	-0.96676	2.5494	1.3027
B3GALT4	B3GALT4	0.83338	2.5493	1.3027
CTSW	CTSW	0.8067	2.5472	1.3021
LAMA5	LAMA5	1.0214	2.5472	1.3021
DGKQ	DGKQ	0.83216	2.5471	1.3021
TCHP	TCHP	0.55252	2.5468	1.3021
NR2F2	NR2F2	1.2708	2.5466	1.3021
CLDN2	CLDN2	-1.0296	2.5462	1.3021
FGF21	FGF21	-1.0009	2.5454	1.3016
C10orf55	C10orf55	0.35334	2.545	1.3016
FAM127C	FAM127C	1.0679	2.5439	1.301
APOA4	APOA4	-1.6688	2.5428	1.301
GAK	GAK	0.71903	2.5422	1.301
WAS	WAS	0.78034	2.5417	1.301
ATP8B1	ATP8B1	0.78807	2.5416	1.301
MICALL2	MICALL2	1.0017	2.5415	1.301
PIK3IP1	PIK3IP1	0.77087	2.5412	1.301
EXOC3	EXOC3	0.52457	2.5411	1.301
FBXO17	FBXO17	-0.99321	2.5407	1.301
HBS1L	HBS1L	-0.8474	2.5391	1.2998
EXTL2	EXTL2	-0.76633	2.538	1.2991
ITGBL1	ITGBL1	0.99793	2.5366	1.2981
CD6	CD6	0.98003	2.5353	1.2976
FRMD8	FRMD8	0.63427	2.5352	1.2976
GIT2	GIT2	0.3447	2.5349	1.2976
CD8A	CD8A	1.305	2.5343	1.2974
CD53	CD53	0.94126	2.5326	1.2961
TSC22D3	TSC22D3	1.057	2.5321	1.296
ABCD3	ABCD3	-0.69841	2.5298	1.2942
MAN1B1	MAN1B1	0.5126	2.5296	1.2942
KCNA3	KCNA3	0.55641	2.5291	1.2941
CYP7B1	CYP7B1	-1.1805	2.5283	1.2937
SFSWAP	SFSWAP	0.51748	2.5264	1.2926
TBCD	TBCD	0.68986	2.5264	1.2926
XPOT	XPOT	-0.64239	2.5254	1.2922
APOA2	APOA2	-3.3667	2.5252	1.2922
CFD	CFD	1.6204	2.5233	1.2913
BRPF3	BRPF3	0.72993	2.5232	1.2913
CHAC2	CHAC2	-0.81489	2.5229	1.2913
TMEM56	TMEM56	-1.1686	2.5228	1.2913
BLOC1S5	BLOC1S5	-0.46181	2.5218	1.2909
C16orf54	C16orf54	0.7857	2.5215	1.2909
RIPK3	RIPK3	0.96277	2.5212	1.2909
SSBP1	SSBP1	-0.63563	2.5198	1.2903
TMEM69	TMEM69	-0.56956	2.5189	1.2903
SLC25A40	SLC25A40	-0.83746	2.5188	1.2903
ADAM15	ADAM15	0.91896	2.5187	1.2903
CHPT1	CHPT1	-0.81509	2.5186	1.2903
HS6ST3	HS6ST3	1.066	2.5178	1.2899
DEF6	DEF6	0.75922	2.5153	1.2879
PSKH1	PSKH1	0.83488	2.515	1.2879
ORM1	ORM1	-3.7145	2.5146	1.2878
DOCK2	DOCK2	0.68805	2.5138	1.2874
SDK1	SDK1	0.88887	2.5116	1.2859
NFAM1	NFAM1	0.6242	2.5115	1.2859
ABCG5	ABCG5	-1.1354	2.5105	1.2854
FGF7	FGF7	0.82638	2.5097	1.2849
SSB	SSB	-0.85001	2.5085	1.2844
CD5	CD5	0.73801	2.5085	1.2844
MTRF1L	MTRF1L	-1.0646	2.5067	1.2831
DDX23	DDX23	0.75382	2.5062	1.283
CAPN1	CAPN1	0.83059	2.5051	1.2825
TXNL4B	TXNL4B	-0.72864	2.505	1.2825
DHX57	DHX57	-0.44031	2.5043	1.2824
ANKRD13C	ANKRD13C	-0.48333	2.5041	1.2824
AGRN	AGRN	1.1839	2.5025	1.2812
CFHR5	CFHR5	-1.8853	2.5017	1.2807
PCMTD1	PCMTD1	-0.81635	2.5007	1.2802
PTRF	PTRF	1.2689	2.4997	1.2795
ZCCHC9	ZCCHC9	-0.5916	2.4987	1.2789
PCDHA11	PCDHA11	0.47674	2.4977	1.2783
FADS6	FADS6	-0.63051	2.4969	1.2783
BCAS1	BCAS1	1.9464	2.4968	1.2783
DMGDH	DMGDH	-1.4799	2.4966	1.2783
CNN2	CNN2	1.1889	2.4961	1.2782
ZCCHC7	ZCCHC7	-0.57932	2.4952	1.2777
CYP2C9	CYP2C9	-2.7061	2.4941	1.2775
HSD17B13	HSD17B13	-2.1662	2.494	1.2775
LRP3	LRP3	0.95692	2.4939	1.2775
GCN1L1	GCN1L1	0.52976	2.4923	1.2764
DPP7	DPP7	1.1672	2.4901	1.2749
SURF6	SURF6	0.6978	2.49	1.2749
PLEKHM1	PLEKHM1	0.58258	2.4896	1.2749
CENPN	CENPN	-0.93672	2.4893	1.2749
SLC38A3	SLC38A3	-1.9025	2.4884	1.2748
MFSD6	MFSD6	0.85635	2.4883	1.2748
TMEM171	TMEM171	-0.67337	2.4879	1.2748
NDFIP2	NDFIP2	-0.68386	2.4878	1.2748
MIA2	MIA2	-1.0611	2.4868	1.2747
AGMAT	AGMAT	-1.193	2.4865	1.2747
COL5A1	COL5A1	1.2237	2.4863	1.2747
TMEM237	TMEM237	-0.7403	2.4862	1.2747
RAC2	RAC2	1.1014	2.4853	1.2744
NDST1	NDST1	1.0219	2.4851	1.2744
ARL14EP	ARL14EP	-0.50318	2.484	1.2737
SGOL2	SGOL2	-0.94029	2.4831	1.2731
CFL1	CFL1	0.75832	2.4826	1.273
SCAMP4	SCAMP4	0.79249	2.4821	1.2729
OLFML2B	OLFML2B	1.3519	2.4817	1.2729
ACSM2A	ACSM2A	-1.7809	2.4814	1.2729
RASSF9	RASSF9	-0.71362	2.4802	1.2727
PPIL3	PPIL3	-0.64493	2.48	1.2727
FPGT	FPGT	-0.7193	2.4799	1.2727
ACAT2	ACAT2	-1.0583	2.4797	1.2727
GRAMD1C	GRAMD1C	-0.98991	2.4782	1.2716
GNA12	GNA12	0.79886	2.4772	1.2709
ELMSAN1	ELMSAN1	0.92882	2.4759	1.2702
TRIM3	TRIM3	1.0813	2.4757	1.2702
SLCO1B3	SLCO1B3	-1.7719	2.4749	1.2698
TAT	TAT	-2.6537	2.4728	1.268
LAPTM5	LAPTM5	0.89075	2.4693	1.2652
RBM19	RBM19	0.61049	2.4689	1.2652
CD151	CD151	1.0943	2.4687	1.2652
PTRHD1	PTRHD1	-0.89669	2.4685	1.2652
RAPGEF3	RAPGEF3	1.0297	2.4668	1.2639
DLAT	DLAT	-0.57726	2.4665	1.2639
SLC35A5	SLC35A5	-0.60662	2.4651	1.2635
MFSD10	MFSD10	0.93247	2.465	1.2635
MMP10	MMP10	-1.1738	2.4649	1.2635
AP1B1	AP1B1	0.74874	2.464	1.2633
AXL	AXL	0.85206	2.464	1.2633
PLXDC1	PLXDC1	0.94545	2.4634	1.2633
CPN1	CPN1	-1.5005	2.4627	1.2633
SERPINA5	SERPINA5	-1.9494	2.4626	1.2633
SALL1	SALL1	-0.9989	2.4619	1.2633
ISLR	ISLR	1.2307	2.4619	1.2633
ZNF587	ZNF587	0.99503	2.4619	1.2633
EHD2	EHD2	1.1562	2.4606	1.2628
MLPH	MLPH	2.051	2.4606	1.2628
NUP133	NUP133	-0.51785	2.4596	1.2627
ZNF366	ZNF366	0.40262	2.4595	1.2627
TTC4	TTC4	-0.50488	2.459	1.2627
CMSS1	CMSS1	-0.76125	2.4585	1.2627
FTCDNL1	FTCDNL1	-0.77639	2.4584	1.2627
COMMD8	COMMD8	-0.85607	2.4583	1.2627
INTS1	INTS1	1.0218	2.4579	1.2626
DARS2	DARS2	-0.59083	2.4572	1.2626
PTGDS	PTGDS	1.6668	2.4572	1.2626
TBPL1	TBPL1	-1.0389	2.4565	1.2624
LIG4	LIG4	-0.55679	2.4551	1.2613
SRC	SRC	0.83755	2.4532	1.2603
RABGGTB	RABGGTB	-0.84258	2.4532	1.2603
RALB	RALB	0.4935	2.453	1.2603
CYP1A2	CYP1A2	-2.0528	2.4527	1.2603
C8orf59	C8orf59	-1.3041	2.4522	1.2601
TEX10	TEX10	-0.68742	2.4514	1.2598
GJD3	GJD3	0.99365	2.4508	1.2598
MRPL48	MRPL48	-0.61508	2.4507	1.2598
GYS2	GYS2	-1.6282	2.4501	1.2595
NRAS	NRAS	-0.73611	2.4483	1.2582
RPS24	RPS24	-0.57639	2.4478	1.2582
ACSM2B	ACSM2B	-1.8934	2.4475	1.2582
SORBS3	SORBS3	0.93325	2.4474	1.2582
SERPINA10	SERPINA10	-1.7236	2.4454	1.2565
TRIM39	TRIM39	0.40522	2.4437	1.2554
PUS7	PUS7	-0.87475	2.4434	1.2554
PLXNA3	PLXNA3	1.0174	2.4432	1.2554
CYP4A11	CYP4A11	-1.9808	2.4425	1.2552
ZNF467	ZNF467	1.0411	2.4423	1.2552
FABP1	FABP1	-2.5548	2.4418	1.2551
SEMA4A	SEMA4A	0.87002	2.4414	1.2551
NUCB1	NUCB1	0.88574	2.4402	1.2544
RAB2A	RAB2A	-0.6188	2.44	1.2544
HLX	HLX	0.78955	2.4396	1.2544
CAPN13	CAPN13	1.5438	2.4389	1.2543
ZNF830	ZNF830	0.5728	2.4388	1.2543
NUDCD1	NUDCD1	-0.93372	2.4385	1.2543
TMPRSS6	TMPRSS6	-1.5349	2.4382	1.2543
SLIT3	SLIT3	1.2711	2.4376	1.2541
RMDN3	RMDN3	0.7102	2.4373	1.2541
TACC1	TACC1	0.79533	2.4368	1.254
LIMK1	LIMK1	0.79857	2.4359	1.2535
UNG	UNG	-0.61105	2.435	1.2532
KCNK6	KCNK6	1.1412	2.4349	1.2532
C19orf60	C19orf60	0.68998	2.434	1.2526
ZMYM4	ZMYM4	-0.42316	2.4332	1.2521
MAP4K1	MAP4K1	0.8107	2.4323	1.2516
ATAD1	ATAD1	-0.46508	2.4304	1.2503
SLC22A9	SLC22A9	-1.0763	2.4303	1.2503
IFRD1	IFRD1	-0.73096	2.4299	1.2503
ZNF552	ZNF552	1.1382	2.4279	1.2485
DDRGK1	DDRGK1	0.81169	2.4266	1.2479
ALG9	ALG9	-0.6079	2.4265	1.2479
COL3A1	COL3A1	1.1269	2.426	1.2477
BCAT2	BCAT2	0.86622	2.4255	1.2476
ZNFX1	ZNFX1	0.76395	2.4251	1.2475
SLCO1B1	SLCO1B1	-2.1766	2.4243	1.2471
IGSF23	IGSF23	-0.7747	2.4226	1.2459
SNX21	SNX21	0.55246	2.4224	1.2459
DAPK3	DAPK3	1.0064	2.4216	1.2454
PLXNA1	PLXNA1	0.9317	2.4189	1.2431
SLC47A1	SLC47A1	-1.1712	2.4186	1.2431
DDX1	DDX1	-0.50301	2.4167	1.2416
ARHGEF18	ARHGEF18	0.51228	2.4163	1.2415
TMEM238	TMEM238	1.28	2.416	1.2415
CHTF18	CHTF18	0.86541	2.4156	1.2415
ADAM21	ADAM21	0.24885	2.4144	1.2408
NKIRAS1	NKIRAS1	-0.77462	2.414	1.2408
OARD1	OARD1	-0.59946	2.4139	1.2408
UGT2B10	UGT2B10	-1.783	2.4109	1.2385
TMEM132A	TMEM132A	1.398	2.4107	1.2385
SPNS1	SPNS1	0.66378	2.4106	1.2385
ORM2	ORM2	-2.7524	2.4101	1.2384
SIGLEC1	SIGLEC1	0.93276	2.4097	1.2383
MCMBP	MCMBP	-0.41733	2.4087	1.2378
DEGS2	DEGS2	1.9292	2.4084	1.2378
HSD11B1	HSD11B1	-1.807	2.4079	1.2378
BSG	BSG	0.93665	2.4078	1.2378
APOC3	APOC3	-3.7751	2.4063	1.237
GPC5	GPC5	-0.29823	2.4063	1.237
GPR75-ASB3	GPR75-ASB3	-0.47861	2.4056	1.2367
MSH3	MSH3	-0.52303	2.4051	1.2365
PDS5B	PDS5B	-0.66005	2.4046	1.2365
FUT7	FUT7	0.39362	2.4045	1.2365
ABCB11	ABCB11	-1.2849	2.403	1.2357
PRODH2	PRODH2	-1.6368	2.4027	1.2357
SEC23A	SEC23A	-0.49659	2.4027	1.2357
HEATR1	HEATR1	-0.59983	2.4022	1.2356
LGALS4	LGALS4	-1.4139	2.4009	1.2346
UBA3	UBA3	-0.63574	2.3998	1.2341
KLHL36	KLHL36	0.7216	2.3997	1.2341
APITD1	APITD1	-0.74277	2.3989	1.2338
NCF4	NCF4	0.9243	2.3987	1.2338
NDUFAF7	NDUFAF7	-0.59911	2.3982	1.2338
ANKRD52	ANKRD52	0.68419	2.3981	1.2338
ZNHIT1	ZNHIT1	-0.61363	2.397	1.2331
TP53I13	TP53I13	0.55789	2.396	1.2325
ZBTB22	ZBTB22	0.53246	2.3954	1.2324
HAUS6	HAUS6	-0.64723	2.3953	1.2324
STAT5A	STAT5A	0.76921	2.3947	1.2321
CASC5	CASC5	-0.69735	2.3943	1.232
CCDC34	CCDC34	-0.82612	2.3935	1.2318
ETAA1	ETAA1	-0.56086	2.3932	1.2318
IMPA1	IMPA1	-0.94204	2.393	1.2318
IBTK	IBTK	-0.58412	2.3925	1.2318
TSPYL4	TSPYL4	0.69781	2.3924	1.2318
CD248	CD248	1.1224	2.3903	1.2302
FOXS1	FOXS1	0.77869	2.3899	1.2302
CMTM3	CMTM3	0.78535	2.3898	1.2302
SHH	SHH	-0.62562	2.3887	1.2294
RFK	RFK	-0.73956	2.3869	1.2292
ZNF776	ZNF776	0.58786	2.3863	1.2292
VDAC2	VDAC2	-0.50761	2.3862	1.2292
C14orf80	C14orf80	0.73084	2.3861	1.2292
SLC15A3	SLC15A3	0.90902	2.3859	1.2292
PIH1D2	PIH1D2	-0.69042	2.3853	1.2292
TMEM86A	TMEM86A	1.308	2.3848	1.2292
LAS1L	LAS1L	0.55299	2.3847	1.2292
MADD	MADD	0.63912	2.3846	1.2292
AASDH	AASDH	-0.55542	2.3846	1.2292
PIK3R4	PIK3R4	-0.3865	2.3845	1.2292
CENPB	CENPB	0.94782	2.3844	1.2292
A1CF	A1CF	-1.3074	2.3822	1.2274
SLC17A2	SLC17A2	-1.335	2.3811	1.2274
MCM10	MCM10	-1.0668	2.38	1.2274
ATP13A3	ATP13A3	-0.51185	2.3798	1.2274
RASSF1	RASSF1	0.58482	2.3798	1.2274
MED16	MED16	0.92834	2.3798	1.2274
KIAA0513	KIAA0513	0.82793	2.3794	1.2274
SLC39A8	SLC39A8	-0.82474	2.3794	1.2274
POMT1	POMT1	0.44952	2.3791	1.2274
PCDHA13	PCDHA13	0.19411	2.379	1.2274
ALDOC	ALDOC	-1.0966	2.3787	1.2274
LLGL2	LLGL2	1.1498	2.3787	1.2274
C2orf76	C2orf76	-0.94029	2.378	1.227
XPO4	XPO4	-0.58768	2.3777	1.227
CCDC80	CCDC80	1.1513	2.3765	1.2262
AES	AES	0.92589	2.3761	1.2261
SIRPG	SIRPG	0.89123	2.3752	1.2257
PVRL3	PVRL3	-0.71289	2.3745	1.2257
PLEKHO2	PLEKHO2	0.83946	2.3744	1.2257
PPAT	PPAT	-0.70303	2.3744	1.2257
ZFYVE1	ZFYVE1	0.46048	2.3737	1.2253
STK3	STK3	-0.80915	2.3733	1.2253
CEP131	CEP131	0.81348	2.3722	1.2251
BTNL9	BTNL9	0.98367	2.3716	1.2251
DHX36	DHX36	-0.49216	2.3709	1.2251
ZDHHC7	ZDHHC7	0.60045	2.3704	1.2251
PLA2G12B	PLA2G12B	-1.173	2.3704	1.2251
DGKD	DGKD	0.80897	2.3703	1.2251
CD164	CD164	0.70596	2.37	1.2251
SRD5A2	SRD5A2	-1.0238	2.3687	1.2251
PODN	PODN	1.2339	2.3685	1.2251
POU2F2	POU2F2	0.57747	2.3684	1.2251
SLC1A2	SLC1A2	-1.0464	2.368	1.2251
NUDT15	NUDT15	-0.64693	2.3679	1.2251
CEBPZ	CEBPZ	-0.49725	2.3678	1.2251
TANGO2	TANGO2	0.78156	2.3678	1.2251
TMEM109	TMEM109	0.78288	2.367	1.2251
STRA13	STRA13	0.97777	2.3669	1.2251
ATP13A2	ATP13A2	0.92719	2.3668	1.2251
KIAA1107	KIAA1107	-0.66736	2.3667	1.2251
SLC25A32	SLC25A32	-0.84949	2.3666	1.2251
RSL24D1	RSL24D1	-0.9569	2.366	1.2251
ZC3H12D	ZC3H12D	0.40438	2.366	1.2251
PDCD1	PDCD1	0.84878	2.3658	1.2251
NPW	NPW	-2.0123	2.3657	1.2251
AP2S1	AP2S1	0.77186	2.3649	1.2248
TDRD3	TDRD3	-0.51444	2.3648	1.2248
GNB1	GNB1	0.7242	2.3642	1.2245
DOK2	DOK2	0.8188	2.3638	1.2244
AGAP6	AGAP6	0.80512	2.3622	1.2231
ACTB	ACTB	0.87822	2.3619	1.2231
ITIH1	ITIH1	-2.5831	2.3606	1.2221
SPG7	SPG7	0.62079	2.36	1.2221
PSMD14	PSMD14	-0.53912	2.3599	1.2221
LRPPRC	LRPPRC	-0.50264	2.3595	1.222
FSTL1	FSTL1	0.9758	2.3576	1.2207
COLEC10	COLEC10	-1.4624	2.3576	1.2207
ADH4	ADH4	-2.0375	2.3568	1.2206
HYKK	HYKK	-0.69439	2.3567	1.2206
PTRH1	PTRH1	0.61304	2.3565	1.2206
NT5DC3	NT5DC3	-0.5606	2.3561	1.2206
NSA2	NSA2	-0.80992	2.3559	1.2206
CCL15	CCL15	-1.3129	2.3556	1.2206
SPIRE2	SPIRE2	0.79936	2.3549	1.2203
SAP30BP	SAP30BP	0.60267	2.3541	1.22
FBXL18	FBXL18	0.80018	2.354	1.22
AQP9	AQP9	-1.557	2.3537	1.22
NELFB	NELFB	0.73338	2.3534	1.22
IFT88	IFT88	-0.78458	2.3528	1.2197
CCR7	CCR7	0.91173	2.3518	1.2192
G6PC	G6PC	-2.1165	2.3516	1.2192
SLC38A10	SLC38A10	0.99738	2.351	1.2189
ZBED9	ZBED9	-0.76037	2.3503	1.2184
BRD9	BRD9	0.54348	2.3473	1.216
C1QL3	C1QL3	-0.4732	2.3472	1.216
FMOD	FMOD	1.4566	2.3463	1.2155
FAM200B	FAM200B	-0.78308	2.346	1.2155
CENPT	CENPT	0.58553	2.3458	1.2155
C4orf27	C4orf27	-0.77197	2.3452	1.2153
GAS2L3	GAS2L3	-0.58618	2.3448	1.2153
TXNDC12	TXNDC12	-0.46365	2.3447	1.2153
KRT19	KRT19	2.0112	2.3442	1.2152
SLC25A26	SLC25A26	-0.57299	2.3438	1.2151
GABPA	GABPA	-0.59975	2.3423	1.2139
ZSWIM8	ZSWIM8	0.76554	2.3415	1.2135
SEH1L	SEH1L	-0.48763	2.3413	1.2135
RIOK1	RIOK1	-0.66505	2.3409	1.2134
GLYAT	GLYAT	-1.6254	2.3404	1.2133
FAM174B	FAM174B	1.4166	2.3399	1.2133
F11	F11	-1.564	2.3396	1.2133
ATP6V0E1	ATP6V0E1	0.44148	2.3393	1.2133
UBA7	UBA7	1.0105	2.3392	1.2133
AHSG	AHSG	-3.2005	2.3387	1.2131
CXCL6	CXCL6	-1.2271	2.3376	1.2126
TMEM60	TMEM60	-0.63029	2.3376	1.2126
PCK1	PCK1	-2.2444	2.3366	1.2119
GDF2	GDF2	-1.1049	2.3346	1.2108
THAP9	THAP9	-0.52912	2.3342	1.2108
GP1BB	GP1BB	1.1904	2.3341	1.2108
LARP4	LARP4	-0.50344	2.3336	1.2108
EHD1	EHD1	0.919	2.3335	1.2108
ADRM1	ADRM1	0.60692	2.3332	1.2108
ITIH3	ITIH3	-2.5687	2.3328	1.2108
C6	C6	-2.1477	2.3325	1.2108
MYRF	MYRF	-0.95413	2.3322	1.2108
DENND4B	DENND4B	0.544	2.3319	1.2108
VAMP5	VAMP5	0.9414	2.3314	1.2108
MBD1	MBD1	0.51572	2.3314	1.2108
ABCB7	ABCB7	-0.46783	2.3312	1.2108
ZBTB32	ZBTB32	0.40306	2.331	1.2108
CD63	CD63	0.65684	2.3309	1.2108
HVCN1	HVCN1	0.46029	2.3293	1.2097
PIBF1	PIBF1	-0.63039	2.3292	1.2097
DDX5	DDX5	0.62035	2.3289	1.2096
CLEC11A	CLEC11A	1.1716	2.3283	1.2094
TIMM9	TIMM9	-0.59867	2.328	1.2094
TXNIP	TXNIP	0.77359	2.3258	1.2076
PSMG2	PSMG2	-0.46792	2.3256	1.2076
GCSH	GCSH	-0.90035	2.3249	1.2072
GPR45	GPR45	0.1569	2.3231	1.2057
SUPT3H	SUPT3H	-0.66317	2.3212	1.2041
BBOX1	BBOX1	-1.3236	2.3206	1.2041
MOGAT3	MOGAT3	-0.7841	2.3203	1.2041
LEFTY1	LEFTY1	-0.6348	2.3203	1.2041
ACTRT3	ACTRT3	-0.60552	2.32	1.2041
SPRYD3	SPRYD3	0.53933	2.3197	1.2041
THPO	THPO	-1.0908	2.3183	1.2031
CCL20	CCL20	-1.0172	2.3181	1.2031
EMC2	EMC2	-0.88275	2.3174	1.2029
DNAAF5	DNAAF5	0.84321	2.3173	1.2029
PSMA4	PSMA4	-0.66313	2.317	1.2029
CFHR3	CFHR3	-1.8949	2.3164	1.2028
IL2RB	IL2RB	1.0554	2.3163	1.2028
MBIP	MBIP	-0.67066	2.3157	1.2025
FAM129A	FAM129A	1.0303	2.3142	1.2015
ALG1L2	ALG1L2	-0.91397	2.3141	1.2015
DTD2	DTD2	-0.52462	2.3136	1.2013
TSPAN9	TSPAN9	0.90422	2.3132	1.2012
LEAP2	LEAP2	-1.2586	2.3127	1.201
BMP10	BMP10	-0.57675	2.3121	1.201
RFX2	RFX2	0.57979	2.3121	1.201
SEC11A	SEC11A	-0.53975	2.3115	1.2007
RASGRP4	RASGRP4	0.42946	2.3102	1.1997
DPEP2	DPEP2	0.5745	2.3093	1.199
RAB11FIP3	RAB11FIP3	0.93112	2.3073	1.1981
BCAM	BCAM	1.7692	2.3072	1.1981
CCDC132	CCDC132	-0.64174	2.307	1.1981
NDUFA5	NDUFA5	-0.80562	2.3069	1.1981
LRRK1	LRRK1	0.50884	2.3068	1.1981
SKA1	SKA1	-0.96941	2.3061	1.1977
CFHR4	CFHR4	-1.4877	2.3053	1.1972
H2AFY2	H2AFY2	1.2038	2.305	1.1972
ST3GAL6	ST3GAL6	-0.90038	2.304	1.1966
TBCCD1	TBCCD1	-0.49295	2.3038	1.1966
DNPEP	DNPEP	0.60054	2.3035	1.1966
ADGRA2	ADGRA2	0.891	2.3031	1.1964
COMMD2	COMMD2	-0.78127	2.3026	1.1962
ADAP2	ADAP2	0.60218	2.3019	1.1958
SLC35D2	SLC35D2	-0.74899	2.301	1.1955
KRAS	KRAS	-0.6906	2.301	1.1955
INHBC	INHBC	-1.5857	2.3007	1.1955
CACFD1	CACFD1	0.95592	2.3002	1.1955
HMGB1	HMGB1	-0.90025	2.3001	1.1955
RTP3	RTP3	-1.3957	2.2993	1.1954
ZFAND1	ZFAND1	-0.98868	2.2992	1.1954
SUPV3L1	SUPV3L1	-0.36129	2.2989	1.1954
MTHFD1	MTHFD1	-0.63757	2.2988	1.1954
PLXNB2	PLXNB2	1.092	2.2986	1.1954
ALDH3A2	ALDH3A2	-0.82198	2.2976	1.1948
C9orf142	C9orf142	0.5208	2.2967	1.1942
CABLES2	CABLES2	0.71882	2.2965	1.1942
POLR2D	POLR2D	-0.41436	2.2962	1.1942
SPTBN4	SPTBN4	0.63163	2.2957	1.1941
TGFBRAP1	TGFBRAP1	0.41331	2.2949	1.1937
MT1H	MT1H	-1.7332	2.2948	1.1937
ZBTB41	ZBTB41	-0.64119	2.2925	1.1917
ATXN1	ATXN1	0.79164	2.2918	1.1913
ZNF668	ZNF668	0.63328	2.2915	1.1913
KIAA1586	KIAA1586	-0.82175	2.2895	1.1895
MUT	MUT	-0.68101	2.2891	1.1894
CPZ	CPZ	0.87386	2.2884	1.1894
SDHB	SDHB	-0.56714	2.2883	1.1894
ENTHD2	ENTHD2	0.63909	2.2877	1.1894
HRAS	HRAS	1.0446	2.2871	1.1894
ZNF276	ZNF276	0.71094	2.2871	1.1894
GIMAP6	GIMAP6	0.78534	2.2869	1.1894
TBX21	TBX21	0.58807	2.2869	1.1894
TSACC	TSACC	-1.0975	2.2868	1.1894
LCK	LCK	1.06	2.2865	1.1894
NSL1	NSL1	-0.60077	2.2854	1.1889
CTBS	CTBS	-0.67702	2.2852	1.1889
TFE3	TFE3	0.817	2.2851	1.1889
BAMBI	BAMBI	1.4932	2.2842	1.1885
ZNF831	ZNF831	0.36133	2.2842	1.1885
KIFC2	KIFC2	0.86727	2.2826	1.1873
MASTL	MASTL	-0.80307	2.2822	1.1871
RPN2	RPN2	0.50541	2.2811	1.1866
LRRC14	LRRC14	0.56141	2.281	1.1866
RPL17	RPL17	-0.66231	2.2807	1.1866
SIPA1L3	SIPA1L3	0.96646	2.2805	1.1866
CTSA	CTSA	0.78544	2.2797	1.1862
NFYB	NFYB	-0.64806	2.279	1.1862
ZNF296	ZNF296	1.0526	2.279	1.1862
ZNF331	ZNF331	0.71663	2.2789	1.1862
SCARF2	SCARF2	0.88896	2.2785	1.186
RGS19	RGS19	0.84745	2.2781	1.1859
CMKLR1	CMKLR1	0.77185	2.2764	1.1846
PUS3	PUS3	-0.59436	2.2759	1.1846
C18orf54	C18orf54	-0.69164	2.2757	1.1846
ADRA2A	ADRA2A	1.1583	2.2754	1.1846
MINK1	MINK1	0.65507	2.2752	1.1846
ERGIC3	ERGIC3	0.45	2.2751	1.1846
POLR3F	POLR3F	-0.52829	2.2735	1.184
EZR	EZR	0.91941	2.2735	1.184
BSCL2	BSCL2	0.60063	2.2733	1.184
CRHBP	CRHBP	-1.2543	2.273	1.184
ASIC1	ASIC1	0.94338	2.2728	1.184
PGAM2	PGAM2	0.88461	2.2728	1.184
DDX51	DDX51	0.67358	2.2721	1.1839
CYP4F2	CYP4F2	-1.798	2.2719	1.1839
ARHGEF15	ARHGEF15	0.75924	2.2716	1.1839
FBLN1	FBLN1	1.2678	2.2715	1.1839
HNRNPUL2	HNRNPUL2	0.62242	2.2711	1.1838
CDYL2	CDYL2	0.97182	2.2707	1.1836
ZFHX3	ZFHX3	0.76404	2.2704	1.1836
WDR90	WDR90	1.0074	2.2693	1.183
APOBR	APOBR	0.73078	2.2692	1.183
ABHD11	ABHD11	0.87593	2.2687	1.183
HORMAD1	HORMAD1	-1.298	2.2687	1.183
HAO2	HAO2	-1.5251	2.2682	1.183
RCN2	RCN2	-0.66156	2.2681	1.183
TPD52L2	TPD52L2	0.5701	2.2678	1.183
PROX1	PROX1	-1.0792	2.267	1.1826
MPP6	MPP6	-0.7914	2.2666	1.1826
UCKL1	UCKL1	0.61531	2.2661	1.1826
ZNF280D	ZNF280D	-0.49175	2.2656	1.1826
SLC20A2	SLC20A2	0.71817	2.2654	1.1826
ZNF724P	ZNF724P	-0.74838	2.2653	1.1826
SMG6	SMG6	0.43284	2.2652	1.1826
FUS	FUS	0.47555	2.2652	1.1826
HMGXB3	HMGXB3	0.43179	2.2646	1.1825
MAP4K2	MAP4K2	0.63111	2.2645	1.1825
CALCOCO1	CALCOCO1	0.65932	2.264	1.1822
C15orf65	C15orf65	-0.99122	2.2626	1.1812
GPR19	GPR19	-0.9311	2.2624	1.1812
VTN	VTN	-2.7903	2.262	1.1811
SF3B6	SF3B6	-0.54456	2.2607	1.1804
TYW5	TYW5	-0.66262	2.2606	1.1804
PTK2B	PTK2B	0.77275	2.2605	1.1804
UPB1	UPB1	-1.4457	2.2597	1.18
SP6	SP6	1.1652	2.2595	1.18
RFC1	RFC1	-0.43225	2.2588	1.1797
ABCA3	ABCA3	1.1659	2.2585	1.1797
MARCO	MARCO	-1.1993	2.2584	1.1797
SOX5	SOX5	-0.67256	2.258	1.1796
TRIM52	TRIM52	0.70441	2.2576	1.1795
COL8A1	COL8A1	1.233	2.2573	1.1794
POLR2I	POLR2I	0.77742	2.2565	1.1792
DOCK9	DOCK9	0.53247	2.2563	1.1792
ARHGAP4	ARHGAP4	0.96509	2.2562	1.1792
SLC30A6	SLC30A6	-0.64704	2.255	1.1783
HAUS5	HAUS5	0.57686	2.2537	1.1772
KLC1	KLC1	0.51693	2.2531	1.1768
PFKL	PFKL	0.90366	2.2524	1.1766
ASGR1	ASGR1	-1.8877	2.2523	1.1766
CCDC183	CCDC183	0.67322	2.2517	1.1763
PDCD10	PDCD10	-0.61001	2.2508	1.1756
DLEU1	DLEU1	-0.50051	2.2501	1.1755
ZNF710	ZNF710	0.85155	2.25	1.1755
WDR3	WDR3	-0.54057	2.2497	1.1753
TSPAN4	TSPAN4	0.99836	2.2492	1.1752
SECTM1	SECTM1	1.2899	2.2478	1.1741
ARRB1	ARRB1	0.91679	2.2475	1.1741
MAPK6	MAPK6	-0.64152	2.2469	1.1741
ITGAL	ITGAL	0.8406	2.2467	1.1741
KIF26A	KIF26A	0.78042	2.2466	1.1741
PRICKLE2	PRICKLE2	0.82022	2.2464	1.1741
PLD1	PLD1	-0.71857	2.2462	1.1741
DYRK4	DYRK4	-0.52354	2.2451	1.1732
SLC17A1	SLC17A1	-1.3511	2.2438	1.1722
TMSB4X	TMSB4X	0.62081	2.2433	1.1722
LPA	LPA	-1.0889	2.2428	1.1722
HP	HP	-3.2548	2.2427	1.1722
GEN1	GEN1	-0.6219	2.2427	1.1722
EEF1E1	EEF1E1	-0.63849	2.2422	1.172
SERPINH1	SERPINH1	1.1894	2.2417	1.1719
EHD4	EHD4	0.72115	2.2416	1.1719
TTYH3	TTYH3	1.1297	2.2403	1.1716
SLC38A4	SLC38A4	-1.428	2.2402	1.1716
UBE2W	UBE2W	-0.97855	2.2398	1.1716
PAPOLG	PAPOLG	-0.5681	2.2397	1.1716
SIKE1	SIKE1	-0.43177	2.2396	1.1716
RFNG	RFNG	0.69829	2.2394	1.1716
CXCL8	CXCL8	-1.3837	2.2392	1.1716
DAB2IP	DAB2IP	0.84841	2.2391	1.1716
MTX2	MTX2	-0.51017	2.2364	1.1696
SIGLEC6	SIGLEC6	0.23672	2.2363	1.1696
SGK2	SGK2	-1.0807	2.2359	1.1696
GRINA	GRINA	0.80867	2.2359	1.1696
CYP4A22	CYP4A22	-0.90521	2.2358	1.1696
VPS28	VPS28	0.60214	2.2347	1.1688
KDM1B	KDM1B	-0.37788	2.2334	1.1677
SERPIND1	SERPIND1	-1.3323	2.2324	1.167
LTBP3	LTBP3	0.95845	2.232	1.1669
NCAPG	NCAPG	-0.90252	2.2293	1.1651
ANKFY1	ANKFY1	0.37937	2.2291	1.1651
NLGN2	NLGN2	0.86015	2.2289	1.1651
TIFA	TIFA	-0.85538	2.2289	1.1651
RBKS	RBKS	-0.77192	2.2288	1.1651
TP53I11	TP53I11	1.1809	2.2286	1.1651
NOL4	NOL4	-0.65447	2.228	1.1651
C1orf186	C1orf186	-1.165	2.2278	1.1651
PAPPA	PAPPA	0.5682	2.2278	1.1651
AKR1B1	AKR1B1	0.91632	2.2271	1.1646
HNF4A	HNF4A	-1.3535	2.2266	1.1644
ATG4C	ATG4C	-0.63153	2.2258	1.1638
2008-09-01	2008-09-01	0.78762	2.2244	1.1628
KDM4D	KDM4D	-0.37002	2.2234	1.162
SAFB2	SAFB2	0.61075	2.2222	1.1614
DENND4A	DENND4A	-0.45066	2.2221	1.1614
CKAP2L	CKAP2L	-0.75042	2.2215	1.1614
GUCA2B	GUCA2B	-0.52548	2.2213	1.1614
ZC3HC1	ZC3HC1	-0.67315	2.2213	1.1614
SDHD	SDHD	-0.9709	2.2211	1.1614
LIG1	LIG1	0.5637	2.2207	1.1614
HBP1	HBP1	-0.64303	2.2206	1.1614
TPSD1	TPSD1	0.70413	2.2199	1.161
SLC26A11	SLC26A11	0.87776	2.2198	1.161
DUSP11	DUSP11	-0.61424	2.2195	1.161
ZNF346	ZNF346	0.47565	2.2191	1.1609
HMMR	HMMR	-1.0547	2.2187	1.1607
MRPL20	MRPL20	0.38456	2.2183	1.1606
WBP4	WBP4	-0.54003	2.2171	1.16
LOXL3	LOXL3	0.44221	2.217	1.16
THY1	THY1	1.1861	2.2168	1.16
MID1IP1	MID1IP1	0.87959	2.216	1.16
AKAP3	AKAP3	-0.65537	2.2158	1.16
MAPK8	MAPK8	-0.45885	2.2158	1.16
CXXC1	CXXC1	0.78093	2.2158	1.16
ZBTB4	ZBTB4	0.84666	2.2156	1.16
GPRASP1	GPRASP1	0.44958	2.2152	1.16
CYP2C19	CYP2C19	-1.0331	2.215	1.16
P2RY2	P2RY2	1.3032	2.2147	1.1599
NUF2	NUF2	-1.3061	2.2136	1.159
ZNF22	ZNF22	-0.69505	2.2133	1.159
ZZZ3	ZZZ3	-0.52176	2.2131	1.159
CSNK1D	CSNK1D	0.93036	2.212	1.1584
NCOR2	NCOR2	0.97433	2.2119	1.1584
MTFMT	MTFMT	-0.51738	2.2116	1.1584
SEMA3F	SEMA3F	1.191	2.2096	1.1569
GPLD1	GPLD1	-0.98277	2.2094	1.1569
DLG1	DLG1	-0.43661	2.2093	1.1569
SPPL2B	SPPL2B	0.83941	2.2072	1.1553
MCF2L	MCF2L	0.98088	2.2072	1.1553
ARID3A	ARID3A	0.64671	2.2058	1.1541
MYH9	MYH9	0.94253	2.204	1.1528
CDHR2	CDHR2	-1.0256	2.2037	1.1528
HGS	HGS	0.71595	2.2037	1.1528
BHMT2	BHMT2	-1.6424	2.2033	1.1526
ZZEF1	ZZEF1	0.38542	2.2029	1.1525
CLN3	CLN3	0.96571	2.2009	1.1512
PTK6	PTK6	1.1644	2.2006	1.1512
ARF3	ARF3	0.7728	2.2006	1.1512
FGG	FGG	-3.5684	2.2005	1.1512
ATP5O	ATP5O	-0.46421	2.2002	1.1512
DALRD3	DALRD3	0.65876	2.2	1.1512
THBS1	THBS1	1.1723	2.1995	1.1511
CDR2L	CDR2L	1.1028	2.1992	1.1511
STAT5B	STAT5B	0.58318	2.1991	1.1511
PPP1R37	PPP1R37	1.0238	2.1984	1.1507
ARHGEF3	ARHGEF3	0.51174	2.1983	1.1507
ECT2	ECT2	-0.83761	2.1973	1.1503
ZNF324	ZNF324	0.59235	2.1972	1.1503
PTGER4	PTGER4	0.67414	2.1968	1.1503
PLEKHH1	PLEKHH1	0.8683	2.1961	1.1503
TRERF1	TRERF1	0.96095	2.1961	1.1503
GYPC	GYPC	0.87978	2.1961	1.1503
RRBP1	RRBP1	0.90925	2.196	1.1503
INAFM1	INAFM1	0.8875	2.1948	1.1494
SDHAF4	SDHAF4	-0.79167	2.1946	1.1494
LOXL1	LOXL1	0.99647	2.1937	1.149
CROCC	CROCC	0.65678	2.1935	1.149
SHROOM2	SHROOM2	0.82393	2.1934	1.149
TMEM45A	TMEM45A	-1.3446	2.1931	1.1489
RLTPR	RLTPR	0.61191	2.1919	1.1479
KCNN2	KCNN2	-0.79025	2.1912	1.1478
ZNF385A	ZNF385A	1.3123	2.1911	1.1478
PGLYRP2	PGLYRP2	-1.8529	2.191	1.1478
EMILIN1	EMILIN1	0.98721	2.1897	1.1468
ZNF627	ZNF627	-0.82641	2.1893	1.1466
DLD	DLD	-0.51915	2.1885	1.146
FAM198B	FAM198B	1.2272	2.1876	1.1454
CTNND1	CTNND1	0.49988	2.1873	1.1454
NFKBID	NFKBID	0.6313	2.1859	1.1442
WASL	WASL	-0.51112	2.1848	1.1436
UBE2O	UBE2O	0.76315	2.1847	1.1436
TGFB1	TGFB1	0.78837	2.1844	1.1436
ABTB1	ABTB1	0.75085	2.1843	1.1436
CTR9	CTR9	-0.37891	2.1831	1.143
NDOR1	NDOR1	0.52423	2.1831	1.143
KLB	KLB	-0.75791	2.1828	1.1429
C2orf49	C2orf49	-0.43562	2.1816	1.1423
CDH2	CDH2	-1.112	2.1811	1.1423
FOXA2	FOXA2	-1.097	2.1811	1.1423
WDR89	WDR89	-0.4814	2.181	1.1423
TBC1D9	TBC1D9	1.351	2.1808	1.1423
POLE	POLE	0.71607	2.1807	1.1423
EXOSC8	EXOSC8	-0.78337	2.1798	1.1417
TIMP3	TIMP3	1.2227	2.1792	1.1413
CYP7A1	CYP7A1	-1.1734	2.1776	1.14
RPP30	RPP30	-0.53483	2.1765	1.1391
KDM6B	KDM6B	0.59417	2.1752	1.1381
PSAT1	PSAT1	-1.6942	2.1728	1.1363
ZBTB42	ZBTB42	1.0239	2.1726	1.1363
NR1H4	NR1H4	-1.3991	2.1726	1.1363
FAM129B	FAM129B	0.97124	2.1724	1.1363
TRAPPC8	TRAPPC8	-0.5454	2.1709	1.135
PASK	PASK	0.6822	2.1702	1.1346
SLC13A5	SLC13A5	-1.8237	2.169	1.1336
STAB1	STAB1	0.95892	2.1679	1.1329
NFATC2	NFATC2	0.66839	2.1674	1.1329
TSPAN32	TSPAN32	0.71578	2.1673	1.1329
SFRP2	SFRP2	2.2556	2.1673	1.1329
ZMYND12	ZMYND12	-0.81266	2.167	1.1329
CCM2L	CCM2L	0.6505	2.1667	1.1329
NAPA	NAPA	1.0772	2.1663	1.1329
BTBD11	BTBD11	0.73993	2.1662	1.1329
GORASP1	GORASP1	0.48148	2.1649	1.1317
APBB3	APBB3	0.63614	2.1639	1.1313
GCKR	GCKR	-1.3737	2.1637	1.1313
FAM104A	FAM104A	0.54739	2.1635	1.1313
NDST2	NDST2	0.49664	2.1635	1.1313
MPPED2	MPPED2	-0.55265	2.1625	1.1307
GPR108	GPR108	0.56102	2.1623	1.1307
LYPD2	LYPD2	-0.61978	2.1617	1.1307
PRKAR1A	PRKAR1A	0.56341	2.1613	1.1307
ZNF524	ZNF524	0.77105	2.1611	1.1307
C19orf52	C19orf52	0.50365	2.161	1.1307
DDAH2	DDAH2	0.79645	2.1606	1.1307
PARP10	PARP10	0.88613	2.1606	1.1307
DDX18	DDX18	-0.69387	2.1606	1.1307
PDGFB	PDGFB	0.83993	2.1601	1.1305
PARD3B	PARD3B	0.4519	2.1599	1.1305
PPARD	PPARD	0.79063	2.1586	1.1298
SLC17A3	SLC17A3	-1.029	2.1584	1.1298
COBLL1	COBLL1	-0.70603	2.1583	1.1298
TFR2	TFR2	-1.8904	2.158	1.1298
FBXO48	FBXO48	-0.66747	2.1578	1.1298
SLC22A10	SLC22A10	-1.1389	2.1577	1.1298
SNX20	SNX20	0.64714	2.1572	1.1297
HPS3	HPS3	-0.45259	2.1572	1.1297
TSEN54	TSEN54	0.70085	2.1569	1.1297
KANK3	KANK3	0.58388	2.1561	1.1292
C1GALT1	C1GALT1	-0.68035	2.1556	1.1288
SMLR1	SMLR1	-0.93627	2.1553	1.1288
GPR180	GPR180	-0.56449	2.1547	1.1285
OXSM	OXSM	-0.57829	2.1538	1.1278
PSMA1	PSMA1	-0.50759	2.1531	1.1274
PRPSAP2	PRPSAP2	-0.73037	2.1527	1.1272
SH2B3	SH2B3	0.62856	2.1509	1.1258
SKP2	SKP2	-0.64846	2.1508	1.1258
THAP6	THAP6	-0.51271	2.1506	1.1258
CCDC91	CCDC91	-0.61647	2.1497	1.1252
ZNF184	ZNF184	-0.49885	2.1494	1.1252
MT1X	MT1X	-1.3144	2.1492	1.1252
ELK3	ELK3	0.73793	2.149	1.1252
CNDP2	CNDP2	0.86107	2.1484	1.1249
SLC9B2	SLC9B2	-1.012	2.1482	1.1249
ADTRP	ADTRP	-0.8361	2.1475	1.1244
CD34	CD34	0.76071	2.1469	1.1243
ZDHHC3	ZDHHC3	0.51309	2.1469	1.1243
TBX2	TBX2	0.99449	2.146	1.1239
GBP7	GBP7	-1.1916	2.1459	1.1239
HLA-DMA	HLA-DMA	0.90741	2.1456	1.1239
WDR55	WDR55	0.5406	2.1454	1.1239
CUL4B	CUL4B	-0.50685	2.1453	1.1239
PPM1G	PPM1G	0.63136	2.1446	1.1237
INHBE	INHBE	-1.638	2.1446	1.1237
RFC3	RFC3	-0.70987	2.1438	1.1233
SLC30A9	SLC30A9	-0.43166	2.1434	1.1233
GPIHBP1	GPIHBP1	0.65254	2.1433	1.1233
B3GAT3	B3GAT3	0.57167	2.1432	1.1233
ZFYVE19	ZFYVE19	0.71494	2.1421	1.1226
OGFOD2	OGFOD2	0.62564	2.142	1.1226
APOA5	APOA5	-1.8748	2.1416	1.1224
NANOS1	NANOS1	1.0398	2.1414	1.1224
PAK1IP1	PAK1IP1	-0.69889	2.1402	1.1215
SLIT2	SLIT2	0.80707	2.1397	1.1212
ANXA13	ANXA13	-1.2078	2.1394	1.1212
GTF2F2	GTF2F2	-0.64526	2.1387	1.1208
UBASH3A	UBASH3A	0.61733	2.1383	1.1208
MTIF2	MTIF2	-0.57427	2.1381	1.1208
TBC1D13	TBC1D13	0.48981	2.1381	1.1208
ZNF671	ZNF671	0.63667	2.1361	1.1191
ANKAR	ANKAR	-0.44739	2.1357	1.1191
SRRM2	SRRM2	0.85624	2.1356	1.1191
IMMP2L	IMMP2L	-0.70465	2.1343	1.118
ACKR1	ACKR1	1.2557	2.1339	1.1179
CPNE5	CPNE5	0.57716	2.1337	1.1179
AOX1	AOX1	-1.9187	2.1324	1.1168
PVRIG	PVRIG	0.68823	2.1317	1.1166
HPR	HPR	-1.1551	2.1315	1.1166
SUMF2	SUMF2	0.65694	2.1315	1.1166
ZNF658	ZNF658	-0.53097	2.1312	1.1165
CHST12	CHST12	0.53818	2.1302	1.1159
PROS1	PROS1	-1.2495	2.13	1.1159
SLC10A5	SLC10A5	-0.85664	2.1295	1.1156
IL12RB1	IL12RB1	0.51046	2.1281	1.1144
HELZ2	HELZ2	0.93409	2.1273	1.1141
GPKOW	GPKOW	0.52048	2.1273	1.1141
UGDH	UGDH	-0.93314	2.1268	1.1138
DCTN1	DCTN1	0.61902	2.1264	1.1137
GLYATL1	GLYATL1	-1.6001	2.1259	1.1136
COG6	COG6	-0.66403	2.1258	1.1136
SLC25A47	SLC25A47	-1.8854	2.1254	1.1134
KIAA0195	KIAA0195	0.98301	2.1248	1.1131
NATD1	NATD1	0.70812	2.1247	1.1131
POGLUT1	POGLUT1	-0.54895	2.1238	1.1127
HNRNPH1	HNRNPH1	0.55355	2.1235	1.1127
CHCHD7	CHCHD7	-0.88465	2.1235	1.1127
HNRNPU	HNRNPU	0.61057	2.1223	1.1119
NXT2	NXT2	-0.73001	2.1221	1.1119
ANKS3	ANKS3	0.69106	2.122	1.1119
RBM5	RBM5	0.42574	2.1214	1.1115
SIX1	SIX1	1.5425	2.1209	1.1113
SWT1	SWT1	-0.74818	2.1206	1.1112
IGF2R	IGF2R	0.55346	2.1202	1.111
ATF6	ATF6	-0.41787	2.1188	1.1099
METTL2B	METTL2B	-0.47377	2.1183	1.1098
TIPRL	TIPRL	-0.57165	2.1182	1.1098
MAP3K10	MAP3K10	0.75232	2.118	1.1098
USP12	USP12	-0.75308	2.1175	1.1095
FAM162A	FAM162A	-0.72884	2.1167	1.1094
C9orf156	C9orf156	-0.46817	2.1164	1.1094
TTK	TTK	-1.0591	2.1161	1.1094
C11orf21	C11orf21	0.58312	2.1161	1.1094
C8G	C8G	-1.594	2.116	1.1094
CRY1	CRY1	-0.5264	2.1159	1.1094
UBXN7	UBXN7	-0.58223	2.1157	1.1094
PWWP2B	PWWP2B	0.89183	2.1154	1.1093
LAMA4	LAMA4	0.79207	2.1141	1.1082
DCAF4L1	DCAF4L1	0.15268	2.1136	1.1079
BEX1	BEX1	-1.1115	2.1129	1.1077
XBP1	XBP1	1.0004	2.1125	1.1077
SULT1B1	SULT1B1	-0.77031	2.1125	1.1077
AGXT	AGXT	-2.6867	2.1125	1.1077
DIP2A	DIP2A	0.59059	2.112	1.1077
USH1C	USH1C	-0.51873	2.1119	1.1077
GRIP2	GRIP2	0.25266	2.1116	1.1075
MRPL1	MRPL1	-0.64147	2.1107	1.107
CDSN	CDSN	0.94719	2.1106	1.107
ZNF446	ZNF446	0.7257	2.1098	1.1069
EDC4	EDC4	0.69717	2.1097	1.1069
VRK1	VRK1	-0.74564	2.1096	1.1069
SLC16A5	SLC16A5	1.182	2.1095	1.1069
XYLT1	XYLT1	0.50978	2.1085	1.1062
CADM4	CADM4	0.82624	2.1078	1.1062
CASKIN2	CASKIN2	0.8468	2.1077	1.1062
CHPF	CHPF	1.03	2.1077	1.1062
FGA	FGA	-3.6139	2.1075	1.1062
TRIM35	TRIM35	0.64054	2.1074	1.1062
NCK1	NCK1	-0.47832	2.1067	1.1059
SLC17A4	SLC17A4	-1.0136	2.1067	1.1059
BTBD6	BTBD6	0.91731	2.1061	1.1055
IPO5	IPO5	-0.53099	2.1056	1.1053
RHBDL3	RHBDL3	1.0223	2.1051	1.1051
UBXN1	UBXN1	0.44262	2.1049	1.1051
RBMXL1	RBMXL1	-0.41764	2.1043	1.1047
TTC27	TTC27	-0.53818	2.1038	1.1044
WDR72	WDR72	-1.1295	2.1034	1.1042
IKBKB	IKBKB	0.67944	2.1026	1.1037
COG3	COG3	-0.49329	2.1024	1.1037
LGALS3BP	LGALS3BP	1.3007	2.1022	1.1037
ABCG8	ABCG8	-1.2994	2.1014	1.1032
EFTUD1	EFTUD1	-0.44766	2.1009	1.1032
PIGQ	PIGQ	1.0185	2.1009	1.1032
ERBB2	ERBB2	1.508	2.1007	1.1032
CNPPD1	CNPPD1	0.59184	2.0997	1.1032
RUFY4	RUFY4	0.53834	2.0994	1.1032
SYT7	SYT7	1.0379	2.0994	1.1032
KMT2D	KMT2D	0.72234	2.0993	1.1032
COL10A1	COL10A1	1.0373	2.0993	1.1032
CENPQ	CENPQ	-0.90831	2.0991	1.1032
SLC26A9	SLC26A9	-0.85281	2.0991	1.1032
KMT2B	KMT2B	0.77023	2.0989	1.1032
TMEM14A	TMEM14A	-0.62906	2.0986	1.1031
RCN3	RCN3	1.1353	2.0973	1.1021
KIF20B	KIF20B	-0.74039	2.0971	1.1021
FDX1	FDX1	-0.64426	2.0969	1.1021
ARHGEF1	ARHGEF1	0.82957	2.0965	1.1019
UGT1A1	UGT1A1	-1.031	2.0955	1.1014
ELMO2	ELMO2	0.45306	2.0955	1.1014
NR5A2	NR5A2	-0.74201	2.0952	1.1013
EIF3H	EIF3H	-0.55225	2.0947	1.101
LCN10	LCN10	0.44025	2.0943	1.1008
PDHX	PDHX	-0.38543	2.0937	1.1008
IMMP1L	IMMP1L	-0.80782	2.0937	1.1008
DEPDC7	DEPDC7	-1.1109	2.0935	1.1008
SCX	SCX	0.87057	2.0934	1.1008
NLGN1	NLGN1	-0.35556	2.0927	1.1004
MYNN	MYNN	-0.60688	2.0922	1.1001
COPS3	COPS3	-0.58952	2.0906	1.0987
SMOC1	SMOC1	-1.3811	2.0897	1.0981
SMIM3	SMIM3	0.72436	2.0895	1.0981
PRICKLE4	PRICKLE4	0.74648	2.089	1.0979
CCDC121	CCDC121	-0.49284	2.0888	1.0979
GSDMD	GSDMD	0.64232	2.0884	1.0979
PTPRS	PTPRS	1.031	2.0884	1.0979
PNKP	PNKP	0.64963	2.0882	1.0979
EEF1B2	EEF1B2	-0.51632	2.0877	1.0976
OXR1	OXR1	-0.6145	2.0868	1.0969
DCAF5	DCAF5	0.54774	2.0859	1.0967
HLA-F	HLA-F	0.77564	2.0859	1.0967
HSPB1	HSPB1	0.85272	2.0857	1.0967
TLN2	TLN2	0.55571	2.0856	1.0967
CLEC4G	CLEC4G	-1.0249	2.0849	1.0962
SNRPG	SNRPG	-0.97028	2.0844	1.096
GGA3	GGA3	0.7082	2.084	1.0957
HAMP	HAMP	-1.9997	2.0833	1.0953
TSPYL2	TSPYL2	0.68688	2.0823	1.0945
TOR4A	TOR4A	0.59048	2.0817	1.0942
SLC27A1	SLC27A1	0.74978	2.0815	1.0942
UNC93A	UNC93A	-0.57473	2.0805	1.0938
HCST	HCST	0.85567	2.0802	1.0938
C6orf52	C6orf52	-1.026	2.08	1.0938
ELP5	ELP5	-0.39104	2.0798	1.0938
UGT1A4	UGT1A4	-0.95672	2.0796	1.0938
BROX	BROX	-0.60398	2.0795	1.0938
CEACAM19	CEACAM19	-0.89583	2.0793	1.0938
CHKB	CHKB	0.61786	2.0791	1.0938
GATM	GATM	-1.5864	2.0789	1.0938
HPRT1	HPRT1	-0.7745	2.0789	1.0938
PLEKHN1	PLEKHN1	0.77053	2.0786	1.0937
ECE1	ECE1	0.90876	2.0775	1.0928
CYP11A1	CYP11A1	-0.49988	2.0773	1.0928
FKRP	FKRP	0.6214	2.077	1.0927
TSTA3	TSTA3	0.62226	2.0765	1.0927
SNRPC	SNRPC	-0.36273	2.0765	1.0927
CCDC69	CCDC69	0.81236	2.0763	1.0927
FBXL8	FBXL8	0.79047	2.0757	1.0925
PPP2R5B	PPP2R5B	0.48344	2.0756	1.0925
MTMR2	MTMR2	-0.74104	2.0746	1.0921
SLAMF9	SLAMF9	-0.66758	2.0746	1.0921
PAK4	PAK4	0.9983	2.0745	1.0921
DLL1	DLL1	0.66046	2.0743	1.0921
SIRPD	SIRPD	0.12103	2.0741	1.0921
PIGK	PIGK	-0.59182	2.0734	1.0919
TMEM30B	TMEM30B	1.1032	2.0734	1.0919
PRMT3	PRMT3	-0.56615	2.0733	1.0919
TNRC6C	TNRC6C	0.91662	2.0718	1.0907
PIK3C2A	PIK3C2A	-0.38528	2.0712	1.0903
APOA1	APOA1	-3.2589	2.0708	1.0903
E2F5	E2F5	-0.90117	2.0708	1.0903
ARHGAP25	ARHGAP25	0.6185	2.0703	1.0901
CMC2	CMC2	-0.68372	2.0698	1.09
NOC3L	NOC3L	-0.55695	2.0696	1.09
BLM	BLM	-0.72038	2.0694	1.09
CPT2	CPT2	-0.65219	2.0694	1.09
MSLN	MSLN	-1.8599	2.0688	1.0896
ENG	ENG	0.94251	2.0684	1.0895
OTUD5	OTUD5	0.73706	2.0672	1.0885
ARHGAP39	ARHGAP39	0.67485	2.067	1.0885
SNRPB2	SNRPB2	-0.80839	2.0664	1.0884
GRASP	GRASP	0.54142	2.0662	1.0884
SH3GLB1	SH3GLB1	-0.4586	2.0661	1.0884
P4HTM	P4HTM	1.0735	2.066	1.0884
ENTPD2	ENTPD2	1.1313	2.0657	1.0883
ERRFI1	ERRFI1	-0.93566	2.0652	1.0882
ARRDC2	ARRDC2	0.77546	2.0652	1.0882
SUN1	SUN1	0.42885	2.0642	1.0882
AKR1C3	AKR1C3	-1.3791	2.064	1.0882
PMPCB	PMPCB	-0.65863	2.0638	1.0882
CTBP2	CTBP2	0.82013	2.0638	1.0882
TMEM63B	TMEM63B	0.88393	2.0637	1.0882
NUPL1	NUPL1	-0.49984	2.0635	1.0882
HLA-DRB1	HLA-DRB1	0.89916	2.0635	1.0882
TRIM22	TRIM22	0.76925	2.0633	1.0882
CRLF1	CRLF1	1.2674	2.0632	1.0882
CCDC28A	CCDC28A	-0.73985	2.0628	1.088
MLLT6	MLLT6	0.8936	2.0621	1.0876
TLE3	TLE3	0.89894	2.062	1.0876
[truncated: 16,845 more rows]
