# Supplementary material for: PKC-eta promotes breast cancer metastasis by regulating the Hippo–YAP signaling pathway
Source: Signal Transduct Target Ther. 2026 Feb 17;11:58. doi: 10.1038/s41392-026-02572-0 (PMC12910040; doi:10.1038/s41392-026-02572-0)
Supplement: Supplementary file 3 — Table S2 [file 41392_2026_2572_MOESM3_ESM.xls]

## Sheet: METABRIC
	X	pathway	pval	padj	ES	NES	nMoreExtreme	size	leadingEdgeString
1	1899	SMID_BREAST_CANCER_NORMAL_LIKE_UP	0.000110619	0.00159627	0.891021	2.80616	0	432	CCL19, IGJ, GZMK, CD79A, PTGDS, IL7R, DARC, CD3D, CD2, ITM2A, PRKCB, CD79B, KLRB1, CD247, LTB, CD8A, LYZ, CD52, CCL21, PVRIG, NKG7, CD19, GZMA, SELL, CXCL13, CCR7, CD6, TNFRSF17, CCL5, PLAC8, IGLL3P, MZB1, GZMB, PPP1R16B, C3, CD37, CD48, CD27, ENPP2, ITK, IRF8, EVI2B, CXCR5, TSPAN7, GIMAP5, CD69, ARHGAP15, PTPRCAP, BANK1, BCL11B, IL33, LAMP3, CD38, GPR183, GIMAP6, MFAP4, MAP4K1, SRGN, RAC2, MYH11…
2	1895	SMID_BREAST_CANCER_LUMINAL_B_DN	0.000108155	0.00159627	0.836617	2.65859	0	515	CCL19, IGJ, GZMK, CD79A, IL7R, CXCL9, DARC, CD3D, CD2, ITM2A, PRKCB, CD79B, KLRB1, CD247, LTB, LYZ, CD52, CCL21, PVRIG, NKG7, CD19, GZMA, SELL, CCR7, LTF, TNFRSF17, CCL5, PLAC8, IGLL3P, MZB1, GZMB, PPP1R16B, APOD, C3, CD37, CD48, CD27, ENPP2, ITK, GIMAP5, CD69, PTPRCAP, BANK1, CLCA2, BCL11B, IL33, LAMP3, CD38, GPR183, MFAP4, GNLY, RARRES1, MAP4K1, SRGN, RAC2, MYH11, TRAF3IP3, SFRP4, ACAP1, SEL1L3…
3	10186	immune.signature.ESTIMATE	0.000133049	0.00159627	0.918881	2.64127	0	130	GZMK, IL7R, CD3D, CD2, KLRB1, CD247, LTB, LYZ, CD52, PVRIG, NKG7, SELL, CCR7, CCL5, GZMB, CD37, CD48, CD27, ITK, IRF8, EVI2B, CD69, ARHGAP15, PTPRCAP, GIMAP6, GNLY, SRGN, FGL2, RAC2, TRAF3IP3, CST7, DOCK2, HCLS1, GIMAP4, IL10RA, CORO1A, PRF1, PLEK, HLA-DPB1, HLA-DPA1, ZAP70, PTGER4, LPXN, CD53, CD74, HLA-DRA, GMFG, CYBB, RNASE6, S100A9, CASP1, GBP1, S100A8, WIPF1, TNFAIP3, IL18RAP, ALOX5AP, RASSF…
4	6767	MODULE_84	0.000108601	0.00159627	0.829422	2.6315	0	502	CCL19, IGJ, GZMK, CD79A, PTGDS, IL7R, CXCL9, DARC, CD3D, CD2, ITM2A, CD247, LTB, CD8A, LYZ, CD52, CCL21, NKG7, UBD, GZMA, SELL, CCL15, CD6, LTF, CCL5, PLAC8, GZMB, APOD, CD37, CD48, CD27, STAT4, IRF8, EVI2B, TSPAN7, HLA-DQA1, CD69, ARHGAP15, PTPRCAP, FCN1, LAMP3, MAL, GNLY, SRGN, FGL2, RAC2, MYH11, CST7, TGFBR2, DOCK2, CXCL12, HCLS1, GIMAP4, FABP4, LRMP, IL10RA, CORO1A, CPVL, PRF1, CXCR4, PLEK, S…
5	10589	Liver.vs.All.test_67.ctrl_72.Dn.q.value.0.1.LFC.0.5.SC.extended.program.pos	0.000125047	0.00159627	0.878163	2.61322	0	187	GZMK, CD3D, CD2, ITM2A, PRKCH, CD247, CD8A, CD52, NKG7, GZMA, CD6, CCL5, GZMB, CD37, ITK, TBC1D10C, EVI2B, CD69, PTPRCAP, SRGN, RAC2, AMICA1, TRAF3IP3, APOBEC3G, CST7, ACAP1, CXCR3, RASSF5, HCST, IL10RA, CORO1A, PYHIN1, RASAL3, CD3G, PRF1, CXCR4, RUNX3, HLA-DQB1, SAMD3, AKNA, HLA-DPB1, HLA-DPA1, ARHGAP30, ITM2C, ZAP70, PTGER4, CELF2, CD53, CD74, HLA-DRA, PTPN7, CTSC, HOPX, CCL4, CD3E, WIPF1, CD97…
6	10735	Liver.vs.All.test_67.ctrl_72.LFC.1.n.p.1.OR.q_val.0.1.n.0.1.Dn.main200+canonical.Cell.type.filter.Cor.consistent.seed__T.cells_init.seed_Dn	0.000123442	0.00159627	0.871497	2.61205	0	204	IL7R, ITM2A, PRKCH, CD247, CD8A, SELL, CCR7, CD6, CD37, CD27, ITK, TBC1D10C, EVI2B, CD69, ARHGAP15, PTPRCAP, GPR183, GNLY, RAC2, ARHGAP9, AMICA1, TRAF3IP3, CST7, ACAP1, CXCR3, RASSF5, HCLS1, IL10RA, CORO1A, PYHIN1, RASAL3, CD3G, SLAMF1, CXCR4, SAMD3, AKNA, ICOS, ARHGAP30, ZAP70, PTGER4, CELF2, WAS, LTA, FYN, PTPN7, CCND2, CTLA4, CD3E, UCP2, CD5, APBB1IP, WIPF1, CD97, TRAT1, ALOX5AP, S1PR4, FERMT3…
7	10575	Liver.vs.All.test_71.ctrl_84.T.cells.DE.Dn.q.value.0.25.LFC.0.5.SC.extended.program.pos	0.000125329	0.00159627	0.877094	2.60677	0	185	GZMK, CD3D, CD2, ITM2A, PRKCH, CD247, CD8A, CD52, NKG7, GZMA, CD6, CCL5, GZMB, CD37, CD27, TBC1D10C, EVI2B, HLA-DQA1, CD69, PTPRCAP, GNLY, SRGN, RAC2, TRAF3IP3, APOBEC3G, CST7, ACAP1, CXCR3, RASSF5, HCST, GIMAP4, IL10RA, CORO1A, PYHIN1, RASAL3, CD3G, PRF1, CXCR4, RUNX3, HLA-DQB1, SAMD3, AKNA, HLA-DPB1, HLA-DPA1, ARHGAP30, ITM2C, ZAP70, PTGER4, CELF2, WAS, CXCR6, CD53, CD74, HLA-DRA, LCP1, PTPN7, …
8	10574	Liver.vs.All.test_71.ctrl_84.T.cells.DE.Dn.q.value.0.25.LFC.0.5	0.000131527	0.00159627	0.897414	2.5959	0	141	IL7R, CD3D, ITM2A, PRKCH, CD247, CD8A, SELL, CCR7, CD6, CD37, CD27, TBC1D10C, EVI2B, CD69, ARHGAP15, PTPRCAP, GPR183, GNLY, RAC2, ARHGAP9, TRAF3IP3, CST7, ACAP1, CXCR3, RASSF5, IL10RA, CORO1A, PYHIN1, RASAL3, CD3G, SLAMF1, CXCR4, SAMD3, AKNA, ICOS, ARHGAP30, ZAP70, PTGER4, CELF2, WAS, LTA, PTPN7, CCND2, CTLA4, CD3E, CD5, WIPF1, CD97, TRAT1, ALOX5AP, S1PR4, FERMT3, PARVG, FGR, ARID5B, IFI16, EVI2A…
9	10530	BX_LOCATION.Liver.BX_LOCATION.All.But.Breast.LN.ChestWall.DE.bulk..test_67.ctrl_22.purity.WithoutSiteCovariate.Dn	0.000133049	0.00159627	0.901724	2.59195	0	130	GZMK, IL7R, CD3D, CD2, ITM2A, PRKCH, CD247, CD8A, CD52, SELL, GIMAP7, CCR7, CD6, CCL5, CD37, CD27, TBC1D10C, EVI2B, CD69, PTPRCAP, GPR183, GNLY, ARHGAP9, TRAF3IP3, APOBEC3G, CST7, ACAP1, CXCR3, CORO1A, PYHIN1, RASAL3, CD3G, SLAMF1, SAMD3, AKNA, ICOS, ARHGAP30, ZAP70, CELF2, LTA, SASH3, PTPN7, CCND2, CTLA4, CD3E, CD5, WIPF1, TRAT1, S1PR4, PARVG, ARID5B, IFI16, EVI2A, ZFP36L2, NCF4, PTPRC, KLRD1, T…
10	10535	BX_LOCATION.Liver.BX_LOCATION.All.But.Breast.LN.ChestWall.DE.bulk..test_67.ctrl_22.purity.WithoutSiteCovariate.Dn.filter.quantiles.RPL.RPS	0.000133049	0.00159627	0.901724	2.59195	0	130	GZMK, IL7R, CD3D, CD2, ITM2A, PRKCH, CD247, CD8A, CD52, SELL, GIMAP7, CCR7, CD6, CCL5, CD37, CD27, TBC1D10C, EVI2B, CD69, PTPRCAP, GPR183, GNLY, ARHGAP9, TRAF3IP3, APOBEC3G, CST7, ACAP1, CXCR3, CORO1A, PYHIN1, RASAL3, CD3G, SLAMF1, SAMD3, AKNA, ICOS, ARHGAP30, ZAP70, CELF2, LTA, SASH3, PTPN7, CCND2, CTLA4, CD3E, CD5, WIPF1, TRAT1, S1PR4, PARVG, ARID5B, IFI16, EVI2A, ZFP36L2, NCF4, PTPRC, KLRD1, T…
11	1742	MCLACHLAN_DENTAL_CARIES_UP	0.000121758	0.00159627	0.856829	2.59059	0	225	IGJ, CD79A, IL7R, CXCL9, DARC, LTB, LYZ, CXCL13, CCL5, PLAC8, IGLL3P, MZB1, GZMB, C3, CD37, CD48, CD27, IRF8, EVI2B, HLA-DQA1, FCN1, SRGN, FGL2, RAC2, SFRP4, SEL1L3, CXCL12, HCLS1, ADAMDEC1, IL10RA, POU2AF1, CORO1A, THBS4, CPVL, CXCR4, PLEK, HLA-DQB1, HLA-DPB1, HLA-DPA1, PIM2, FAM46C, PTGER4, CD53, PECAM1, CD74, HLA-DRA, MS4A6A, SASH3, IGKC, LCP1, CYBB, RNASE6, CTSC, LBP, S100A9, KYNU, UCP2, HLA-…
12	1847	WALLACE_PROSTATE_CANCER_RACE_UP	0.000118892	0.00159627	0.844536	2.5841	0	267	CCL19, IGJ, GZMK, PTGDS, IL7R, CXCL9, CD3D, CD2, CD8A, HMGCS2, LYZ, CD52, PVRIG, NKG7, GZMA, SELL, CCR7, CCL5, PLAC8, IGLL3P, CD37, CD48, CD27, ITK, IRF8, EVI2B, HLA-DQA1, CD69, ARHGAP15, BCL11B, LAMP3, GPR183, GIMAP6, MAP4K1, SRGN, FGL2, RAC2, APOBEC3G, HCLS1, ADAMDEC1, ARHGAP25, IL10RA, POU2AF1, CORO1A, SLAMF1, PRF1, CXCR4, PLEK, FAIM3, RUNX3, HLA-DQB1, HLA-DPB1, ZAP70, GPR18, PIM2, IDO1, CELF2…
13	10528	BX_LOCATION.Liver.BX_LOCATION.All.But.Breast.LN.ChestWall.DE.bulk..test_67.ctrl_22.purity.WithoutSiteCovariate.SC.extended.program.pos	0.000121374	0.00159627	0.851407	2.57853	0	229	GZMK, CD3D, CD2, ITM2A, PRKCH, CD247, CD8A, CD52, NKG7, GZMA, GIMAP7, CD6, CCL5, GZMB, CD37, CD27, TBC1D10C, EVI2B, HLA-DQA1, CD69, PTPRCAP, GNLY, SRGN, RAC2, ARHGAP9, AMICA1, TRAF3IP3, APOBEC3G, CST7, ACAP1, CXCR3, HCST, GBP5, CORO1A, PYHIN1, RASAL3, CD3G, PRF1, CXCR4, RUNX3, HLA-DQB1, SAMD3, AKNA, HLA-DPB1, HLA-DPA1, ARHGAP30, ITM2C, CELF2, CXCR6, CD53, CD74, HLA-DRA, LCP1, PTPN7, PSMB9, CTSC, …
14	10531	BX_LOCATION.Liver.BX_LOCATION.All.But.Breast.LN.ChestWall.DE.bulk..test_67.ctrl_22.purity.WithoutSiteCovariate.Dn.SC.extended.program.pos	0.000121374	0.00159627	0.851407	2.57853	0	229	GZMK, CD3D, CD2, ITM2A, PRKCH, CD247, CD8A, CD52, NKG7, GZMA, GIMAP7, CD6, CCL5, GZMB, CD37, CD27, TBC1D10C, EVI2B, HLA-DQA1, CD69, PTPRCAP, GNLY, SRGN, RAC2, ARHGAP9, AMICA1, TRAF3IP3, APOBEC3G, CST7, ACAP1, CXCR3, HCST, GBP5, CORO1A, PYHIN1, RASAL3, CD3G, PRF1, CXCR4, RUNX3, HLA-DQB1, SAMD3, AKNA, HLA-DPB1, HLA-DPA1, ARHGAP30, ITM2C, CELF2, CXCR6, CD53, CD74, HLA-DRA, LCP1, PTPN7, PSMB9, CTSC, …
15	10958	Liver.vs.All.test_67.ctrl_72.LFC.1.n.p.0.01.OR.q_val.0.25.n.0.5.Dn.inclusive1000+canonical.Cell.type.max.seed.size.50.sort.logFC.filter.Cor.consistent.seed__T.cells.SC.extended.program.pos.orig	0.000121758	0.00159627	0.844734	2.55402	0	225	GZMK, CD3D, CD2, PRKCH, CD247, CD8A, NKG7, GZMA, CCL5, GZMB, ITK, TBC1D10C, HLA-DQA1, ARHGAP15, PTPRCAP, CD38, GNLY, EOMES, SRGN, RAC2, AMICA1, APOBEC3G, CST7, ACAP1, CXCR3, RASSF5, HCST, GBP5, GIMAP4, CD7, CORO1A, PYHIN1, CD3G, PRF1, CXCR4, PLEK, RUNX3, HLA-DQB1, SAMD3, AKNA, HLA-DPB1, HLA-DPA1, ITM2C, FAM46C, PTGER4, CELF2, CXCR6, CD74, HLA-DRA, SPRY1, PTPN7, PSMB9, CTSC, HOPX, ZNF683, CTLA4, C…
16	6745	MODULE_44	0.000115513	0.00159627	0.823573	2.54645	0	306	CCL19, IGJ, CD79A, IL7R, DARC, CD3D, CD2, ITM2A, CD247, LTB, CD8A, CD52, UBD, SELL, CCL15, CD6, ADH1A, APOD, CD37, CD48, CD27, IRF8, EVI2B, TSPAN7, HLA-DQA1, CD69, PTPRCAP, LAMP3, MAL, SRGN, FGL2, RAC2, TGFBR2, DOCK2, CXCL12, HCLS1, P2RY10, FABP4, CORO1A, CPVL, CXCR4, DPT, ST6GAL1, FAIM3, HLA-DQB1, C1S, CELF2, WAS, LPXN, CD53, PECAM1, GPSM3, IGKC, SEPP1, LCP1, GMFG, PTPN7, PSMB9, RNASE6, CTSC, C7…
17	10310	Liver.T.cells.SABCS19.pos.merge	0.000122444	0.00159627	0.84358	2.54093	0	215	GZMK, CD3D, PRKCH, CD8A, NKG7, GZMA, GIMAP7, CCL5, GZMB, TBC1D10C, HLA-DQA1, PTPRCAP, GNLY, EOMES, SRGN, RAC2, AMICA1, APOBEC3G, CST7, ACAP1, CXCR3, HCST, GIMAP4, CD7, CORO1A, PYHIN1, RASAL3, CD3G, PRF1, PLEK, RUNX3, HLA-DQB1, SAMD3, HLA-DPB1, HLA-DPA1, ITM2C, ZAP70, KLRG1, WAS, CXCR6, CD53, FYN, CD74, HLA-DRA, LCP1, PTPN7, SH2D1A, PSMB9, CTSC, HOPX, ZNF683, CCL4, CD3E, UCP2, APBB1IP, WIPF1, CD97…
18	10902	Liver.vs.All.test_67.ctrl_72.LFC.1.n.p.0.01.OR.q_val.0.25.n.0.5.Dn.inclusive1000+canonical.Cell.type.max.seed.size.50.sort.minus.log.p.val.filter.Cor.consistent.seed__T.cells.SC.extended.program.pos.merge	0.000122444	0.00159627	0.84358	2.54093	0	215	GZMK, CD3D, PRKCH, CD8A, NKG7, GZMA, GIMAP7, CCL5, GZMB, TBC1D10C, HLA-DQA1, PTPRCAP, GNLY, EOMES, SRGN, RAC2, AMICA1, APOBEC3G, CST7, ACAP1, CXCR3, HCST, GIMAP4, CD7, CORO1A, PYHIN1, RASAL3, CD3G, PRF1, PLEK, RUNX3, HLA-DQB1, SAMD3, HLA-DPB1, HLA-DPA1, ITM2C, ZAP70, KLRG1, WAS, CXCR6, CD53, FYN, CD74, HLA-DRA, LCP1, PTPN7, SH2D1A, PSMB9, CTSC, HOPX, ZNF683, CCL4, CD3E, UCP2, APBB1IP, WIPF1, CD97…
19	10308	Liver.T.cells.SABCS19.pos.orig	0.000121699	0.00159627	0.840983	2.53788	0	218	GZMK, CD3D, CD2, PRKCH, CD8A, NKG7, GZMA, CCL5, GZMB, TBC1D10C, HLA-DQA1, PTPRCAP, CD38, GNLY, EOMES, SRGN, RAC2, AMICA1, APOBEC3G, CST7, ACAP1, CXCR3, HCST, GBP5, CD7, CORO1A, PYHIN1, RASAL3, CD3G, PRF1, PLEK, RUNX3, HLA-DQB1, SAMD3, AKNA, HLA-DPB1, HLA-DPA1, ITM2C, KLRG1, CXCR6, CD53, FYN, CD74, HLA-DRA, SASH3, LCP1, PTPN7, SH2D1A, PSMB9, CTSC, HOPX, ZNF683, CCL4, CD3E, APBB1IP, WIPF1, ALOX5AP,…
20	10900	Liver.vs.All.test_67.ctrl_72.LFC.1.n.p.0.01.OR.q_val.0.25.n.0.5.Dn.inclusive1000+canonical.Cell.type.max.seed.size.50.sort.minus.log.p.val.filter.Cor.consistent.seed__T.cells.SC.extended.program.pos.orig	0.000121699	0.00159627	0.840983	2.53788	0	218	GZMK, CD3D, CD2, PRKCH, CD8A, NKG7, GZMA, CCL5, GZMB, TBC1D10C, HLA-DQA1, PTPRCAP, CD38, GNLY, EOMES, SRGN, RAC2, AMICA1, APOBEC3G, CST7, ACAP1, CXCR3, HCST, GBP5, CD7, CORO1A, PYHIN1, RASAL3, CD3G, PRF1, PLEK, RUNX3, HLA-DQB1, SAMD3, AKNA, HLA-DPB1, HLA-DPA1, ITM2C, KLRG1, CXCR6, CD53, FYN, CD74, HLA-DRA, SASH3, LCP1, PTPN7, SH2D1A, PSMB9, CTSC, HOPX, ZNF683, CCL4, CD3E, APBB1IP, WIPF1, ALOX5AP,…
21	6763	MODULE_75	0.000113045	0.00159627	0.809103	2.52885	0	373	CCL19, CD79A, IL7R, CXCL9, CD3D, CD2, CD79B, CD247, LTB, CD8A, CCL21, CD19, UBD, IGLL1, GZMA, SELL, CXCL13, CCL15, CD6, LTF, C3, CD48, CD27, ITK, IRF8, CD69, FCN1, LAMP3, GPR183, GNLY, CST7, HLA-DOA, CXCL12, FCER1A, CD3G, SLAMF1, PRF1, CXCR4, ST6GAL1, RUNX3, TNFRSF13B, C1S, PTGER4, CXCL10, AIM2, LTA, CD53, FYN, HLA-DRA, DEFB1, SEPP1, GMFG, CFH, SH2D1A, PSMB9, CYBB, RNASE6, CTSC, LBP, C7, CCL4, CD…
22	10536	BX_LOCATION.Liver.BX_LOCATION.All.But.Breast.LN.ChestWall.DE.bulk..test_67.ctrl_22.purity.WithoutSiteCovariate.Dn.filter.quantiles.RPL.RPS.SC.extended.program.pos	0.000121758	0.00159627	0.835179	2.52513	0	225	GZMK, CD3D, CD2, ITM2A, PRKCH, CD8A, CD52, NKG7, GZMA, GIMAP7, CD6, CCL5, GZMB, CD37, CD27, TBC1D10C, EVI2B, HLA-DQA1, PTPRCAP, CD38, GNLY, RAC2, ARHGAP9, TRAF3IP3, APOBEC3G, CST7, ACAP1, CXCR3, HCST, GBP5, CD7, CORO1A, RASAL3, CD3G, PRF1, HLA-DQB1, SAMD3, HLA-DPB1, HLA-DPA1, ARHGAP30, ITM2C, CXCR6, CD74, HLA-DRA, PTPN7, PSMB9, CTSC, ZNF683, CTLA4, CCL4, CD3E, UCP2, S100A8, WIPF1, ALOX5AP, VCAM1,…
23	1671	MCLACHLAN_DENTAL_CARIES_DN	0.00012161	0.00159627	0.832854	2.51609	0	222	IGJ, CD79A, IL7R, CXCL9, DARC, ITM2A, LTB, LYZ, CXCL13, CCL5, PLAC8, GZMB, C3, CD37, CD27, IRF8, EVI2B, HLA-DQA1, FCN1, RAC2, SFRP4, CXCL12, HCLS1, ADAMDEC1, POU2AF1, CORO1A, CPVL, CXCR4, PLEK, HLA-DQB1, HLA-DPB1, HLA-DPA1, PIM2, PTGER4, CD53, PECAM1, CD74, HLA-DRA, MS4A6A, SASH3, IGKC, CYBB, RNASE6, CTSC, LBP, S100A9, KYNU, UCP2, HLA-DRB6, HBB, S100A8, CCL2, TNFAIP3, ALOX5AP, VCAM1, TNFAIP8, SLP…
24	932	JAATINEN_HEMATOPOIETIC_STEM_CELL_DN	0.000122956	0.00159627	0.838073	2.51602	0	206	GZMK, IL7R, CD3D, CD2, KLRB1, CD247, CD8A, LYZ, PVRIG, NKG7, GZMA, CCR7, LTF, CCL5, GZMB, CD27, ITK, FCN1, BCL11B, MAL, GNLY, FGL2, CST7, GIMAP4, IL10RA, PYHIN1, CPVL, PRF1, SAMD3, ZAP70, GPR18, FAM46C, CD36, MS4A6A, LY9, CYBB, S100A9, CYP1B1, CCL4, CD5, HBB, S100A8, LBH, TRAT1, TNFAIP3, IL18RAP, KCTD12, GZMH, CRISPLD2, FGR, RGS18, MAN1C1, CD163, F13A1, ITGB2, IGSF6, RGS1, TXNIP, CTSH, PTGDR, STX…
25	1092	LINDGREN_BLADDER_CANCER_CLUSTER_2B	0.000113353	0.00159627	0.806417	2.51593	0	361	IL7R, ITM2A, PRKCH, LYZ, CD52, UBD, IGLL1, SELL, CCL15, PPP1R16B, ITK, EVI2B, ARHGAP15, ABI3BP, SRGN, FGL2, RAC2, CST7, DOCK2, CXCL12, IL10RA, IQGAP2, SVEP1, CXCR4, ST6GAL1, RUNX3, HLA-DQB1, HLA-DPB1, ARHGAP30, C1S, ZAP70, KLRG1, PIM2, FAM46C, CELF2, KLHL6, PECAM1, FYN, HLA-DRA, LCP1, SPRY1, PTPN7, CYBB, RNASE6, FOLR2, SLFN11, CH25H, HLA-DRB6, CTSG, CCL2, LBH, CD97, GEM, EBF1, TNFAIP3, SERPING1, …
26	10312	Liver.T.cells.SABCS19.pos.setdiff	0.000126534	0.00159627	0.850277	2.51116	0	173	GZMK, PRKCH, CD8A, NKG7, GZMA, CCL5, GZMB, TBC1D10C, HLA-DQA1, PTPRCAP, CD38, GNLY, EOMES, SRGN, RAC2, AMICA1, APOBEC3G, CST7, ACAP1, CXCR3, HCST, CD7, PYHIN1, RASAL3, CD3G, PRF1, PLEK, RUNX3, HLA-DQB1, SAMD3, AKNA, HLA-DPB1, HLA-DPA1, KLRG1, CD53, FYN, CD74, LCP1, PTPN7, SH2D1A, PSMB9, CTSC, HOPX, ZNF683, CCL4, CD3E, APBB1IP, WIPF1, VCAM1, GZMH, FERMT3, HLA-E, FGR, HLA-DMA, BTN3A2, CTSW, KLRD1, …
27	10313	Liver.T.cells.SABCS19.pos	0.000126534	0.00159627	0.850277	2.51116	0	173	GZMK, PRKCH, CD8A, NKG7, GZMA, CCL5, GZMB, TBC1D10C, HLA-DQA1, PTPRCAP, CD38, GNLY, EOMES, SRGN, RAC2, AMICA1, APOBEC3G, CST7, ACAP1, CXCR3, HCST, CD7, PYHIN1, RASAL3, CD3G, PRF1, PLEK, RUNX3, HLA-DQB1, SAMD3, AKNA, HLA-DPB1, HLA-DPA1, KLRG1, CD53, FYN, CD74, LCP1, PTPN7, SH2D1A, PSMB9, CTSC, HOPX, ZNF683, CCL4, CD3E, APBB1IP, WIPF1, VCAM1, GZMH, FERMT3, HLA-E, FGR, HLA-DMA, BTN3A2, CTSW, KLRD1, …
28	10898	Liver.vs.All.test_67.ctrl_72.LFC.1.n.p.0.01.OR.q_val.0.25.n.0.5.Dn.inclusive1000+canonical.Cell.type.max.seed.size.50.sort.minus.log.p.val.filter.Cor.consistent.seed__T.cells.SC.extended.program.pos	0.000126534	0.00159627	0.850277	2.51116	0	173	GZMK, PRKCH, CD8A, NKG7, GZMA, CCL5, GZMB, TBC1D10C, HLA-DQA1, PTPRCAP, CD38, GNLY, EOMES, SRGN, RAC2, AMICA1, APOBEC3G, CST7, ACAP1, CXCR3, HCST, CD7, PYHIN1, RASAL3, CD3G, PRF1, PLEK, RUNX3, HLA-DQB1, SAMD3, AKNA, HLA-DPB1, HLA-DPA1, KLRG1, CD53, FYN, CD74, LCP1, PTPN7, SH2D1A, PSMB9, CTSC, HOPX, ZNF683, CCL4, CD3E, APBB1IP, WIPF1, VCAM1, GZMH, FERMT3, HLA-E, FGR, HLA-DMA, BTN3A2, CTSW, KLRD1, …
29	10904	Liver.vs.All.test_67.ctrl_72.LFC.1.n.p.0.01.OR.q_val.0.25.n.0.5.Dn.inclusive1000+canonical.Cell.type.max.seed.size.50.sort.minus.log.p.val.filter.Cor.consistent.seed__T.cells.SC.extended.program.pos.setdiff	0.000126534	0.00159627	0.850277	2.51116	0	173	GZMK, PRKCH, CD8A, NKG7, GZMA, CCL5, GZMB, TBC1D10C, HLA-DQA1, PTPRCAP, CD38, GNLY, EOMES, SRGN, RAC2, AMICA1, APOBEC3G, CST7, ACAP1, CXCR3, HCST, CD7, PYHIN1, RASAL3, CD3G, PRF1, PLEK, RUNX3, HLA-DQB1, SAMD3, AKNA, HLA-DPB1, HLA-DPA1, KLRG1, CD53, FYN, CD74, LCP1, PTPN7, SH2D1A, PSMB9, CTSC, HOPX, ZNF683, CCL4, CD3E, APBB1IP, WIPF1, VCAM1, GZMH, FERMT3, HLA-E, FGR, HLA-DMA, BTN3A2, CTSW, KLRD1, …
30	6747	MODULE_46	0.000113559	0.00159627	0.804621	2.51108	0	367	CCL19, CD79A, IL7R, CXCL9, CD3D, CD2, CD79B, CD247, LTB, CD8A, CCL21, CD19, UBD, IGLL1, GZMA, SELL, CXCL13, CCL15, CD6, LTF, C3, CD48, CD27, ITK, IRF8, CD69, FCN1, LAMP3, GPR183, GNLY, CST7, HLA-DOA, CXCL12, FCER1A, CD3G, SLAMF1, PRF1, CXCR4, ST6GAL1, RUNX3, TNFRSF13B, C1S, PTGER4, CXCL10, AIM2, LTA, CD53, FYN, HLA-DRA, DEFB1, CFH, SH2D1A, PSMB9, CYBB, RNASE6, CTSC, LBP, C7, CCL4, CD5, GBP1, CTSG…
31	10515	PTEN.SNV.DE.bulk..test_7.ctrl_103.SC.extended.program.pos	0.000121758	0.00159627	0.821754	2.48454	0	225	CD3D, CD2, CD247, CD8A, CD52, NKG7, GZMA, CXCL13, CCL5, GZMB, TBC1D10C, HLA-DQA1, PTPRCAP, CD38, GNLY, SRGN, RAC2, APOBEC3G, CST7, CXCR3, HCST, GBP5, GBP4, CD7, CORO1A, PYHIN1, PRF1, RUNX3, HLA-DQB1, HLA-DPB1, HLA-DPA1, ITM2C, CXCR6, CD53, CD74, HLA-DRA, PTPN7, PSMB9, CTSC, HOPX, ZNF683, CTLA4, CCL4, GBP1, CD97, ALOX5AP, VCAM1, GZMH, HLA-E, EPSTI1, IFI16, HLA-DMA, CTSW, KLRD1, SAMSN1, ITGB2, IFNG…
32	10736	Liver.vs.All.test_67.ctrl_72.LFC.1.n.p.1.OR.q_val.0.1.n.0.1.Dn.main200+canonical.Cell.type.filter.Cor.consistent.seed__T.cells_init.seed_Dn.SC.extended.program.pos100	0.00014043	0.00159627	0.898801	2.48425	0	94	GZMK, CD3D, ITM2A, PRKCH, CD8A, CD52, NKG7, GZMA, CCL5, GZMB, TBC1D10C, EVI2B, CD69, PTPRCAP, SRGN, RAC2, AMICA1, APOBEC3G, CST7, ACAP1, CXCR3, HCST, IL10RA, CORO1A, PYHIN1, CD3G, PRF1, SAMD3, HLA-DPB1, HLA-DPA1, CELF2, CD74, HLA-DRA, PTPN7, CCL4, CD3E, WIPF1, CD97, ALOX5AP, GZMH, HLA-E, IFI16, CTSW, PTPRC, ITGB2, IFNG, RGS1, IL32, LAG3, LSP1, HLA-B, SLA, RARRES3, MYO1G, LAT, EMP3, GLIPR2, S100A4…
33	6746	MODULE_45	0.000107689	0.00159627	0.779189	2.4794	0	537	IGJ, GZMK, CD79A, IL7R, CD3D, CD2, PRKCB, CD247, LTB, CD8A, CD52, NKG7, GZMA, SELL, CCL15, CD6, CCL5, GZMB, CD37, CD48, STAT4, EVI2B, PTPRCAP, FCN1, MAL, GNLY, MAP4K1, SRGN, FGL2, RAC2, CST7, ACAP1, TGFBR2, DOCK2, HCLS1, P2RY10, LRMP, ARHGAP25, IL10RA, CORO1A, IQGAP2, CPVL, PRF1, CXCR4, PLEK, DPT, ST6GAL1, FAIM3, HLA-DQB1, TNFRSF13B, PIM2, CELF2, WAS, LPXN, CD53, PECAM1, PLCG2, GPSM3, SASH3, LCP1…
34	760	SCHUETZ_BREAST_CANCER_DUCTAL_INVASIVE_UP	0.000114548	0.00159627	0.794542	2.46733	0	331	CCL5, IRF8, EVI2B, HLA-DQA1, GIMAP6, SRGN, FGL2, TGFBR2, HCLS1, GIMAP4, CPVL, CILP, DCN, HLA-DQB1, HLA-DPB1, HLA-DPA1, C1S, SPARCL1, HSD17B11, CELF2, LPXN, CD53, PECAM1, PLCG2, FYN, CD74, HLA-DRA, LHFP, MS4A6A, CFH, PSMB9, CCND2, RNASE6, CASP1, CH25H, HLA-DRB6, GBP1, WIPF1, GEM, SERPING1, TACC1, RASSF2, TLR7, KCTD12, CRISPLD2, LUM, C1R, IFI16, HLA-DMA, PROS1, EVI2A, C1QB, HLA-DMB, C1QA, PTPRC, TG…
35	2987	HALLMARK_INTERFERON_GAMMA_RESPONSE	0.000125047	0.00159627	0.827265	2.46176	0	187	CXCL9, GZMA, CCL5, STAT4, IRF8, HLA-DQA1, CD69, BANK1, CD38, FGL2, GBP4, IL10RA, C1S, GPR18, IDO1, CXCL10, CD74, VAMP5, CFH, PSMB9, IL18BP, CASP1, CCL2, CASP4, TNFAIP3, SERPING1, VCAM1, ITGB7, EPSTI1, ARL4A, ARID5B, C1R, HLA-DMA, IRF1, CD40, TNFSF10, TXNIP, PDE4B, PSMB8, CD86, IL6, HLA-B, ISG20, WARS, UBE2L6, ST3GAL5, LAP3, B2M, HIF1A, SP110, IL15, NLRC5, PTPN6, IL15RA, IL4R, NMI, IFI30, STAT1, H…
36	1410	FLECHNER_BIOPSY_KIDNEY_TRANSPLANT_REJECTED_VS_OK_UP	0.000142308	0.00159627	0.901563	2.45797	0	84	DARC, CD3D, CD2, PRKCB, CD8A, CD52, GZMA, LTF, CCL5, CD48, CD27, FCN1, RAC2, DOCK2, HCLS1, IL10RA, CORO1A, CXCR4, PIM2, CELF2, CD53, LCP1, GMFG, S100A8, INPP5D, AIF1, RASSF2, C1QB, LST1, PTPRC, CD163, HLA-F, MOXD1, ITGB2, ENTPD1, TNFRSF1B, LILRB4, LY86, PSMB8, TYROBP, FCER1G, GBP2, SLA, ISG20, APOC1, WARS, S100A4, UBE2L6, CFD, COL6A3, CD14, LCK, LAPTM5, RGS10, IL4R, IFI30, STAT1, LCN2, RAB27A, IL…
37	3058	MAMLIN.STROMAL.19648928	0.000108519	0.00159627	0.773933	2.45603	0	504	PTGDS, CXCL9, ITM2A, ADH1A, APOD, STAT4, ENPP2, IL33, ABI3BP, MFAP4, SRGN, FGL2, SFRP4, ALDH1A1, CXCL12, SVEP1, THBS4, CPVL, CILP, TMEM119, DCN, DPT, AKR1C2, C1S, PI16, CXCL10, HSD17B11, C5orf39, FYN, CFH, PPAP2B, ABCA8, SLFN11, PLCL2, CH25H, PLAC9, SLC9A9, GEM, EBF1, IL18RAP, SERPING1, VCAM1, SRPX, IL18R1, FMO1, EPSTI1, CRISPLD2, AKR1C4, LUM, C1R, SCARA5, SLIT2, DLK1, CD34, JAM2, BIN1, FRZB, LAM…
38	3006	HALLMARK_ALLOGRAFT_REJECTION	0.000125329	0.00159627	0.826318	2.45409	0	183	CCL19, CD79A, CXCL9, CD3D, CD2, PRKCB, CD247, LTB, CD8A, GZMA, CXCL13, CCL5, GZMB, STAT4, ITK, IRF8, HLA-DQA1, MAP4K1, SRGN, CXCR3, HLA-DOA, HCLS1, CD7, CD3G, PRF1, HLA-DOB, ZAP70, WAS, CD74, HLA-DRA, CCND2, CCL4, CD3E, CCL2, TRAT1, IL18RAP, HLA-E, FGR, HLA-DMA, CCL13, HLA-DMB, CCL22, NCF4, CD40, PTPRC, KLRD1, ITGB2, IFNG, IGSF6, LY86, CD4, LYN, CD86, IL6, GBP2, CCR2, WARS, NLRP3, ETS1, IL16, B2M…
39	8613	GSE7218_UNSTIM_VS_ANTIGEN_STIM_THROUGH_IGG_BCELL_DN	0.000129483	0.00159627	0.840879	2.45313	0	154	GZMK, CD3D, CD2, UBD, CCR7, CD6, APOD, STAT4, ITK, CD69, ARHGAP15, GIMAP6, SRGN, RAC2, CST7, ALDH1A1, GIMAP4, CORO1A, PRF1, ICOS, ZAP70, KLRG1, PTGER4, AIM2, CXCR6, LPXN, CD53, CD74, SASH3, HOPX, S100A9, GEM, CASP4, IL18RAP, SERPING1, ITGB7, EPSTI1, SLPI, NCF4, UBASH3A, ITGB2, RGS1, GNG2, TNFRSF1B, PLA2G7, LILRB4, F2RL2, LSP1, IL21R, DGKA, MYO1G, ISG20, LAT, ID1, THEMIS, NLRC5, PTPN6, LCK, LEF1, …
40	6724	MODULE_5	0.000111198	0.00159627	0.779312	2.44962	0	415	IGJ, PTGDS, IL7R, DARC, CD52, NKG7, SELL, CCL15, ADH1A, CCL5, APOD, CD37, ENPP2, TSPAN7, HLA-DQA1, FCN1, LAMP3, MAL, MFAP4, SRGN, RAC2, MYH11, CST7, ALDH1A1, TGFBR2, HCLS1, FABP4, CORO1A, HLA-DQB1, C1S, WAS, LPXN, CD53, PECAM1, GPSM3, VAMP5, SEPP1, LCP1, GMFG, PSMB9, CYBB, CTSC, HOPX, C7, S100A9, CYP1B1, ALPL, GBP1, S100A8, CCL2, CD97, CASP4, TNFAIP3, CLDN5, ALOX5AP, AIF1, SRPX, SLPI, LUM, FGR, G…
41	10185	stromal.signature.ESTIMATE	0.000132485	0.00159627	0.847085	2.44233	0	136	CXCL9, ITM2A, ENPP2, GIMAP5, SFRP4, CXCL12, CILP, DCN, MS4A6A, SH2D1A, APBB1IP, CH25H, CXCL14, TRAT1, SERPING1, AIF1, VCAM1, IL18R1, TLR7, FMO1, LUM, C1QB, C1QA, FRZB, CD163, SAMSN1, CDH5, ABCA6, COL15A1, LDB2, F13A1, IGSF6, SP140, MAF, CD93, FBLN2, COL14A1, LY86, EMCN, DIO2, ZEB2, CD86, CSF1R, RUNX1T1, RASGRP3, COL6A3, ECM2, OLFML1, CD33, CD14, RARRES2, CD248, ACTG2, FPR1, SPON1, ZNF423, GPR124,…
42	743	PICCALUGA_ANGIOIMMUNOBLASTIC_LYMPHOMA_UP	0.000124828	0.00159627	0.815196	2.42852	0	190	CCL19, PTGDS, CXCL9, DARC, CCL21, C3, ENPP2, IL33, ABI3BP, MFAP4, CXCL12, ADAMDEC1, C1S, SPARCL1, CXCL10, CTSC, PPAP2B, C7, CYP1B1, CCL2, SERPING1, VCAM1, RGL1, KCTD12, LUM, C1R, C1QB, C1QA, GUCY1A3, CDH5, IDH1, COL15A1, SLCO2B1, VWF, CD93, IGFBP7, GPNMB, EMCN, ENG, APOC1, SLC40A1, TDO2, C1QC, NPL, FLRT2, NFIB, GPR116, FSTL1, MYLK, CAV2, C10orf10, PDGFRA, SLC1A3, APOE, RARRES2, KCNMA1, FUCA1, ACV…
43	4569	GO_ADAPTIVE_IMMUNE_RESPONSE	0.000121344	0.00159627	0.79933	2.42207	0	231	IGJ, CD79A, PRKCB, CD79B, CD8A, IGLL1, CXCL13, CD6, TNFRSF17, C3, CD27, ITK, LAMP3, GPR183, EOMES, CD7, SLAMF1, HLA-DQB1, TNFRSF13B, C1S, ZAP70, KLHL6, FYN, CD74, IGKC, SH2D1A, LY9, IL18BP, CTSC, C7, CTLA4, TLR8, TRAT1, CD1C, INPP5D, SERPING1, IL18R1, HLA-E, CD1B, C1R, BTN3A2, C1QB, C1QA, GAPT, LIME1, SYK, BTLA, RFTN1, IFNG, PAG1, CR2, PIK3CD, CTSH, CD84, ANXA1, BTN3A3, LILRB4, CD4, LYN, CD86, IL…
44	10533	BX_LOCATION.Liver.BX_LOCATION.All.But.Breast.LN.ChestWall.DE.bulk..test_67.ctrl_22.purity.WithoutSiteCovariate.Up.SC.extended.program.pos	0.000121699	0.00159627	0.801308	2.41815	0	218	KLRB1, PRKCH, CD247, NKG7, GZMA, CCL5, PLAC8, GZMB, IRF8, PTPRCAP, CD38, GNLY, EOMES, SRGN, RAC2, APOBEC3G, CST7, HCST, CD7, CORO1A, PYHIN1, PRF1, PLEK, CXCR6, CD53, PLCG2, LCP1, PSMB9, CTSC, HOPX, CCL4, CD97, IL18RAP, ALOX5AP, GZMH, HLA-E, FGR, ABCB1, IFI16, CTSW, KLRD1, MATK, ITGB2, IFNG, ADRB2, ENTPD1, IL32, GNG2, IGFBP7, AKR1C3, PTGDR, LAG3, CX3CR1, TYROBP, LSP1, ZBTB16, LYN, FCER1G, CLIC3, H…
45	3178	LEE_DIFFERENTIATING_T_LYMPHOCYTE	0.000127356	0.00159627	0.819742	2.41669	0	171	IL7R, CD3D, CD2, ITM2A, PRKCB, PRKCH, CD247, LTB, CD52, PVRIG, SELL, CD48, ITK, TBC1D10C, EVI2B, P2RY8, ARHGAP15, BCL11B, MAL, MAP4K1, RAC2, ARHGAP9, TRAF3IP3, RASSF5, DOCK2, HCLS1, ARHGAP25, CORO1A, CD3G, CXCR4, AKNA, ICOS, ARHGAP30, CELF2, KLHL6, LPXN, CD53, DOCK8, SASH3, GMFG, SH2D1A, PSMB9, UCP2, APBB1IP, TRAT1, AIF1, TNFAIP8, SEMA4D, EVI2A, ICAM2, ZFP36L2, PTPRC, UBASH3A, FNBP1, ITGB2, PAG1,…
46	10960	Liver.vs.All.test_67.ctrl_72.LFC.1.n.p.0.01.OR.q_val.0.25.n.0.5.Dn.inclusive1000+canonical.Cell.type.max.seed.size.50.sort.logFC.filter.Cor.consistent.seed__T.cells.SC.extended.program.pos.merge	0.000122684	0.00159627	0.800725	2.40859	0	211	GZMK, CD3D, PRKCH, CD247, CD8A, NKG7, GZMA, SELL, GIMAP7, CCL5, GZMB, ITK, TBC1D10C, EVI2B, CD69, ARHGAP15, PTPRCAP, CD38, GNLY, EOMES, SRGN, RAC2, APOBEC3G, CST7, ACAP1, RASSF5, HCST, GIMAP4, CD7, PYHIN1, CD3G, PRF1, CXCR4, PLEK, RUNX3, HLA-DQB1, SAMD3, AKNA, HLA-DPB1, HLA-DPA1, PTGER4, CD74, DNASE1L3, SPRY1, PTPN7, ZNF683, SCGB3A1, CCL4, WIPF1, CD97, ALOX5AP, VCAM1, GZMH, FGR, IRF1, BTN3A2, CTS…
47	10935	Liver.vs.All.test_67.ctrl_72.LFC.1.n.p.0.01.OR.q_val.0.25.n.0.5.Dn.inclusive1000+canonical.Cell.type.max.seed.size.8.sort.minus.log.p.val.filter.Cor.consistent.seed__B.cells+_init.seed_Dn.SC.extended.program.pos100	0.000141683	0.00159627	0.879398	2.40575	0	86	CD79B, LTB, CD19, CCR7, PLAC8, CD37, IRF8, CXCR5, CD69, BANK1, GPR183, VPREB3, LRMP, CXCR4, PLEK, GPR18, CD74, HLA-DRA, LCP1, S100A9, UCP2, S100A8, BCL11A, CD1C, ALOX5AP, CCR6, ARL4A, FGR, TCL1A, LST1, BLK, TLR10, BTLA, ITGB2, CD83, ID3, IL6, GBP2, SPIB, NCR3, CD72, LCK, IL4R, HLA-DRB1, CD82, FCER2, RCSD1, SWAP70, ARHGAP24, BIRC3, BTG1, FABP5, FAM129C, HHEX, LAIR1, HVCN1, ADAM28, MS4A7, ACTB, GPR…
48	2579	IMMUNE_RESPONSE	0.000122444	0.00159627	0.79832	2.4046	0	215	CCL19, CD79A, IL7R, CD79B, CCL21, GZMA, CXCL13, LTF, CCL5, IRF8, FCN1, GPR183, APOBEC3G, CST7, CXCL12, CD7, POU2AF1, CXCR4, ST6GAL1, ZAP70, PTGER4, WAS, AIM2, FYN, CD74, DEFB1, IL18BP, CTSC, CTLA4, CCL4, TLR8, CTSG, CCL2, CD97, TRAT1, GEM, S1PR4, CCR6, TLR7, SEMA4D, CCL22, CTSW, NCF4, PTPRC, TNFRSF4, MBP, IGSF6, RGS1, CX3CL1, CD83, APOBEC3F, IL32, LY86, PDCD1, CD86, IL6, GBP2, SLA2, LAT, CCR2, ET…
49	10754	Liver.vs.All.test_67.ctrl_72.LFC.1.n.p.1.OR.q_val.0.1.n.0.1.Dn.main200+canonical.Cell.type.max.seed.size.50.filter.Cor.consistent.seed__T.cells.SC.extended.program.neg	0.000138466	0.00159627	0.861052	2.40016	0	100	GZMK, CD3D, CD8A, NKG7, GZMA, CCL5, GZMB, HLA-DQA1, PTPRCAP, GNLY, EOMES, SRGN, RAC2, AMICA1, APOBEC3G, CST7, HCST, GBP5, PYHIN1, PRF1, PLEK, HLA-DQB1, HLA-DPB1, HLA-DPA1, CXCR6, CD74, SASH3, LCP1, PTPN7, PSMB9, CTSC, HOPX, ZNF683, CCL4, CD3E, CASP4, ALOX5AP, GZMH, HLA-DMA, HLA-DMB, CTSW, KLRD1, MATK, IFNG, IL32, LAG3, PSMB8, LSP1, HLA-B, RARRES3, PLEKHF1, GLIPR2, ABI3, MYO1F, HLA-DRB1, HLA-A, EF…
50	10217	HNSCC.T	0.000145518	0.00159627	0.897441	2.39887	0	74	GZMK, CD3D, CD2, CD247, CD8A, PVRIG, NKG7, SPOCK2, GZMA, CXCL13, CD6, CCL5, GZMB, STAT4, ITK, TBC1D10C, BCL11B, ACAP1, CD7, PYHIN1, CD3G, PRF1, FAIM3, SAMD3, ICOS, ZAP70, CXCR6, FYN, SH2D1A, ZNF683, CTLA4, CD3E, CD5, TRAT1, ZNF831, PTPRC, UBASH3A, IFNG, STK17B, RGL4, TARP, SLA2, THEMIS, LAIR2, LCK, CD40LG, RAB27A, KRT86, IPCEF1, CD28, TIGIT, CD8B, KLRC1, 1-Sep, CNOT6L
51	4711	GO_IMMUNE_RESPONSE	0.000102627	0.00159627	0.73792	2.39231	0	944	CCL19, IGJ, CD79A, IL7R, CXCL9, PRKCB, CD79B, LTB, CD8A, CCL21, UBD, IGLL1, GZMA, CXCL13, CCL15, CCR7, CD6, LTF, TNFRSF17, CCL5, GZMB, C3, CD27, ENPP2, ITK, IRF8, CXCR5, HLA-DQA1, FCN1, IL33, LAMP3, GPR183, EOMES, APOBEC3G, CST7, HLA-DOA, DOCK2, CXCL12, VPREB3, GBP5, ADAMDEC1, CD7, POU2AF1, CORO1A, SLAMF1, PRF1, ST6GAL1, HLA-DOB, HLA-DQB1, HLA-DPB1, ICOS, HLA-DPA1, TNFRSF13B, C1S, ZAP70, KLRG1, P…
52	10577	Liver.vs.All.test_71.ctrl_84.T.cells.DE.Up.q.value.0.25.LFC.0.5.SC.extended.program.pos	0.000125345	0.00159627	0.805597	2.39073	0	182	GZMK, CD3D, CD2, CD8A, NKG7, GZMA, CCL5, GZMB, HLA-DQA1, PTPRCAP, GNLY, EOMES, SRGN, RAC2, APOBEC3G, CST7, CXCR3, HCST, GBP5, GBP4, CORO1A, PYHIN1, PRF1, PLEK, HLA-DQB1, SAMD3, HLA-DPB1, HLA-DPA1, ITM2C, CXCR6, CD53, CD74, HLA-DRA, LCP1, PSMB9, CTSC, HOPX, ZNF683, CCL4, CASP1, UCP2, ALOX5AP, GZMH, EPSTI1, IFI16, HLA-DMA, CTSW, KLRD1, MATK, ITGB2, IFNG, RGS1, IL32, LAG3, PSMB8, LSP1, PDCD1, HLA-B,…
53	6867	MODULE_292	0.000133976	0.00159627	0.835549	2.39058	0	125	CD79A, IL7R, CXCL9, CD3D, CD2, CD79B, CD19, IGLL1, SELL, CXCL13, PPP1R16B, CD37, CD48, CD27, HLA-DQA1, PTPRCAP, BANK1, MAL, GNLY, P2RY10, ST6GAL1, HLA-DQB1, HLA-DPB1, HLA-DPA1, CD74, HLA-DRA, IGKC, CYP1B1, UCP2, CD5, GBP1, VCAM1, KCTD12, HLA-DMA, LGMN, TCL1A, HLA-DMB, TNFSF10, SAMSN1, SP140, HBA2, LSP1, CD86, GBP2, ICAM3, DGKA, LPAR6, MYCBP2, SPIB, TNFRSF25, IL16, CD72, CD14, NLRC5, LCK, ADAM19, …
54	3053	IMMUNESIG2.21633166	0.000147016	0.00159627	0.899862	2.37968	0	68	CCL19, IL7R, CXCL9, CD2, CXCL13, CCR7, CD6, CCL5, C3, STAT4, ITK, IRF8, LAMP3, CD7, IL10RA, CXCR4, ZAP70, CXCL10, CXCR6, PSMB9, CCL4, CD5, CXCL14, IL18RAP, IL18R1, IRF1, C1QB, C1QA, IFNG, PSMB8, CD4, LYN, CCR2, IL16, IL15, CCL8, IL2RG, LCK, JAK1, IL15RA, IL4R, C2, STAT1, TAP1, IRF4, CXCL11, PSMB10, JAK2, IL2RA, CD28, STAT5A, IL7, BTK, NFKB1
55	10214	HNSCC.Macrophage	0.000135336	0.00159627	0.838723	2.37496	0	114	LYZ, HLA-DQA1, FGL2, HLA-DOA, CPVL, HLA-DQB1, HLA-DPB1, HLA-DPA1, CD53, HLA-DRA, MS4A6A, CYBB, RNASE6, FOLR2, AIF1, FERMT3, FGR, HLA-DMA, CCL13, C1QB, HLA-DMB, C1QA, LST1, CD163, SLCO2B1, ITGB2, IGSF6, GLIPR1, PLA2G7, SLC7A7, LILRB4, LY86, CD4, CSF1R, APOC1, CLEC4A, MNDA, C1QC, CD72, LILRB3, CD14, NAAA, ABI3, C2, MPEG1, IFI30, HLA-DRB1, CLEC10A, FPR3, FPR1, C15orf48, SPI1, FCGR2A, TNFSF13, SERPIN…
56	6759	MODULE_64	0.00010923	0.00159627	0.749776	2.37411	0	482	CCL19, CD79A, IL7R, CXCL9, DARC, CD3D, CD2, CD79B, PRKCH, CD247, LTB, CD8A, CCL21, NKG7, CD19, SELL, CXCL13, CD6, C3, CD37, STAT4, CXCR5, TSPAN7, CD69, GPR183, MAL, SFRP4, HLA-DOA, CXCL12, P2RY10, ADAMDEC1, LRMP, IL10RA, FCER1A, CD3G, CILP, SLAMF1, CXCR4, TNFRSF13B, CXCL10, CXCR6, LTA, CD53, HLA-DRA, TSPAN8, PIGR, SH2D1A, FOLR2, S100A9, CCL4, CD3E, CD5, CSF2RA, CCL2, CXCL14, CD1C, S1PR4, ITGB7, I…
57	6974	GSE10325_CD4_TCELL_VS_BCELL_DN	0.00012692	0.00159627	0.803256	2.37072	0	172	IGJ, CD79A, PRKCB, CD79B, CD19, PLAC8, IGLL3P, MZB1, IRF8, CXCR5, HLA-DQA1, BANK1, SEL1L3, VPREB3, LRMP, POU2AF1, HLA-DOB, HLA-DQB1, HLA-DPB1, HLA-DPA1, AIM2, PLCG2, HLA-DRA, IGKC, CYBB, RNASE6, HLA-DRB6, BCL11A, CD1C, EAF2, TLR7, HLA-DMA, TCL1A, HLA-DMB, CD40, LYL1, PNOC, BLK, SYK, ALOX5, NCF1C, SP140, CR2, FAM30A, CD83, ENTPD1, SLC7A7, LY86, LYN, SCPEP1, PDLIM1, SPIB, SKAP2, RASGRP3, TCF4, MEF2…
58	3051	IMMUNE.STAT1.18698033	0.000143575	0.00159627	0.875295	2.37048	0	80	GZMK, CXCL9, CD2, LYZ, SPOCK2, CCL5, PLAC8, MZB1, CD48, STAT4, IRF8, CD69, ARHGAP15, LAMP3, GPR183, FGL2, HCLS1, ADAMDEC1, CD3G, GPR18, PIM2, IDO1, CXCL10, PTPN7, SH2D1A, CTSC, IRF1, BTN3A2, ITGB2, IGSF6, SP140, LAG3, PLA2G7, CYTIP, APOC1, CLEC4A, VAV1, CCL8, LAPTM5, NMI, STAT1, CD40LG, GLRX, TAP1, CXCL11, BIRC3, FASLG, MX2, IFI44L, IPCEF1, RTP4, CECR1, ACP5, PSME1, DDX60, KLRC3
59	10746	Liver.vs.All.test_67.ctrl_72.LFC.1.n.p.1.OR.q_val.0.1.n.0.1.Dn.main200+canonical.Cell.type.max.seed.size.50.filter.Cor.consistent.seed__T.cells_init.seed_Dn.SC.extended.program.pos200	0.000125439	0.00159627	0.799059	2.37043	0	181	ITM2A, PRKCH, CD52, SELL, GIMAP7, CCR7, CD6, CD37, CD27, ITK, TBC1D10C, EVI2B, BCL11B, GPR183, ARHGAP9, ACAP1, CXCR3, IL10RA, CORO1A, CD3G, SLAMF1, CXCR4, ARHGAP30, ZAP70, CELF2, TSHZ2, GPSM3, UCP2, WIPF1, CD97, TRAT1, S1PR4, ARID5B, IFI16, FOS, EVI2A, NCF4, PTPRC, ITGB2, RGS1, PTGDR, ANXA1, PRDM1, SLC2A3, PIK3IP1, LSP1, CLIC3, TSC22D3, MYO1G, SLA2, LAT, EMP3, ADA, TNFRSF25, SH3KBP1, CYSLTR1, CMT…
60	1676	RODWELL_AGING_KIDNEY_UP	0.000110951	0.00159627	0.752446	2.36783	0	430	IGJ, GZMK, LTB, LYZ, NKG7, GZMA, LTF, CCL5, IGLL3P, IRF8, CD69, NAPSB, CD38, RARRES1, SRGN, RAC2, AMICA1, SEL1L3, RASSF5, HCST, DOCK2, GBP5, HCLS1, ARHGAP25, IL10RA, CORO1A, SVEP1, CXCR4, RUNX3, HLA-DQB1, AKNA, HLA-DPA1, ARHGAP30, ITM2C, C1S, SPARCL1, DOCK11, CELF2, CD53, HLA-DRA, MS4A6A, IGKC, GMFG, PIGR, PSMB9, CCND2, RNASE6, C7, SLFN11, CASP1, APBB1IP, HLA-DRB6, CCL2, CD97, CXCL14, SERPING1, V…
61	10570	Liver.vs.All.test_71.ctrl_84.Dn.LFC.1.pval.0.001.SC.extended.program.neg	0.000129199	0.00159627	0.809953	2.36622	0	156	GZMK, PRKCH, CD8A, LYZ, NKG7, GZMA, CXCL13, CCL5, GZMB, CD48, HLA-DQA1, PTPRCAP, GNLY, EOMES, APOBEC3G, CST7, HCST, CXCL12, CD7, PYHIN1, PRF1, PLEK, HLA-DQB1, AKNA, HLA-DPB1, HLA-DPA1, CXCR6, FYN, CD74, SH2D1A, PSMB9, CTSC, ZNF683, CCL4, CD3E, UCP2, VCAM1, GZMH, FGR, HLA-DMA, HLA-DMB, CTSW, KLRD1, MATK, IFNG, RGS1, IL32, LAG3, CX3CR1, SYT11, PSMB8, ZEB2, TYROBP, HLA-B, RARRES3, NCR3, MNDA, MYLK, …
62	2631	IMMUNE_SYSTEM_PROCESS	0.000115969	0.00159627	0.764761	2.36132	0	304	CCL19, CD79A, IL7R, CD3D, CD2, CD79B, CCL21, GZMA, CXCL13, LTF, CCL5, IRF8, FCN1, GPR183, MAL, MAP4K1, APOBEC3G, CST7, DOCK2, CXCL12, HCLS1, LRMP, CD7, POU2AF1, CXCR4, ST6GAL1, ZAP70, PTGER4, WAS, AIM2, FYN, CD74, DEFB1, IL18BP, CTSC, CTLA4, CCL4, CD3E, TLR8, CTSG, CCL2, CD97, TRAT1, GEM, S1PR4, CCR6, TLR7, IFI16, SEMA4D, CCL22, CTSW, CD34, LST1, NCF4, PTPRC, TNFRSF4, SYK, SAA1, MBP, ITGB2, IGSF6…
63	10743	Liver.vs.All.test_67.ctrl_72.LFC.1.n.p.1.OR.q_val.0.1.n.0.1.Dn.main200+canonical.Cell.type.max.seed.size.50.filter.Cor.consistent.seed__T.cells_init.seed_Up.SC.extended.program.pos200	0.000125329	0.00159627	0.792828	2.35462	0	183	GZMK, CD3D, CD2, CD247, CD8A, CD52, NKG7, GZMA, CCL5, GZMB, HLA-DQA1, PTPRCAP, SRGN, RAC2, APOBEC3G, CST7, CXCR3, HCST, GBP5, GBP4, CORO1A, PRF1, HLA-DQB1, HLA-DPB1, HLA-DPA1, CXCR6, CD74, HLA-DRA, SASH3, PSMB9, CTSC, HOPX, ZNF683, CTLA4, CCL4, CD3E, ALOX5AP, GZMH, HLA-E, EPSTI1, IFI16, HLA-DMA, HLA-DMB, CTSW, NCF4, KLRD1, IFNG, RGS1, IL32, LAG3, PSMB8, LSP1, HLA-B, GALM, RARRES3, ETFA, GLIPR2, S…
64	1412	WIELAND_UP_BY_HBV_INFECTION	0.00014043	0.00159627	0.851715	2.35411	0	94	GZMK, CXCL9, CD3D, LYZ, GZMA, CCL5, PLAC8, CD48, GIMAP5, CD38, SRGN, FGL2, RAC2, IL10RA, CXCR4, HLA-DQB1, HLA-DPB1, HLA-DPA1, CXCL10, LPXN, CD53, CD74, HLA-DRA, PSMB9, CTSC, UCP2, GBP1, RGL1, HLA-E, IFI16, HLA-DMA, C1QB, HLA-DMB, HLA-F, IGSF6, CD83, PIK3CD, GPNMB, TARP, SLC7A7, TYROBP, C1orf54, FCER1G, HLA-B, GBP2, RARRES3, ISG20, WARS, UBE2L6, LAP3, B2M, SP110, LAPTM5, ARHGDIB, IFI30, STAT1, HLA…
65	6973	GSE10325_CD4_TCELL_VS_BCELL_UP	0.000125329	0.00159627	0.790953	2.35076	0	185	GZMK, CD2, ITM2A, KLRB1, PRKCH, CD247, GZMA, CD6, CCL5, STAT4, ITK, GIMAP5, BCL11B, MAL, GIMAP6, SRGN, GIMAP4, IL10RA, CD3G, PRF1, ICOS, ZAP70, KLRG1, FYN, VAMP5, SH2D1A, CCND2, TRAT1, TNFAIP3, SOCS2, SEMA4D, UBASH3A, TNFSF10, FHL1, MAF, TARP, TRPV2, ANXA1, PIK3IP1, C13orf15, PIP4K2A, RARRES3, NELL2, LPAR6, CCR2, TNFRSF25, S100A4, TMEM123, RAB33A, HPGD, CHST7, TBC1D2B, PIK3R1, DPYD, VIM, LCK, TNF…
66	10572	Liver.vs.All.test_71.ctrl_84.Up.LFC.1.pval.0.001.SC.extended.program.pos	0.000125329	0.00159627	0.791221	2.34985	0	183	GZMK, CD2, PRKCH, CD8A, CD52, NKG7, GZMA, CCL5, GZMB, HLA-DQA1, PTPRCAP, GNLY, AMICA1, APOBEC3G, CST7, ALDH1A1, HCST, GBP5, PRF1, RUNX3, HLA-DQB1, HLA-DPB1, HLA-DPA1, C1S, CXCR6, CD74, DNASE1L3, HLA-DRA, MS4A6A, PSMB9, CTSC, HOPX, ZNF683, CCL4, CALML5, CD3E, ALOX5AP, GZMH, HLA-E, ABCB1, HLA-DMB, CTSW, KLRD1, ITGB2, IFNG, IL32, IGFBP7, LAG3, TYROBP, LSP1, HLA-B, GALM, RARRES3, APOC1, PLEKHF1, GLIP…
67	6980	GSE10325_LUPUS_CD4_TCELL_VS_LUPUS_BCELL_DN	0.000126534	0.00159627	0.794842	2.34744	0	173	IGJ, CD79A, CD79B, CD19, TNFRSF17, IGLL3P, MZB1, CD37, IRF8, HLA-DQA1, BANK1, SEL1L3, VPREB3, LRMP, POU2AF1, HLA-DOB, HLA-DQB1, HLA-DPB1, HLA-DPA1, ITM2C, PLCG2, CD74, HLA-DRA, IGKC, CYBB, RNASE6, KYNU, HLA-DRB6, BCL11A, CD1C, EAF2, FGR, HLA-DMA, TCL1A, HLA-DMB, CD40, PNOC, BLK, SYK, ALOX5, NCF1C, FAM30A, CTSH, SLC7A7, LY86, LYN, SCPEP1, CD86, PDLIM1, SPIB, SKAP2, RASGRP3, TCF4, MEF2C, CD72, TLE1…
68	7769	GSE29618_BCELL_VS_MDC_DAY7_FLU_VACCINE_UP	0.000127584	0.00159627	0.797749	2.34743	0	167	IGJ, CD79A, ITM2A, PRKCB, CD79B, LTB, SPOCK2, CD19, IGLL3P, MZB1, PPP1R16B, CD37, CXCR5, CD69, PTPRCAP, BANK1, SEL1L3, VPREB3, P2RY10, POU2AF1, ST6GAL1, FAIM3, TNFRSF13B, GPR18, PIM2, PLCG2, IGKC, SPRY1, LBH, EAF2, S1PR1, ARID5B, TCL1A, PNOC, BLK, SP140, FAM30A, CD83, RASGRP2, PIK3IP1, PDLIM1, ETS1, PLEKHA2, RASGRP3, TCF4, ABLIM1, PKIA, SP110, ADD3, SYPL1, ADAM19, IL4R, BACH2, PELI1, SKAP1, SPON1…
69	1970	QI_PLASMACYTOMA_UP	0.00012054	0.00159627	0.770462	2.34346	0	242	CCL19, CD79A, CD3D, LTB, CD19, CCL5, PLAC8, CD37, IRF8, FGL2, RAC2, CST7, HCLS1, CD7, CD3G, SLAMF1, PLEK, ZAP70, CD53, DNASE1L3, GPSM3, LCP1, SH2D1A, PSMB9, IL18BP, CCL4, PLCL2, CD3E, CASP1, TRAT1, CASP4, TNFAIP3, TNFSF13B, IL18RAP, ALOX5AP, RASSF2, ITGB7, RGL1, FGR, GNG11, IRF1, LST1, CD40, PSTPIP1, KLRD1, TGM2, BLK, ITGB2, RGS1, STK17B, LAG3, LY86, PSMB8, LSP1, CD4, IL21R, KIT, CSF1R, SLA, SPIB…
70	10959	Liver.vs.All.test_67.ctrl_72.LFC.1.n.p.0.01.OR.q_val.0.25.n.0.5.Dn.inclusive1000+canonical.Cell.type.max.seed.size.50.sort.logFC.filter.Cor.consistent.seed__T.cells.SC.extended.program.pos.opposite	0.000121344	0.00159627	0.771958	2.33913	0	231	CD3D, CD2, PRKCH, CD247, CD8A, CD52, NKG7, GZMA, CCL5, GZMB, HLA-DQA1, PTPRCAP, SRGN, RAC2, AMICA1, APOBEC3G, CST7, CXCR3, RASSF5, HCST, GBP5, GBP4, CORO1A, PRF1, HLA-DQB1, HLA-DPB1, HLA-DPA1, ITM2C, CXCR6, CD74, HLA-DRA, SASH3, GMFG, PSMB9, CTSC, HOPX, CTLA4, CCL4, CD3E, ALOX5AP, GZMH, FERMT3, HLA-E, EPSTI1, IFI16, HLA-DMB, CTSW, NCF4, KLRD1, ITGB2, IFNG, RGS1, IL32, LAG3, PSMB8, LSP1, CLIC3, HL…
71	3341	NAKAYAMA_SOFT_TISSUE_TUMORS_PCA1_UP	0.000146649	0.00159627	0.881847	2.33695	0	69	GZMK, CXCL9, LYZ, CD52, GZMA, CCL5, C3, ARHGAP15, DOCK2, DCN, HLA-DQB1, HLA-DPA1, C1S, CXCL10, HLA-DRA, CFH, CTSC, KYNU, CCL2, AIF1, LUM, CCL13, EFEMP1, C1QB, C1QA, NCF4, CD163, F13A1, LY96, GPNMB, CSF1R, SLA, ISG20, NCKAP1L, S100A4, PLTP, MME, CD14, SLC15A3, IL4R, IFI30, FAP, TMEM176B, SERPINA1, IFI44L, FCGR2B, PDE4DIP, VSIG4, CD44, NNMT, HLA-DRB4, SERPINE1
72	10932	Liver.vs.All.test_67.ctrl_72.LFC.1.n.p.0.01.OR.q_val.0.25.n.0.5.Dn.inclusive1000+canonical.Cell.type.max.seed.size.8.sort.minus.log.p.val.filter.Cor.consistent.seed__B.cells+_init.seed_Up.SC.extended.program.pos100	0.000142167	0.00159627	0.854801	2.33334	0	85	CD79B, LTB, CCR7, PLAC8, CD37, IRF8, CXCR5, CD69, BANK1, GPR183, VPREB3, CXCR4, GPR18, CD74, HLA-DRA, SPRY1, UCP2, HBB, S100A8, BCL11A, ALOX5AP, CCR6, ARL4A, TCL1A, LST1, BLK, TLR10, BTLA, CD83, HBA2, ID3, IL6, SPIB, NCR3, CD72, ALB, IL4R, HLA-DRB1, BACH2, CD82, FCER2, RCSD1, SWAP70, ARHGAP24, BIRC3, BTG1, FAM129C, HHEX, LAIR1, CD200, HVCN1, ADAM28, ACTB
73	8616	GSE7509_UNSTIM_VS_IFNA_STIM_IMMATURE_DC_DN	0.000129634	0.00159627	0.799993	2.33197	0	153	GZMK, CXCL9, CD3D, PRKCH, CD8A, UBD, GZMA, CD69, GIMAP6, CST7, P2RY10, GIMAP4, CORO1A, ICOS, KLRG1, IDO1, CXCL10, KLHL6, AIM2, CXCR6, FYN, PSMB9, IL18BP, CD3E, CASP1, CASP4, SERPING1, VCAM1, IL18R1, EPSTI1, IRF1, SEMA4D, TGM2, TNFSF10, STX11, PRDM1, PSMB8, PDCD1, PLCB2, DGKA, MYO1G, NCKAP1L, SP110, DPYD, NLRC5, PTPN6, LCK, IL15RA, ENC1, EIF4E3, SOCS1, PSMB10, SLAMF7, DOK2, TNFRSF14, MLKL, RNF19B,…
74	10189	SnS.MDSC	0.000132714	0.00159627	0.809517	2.33091	0	134	C3, FGL2, CPVL, MS4A6A, CYBB, RNASE6, CTSC, FOLR2, KYNU, CASP1, CSF2RA, AIF1, KCTD12, LGMN, C1QB, HLA-DMB, ALDH2, C1QA, CD163, SLCO2B1, F13A1, LY96, CTSH, SLC7A7, LILRB4, TBXAS1, SCPEP1, CD86, CSF1R, GATM, AKR1B1, SLC31A2, SGK1, SLC40A1, LPAR6, MAFB, NLRP3, C1QC, CFD, PLTP, CD14, SLC1A3, RNF144B, DSE, KLF4, SNCA, MPEG1, IFI30, HNMT, RASSF4, FPR3, DAB2, OLFML3, GPR34, FCGR1B, TM6SF1, CCL3L3, TMEM1…
75	3087	STROMALUP.19648928	0.000104943	0.00159627	0.724917	2.3293	0	710	CCL19, PTGDS, CXCL9, ITM2A, ADH1A, APOD, STAT4, ENPP2, IL33, GPR183, ABI3BP, MFAP4, SRGN, FGL2, SFRP4, ALDH1A1, CXCR3, CXCL12, IL10RA, SVEP1, THBS4, CPVL, TMEM119, DCN, DPT, ITM2C, C1S, PI16, DOCK11, CXCL10, HSD17B11, FYN, CFH, PPAP2B, ABCA8, C7, PLCL2, CH25H, WIPF1, BHLHE22, CD97, SLC9A9, GEM, EBF1, IL18RAP, SERPING1, VCAM1, SRPX, IL18R1, FMO1, EPSTI1, CRISPLD2, AKR1C4, LUM, C1R, SCARA5, SLIT2, …
76	10213	HNSCC.Endo	0.000120715	0.00159627	0.766587	2.32722	0	236	DARC, CCL21, GIMAP7, IL33, GIMAP6, TGFBR2, GIMAP4, MEOX1, TSHZ2, PECAM1, SPRY1, ALPL, MATN2, SH2D3C, GNG11, ABCB1, TEK, CLDN11, CD34, JAM2, TFPI, CDH5, CPXM2, EPAS1, COL15A1, SASH1, VWF, LDB2, MALL, CLEC1A, ENTPD1, FZD4, CD93, SELE, IGFBP7, EMCN, FGD5, APLNR, ENG, SOX18, CLEC14A, ADCY4, TCF4, NOSTRIN, RASIP1, GPR116, CYYR1, RHOJ, ESAM, CAV2, FKBP1A, HEG1, LHX6, NRP1, CYTL1, ACVRL1, MCTP1, SHE, CL…
77	7757	GSE29618_BCELL_VS_MDC_UP	0.000127356	0.00159627	0.787476	2.32156	0	171	CD79A, CD79B, LTB, CD19, CCR7, IGLL3P, CD37, CXCR5, PTPRCAP, BANK1, P2RY10, ARHGAP25, POU2AF1, ST6GAL1, TNFRSF13B, GPR18, PIM2, FAM46C, AIM2, PLCG2, IGKC, LY9, LBH, S1PR1, FOXO1, ARID5B, TCL1A, ZFP36L2, PNOC, BLK, NCF1C, SP140, FAM30A, RASGRP2, TXNIP, PIK3IP1, EGR1, C7orf23, TSC22D3, ISG20, ETS1, PLEKHA2, RASGRP3, ABLIM1, KLF2, CD72, ITPR1, ADD3, SYPL1, PPP3CC, ADAM19, IL4R, TLE1, BACH2, PELI1, J…
78	1937	BOQUEST_STEM_CELL_UP	0.000120569	0.00159627	0.762363	2.31842	0	243	PTGDS, APOD, C3, ABI3BP, MFAP4, MYH11, SFRP4, ALDH1A1, CXCL12, SVEP1, CILP, DCN, DPT, AKR1C2, C1S, CELF2, TSPAN8, CFH, ABCA8, C7, PLA2G2A, CXCL14, SRPX, FMO1, CRISPLD2, LUM, FAM129A, C1R, SLIT2, EFEMP1, MAN1C1, LAMA2, ABCA6, GSN, MBP, GPNMB, COL14A1, GAS7, SERPINE2, CTSK, OGN, FBLN1, EMP3, ADH1C, PAMR1, SERPINF1, MAFB, FBLN5, S100A4, CFD, PLBD1, FLRT2, PLTP, COL6A3, AOX1, MME, ECM2, OLFML1, PDGFR…
79	10588	Liver.vs.All.test_67.ctrl_72.Dn.q.value.0.1.LFC.0.5	0.000107945	0.00159627	0.729158	2.31827	0	530	CD79A, IL7R, ITM2A, PRKCH, CD247, CD8A, CCR7, CD6, LTF, APOD, CD37, CD27, ITK, TBC1D10C, EVI2B, CD69, ARHGAP15, PTPRCAP, BCL11B, GPR183, GNLY, MAP4K1, RAC2, ARHGAP9, TRAF3IP3, CST7, ACAP1, CXCR3, RASSF5, P2RY10, IL10RA, CORO1A, PYHIN1, RASAL3, CD3G, SLAMF1, CXCR4, SAMD3, AKNA, SERHL2, ICOS, TNFRSF13B, ARHGAP30, ZAP70, PTGER4, CELF2, WAS, LTA, PTPN7, CCND2, CTLA4, CALML5, CD3E, CD5, HBB, WIPF1, CD…
80	6589	GNF2_CASP1	0.000138715	0.00159627	0.832709	2.3175	0	99	SELL, EVI2B, FCN1, FGL2, HCLS1, IL10RA, CPVL, HSD17B11, PECAM1, MS4A6A, GMFG, CYBB, CASP1, TLR8, AIF1, FGR, EVI2A, DPEP2, LST1, PSTPIP1, ITGB2, IGSF6, DUSP1, TNFRSF1B, STX11, TBXAS1, TYROBP, PLCB2, CD86, FCER1G, AP1S2, MAFB, SKAP2, S100A4, CLEC4A, MNDA, PLBD1, LILRB3, CD33, NAAA, MYO1F, GMIP, RHOG, JUNB, FES, MX2, SH3BGRL3, RGS2, MYD88, MCL1, DAZAP2, CD44, CECR1, NOD2, FBXL5, PLSCR1, USP3, CFP, M…
81	6818	MODULE_171	0.000133976	0.00159627	0.809199	2.31519	0	125	CD79A, IL7R, CXCL9, CD3D, CD2, GZMA, SELL, CXCL13, PPP1R16B, CD48, HLA-DQA1, PTPRCAP, BANK1, LAMP3, MAL, GNLY, P2RY10, IL10RA, CPVL, HLA-DQB1, HLA-DPB1, HLA-DPA1, CXCR6, HLA-DRA, IGKC, CYP1B1, CD5, GBP1, S1PR1, VCAM1, KCTD12, LGMN, TNFSF10, SAMSN1, HBA2, TXNIP, SLC7A7, CD86, GBP2, ISG20, SLC40A1, LPAR6, TNFRSF25, CD14, SP110, IL15, NLRC5, ADAM19, FPR1, HLA-A, PELI1, CMKLR1, CNRIP1, MX2, IFI44L, S…
82	3995	GO_REGULATION_OF_IMMUNE_RESPONSE	0.000104395	0.00159627	0.718489	2.31318	0	749	CCL19, CD79A, IL7R, CD3D, PRKCB, CD79B, KLRB1, PRKCH, CD247, CD8A, CD19, IGLL1, SELL, CXCL13, CCR7, LTF, CCL5, C3, ITK, HLA-DQA1, FCN1, IL33, CD38, RAC2, AMICA1, HCST, GBP5, FCER1A, CD3G, SLAMF1, HLA-DQB1, HLA-DPB1, HLA-DPA1, C1S, ZAP70, IDO1, KLHL6, WAS, AIM2, CD36, LPXN, LTA, PLCG2, FYN, CD74, HLA-DRA, SASH3, IGKC, CFH, PIGR, SH2D1A, PSMB9, LBP, C7, CTLA4, PLCL2, PPARG, CD3E, TLR8, GBP1, CTSG, …
83	5530	GO_EXTERNAL_SIDE_OF_PLASMA_MEMBRANE	0.000123244	0.00159627	0.771138	2.31262	0	205	CD79A, IL7R, CXCL9, CD2, CD79B, CD8A, CD19, IGLL1, SELL, CCR7, CD27, CXCR5, CD69, FCN1, CXCR3, TGFBR2, CXCL12, FCER1A, SLAMF1, ICOS, TNFRSF13B, CXCL10, CD36, CD74, IGKC, FOLR2, CTLA4, CD3E, CD5, S1PR1, VCAM1, CD34, CD40, PTPRC, KLRD1, CDH5, IFNG, CD83, LAG3, ANXA1, CD4, SERPINE2, KIT, PDCD1, CD86, IL6, FCER1G, ENG, ANTXR2, ADA, TMEM123, HEG1, CD33, CD14, B2M, TF, IL2RG, HLA-DRB1, CD40LG, FCER2, F…
84	7637	GSE24634_IL4_VS_CTRL_TREATED_NAIVE_CD4_TCELL_DAY3_DN	0.000125345	0.00159627	0.778581	2.31055	0	182	CXCL9, CD2, LTB, PVRIG, SPOCK2, SELL, CD6, C3, GIMAP5, PTPRCAP, CD38, GIMAP4, ADAMDEC1, FAIM3, ZAP70, IDO1, CXCL10, AIM2, VAMP5, PSMB9, CYBB, CASP1, TLR8, GBP1, CCL2, SERPING1, ALOX5AP, ITGB7, FOXO1, GNG11, IRF1, ALDH2, CD40, MAN1C1, TNFSF10, SP140, RASGRP2, BTN3A3, GBP2, ICAM3, RARRES3, CCR2, WARS, C11orf75, UBE2L6, IL16, FKBP11, SP110, IL15, ITPR1, TSC22D1, IL15RA, LPIN1, STAT1, TRIM21, LAT2, T…
85	4315	GO_POSITIVE_REGULATION_OF_IMMUNE_SYSTEM_PROCESS	0.000104297	0.00159627	0.715762	2.30592	0	773	CCL19, CD79A, IL7R, CXCL9, CD3D, CD2, PRKCB, CD79B, PRKCH, CD247, CCL21, CD19, IGLL1, CXCL13, CCR7, CD6, LTF, CCL5, MZB1, C3, CD27, ITK, HLA-DQA1, FCN1, IL33, CD38, GPR183, RAC2, TGFBR2, CXCL12, GBP5, HCLS1, FCER1A, CORO1A, RASAL3, THBS4, CD3G, SLAMF1, HLA-DQB1, HLA-DPB1, ICOS, HLA-DPA1, C1S, ZAP70, PTGER4, IDO1, CXCL10, KLHL6, WAS, AIM2, CD36, LTA, PLCG2, FYN, CD74, HLA-DRA, GPSM3, SASH3, IGKC, …
86	10956	Liver.vs.All.test_67.ctrl_72.LFC.1.n.p.0.01.OR.q_val.0.25.n.0.5.Dn.inclusive1000+canonical.Cell.type.max.seed.size.50.sort.logFC.filter.Cor.consistent.seed__T.cells.SC.extended.program.pos	0.00014043	0.00159627	0.833584	2.304	0	94	GZMK, ITK, TBC1D10C, ARHGAP15, CD38, GNLY, EOMES, ACAP1, GIMAP4, CD7, PYHIN1, CD3G, CXCR4, PLEK, RUNX3, SAMD3, AKNA, FAM46C, PTGER4, CELF2, SPRY1, PTPN7, ZNF683, WIPF1, CD97, VCAM1, PARVG, FGR, HLA-DMA, ZFP36L2, PTPRC, MATK, STK17B, RGL4, TXNIP, PTGDR, PRDM1, RAB37, PDCD1, NFKBIZ, SH3KBP1, LITAF, ARHGEF3, PATL2, SLAMF7, CMTM3, RGS2, TIGIT, DENND2D, MIAT, DUSP2, GFOD1, CHN2
87	10961	Liver.vs.All.test_67.ctrl_72.LFC.1.n.p.0.01.OR.q_val.0.25.n.0.5.Dn.inclusive1000+canonical.Cell.type.max.seed.size.50.sort.logFC.filter.Cor.consistent.seed__T.cells.SC.extended.program.pos.setdiff	0.00014043	0.00159627	0.833584	2.304	0	94	GZMK, ITK, TBC1D10C, ARHGAP15, CD38, GNLY, EOMES, ACAP1, GIMAP4, CD7, PYHIN1, CD3G, CXCR4, PLEK, RUNX3, SAMD3, AKNA, FAM46C, PTGER4, CELF2, SPRY1, PTPN7, ZNF683, WIPF1, CD97, VCAM1, PARVG, FGR, HLA-DMA, ZFP36L2, PTPRC, MATK, STK17B, RGL4, TXNIP, PTGDR, PRDM1, RAB37, PDCD1, NFKBIZ, SH3KBP1, LITAF, ARHGEF3, PATL2, SLAMF7, CMTM3, RGS2, TIGIT, DENND2D, MIAT, DUSP2, GFOD1, CHN2
88	3119	ICHIBA_GRAFT_VERSUS_HOST_DISEASE_35D_UP	0.000133976	0.00159627	0.805167	2.30365	0	125	CXCL9, CD52, UBD, LTF, CCL5, PLAC8, HLA-DQA1, FGL2, GBP4, CD7, HLA-DQB1, CD53, CD74, PSMB9, IL18BP, CYBB, CTSC, LBP, S100A9, CCL4, CASP1, APBB1IP, GBP1, S100A8, CCL2, AIF1, VCAM1, SLPI, HLA-DMA, LGMN, C1QB, HLA-DMB, C1QA, NCF4, PTPRC, OBFC2A, ITGB2, GPX3, PROM1, CYTIP, TYROBP, CSF1R, NFKBIZ, BTG2, WARS, S100A4, C1QC, CYBA, LITAF, CD14, LCK, LAPTM5, MPEG1, STAT1, HLA-DRB1, FPR1, HPX, TAP1, SIRPA, …
89	1920	GAURNIER_PSMD4_TARGETS	0.000147951	0.00159627	0.876968	2.30315	0	64	CCL19, CXCL9, CXCL13, CCR7, CCL5, C3, HLA-DQA1, HLA-DOA, HLA-DQB1, HLA-DPB1, HLA-DPA1, CXCL10, HLA-DRA, CCL2, IL18R1, HLA-E, HLA-DMA, CCL13, HLA-DMB, HLA-F, IL21R, CD86, IL6, HLA-B, IL16, B2M, CCL8, IL2RG, C2, HLA-DRB1, HLA-A, HLA-C, CXCL11, HLA-H, IL7, NFKB1, IL12RB1, CCL18, CXCL2, RELB, HLA-DRB4, IL13RA1
90	4775	GO_LEUKOCYTE_CELL_CELL_ADHESION	0.000120846	0.00159627	0.758868	2.30291	0	235	CCL19, IL7R, CD3D, CD2, CD8A, CCL21, CCR7, CCL5, ITK, BCL11B, EOMES, RAC2, AMICA1, DOCK2, CD7, CD3G, ZAP70, PTGER4, WAS, FYN, CD74, DOCK8, LCP1, LY9, S100A9, CD3E, APBB1IP, S100A8, CD1C, VCAM1, ITGB7, IL18R1, FERMT3, HLA-E, IRF1, SEMA4D, ZFP36L2, PTPRC, TNFRSF4, SYK, ITGB2, IFNG, PIK3CD, SELE, ANXA1, CD4, KIT, EGR1, CD86, IL6, FCER1G, SLA2, BTN3A1, LAT, ADA, MAFB, THEMIS, BATF, VAV1, FKBP1A, LEPR…
91	8611	GSE7218_IGM_VS_IGG_SIGNAL_THGOUGH_ANTIGEN_BCELL_DN	0.000128949	0.00159627	0.787033	2.30106	0	157	CD3D, CD2, LTB, CD8A, CCL5, CD27, ITK, CD69, ARHGAP15, AMICA1, ALDH1A1, GBP5, GIMAP4, RUNX3, ICOS, ZAP70, CXCL10, CXCR6, IL18BP, HOPX, GEM, IL18RAP, SERPING1, IL18R1, EPSTI1, SLPI, UBASH3A, TNFSF10, SAMSN1, F2RL2, SLC31A2, DGKA, ISG20, LAT, FILIP1L, THEMIS, UBE2L6, LAP3, B2M, ALB, NLRC5, PTPN6, LCK, LEF1, NMI, TAGAP, STAT1, EIF4E3, LCN2, SYTL3, CXCL11, SOCS1, EDN1, BIRC3, RNF19B, IL2RA, PTPN22, C…
92	4201	GO_LYMPHOCYTE_ACTIVATION	0.0001155	0.00159627	0.743767	2.30084	0	309	CCL19, CD79A, IL7R, CD3D, CD2, PRKCB, CD79B, CD8A, CCL21, CCR7, CD6, ITK, CXCR5, BANK1, BCL11B, GPR183, EOMES, AMICA1, DOCK2, CD7, CORO1A, CD3G, SLAMF1, PRF1, ZAP70, PTGER4, WAS, PLCG2, FYN, CD74, DOCK8, LCP1, LY9, ZNF683, PLCL2, CD3E, APBB1IP, CD1C, VCAM1, IL18R1, HLA-E, IRF1, ZFP36L2, CD40, PTPRC, LYL1, TNFRSF4, GAPT, SYK, ITGB2, IFNG, CR2, PIK3CD, ANXA1, CD4, IL21R, KIT, EGR1, CD86, IL6, FCER1…
93	6886	MODULE_345	0.000135355	0.00159627	0.810395	2.29781	0	116	CD79A, IL7R, CXCL9, CD3D, CD2, CD79B, CD19, IGLL1, SELL, PPP1R16B, CD37, CD27, HLA-DQA1, BANK1, MAL, GNLY, P2RY10, HLA-DQB1, HLA-DPB1, HLA-DPA1, CD74, HLA-DRA, IGKC, CYP1B1, CD5, GBP1, KCTD12, HLA-DMA, LGMN, TCL1A, HLA-DMB, TNFSF10, SAMSN1, HBA2, CD86, GBP2, LPAR6, SPIB, TNFRSF25, UBE2L6, CD14, ADAM19, STAT1, FPR1, HLA-A, PELI1, TAP1, HLA-C, ATP2A3, CNRIP1, IFI44L, POU2F2, HVCN1, CCL18, CARD16, I…
94	10953	Liver.vs.All.test_67.ctrl_72.LFC.1.n.p.0.01.OR.q_val.0.25.n.0.5.Dn.inclusive1000+canonical.Cell.type.max.seed.size.50.sort.logFC.filter.Cor.consistent.seed__T.cells_init.seed_Dn.SC.extended.program.pos50	0.000155788	0.00159627	0.917337	2.297	0	47	GZMK, CD3D, PRKCH, CD247, CD8A, NKG7, GZMA, CCL5, PTPRCAP, RAC2, CST7, RASSF5, CXCR4, HLA-DPB1, HLA-DPA1, CXCR6, CD74, PTPN7, ZNF683, CCL4, CD97, ALOX5AP, GZMH, ZFP36L2, MATK, IFNG, IL32, HLA-B, PLEKHF1, GLIPR2, SH3KBP1, HLA-A, HLA-C, CMTM3, TIGIT, APOBEC3C, CD8B
95	6738	MODULE_27	0.000114639	0.00159627	0.738727	2.29373	0	330	CD79A, IL7R, DARC, CD3D, CD2, CD79B, PRKCH, CD247, CD8A, IGLL1, CD6, TNFRSF17, CD27, CXCR5, CD69, GPR183, SFRP4, HLA-DOA, P2RY10, IL10RA, FCER1A, CD3G, CILP, SLAMF1, CXCR4, TNFRSF13B, CXCR6, HLA-DRA, FOLR2, PPARG, CD5, CSF2RA, CCL2, ITGB7, IL18R1, SEMA4D, TEK, EVI2A, CCL13, HLA-DMB, CD40, PTPRC, FRZB, CD163, TNFRSF4, NR2F1, ITGB2, IGSF6, CR2, TMPRSS2, ADRB2, TNFRSF1B, LILRB4, CX3CR1, CD4, KIT, CD…
96	7143	GSE1460_INTRATHYMIC_T_PROGENITOR_VS_CD4_THYMOCYTE_DN	0.000125282	0.00159627	0.770215	2.29107	0	188	PRKCH, LTB, SPOCK2, CCR7, CD6, CD27, GIMAP5, GPR183, RAC2, TRAF3IP3, GIMAP4, SLAMF1, ST6GAL1, FAIM3, ICOS, PIM2, LPXN, CD53, LY9, LBP, LBH, TNFAIP3, S1PR1, RASSF2, FOXO1, ABCB1, EVI2A, MAN1C1, PTPRC, TPK1, TNFSF10, EPAS1, ITGB2, RASGRP2, TNFRSF1B, SH2B3, SLC7A7, ID3, PDE4B, PIK3IP1, EGR1, HLA-B, TSC22D3, GBP2, SGK1, NELL2, TNFRSF25, ST3GAL5, VAV1, ABLIM1, COL6A3, IL16, RAB8B, SP110, HTR2B, FUCA1,…
97	6788	MODULE_119	0.00013282	0.00159627	0.795672	2.2902	0	133	CD79B, PRKCH, CD19, IGLL1, GZMA, SELL, CXCL13, CD48, STAT4, PTPRCAP, BANK1, APOBEC3G, P2RY10, LRMP, IL10RA, CPVL, CXCR4, PIM2, CXCR6, FYN, CD74, IGKC, PLCL2, CASP1, S1PR1, VCAM1, ITGB7, ABCB1, HLA-DMA, IRF1, HLA-DMB, PTPRC, SAMSN1, ALOX5, CR2, TXNIP, SLC7A7, DGKA, ISG20, LPAR6, MYCBP2, SPIB, IL16, SP110, IL15, NLRC5, LCK, HLA-A, IRF4, CNRIP1, TCN1, PASK, POU2F2, SELP, CD200, HVCN1, IL7, EML4, PDE…
98	1938	BOQUEST_STEM_CELL_DN	0.000123824	0.00159627	0.765438	2.28975	0	200	DARC, PRKCH, TSPAN7, HLA-DQA1, GIMAP5, GIMAP6, SRGN, GIMAP4, LRMP, MEOX1, ST6GAL1, HLA-DQB1, HLA-DPB1, HLA-DPA1, PECAM1, CD74, HLA-DRA, GMFG, CLDN5, SOCS2, S1PR1, IL18R1, GNG11, HLA-DMA, TEK, ICAM2, JAM2, TGM2, HLA-F, CDH5, VWF, CX3CL1, ADRB2, CLEC1A, CD93, CTSH, SELE, TNFRSF1B, SH2B3, STX11, EMCN, APLNR, PITPNC1, HLA-B, ENG, ETS2, ISG20, PLA1A, LPAR6, WARS, SDPR, RASGRP3, TPD52L1, RASIP1, LHX6, …
99	3584	T.cells.regulatory..Tregs..z1	0.000149031	0.00159627	0.874823	2.28867	0	63	CD3D, CD2, CD247, LTB, SPOCK2, CD6, CD27, ITK, MAP4K1, ACAP1, P2RY10, CD7, CXCR6, SH2D1A, CTLA4, CD3E, CD5, ZFP36L2, UBASH3A, TNFRSF4, PIK3IP1, CD4, DGKA, ETS1, LAIR2, LCK, SKAP1, IFI44L, IL2RA, CD28
100	6982	GSE10325_LUPUS_CD4_TCELL_VS_LUPUS_MYELOID_DN	0.000125329	0.00159627	0.769518	2.28705	0	185	IRF8, FCN1, FGL2, CD36, PECAM1, PLCG2, CD74, CYBB, RNASE6, S100A9, CYP1B1, KYNU, AIF1, KCTD12, CRISPLD2, HLA-DMA, ALDH2, LST1, SYK, NCF1C, IGSF6, CD93, SLC7A7, TBXAS1, GAS7, TYROBP, LYN, CD86, FCER1G, CSF1R, SLC31A2, AP1S2, MAFB, WARS, C11orf75, NLRP3, CLEC4A, CFD, ITGAX, NPL, MEF2C, LILRB3, CD14, CEBPA, DSE, SLC15A3, SDCBP, EPB41L3, KLF4, IFI30, HNMT, MARCKS, RASSF4, FPR1, LMO2, LAT2, BASP1, FCG…
101	2916	RPS14_DN.V1_UP	0.000127584	0.00159627	0.777154	2.28683	0	167	PTGDS, NKG7, ENPP2, EVI2B, CD69, GPR183, ADAMDEC1, ARHGAP25, DCN, HLA-DQB1, PTGER4, LPXN, MS4A6A, SASH3, CYP1B1, KYNU, CASP1, HLA-DRB6, CTSG, CCL2, AIF1, RGL1, KCTD12, IFI16, HLA-DMA, EVI2A, HLA-DMB, LST1, VWF, F13A1, ITGB2, IGSF6, MAF, LY96, CTSH, IGFBP7, PROM1, GPNMB, PLA2G7, LY86, TYROBP, SLC31A2, ICAM3, ADA, MNDA, RASGRP3, ITGAX, CYSLTR1, ARHGEF3, COLEC12, CD14, RCBTB2, FUCA1, MYO1F, PTPRE, M…
102	6913	MODULE_436	0.000133976	0.00159627	0.798975	2.28593	0	125	CD79A, IL7R, CXCL9, CD3D, CD2, CD79B, IGLL1, PPP1R16B, CD37, CD27, HLA-DQA1, BANK1, MAL, GNLY, P2RY10, HLA-DQB1, HLA-DPB1, HLA-DPA1, CD74, HLA-DRA, IGKC, CYP1B1, CTLA4, PLCL2, CD5, GBP1, KCTD12, HLA-DMA, LGMN, TCL1A, DPEP2, HLA-DMB, TNFSF10, SAMSN1, HBA2, TXNIP, CD86, GBP2, LPAR6, SPIB, TNFRSF25, UBE2L6, CD14, NLRC5, ADAM19, STAT1, FPR1, HLA-A, PELI1, FCER2, TAP1, HLA-C, RCSD1, CNRIP1, IFI44L, PO…
103	7120	GSE1432_CTRL_VS_IFNG_24H_MICROGLIA_DN	0.000125897	0.00159627	0.771661	2.2858	0	179	CXCL9, SELL, CD38, GIMAP6, FGL2, APOBEC3G, CST7, GIMAP4, PLEK, HLA-DQB1, HLA-DPB1, C1S, IDO1, CXCL10, AIM2, VAMP5, PSMB9, GBP1, CD97, SERPING1, HLA-E, IRF1, SLIT2, CD40, ASCL2, TGM2, TNFSF10, HLA-F, SP140, IL32, LAG3, BTN3A3, PDE4B, PSMB8, LYN, GBP2, RARRES3, ISG20, WARS, C11orf75, ERAP2, UBE2L6, ST3GAL5, LAP3, CES1, SP110, IL15, KLF4, PPP3CC, IL15RA, NMI, STAT1, HLA-DRB1, GLRX, RALB, ANK2, TAP1,…
104	10569	Liver.vs.All.test_71.ctrl_84.Dn.LFC.1.pval.0.001.SC.extended.program.pos	0.00012692	0.00159627	0.77422	2.28502	0	172	IL7R, LTB, CD52, SPOCK2, SELL, CCR7, CD6, CD69, ARHGAP15, BCL11B, GPR183, ARHGAP9, ACAP1, SLAMF1, CXCR4, ZAP70, PTGER4, CELF2, CD97, TRAT1, NCF1, TNFAIP3, C1orf162, TNFSF13B, HERPUD1, ARL4A, IFI16, FOS, RGS18, EVI2A, ZFP36L2, SAMSN1, FOSB, ZFP36, DUSP1, STK17B, PTGDR, ANXA1, PRDM1, SLC2A3, PIK3IP1, LSP1, EGR1, CLIC3, TSC22D3, MYO1G, TLE4, EMP3, BTG2, TNFRSF25, CHN1, S100A4, CYSLTR1, KLF2, IL16, H…
105	7069	GSE13411_PLASMA_CELL_VS_MEMORY_BCELL_DN	0.000125282	0.00159627	0.76804	2.2846	0	188	CD79B, LTB, CD52, PVRIG, CD19, SELL, PPP1R16B, CD48, CD69, BANK1, TGFBR2, DOCK2, ARHGAP25, CORO1A, HLA-DQB1, HLA-DPB1, HLA-DPA1, CD53, FYN, LCP1, CYBB, HLA-DRB6, LBH, INPP5D, ALOX5AP, RASSF2, DOCK10, HLA-F, ALOX5, FNBP1, STK17B, CD83, PIK3CD, LY86, LYN, PIP4K2A, SKAP2, SIDT1, ABLIM1, IL16, CD72, STK10, SP110, LAPTM5, SYPL1, MSRA, NMI, MYO1F, HLA-DRB1, LAT2, ARHGAP24, TNFSF13, NECAP2, GIT2, YPEL5,…
106	9081	GSE21360_PRIMARY_VS_TERTIARY_MEMORY_CD8_TCELL_DN	0.000125188	0.00159627	0.767016	2.2826	0	189	CXCL9, CCL5, STAT4, IRF8, CD69, LAMP3, CD38, IL10RA, PLEK, PIM2, PTGER4, IDO1, CXCL10, VAMP5, PSMB9, GBP1, CD97, GEM, CASP4, SERPING1, IRF1, C1QB, GUCY1A3, HSD11B1, ZFP36, SASH1, CD83, PSMB8, IL6, TSC22D3, GBP2, SLC31A2, RARRES3, ISG20, WARS, UBE2L6, BATF, ST3GAL5, LITAF, TBC1D2B, SP110, CEBPA, IL15, CCL8, PTPN6, IL15RA, RALB, JUNB, TAP1, TRAF1, ITGA4, IRF4, CXCL11, SOCS1, TCN1, JAK2, RNF19B, N4B…
107	10745	Liver.vs.All.test_67.ctrl_72.LFC.1.n.p.1.OR.q_val.0.1.n.0.1.Dn.main200+canonical.Cell.type.max.seed.size.50.filter.Cor.consistent.seed__T.cells_init.seed_Dn	0.000156789	0.00159627	0.915603	2.28165	0	46	ITM2A, CCR7, CD37, CD27, ITK, TBC1D10C, GPR183, ARHGAP9, ACAP1, ZAP70, CELF2, TRAT1, S1PR4, IFI16, NCF4, PTPRC, PTGDR, PRDM1, SLC2A3, LSP1, CLIC3, MYO1G, LAT, TNFRSF25, ZBED2, KLF2, IL16, HAPLN3, LAIR2, VIM, FCRL3, TC2N, HMHA1, TNFRSF9, CCR4, CD44
108	805	DEURIG_T_CELL_PROLYMPHOCYTIC_LEUKEMIA_DN	0.000117316	0.00159627	0.741803	2.28152	0	287	GZMK, CD3D, CD2, PRKCB, KLRB1, CD8A, CD52, NKG7, GZMA, CCL5, GZMB, PPP1R16B, CD48, STAT4, EVI2B, CXCR5, GNLY, SRGN, TRAF3IP3, CST7, SEL1L3, TGFBR2, P2RY10, ARHGAP25, PRF1, HLA-DPB1, ICOS, HLA-DPA1, FYN, HOPX, CTLA4, CCL4, CASP1, CASP4, IL18R1, GZMH, FAM129A, GNG11, ABCB1, CTSW, PTPRC, KLRD1, TNFSF10, FHL1, MBP, IFNG, MAF, ADRB2, TNFRSF1B, AKR1C3, CD84, PRDM1, PDE4B, SYT11, PPAP2A, GBP2, RARRES3, …
109	3579	T.cells.CD8.z1	0.000155788	0.00159627	0.910444	2.27974	0	47	GZMK, IL7R, CD3D, CD2, KLRB1, CD8A, PVRIG, NKG7, SPOCK2, CD6, CCL5, CD27, ITK, PTPRCAP, BCL11B, CD3G, KLRG1, LY9, CD3E, GZMH, CTSW, ZFP36L2, LIME1, PIK3IP1, DGKA, PLEKHF1, NCR3, LCK, LEF1
110	10195	SnS.T_cells	0.000150852	0.00159627	0.88524	2.27883	0	56	GZMK, IL7R, CD3D, CD2, KLRB1, CD247, NKG7, GZMA, CD6, CCL5, GZMB, STAT4, ITK, BCL11B, GNLY, PYHIN1, CD3G, PRF1, SAMD3, AKNA, ICOS, ZAP70, FYN, SH2D1A, CD3E, CD5, TRAT1, GZMH, LIME1, IL32, TARP, RARRES3, SLA2, PIK3R1, IL2RG, LCK, RNF19A, TC2N, SYNE2, PDE4D, DUSP2, RNF125
111	6610	GNF2_HCK	0.000142167	0.00159627	0.834785	2.27871	0	85	EVI2B, FCN1, FGL2, CPVL, HSD17B11, PECAM1, MS4A6A, CYBB, S100A9, CASP1, TLR8, AIF1, FGR, EVI2A, DPEP2, LST1, TNFSF10, ITGB2, IGSF6, LY96, CD93, TNFRSF1B, SLC7A7, STX11, TBXAS1, TYROBP, FCER1G, AP1S2, S100A4, CLEC4A, MNDA, PLBD1, ITGAX, LILRB3, CD14, DPYD, SDCBP, MYO1F, GMIP, RHOG, FPR1, SPI1, FCGR2A, SH3BGRL3, RGS2, MCL1, LILRA5, CECR1, NOD2, FBXL5, CFP, CMTM6, NAGK, CCR1, PYCARD, RNF130
112	7765	GSE29618_BCELL_VS_MONOCYTE_DAY7_FLU_VACCINE_UP	0.00012692	0.00159627	0.771884	2.27813	0	172	CD79A, ITM2A, CD79B, SPOCK2, CD19, IGLL3P, PPP1R16B, CD37, CD69, PTPRCAP, BANK1, MAP4K1, SEL1L3, VPREB3, P2RY10, POU2AF1, HLA-DOB, FAIM3, TNFRSF13B, GPR18, PIM2, FAM46C, PLCG2, IGKC, BCL11A, LBH, EAF2, TNFAIP8, CCR6, TCL1A, BIN1, PNOC, BLK, SP140, FAM30A, PDLIM1, SIDT1, ETS1, PLEKHA2, RASGRP3, ABLIM1, PKIA, CD72, SP110, ITPR1, IL2RG, ADD3, SYPL1, ADAM19, IL4R, TLE1, BACH2, SKAP1, FCER2, ATP2A3, S…
113	3632	GO_LEUKOCYTE_ACTIVATION	0.000112765	0.00159627	0.728359	2.27812	0	375	CCL19, CD79A, IL7R, CD3D, CD2, PRKCB, CD79B, CD8A, CCL21, UBD, CCR7, CD6, CCL5, ITK, CXCR5, BANK1, BCL11B, GPR183, EOMES, AMICA1, TGFBR2, DOCK2, CD7, CORO1A, CD3G, SLAMF1, PRF1, ZAP70, PTGER4, WAS, PLCG2, FYN, CD74, DOCK8, LCP1, LY9, LBP, ZNF683, PLCL2, CD3E, TLR8, APBB1IP, CD1C, AIF1, VCAM1, IL18R1, TLR7, HLA-E, IRF1, ZFP36L2, CD40, PTPRC, LYL1, TNFRSF4, GAPT, SYK, ITGB2, IFNG, CX3CL1, CR2, PIK3…
114	10323	Liver.B.cells.SABCS19.pos	0.000123778	0.00159627	0.760631	2.27739	0	202	CD79B, LTB, SPOCK2, CD19, CCR7, PLAC8, CD37, IRF8, CXCR5, CD69, BANK1, GPR183, VPREB3, LRMP, CXCR4, PLEK, HLA-DOB, GPR18, PTGER4, CD74, DNASE1L3, HLA-DRA, LCP1, SPRY1, S100A9, CCL4, UCP2, HBB, EGR2, S100A8, BCL11A, CD1C, EBF1, ALOX5AP, S1PR1, CCR6, ARL4A, FGR, TCL1A, LST1, BLK, ZFP36, TLR10, BTLA, ITGB2, DUSP1, CD83, PIK3CD, HBA2, ID3, ZEB2, IL6, GBP2, SPIB, NCR3, CD72, LCK, IL4R, TAGAP, FCRL3, H…
115	10938	Liver.vs.All.test_67.ctrl_72.LFC.1.n.p.0.01.OR.q_val.0.25.n.0.5.Dn.inclusive1000+canonical.Cell.type.max.seed.size.50.sort.minus.log.p.val.filter.Cor.consistent.seed__B.cells+.SC.extended.program.pos	0.000123778	0.00159627	0.760631	2.27739	0	202	CD79B, LTB, SPOCK2, CD19, CCR7, PLAC8, CD37, IRF8, CXCR5, CD69, BANK1, GPR183, VPREB3, LRMP, CXCR4, PLEK, HLA-DOB, GPR18, PTGER4, CD74, DNASE1L3, HLA-DRA, LCP1, SPRY1, S100A9, CCL4, UCP2, HBB, EGR2, S100A8, BCL11A, CD1C, EBF1, ALOX5AP, S1PR1, CCR6, ARL4A, FGR, TCL1A, LST1, BLK, ZFP36, TLR10, BTLA, ITGB2, DUSP1, CD83, PIK3CD, HBA2, ID3, ZEB2, IL6, GBP2, SPIB, NCR3, CD72, LCK, IL4R, TAGAP, FCRL3, H…
116	6836	MODULE_208	0.000135465	0.00159627	0.804613	2.27699	0	113	CD79A, IL7R, CXCL9, CD3D, CD2, GZMA, CXCL13, PPP1R16B, CD48, HLA-DQA1, BANK1, MAL, GNLY, P2RY10, CPVL, HLA-DQB1, HLA-DPB1, HLA-DPA1, CD74, HLA-DRA, IGKC, CYP1B1, CD5, GBP1, S1PR1, VCAM1, KCTD12, HLA-DMA, LGMN, HLA-DMB, TNFSF10, SAMSN1, HBA2, TXNIP, CD86, GBP2, SLC40A1, LPAR6, TNFRSF25, CD14, IL15, NLRC5, ADAM19, FPR1, PELI1, CMKLR1, CNRIP1, MX2, IFI44L, SELP, CD200, HVCN1, CD8B, CCL18, CARD16, IF…
117	8618	GSE7509_UNSTIM_VS_FCGRIIB_STIM_DC_DN	0.00012955	0.00159627	0.781148	2.27528	0	151	CD3D, PRKCH, CD8A, GZMA, CCL5, GZMB, CD69, GIMAP6, FGL2, AMICA1, CST7, GBP5, P2RY10, GIMAP4, CD3G, SLAMF1, PRF1, ICOS, KLRG1, IDO1, KLHL6, GMFG, PSMB9, CD3E, CASP1, CH25H, CASP4, IL18RAP, IL18R1, EPSTI1, ELMO1, IRF1, CTSW, KLRD1, TNFSF10, IFNG, RGS1, ENTPD1, CTSH, TRPV2, PSMB8, MYO1G, THEMIS, CYBA, LAP3, SP110, DPYD, CCL8, PTPN6, JAK1, IL15RA, EIF4E3, ANK2, TRIM21, SOCS1, PSMB10, SLAMF7, TNFRSF14…
118	8994	GSE21670_STAT3_KO_VS_WT_CD4_TCELL_TGFB_IL6_TREATED_DN	0.000125329	0.00159627	0.765789	2.27517	0	184	LYZ, CD52, CD27, FGL2, ARHGAP9, ALDH1A1, ADAMDEC1, CPVL, DHRS9, CXCL10, RNASE6, CD5, APBB1IP, WIPF1, LBH, CD97, SERPING1, ITGB7, ZNF831, DPEP2, ZFP36L2, IGFLR1, ITGB2, RASGRP2, TXNIP, GPNMB, ID3, C7orf58, CD4, C13orf15, TSC22D3, PDK4, NLRP3, MNDA, PLBD1, NPL, LITAF, IL16, SLC1A3, RCBTB2, TIMD4, FUCA1, SDCBP, RGS10, ITM2B, NCEH1, MCTP1, CD40LG, ELF1, RCSD1, MSN, SLAMF7, CYBRD1, DUSP10, LAIR1, IPCE…
119	10750	Liver.vs.All.test_67.ctrl_72.LFC.1.n.p.1.OR.q_val.0.1.n.0.1.Dn.main200+canonical.Cell.type.max.seed.size.50.filter.Cor.consistent.seed__T.cells_init.seed_Dn.SC.extended.program.pos50	0.000155788	0.00159627	0.908563	2.27503	0	47	ITM2A, CD52, CCR7, CD37, CD27, ITK, TBC1D10C, GPR183, ARHGAP9, ACAP1, ZAP70, CELF2, TRAT1, S1PR4, IFI16, PTPRC, ANXA1, PRDM1, SLC2A3, LSP1, CLIC3, TSC22D3, MYO1G, LAT, TNFRSF25, KLF2, IL16, HAPLN3, VIM, HLA-C, TC2N, ITGB1, HMHA1, ACTB, CD44
120	6977	GSE10325_BCELL_VS_MYELOID_UP	0.000126279	0.00159627	0.76909	2.27491	0	177	IGJ, CD79A, CD79B, LTB, CD19, CCR7, IGLL3P, MZB1, PPP1R16B, CD27, CXCR5, PTPRCAP, BANK1, MAP4K1, ACAP1, SEL1L3, VPREB3, POU2AF1, SLAMF1, ST6GAL1, HLA-DOB, FAIM3, ITM2C, GPR18, PIM2, IGKC, LY9, BCL11A, LBH, EAF2, S1PR1, ITGB7, CCR6, ARID5B, TCL1A, PNOC, SP140, CR2, FAM30A, ID3, PDE4B, C7orf23, AKR1B1, PDLIM1, ISG20, SPIB, SIDT1, RASGRP3, ABLIM1, IL16, CD72, ADAM19, IL4R, TLE1, BACH2, SKAP1, FCER2,…
121	8948	GSE19888_ADENOSINE_A3R_INH_PRETREAT_AND_ACT_BY_A3R_VS_TCELL_MEMBRANES_ACT_MAST_CELL_UP	0.000127796	0.00159627	0.772125	2.27439	0	170	CXCL9, UBD, SELL, GIMAP7, CCL5, GZMB, IRF8, GIMAP4, GBP4, CXCL10, PSMB9, IL18BP, RNASE6, CASP1, CCL2, CASP4, AIF1, HLA-E, EPSTI1, IRF1, CD40, PTPRC, TNFSF10, SAMSN1, PROM1, PSMB8, LYN, GBP2, ISG20, WARS, UBE2L6, DPYSL2, CD72, SLFN5, SP110, IL15, NAAA, IL2RG, NMI, C2, MPEG1, TRIM5, STAT1, EIF4E3, FXYD5, TRIM21, TAP1, CXCL11, PSMB10, SLAMF7, MX2, MLKL, IFI44L, RNF19B, NPC2, LAIR1, LCP2, INPP1, OAS2…
122	4389	GO_INNATE_IMMUNE_RESPONSE	0.000108155	0.00159627	0.71554	2.27383	0	515	CCL19, IGJ, CCL21, UBD, IGLL1, CCL15, CD6, LTF, CCL5, GZMB, C3, ITK, IRF8, HLA-DQA1, FCN1, APOBEC3G, GBP5, CORO1A, SLAMF1, HLA-DQB1, HLA-DPB1, HLA-DPA1, C1S, ZAP70, KLRG1, AIM2, FYN, HLA-DRA, DEFB1, IGKC, CFH, SH2D1A, LY9, CYBB, LBP, C7, S100A9, CCL4, KYNU, PPARG, TLR8, GBP1, S100A8, CCL2, NCF1, CASP4, SERPING1, AIF1, VCAM1, TLR7, HLA-E, SLPI, LRRC33, FGR, C1R, IFI16, IRF1, CCL13, C1QB, CCL22, C1…
123	3583	T.cells.follicular.helper.z1	0.000147754	0.00159627	0.863436	2.27131	0	65	CD3D, CD2, PVRIG, SPOCK2, CXCL13, CD6, CD27, ITK, CXCR5, CD69, PTPRCAP, MAP4K1, ACAP1, CD3G, FAIM3, ICOS, ZAP70, GPR18, SH2D1A, LY9, CTLA4, CD5, TRAT1, UBASH3A, LIME1, FOSB, LAG3, CD4, PDCD1, DGKA, LAT, PLEKHF1, LCK, CD40LG, PASK, CD28, CHI3L2, ANKRD55, DUSP2, SLC7A10
124	3455	KIM_GLIS2_TARGETS_UP	0.000142878	0.00159627	0.835936	2.27093	0	82	LTB, CCL21, CCL5, C3, HLA-DQA1, MFAP4, TGFBR2, CXCL12, DCN, DPT, HLA-DQB1, CIDEC, SPARCL1, CXCL10, CD74, HLA-DRA, CFH, PSMB9, CCL2, CXCL14, MATN2, CASP4, TNFSF13B, AIF1, VCAM1, LUM, HLA-DMA, IRF1, HLA-DMB, COL15A1, CX3CL1, COL14A1, PSMB8, LSP1, OGN, FCER1G, CCR2, S100A4, PDGFRA, LILRB3, VIM, TSC22D1, HLA-DRB1, LAD1, SPON1, CTGF, FCGR2A, COL1A2, CMTM3, COL3A1, PDGFRL, SOCS3, SERPINE1
125	6979	GSE10325_LUPUS_CD4_TCELL_VS_LUPUS_BCELL_UP	0.000125329	0.00159627	0.764264	2.27064	0	184	IL7R, CD3D, CD2, ITM2A, KLRB1, PRKCH, CD247, SPOCK2, CD6, STAT4, ITK, GIMAP5, BCL11B, MAL, GIMAP6, GIMAP4, CD3G, MEOX1, ICOS, ZAP70, FYN, GMFG, CTLA4, CD3E, CD5, TRAT1, SEMA4D, MAN1C1, UBASH3A, TNFRSF4, FHL1, MAF, IL32, ANXA1, PIK3IP1, CD4, DGKA, RARRES3, NELL2, LPAR6, TNFRSF25, FBLN5, RAB33A, FAM171A1, CHST7, TBC1D2B, PIK3R1, LCK, RGS10, TBC1D4, ITM2B, LEF1, KIAA0748, KIF21B, SKAP1, LIMA1, PCSK5…
126	3144	RUTELLA_RESPONSE_TO_HGF_DN	0.000121566	0.00159627	0.75184	2.26942	0	219	PRKCB, CD52, SELL, PLAC8, PPP1R16B, CD48, HLA-DQA1, FCN1, MAP4K1, LRMP, FCER1A, IQGAP2, CXCR4, ST6GAL1, RUNX3, CELF2, PECAM1, FYN, MS4A6A, S100A9, PLCL2, CASP1, AIF1, HERPUD1, HLA-E, DPEP2, ICAM2, CD163, ZFP36, ALOX5, FNBP1, STK17B, CD83, RASGRP2, IGFBP7, SLC7A7, LY86, CX3CR1, SLC2A3, EGR1, C13orf15, CD86, ICAM3, ETS2, RARRES3, TLE4, MAFB, NLRP3, CFD, DPYSL2, MEF2C, MAPRE2, CD14, SP110, ADAM19, B…
127	3142	RUTELLA_RESPONSE_TO_CSF2RB_AND_IL4_DN	0.000117261	0.00159627	0.737509	2.26932	0	288	PTGDS, PRKCB, CD52, NKG7, SELL, PLAC8, C3, CD48, HLA-DQA1, FCN1, MAP4K1, LRMP, IQGAP2, ST6GAL1, IDO1, CXCL10, LPXN, PECAM1, FYN, MS4A6A, CYBB, S100A9, PLCL2, CASP1, CCL2, AIF1, HERPUD1, HLA-E, DPEP2, ICAM2, C1QA, PSTPIP1, CD163, ZFP36, ALOX5, STK17B, RASGRP2, ENTPD1, IGFBP7, PLA2G7, SLC7A7, LILRB4, LY86, CX3CR1, SLC2A3, EGR1, C13orf15, CTSK, AKR1B1, KLF9, SGK1, ICAM3, ETS2, RARRES3, TLE4, MAFB, N…
128	4262	GO_CHEMOKINE_MEDIATED_SIGNALING_PATHWAY	0.000147951	0.00159627	0.86342	2.26757	0	64	CCL19, CXCL9, DARC, CCL21, CXCL13, CCL15, CCR7, CCL5, CXCR5, CXCR3, CXCL12, CXCR4, CXCL10, CXCR6, CCL4, CCL2, CCR6, CCL13, CCL22, CX3CL1, CX3CR1, CCR2, CCL8, CXCL11, CCL3L3, CCL17, CMKLR1, CCR4, CCL18, PTK2B, CXCL2
129	5094	GO_POSITIVE_REGULATION_OF_IMMUNE_RESPONSE	0.000108921	0.00159627	0.715396	2.26725	0	491	CCL19, CD79A, CD3D, PRKCB, CD79B, CD247, CD19, IGLL1, CCR7, CCL5, C3, ITK, HLA-DQA1, FCN1, IL33, CD38, GBP5, FCER1A, CD3G, HLA-DQB1, HLA-DPB1, HLA-DPA1, C1S, ZAP70, IDO1, KLHL6, WAS, AIM2, CD36, LTA, PLCG2, FYN, CD74, HLA-DRA, SASH3, IGKC, CFH, SH2D1A, PSMB9, LBP, C7, CTLA4, CD3E, TLR8, CTSG, WIPF1, TRAT1, INPP5D, TNFAIP3, SERPING1, TLR7, HLA-E, FGR, ELMO1, C1R, IFI16, LGMN, C1QB, ICAM2, HLA-DMB,…
130	866	TAKEDA_TARGETS_OF_NUP98_HOXA9_FUSION_10D_DN	0.000134391	0.00159627	0.79437	2.26712	0	123	IL7R, RARRES1, CST7, FCER1A, SEPP1, PPAP2B, CCL4, SRPX, TLR7, RGL1, SLPI, CD1B, LGMN, CCL13, C1QB, C1QA, SLCO2B1, F13A1, RGL4, MAF, GPNMB, PLA2G7, ID3, C13orf15, SGK1, PDK4, SERPINF1, C1QC, NPL, PPP1R1B, KLF2, PPP2R2B, APOE, NRP1, FUCA1, RASSF4, FPR3, DAB2, PID1, MAOA, EMP1, PCSK5, TCN1, LHFPL2, S100P, PDE4DIP, OLFML2B, MMP9, STAB1, RPS6KA2, DFNA5, RNASE1, CCL18, CXCL2, C6orf105, FRMD4A, PADI4, A…
131	10050	GSE43863_DAY6_EFF_VS_DAY150_MEM_LY6C_INT_CXCR5POS_CD4_TCELL_DN	0.000126279	0.00159627	0.765659	2.26476	0	177	CD79A, CD3D, SELL, MZB1, ITK, TBC1D10C, BANK1, CD38, ACAP1, HCST, DOCK2, P2RY10, POU2AF1, CORO1A, CD3G, HLA-DOB, AKNA, PECAM1, MS4A6A, SASH3, GMFG, CYBB, RNASE6, INPP5D, S1PR4, RASSF2, CTSW, KLRD1, SYK, STK17B, RASGRP2, TYROBP, DGKA, LPAR6, EMP3, SIDT1, TMEM123, ETS1, PLEKHA2, SMPDL3A, KLF2, RPS6KA5, STK10, LAPTM5, LRRC8C, ABI3, ARHGDIB, PTPRE, MPEG1, CYTH1, CD82, TLR1, CYBASC3, PITPNM1, RCSD1, I…
132	3585	T.cells.gamma.delta.z1	0.000152253	0.00159627	0.886195	2.2644	0	53	GZMK, CD3D, KLRB1, CD247, PVRIG, NKG7, GZMA, SELL, CCL5, APOBEC3G, CST7, PRF1, KLRG1, CXCR6, SH2D1A, LY9, TRAT1, IL18RAP, CCR6, GZMH, KLRD1, ADRB2, LAG3, PLEKHF1, CCR2, NCR3, LAIR2, SKAP1, KLRF1, PRR5L, DUSP2, CD160, KLRC3
133	8970	GSE16450_IMMATURE_VS_MATURE_NEURON_CELL_LINE_UP	0.000127926	0.00159627	0.771696	2.26409	0	162	GZMK, IL7R, KLRB1, CD52, SPOCK2, P2RY8, BCL11B, MAL, LRMP, IL10RA, CXCR4, FAIM3, GPR18, PECAM1, SLC9A9, GRAP, DPEP2, ZFP36L2, GSN, MBP, STK17B, GLIPR1, BTBD11, PIK3IP1, TSC22D3, BTN3A1, TLE4, IFFO1, ST3GAL5, ABLIM1, KLF2, PIK3R1, NLRC5, LAPTM5, ADD3, TSC22D1, ARHGDIB, YPEL2, CYTH1, VAMP1, SSH2, PELI2, PBX4, MICAL1, GPR68, C5orf41, IPCEF1, TC2N, YPEL5, EPHA4, HMHA1, ACSS1, PIAS1, ARNTL, AKAP13, AT…
134	10895	Liver.vs.All.test_67.ctrl_72.LFC.1.n.p.0.01.OR.q_val.0.25.n.0.5.Dn.inclusive1000+canonical.Cell.type.max.seed.size.50.sort.minus.log.p.val.filter.Cor.consistent.seed__T.cells_init.seed_Dn.SC.extended.program.pos50	0.000155039	0.00159627	0.900225	2.26261	0	48	PRKCH, CD52, CD37, GPR183, ARHGAP9, ACAP1, RASAL3, AKNA, ARHGAP30, ZAP70, CELF2, WAS, WIPF1, ARID5B, IFI16, NCF4, ANXA1, SLC2A3, LSP1, CLIC3, TSC22D3, MYO1G, LAT, EMP3, TNFRSF25, S100A4, SH3KBP1, KLF2, IL16, HAPLN3, VIM, TAGAP, HLA-A, HLA-C, CNN2, HMHA1, ACTB, CD44
135	4622	GO_ACTIVATION_OF_IMMUNE_RESPONSE	0.000113404	0.00159627	0.724987	2.26238	0	365	CD79A, CD3D, PRKCB, CD79B, CD247, CD19, IGLL1, C3, ITK, HLA-DQA1, FCN1, CD38, CD3G, HLA-DQB1, HLA-DPB1, HLA-DPA1, C1S, ZAP70, KLHL6, WAS, AIM2, CD36, PLCG2, FYN, HLA-DRA, IGKC, CFH, PSMB9, LBP, C7, CTLA4, CD3E, TLR8, WIPF1, TRAT1, INPP5D, TNFAIP3, SERPING1, TLR7, FGR, ELMO1, C1R, IFI16, LGMN, C1QB, ICAM2, C1QA, PTPRC, LIME1, BLK, SYK, TLR10, RFTN1, ITGB2, IFNG, PAG1, CR2, LY96, PIK3CD, PDE4B, PSM…
136	7753	GSE29618_BCELL_VS_MONOCYTE_UP	0.00012692	0.00159627	0.766001	2.26077	0	172	IGJ, CD79A, CD79B, LTB, CD19, CCR7, IGLL3P, PPP1R16B, CD37, CXCR5, CD69, PTPRCAP, BANK1, MAP4K1, SEL1L3, HLA-DOA, P2RY10, ARHGAP25, POU2AF1, CXCR4, ST6GAL1, HLA-DOB, FAIM3, TNFRSF13B, PIM2, FAM46C, PLCG2, IGKC, BCL11A, LBH, S1PR1, CCR6, ARID5B, PNOC, SP140, FAM30A, RASGRP2, C7orf23, PDLIM1, ISG20, ETS1, RASGRP3, TCF4, ABLIM1, CD72, SYPL1, PPP3CC, ADAM19, IL4R, TLE1, BACH2, FCER2, ATP2A3, SWAP70, …
137	4433	GO_POSITIVE_REGULATION_OF_CELL_ACTIVATION	0.00011885	0.00159627	0.738242	2.25948	0	270	CCL19, IL7R, CD3D, CD2, CD247, CCL21, IGLL1, CCR7, CD6, CCL5, CD27, HLA-DQA1, IL33, CD38, GPR183, TGFBR2, FCER1A, CORO1A, RASAL3, CD3G, SLAMF1, PLEK, HLA-DQB1, HLA-DPB1, ICOS, HLA-DPA1, ZAP70, FYN, CD74, HLA-DRA, SASH3, IGKC, LBP, CTLA4, CD3E, CD5, CCL2, INPP5D, TNFSF13B, AIF1, VCAM1, HLA-E, FGR, CAV1, HLA-DMB, CD40, PTPRC, TNFRSF4, SYK, BTLA, IFNG, CD83, ANXA1, PRDM1, CD4, ZBTB16, LYN, PDCD1, CD…
138	7776	GSE29618_PDC_VS_MDC_DAY7_FLU_VACCINE_DN	0.000126024	0.00159627	0.762482	2.25791	0	178	FCN1, FGL2, CST7, ACSL5, PTGER4, FYN, HLA-DRA, GMFG, CASP1, CD1C, AIF1, ITGB7, KCTD12, CD1B, FGR, FAM129A, EVI2A, LST1, PSTPIP1, CD163, ITGB2, IGSF6, ENTPD1, CTSH, ANXA1, LY86, SLC2A3, GAS7, EGR1, C13orf15, CD86, CSF1R, AKR1B1, SGK1, ICAM3, PDLIM1, RARRES3, EMP3, S100A4, NLRP3, TMEM123, CLEC4A, MNDA, PLBD1, ITGAX, CD33, RCBTB2, DPYD, RGS10, C2CD2, IFI30, MARCKS, RHOG, CLEC10A, PID1, LAT2, EFHD2, …
139	7755	GSE29618_BCELL_VS_PDC_UP	0.000126279	0.00159627	0.763249	2.25763	0	177	CD79A, CD79B, CD19, CD37, CD48, CXCR5, CD69, BANK1, P2RY10, ARHGAP25, POU2AF1, ST6GAL1, HLA-DOB, FAIM3, TNFRSF13B, FAM46C, AIM2, PLCG2, IGKC, CCR6, FOXO1, ARID5B, DPEP2, PTPRC, HLA-F, ALOX5, DUSP1, SP140, CD83, TXNIP, LY86, SLC2A3, PIK3IP1, SCPEP1, EGR1, TSC22D3, ICAM3, PDLIM1, RARRES3, ISG20, MYCBP2, PLEKHA2, RASGRP3, ABLIM1, KLF2, CD72, RAB8B, HIF1A, LAPTM5, SYPL1, ARHGDIB, IL4R, MARCKS, ELF1, …
140	3626	GO_REGULATION_OF_CELL_ACTIVATION	0.000110963	0.00159627	0.717369	2.25711	0	427	CCL19, IL7R, CD3D, CD2, CD247, CCL21, IGLL1, CCR7, CD6, CCL5, MZB1, CD27, TBC1D10C, HLA-DQA1, BANK1, IL33, CD38, GPR183, RAC2, SFRP1, TGFBR2, HLA-DOA, FCER1A, CORO1A, RASAL3, CD3G, SLAMF1, PLEK, HLA-DQB1, HLA-DPB1, ICOS, HLA-DPA1, TNFRSF13B, ZAP70, IDO1, FYN, CD74, HLA-DRA, SASH3, IGKC, LBP, CTLA4, CD3E, CD5, CCL2, INPP5D, TNFAIP3, TNFSF13B, AIF1, VCAM1, HLA-E, FGR, CAV1, IRF1, HLA-DMB, LST1, CD4…
141	2023	BOSCO_TH1_CYTOTOXIC_MODULE	0.000138332	0.00159627	0.807999	2.25513	0	101	GZMK, CXCL9, NKG7, GIMAP7, GZMB, STAT4, ENPP2, GIMAP5, CD38, GNLY, GIMAP4, SLAMF1, PRF1, RUNX3, SAMD3, IDO1, CXCL10, C5orf39, SH2D1A, CTLA4, CD5, CH25H, TRAT1, RGL1, ABCB1, KLRD1, F13A1, IFNG, SLA2, IL15, HAPLN3, CCL8, CD163L1, IL15RA, ADAM19, PLEKHO1, IRF4, CDK6, CXCL11, SOCS1, CMKLR1, PRKCA, IL2RA, MERTK, CD28, FCGR2B, STAB1, FAM20A, TXK, ANKRD22, RTP4, GAS6
142	10206	Tirosh.T_Cell_exhaustion_Mel75	0.000133976	0.00159627	0.787678	2.25361	0	125	CD2, ITM2A, PRKCH, CD8A, CD27, ITK, IRF8, PTPRCAP, SRGN, RASSF5, LRMP, PRF1, FAIM3, HLA-DQB1, HLA-DPA1, FYN, CD74, PTPN7, PSMB9, CTLA4, HLA-DRB6, VCAM1, IFI16, HLA-DMA, IGFLR1, TNFRSF1B, LAG3, ID3, LSP1, PDCD1, GBP2, SLA, WARS, LITAF, PDE7B, B2M, IL2RG, PTPN6, TBC1D4, FCRL3, STAT1, HLA-DRB1, HLA-A, TAP1, SEMA4A, FABP5, RNF19A, RGS2, SPRY2, TIGIT, CD200, CBLB, CD8B, TNFRSF9, ACTB, IDH2, UBB, DUSP2…
143	290	KEGG_CYTOKINE_CYTOKINE_RECEPTOR_INTERACTION	0.000120569	0.00159627	0.741016	2.2535	0	243	CCL19, IL7R, CXCL9, LTB, CCL21, CXCL13, CCL15, CCR7, TNFRSF17, CCL5, CD27, CXCR5, CXCR3, TGFBR2, CXCL12, IL10RA, CXCR4, TNFRSF13B, CXCL10, CXCR6, LTA, CCL4, CSF2RA, CCL2, CXCL14, TNFSF13B, IL18RAP, IL18R1, CCR6, CCL13, CCL22, CD40, TNFSF10, TNFRSF4, IFNG, CX3CL1, TNFRSF1B, CX3CR1, IL21R, KIT, IL6, CSF1R, CCR2, TNFRSF25, PDGFRA, LEPR, IL15, CCL8, IL2RG, TNFSF14, EGFR, IL15RA, IL4R, ACVRL1, CD40LG,…
144	3581	T.cells.CD4.memory.resting.z1	0.000158303	0.00159627	0.911558	2.25328	0	43	IL7R, CD3D, CD2, KLRB1, LTB, SPOCK2, CD6, ITK, CD69, PTPRCAP, BCL11B, GPR183, CD3G, LY9, CD3E, CD5, TRAT1, CCR6, ZFP36L2, LIME1, PIK3IP1, DGKA, ETS1, LCK, LEF1, CD40LG
145	7764	GSE29618_PDC_VS_MDC_DN	0.000126024	0.00159627	0.760436	2.25185	0	178	FCN1, FGL2, HLA-DQB1, PTGER4, HLA-DRA, GMFG, S100A9, CASP1, HLA-DRB6, GBP1, CD1C, AIF1, FGR, LST1, PSTPIP1, PTPRC, ALOX5, ITGB2, ENTPD1, CD93, CTSH, IGFBP7, ANXA1, STX11, LY86, SLC2A3, GAS7, CD86, C1orf54, GSTP1, GBP2, SGK1, ICAM3, PDLIM1, RARRES3, EMP3, S100A4, MNDA, LGALS2, PLBD1, ITGAX, CD33, HIF1A, RCBTB2, DPYD, ARHGDIB, RGS10, PLEKHO1, C2CD2, IFI30, MARCKS, RHOG, CLEC10A, PID1, LMO2, JUNB, L…
146	6976	GSE10325_CD4_TCELL_VS_MYELOID_DN	0.000126279	0.00159627	0.761186	2.25153	0	177	IRF8, FGL2, PLEK, HLA-DQB1, DHRS9, HLA-DPB1, HLA-DPA1, PLCG2, CYBB, RNASE6, CYP1B1, KYNU, HLA-DRB6, CD1C, EAF2, TLR7, FGR, HLA-DMA, HLA-DMB, ALDH2, NCF4, LYL1, SYK, ALOX5, NCF1C, GSN, ENTPD1, CTSH, SLC7A7, LY86, LYN, SCPEP1, CD86, CSF1R, SLC31A2, KCNMB1, SERPINF1, WARS, SKAP2, ITGAX, NPL, MEF2C, LILRB3, DSE, SLC15A3, PLEKHO1, IFI30, MARCKS, HLA-DRB1, ENC1, LMO2, TESC, LAT2, BASP1, FCGR1B, FCGR2A,…
147	3577	B.cells.memory.z1	0.000150921	0.00159627	0.875944	2.25096	0	55	CD79A, CD79B, LTB, CD19, CD37, IRF8, PTPRCAP, BANK1, VPREB3, LRMP, HLA-DOB, FAIM3, TNFRSF13B, GPR18, AIM2, IGKC, CD1C, EAF2, CCR6, PNOC, BLK, ALOX5, SP140, CR2, RASGRP2, LY86, SPIB, HHEX, IL7, GNG7, FCGR2B, ADAM28, TMEM156
148	3248	CHIANG_LIVER_CANCER_SUBCLASS_CTNNB1_DN	0.000128386	0.00159627	0.768275	2.24989	0	159	CCL19, PTGDS, IL7R, CD2, KLRB1, CD52, CCL21, STAT4, GPR183, SEL1L3, CXCL12, POU2AF1, AIM2, C7, EGR2, GEM, TNFSF13B, SRPX, TNFAIP8, KCTD12, SLPI, LUM, EVI2A, EFEMP1, HSD17B2, MOXD1, RFTN1, RGS1, PAG1, PAPLN, GPNMB, CYTIP, SERPINE2, EGR1, ETS2, PLBD1, CYBA, PLTP, HPGD, COL6A3, C11orf96, ACSL4, PELI1, RCAN2, C15orf48, LXN, PRG4, RAB27A, BASP1, NCALD, CCDC80, SLC25A18, SLC12A2, COL1A2, CMTM3, CCDC109…
149	998	MARKEY_RB1_ACUTE_LOF_UP	0.0001241	0.00159627	0.752046	2.24948	0	201	IL7R, CD52, CCL5, PLAC8, APOD, SRGN, RAC2, HCLS1, GBP4, CXCL10, LCP1, PSMB9, IL18BP, CCL4, CH25H, GBP1, MCOLN2, CSF2RA, CXCL14, CASP4, SERPING1, FERMT3, IFI16, LGMN, EVI2A, C1QB, LST1, NCF4, PTPRC, LYL1, CPXM2, NCF1C, ITGB2, KRT7, CTSH, PLA2G7, PSMB8, TYROBP, OGN, FCER1G, GBP2, CSF1R, GATM, ISG20, SKAP2, NCKAP1L, C1QC, UBE2L6, ITGAX, SMPDL3A, VAV1, CD72, RAB8B, ACSL4, PTPN6, PLEKHO1, PRRX1, C2, M…
150	1556	BASSO_CD40_SIGNALING_UP	0.000139431	0.00159627	0.81022	2.24887	0	97	CCR7, CXCR5, HLA-DQA1, GPR183, SRGN, RAC2, SLAMF1, PLEK, FAIM3, HLA-DQB1, HLA-DPB1, LTA, CD74, CCL4, TNFAIP3, TNFAIP8, ARID5B, HLA-DMA, CCL22, CD40, HLA-F, KRT7, RGS1, CR2, CD83, PIK3CD, SH2B3, LYN, NCKAP1L, BATF, LITAF, MEF2C, STK10, LAPTM5, PTPRE, IFI30, STAT1, JUNB, TAP1, RAB27A, TRAF1, IRF4, LHFPL2, MAP3K8, CD58, VOPP1, EHD1, IL1B, STAT5A, CD44, PTK2B, ELL2, HLA-DRB4, LRRC32, PLXNC1, DUSP2, Z…
151	3576	B.cells.naive.z1	0.000150852	0.00159627	0.873545	2.24873	0	56	CD79A, CD79B, CD19, SELL, CD37, IRF8, CD69, PTPRCAP, BANK1, VPREB3, HLA-DOB, FAIM3, GPR18, IGKC, EAF2, CCR6, TCL1A, PNOC, BLK, ALOX5, CR2, RASGRP2, LY86, SPIB, ETS1, CD72, IL4R, BACH2, FCER2, HHEX, IL7, FCGR2B, ADAM28, TMEM156
152	5478	GO_SIDE_OF_MEMBRANE	0.000112372	0.00159627	0.717688	2.248	0	387	CD79A, IL7R, CXCL9, CD2, CD79B, CD8A, CD19, IGLL1, SELL, CCR7, CD27, ITK, CXCR5, HLA-DQA1, CD69, FCN1, CXCR3, TGFBR2, CXCL12, FCER1A, RASAL3, SLAMF1, HLA-DQB1, HLA-DPB1, ICOS, HLA-DPA1, TNFRSF13B, ZAP70, CXCL10, CD36, FYN, CD74, HLA-DRA, IGKC, PTPN7, FOLR2, CTLA4, CD3E, CD5, PGM5, GEM, S1PR1, VCAM1, HLA-E, FGR, GNG11, CD34, CD40, PTPRC, KLRD1, BLK, HLA-F, CDH5, SYK, MATK, IFNG, RGS1, CD83, GNG2, …
153	10733	Liver.vs.All.test_67.ctrl_72.LFC.1.n.p.1.OR.q_val.0.1.n.0.1.Dn.main200+canonical.Cell.type.filter.Cor.consistent.seed__T.cells_init.seed_Up.SC.extended.program.pos100	0.000139256	0.00159627	0.810483	2.24795	0	96	GZMK, CD3D, CD2, CD8A, NKG7, GZMA, CCL5, PTPRCAP, SRGN, APOBEC3G, CST7, HCST, CORO1A, PRF1, HLA-DPB1, HLA-DPA1, CXCR6, CD74, PSMB9, CTSC, CCL4, ALOX5AP, GZMH, IFNG, RGS1, IL32, PSMB8, LSP1, HLA-B, RARRES3, PLEKHF1, GLIPR2, S100A4, UBE2L6, CYBA, ARHGDIB, HLA-DRB1, HLA-A, HLA-C, HSPA8, SH3BGRL3, ATP6V0E1, ACTB, ID2, NOP10, PSME2, ARPC2, CALM1, ACTG1, ARPC4, CAP1
154	9968	GSE42021_TREG_VS_TCONV_PLN_UP	0.000125897	0.00159627	0.75875	2.24755	0	179	IRF8, LAMP3, C1S, IDO1, CXCL10, CFH, PSMB9, GBP1, CCL2, SERPING1, HLA-E, C1R, IFI16, IRF1, IGFLR1, TNFSF10, HLA-F, BTN3A3, TMEM140, PSMB8, HLA-B, GBP2, RARRES3, ISG20, WARS, UBE2L6, RASGRP3, LAP3, HEG1, B2M, RPS6KA5, SP110, IL15, MAFF, TRANK1, NMI, TRIM5, BATF3, IFI30, STAT1, TRIM21, LMO2, HLA-A, TAP1, PLSCR4, HLA-C, RAB27A, CXCL11, SOCS1, IL10RB, SPATS2L, PSMB10, MX2, CBR3, JAK2, IFI44L, RNF19B,…
155	2030	ALTEMEIER_RESPONSE_TO_LPS_WITH_MECHANICAL_VENTILATION	0.000135355	0.00159627	0.792494	2.24705	0	116	SELL, FGL2, GBP4, PLEK, CXCL10, MS4A6A, CYBB, CCL4, CH25H, GBP1, CCL2, GEM, CASP4, TNFAIP3, LST1, F13A1, PLA2G7, IL6, FCER1G, SLA, NFKBIZ, CCR2, LITAF, CD14, IL15, MAFF, SLC15A3, ADAM19, STAT1, JUNB, HPX, FCGR2A, CCL17, MX2, MAP3K8, ATF3, LCP2, VCAN, IL1B, SELP, RCAN1, OAS2, GCH1, SOD2, GPR65, CXCL2, SOCS3, RELB, SERPINE1, AKAP12, NFKBIA, IFIH1, RAB20, CSF3R, THBS1, IFIT2, CCR1, PFKFB3, STAT2, IL…
156	3590	Macrophages.M1.z1	0.00014912	0.00159627	0.860996	2.24515	0	61	CCL19, CXCL9, CCR7, CCL5, IRF8, HLA-DQA1, LAMP3, CD38, ADAMDEC1, SLAMF1, IDO1, CXCL10, AIM2, KYNU, TLR8, TLR7, CD40, TNFRSF4, LAG3, PLA1A, CCL8, SLC15A3, MSC, RASSF4, CXCL11, SOCS1, IFI44L, IL2RA, FLVCR2, SLC2A6, RENBP, NOD2, CHI3L2, ZBTB32
157	3856	GO_ANTIGEN_RECEPTOR_MEDIATED_SIGNALING_PATHWAY	0.000127551	0.00159627	0.762544	2.2424	0	165	CD79A, CD3D, PRKCB, CD79B, CD247, CD19, IGLL1, ITK, HLA-DQA1, CD38, CD3G, HLA-DQB1, HLA-DPB1, HLA-DPA1, ZAP70, KLHL6, WAS, PLCG2, FYN, HLA-DRA, IGKC, PSMB9, CTLA4, CD3E, TRAT1, INPP5D, PTPRC, LIME1, BLK, SYK, RFTN1, IFNG, PAG1, PIK3CD, PDE4B, PSMB8, CD4, LYN, SLA2, BTN3A1, LAT, THEMIS, NCKAP1L, MNDA, MEF2C, PIK3R1, PTPN6, LCK, HLA-DRB1, SKAP1, LAT2, MAPK1, RFTN2, PSMC1, PSMB10, LCP2, CD28, NCK1, …
158	8462	GSE3039_NKT_CELL_VS_ALPHAALPHA_CD8_TCELL_DN	0.000125345	0.00159627	0.755351	2.24161	0	182	GZMK, CD3D, CD2, CD79B, PRKCH, CD247, NKG7, GZMA, GIMAP7, CD6, CCL5, GZMB, PPP1R16B, CD27, STAT4, ITK, PTPRCAP, GIMAP6, CST7, DOCK2, GIMAP4, CD7, CD3G, PRF1, CXCR6, FYN, DNASE1L3, SH2D1A, LY9, IL18BP, CTLA4, CD3E, CD5, GEM, HLA-E, EPSTI1, C9orf152, IRF1, SEMA4D, ICAM2, CTSW, PTPRC, KLRD1, IFNG, LAG3, PDCD1, HLA-B, GBP2, TMEM71, LAT, THEMIS, NLRC5, IL2RG, LCK, ACVRL1, BATF3, STAT1, SKAP1, TAP1, HL…
159	3104	CAFs	0.000142776	0.00159627	0.8238	2.24097	0	83	C3, ABI3BP, MFAP4, CXCL12, SVEP1, TMEM119, DCN, DPT, C1S, CYP1B1, CXCL14, PLAC9, CRISPLD2, LUM, C1R, CLDN11, PODN, COL14A1, FBLN1, SERPINF1, FBLN5, COL6A3, AOX1, PDGFRA, IGFBP6, RARRES2, CD248, MSC, PRRX1, CPXM1, OLFML3, PCSK5, CTGF, FAP, CCDC80, PCOLCE, VASN, CYBRD1, PDGFRB, ELN, COL1A2, COL3A1, TPM1, TAGLN, PDGFRL, OLFML2B, GFPT2, PALLD, LPAR1, MGST1, ACTA2, TPST1, MEG3, MFAP5, THY1, THBS2, COL…
160	10201	Tirosh.CAFs	0.000142776	0.00159627	0.8238	2.24097	0	83	C3, ABI3BP, MFAP4, CXCL12, SVEP1, TMEM119, DCN, DPT, C1S, CYP1B1, CXCL14, PLAC9, CRISPLD2, LUM, C1R, CLDN11, PODN, COL14A1, FBLN1, SERPINF1, FBLN5, COL6A3, AOX1, PDGFRA, IGFBP6, RARRES2, CD248, MSC, PRRX1, CPXM1, OLFML3, PCSK5, CTGF, FAP, CCDC80, PCOLCE, VASN, CYBRD1, PDGFRB, ELN, COL1A2, COL3A1, TPM1, TAGLN, PDGFRL, OLFML2B, GFPT2, PALLD, LPAR1, MGST1, ACTA2, TPST1, MEG3, MFAP5, THY1, THBS2, COL…
161	2996	HALLMARK_INFLAMMATORY_RESPONSE	0.000124828	0.00159627	0.751942	2.24008	0	190	IL7R, CXCL9, SELL, CCR7, CCL5, CD48, CD69, LAMP3, GPR183, IL10RA, SLAMF1, PTGER4, CXCL10, CXCR6, LTA, CYBB, CCL2, IL18RAP, IL18R1, IRF1, SEMA4D, CCL22, CD40, TNFSF10, RGS1, CX3CL1, SELE, TNFRSF1B, PDE4B, APLNR, LYN, IL6, SLC31A2, EMP3, BTG2, NLRP3, CALCRL, CD14, HIF1A, RNF144B, IL15, LCK, IL15RA, IL4R, NMI, PTPRE, GPR132, RHOG, FPR1, CD82, TLR1, CXCL11, EDN1, CCL17, CMKLR1, GPC3, LCP2, IL1B, ABCA…
162	3946	GO_CELL_ACTIVATION	0.000108038	0.00159627	0.704638	2.23982	0	520	CCL19, CD79A, IL7R, CD3D, CD2, PRKCB, CD79B, PRKCH, CD8A, CCL21, UBD, CCR7, CD6, CCL5, ITK, CXCR5, BANK1, BCL11B, GPR183, EOMES, RAC2, AMICA1, TGFBR2, DOCK2, CD7, CORO1A, CD3G, SLAMF1, PRF1, PLEK, ZAP70, PTGER4, CXCL10, WAS, PLCG2, FYN, CD74, DOCK8, LCP1, LY9, LBP, ZNF683, PLCL2, CD3E, TLR8, APBB1IP, HBB, CD1C, AIF1, VCAM1, IL18R1, TLR7, FERMT3, HLA-E, IRF1, ZFP36L2, CD40, PTPRC, LYL1, TNFRSF4, G…
163	3102	Macrophages	0.000142878	0.00159627	0.824255	2.23919	0	82	LYZ, FGL2, CPVL, MS4A6A, S100A9, C1orf162, AIF1, FGR, C1QB, C1QA, LST1, CD163, SLCO2B1, F13A1, IGSF6, SLC7A7, LILRB4, TBXAS1, TYROBP, LIPA, CD86, FCER1G, CSF1R, SLC31A2, APOC1, MAFB, NLRP3, CLEC4A, MNDA, C1QC, PLBD1, ITGAX, NPL, CD14, RNF144B, IFI30, RASSF4, FPR3, PLIN2, FPR1, FCGR1B, FCGR2A, TNFSF13, SERPINA1, CD68, ADAP2, MS4A7, VSIG4, LILRA5, ACSL1, CSTA, RAB20, CSF3R, CCR1, FTL, GPX1, MS4A4A,…
164	10198	Tirosh.Macrophages	0.000142878	0.00159627	0.824255	2.23919	0	82	LYZ, FGL2, CPVL, MS4A6A, S100A9, C1orf162, AIF1, FGR, C1QB, C1QA, LST1, CD163, SLCO2B1, F13A1, IGSF6, SLC7A7, LILRB4, TBXAS1, TYROBP, LIPA, CD86, FCER1G, CSF1R, SLC31A2, APOC1, MAFB, NLRP3, CLEC4A, MNDA, C1QC, PLBD1, ITGAX, NPL, CD14, RNF144B, IFI30, RASSF4, FPR3, PLIN2, FPR1, FCGR1B, FCGR2A, TNFSF13, SERPINA1, CD68, ADAP2, MS4A7, VSIG4, LILRA5, ACSL1, CSTA, RAB20, CSF3R, CCR1, FTL, GPX1, MS4A4A,…
165	7630	GSE24634_TEFF_VS_TCONV_DAY3_IN_CULTURE_DN	0.000125612	0.00159627	0.754785	2.23759	0	180	SELL, EVI2B, GIMAP5, FCN1, FGL2, CPVL, CYBB, RNASE6, CCL4, KYNU, TLR8, HLA-DRB6, S100A8, CCL2, SERPING1, RGL1, KCTD12, FGR, HLA-DMA, FOS, C1QA, MAN1C1, CD163, IDH1, SYK, NCF1C, LY96, CD84, SLC7A7, BTN3A3, LILRB4, LIPA, FCER1G, SLC31A2, RARRES3, LPAR6, MAFB, C11orf75, RUNX1T1, CLEC4A, MNDA, ITGAX, NPL, ABLIM1, CD14, CAT, NRP1, EPB41L3, SNCA, C2, IFI30, HNMT, DAB2, TLR1, PPFIBP2, FCGR2A, TNFRSF14, …
166	809	CHARAFE_BREAST_CANCER_LUMINAL_VS_BASAL_DN	0.000111383	0.00159627	0.711971	2.23742	0	417	IL7R, C3, STAT4, RAC2, SEL1L3, SFRP1, TGFBR2, RUNX3, TOX2, AKR1C2, ITM2C, C1S, HSD17B11, PSMB9, CTSC, STAMBPL1, CASP1, GBP1, LBH, CD97, CASP4, TNFAIP3, SRPX, TNFAIP8, RGL1, HLA-E, SLPI, C1R, CAV1, IFI16, BTN3A2, BIN1, OBFC2A, FHL1, MBP, ALDH1A3, PIK3CD, ADRB2, GLIPR1, IGFBP7, AKR1C3, ANXA1, PSMB8, ZBTB16, SERPINE2, LYN, SCPEP1, C13orf15, GSTP1, AKR1B1, SGK1, KRT14, ETS2, DGKA, HOXA5, TLE4, EMP3, …
167	6817	MODULE_170	0.000139256	0.00159627	0.806474	2.23683	0	96	GZMK, CXCL9, LYZ, CCL21, CCL5, GNLY, HLA-DOA, CXCL12, CXCR6, CCND2, CYBB, PPAP2B, CYP1B1, GBP1, CCL2, AIF1, VCAM1, KCTD12, LGMN, TNFSF10, VWF, ITGB2, HBA2, IL32, LAG3, TYROBP, FCER1G, GBP2, CSF1R, LPAR6, CCR2, S100A4, MYLK, PDGFRA, CD14, VIM, IFI30, DAB2, FPR1, LMO2, CYR61, FCGR2A, FAP, TNFSF13, PDGFRB, DAPK1, MMP9, TIMP2, CCL18, GAS6, MGLL, CTSL1, CYP27A1, A2M, CTSB, THBS1, CCR1, FTL, GPX1, MMP2…
168	9849	GSE40685_TREG_VS_FOXP3_KO_TREG_PRECURSOR_DN	0.000125897	0.00159627	0.754903	2.23615	0	179	HLA-DQA1, CD38, ALDH1A1, HLA-DOA, GBP5, GIMAP4, GBP4, PYHIN1, HLA-DQB1, HLA-DPB1, C1S, AIM2, PECAM1, CD74, HLA-DRA, SLFN11, CASP1, CASP4, SERPING1, GRAP, RGL1, EPSTI1, C1R, LGMN, C1QB, HLA-DMB, C1QA, CD40, HSD11B1, IGFLR1, TNFSF10, RARRES3, MYO1G, TLE4, TCN2, C1QC, BATF, ST3GAL5, LAP3, CD72, TBC1D2B, SP110, IL15, DPYD, HAPLN3, NLRC5, TRANK1, STAT1, GLRX, OLFML3, CRLF3, PHACTR2, P2RY6, FCGR2A, ST8…
169	3236	POOLA_INVASIVE_BREAST_CANCER_UP	0.000119446	0.00159627	0.732014	2.23602	0	261	GZMK, CD79A, CXCL9, CD3D, CD2, PRKCB, CD79B, LTB, LYZ, CD52, CD19, GZMA, SELL, CXCL13, CCR7, CD6, PLAC8, GZMB, CD48, CD27, STAT4, ITK, IRF8, EVI2B, HLA-DQA1, CD69, ARHGAP15, BANK1, LAMP3, CD38, GPR183, GNLY, MAP4K1, SRGN, TRAF3IP3, CST7, CXCR3, DOCK2, HCLS1, ADAMDEC1, LRMP, ARHGAP25, CXCR4, PLEK, FAIM3, CXCL10, AIM2, LPXN, CD53, CD74, PIGR, CTSC, HOPX, CCL4, CH25H, HLA-DRB6, GBP1, TRAT1, AIF1, VC…
170	6764	MODULE_76	0.000144404	0.00159627	0.828758	2.23504	0	78	CCL19, CXCL9, LYZ, CCL21, CXCL13, C3, CXCL12, CXCR4, CXCL10, CYBB, S100A9, CCL4, CCL2, CXCL14, ALOX5AP, AIF1, FOS, CCL13, CD40, ALOX5, SAA1, CX3CL1, PLA2G7, ANXA1, LY86, CCR2, AOX1, CD14, CCL8, NMI, FPR1, TLR1, PTGS2, CXCL11, CCL17, IL1B, NFKB1, CCL18, CXCL2, MGLL, TPST1
171	3160	SWEET_LUNG_CANCER_KRAS_DN	0.000111458	0.00159627	0.711453	2.23445	0	410	CD3D, LTB, SPOCK2, C3, ENPP2, TSPAN7, MFAP4, SRGN, FGL2, MYH11, ALDH1A1, CXCL12, VPREB3, GIMAP4, GBP4, CXCR4, DCN, DPT, CIDEC, SPARCL1, FAM46C, PECAM1, FYN, MS4A6A, CFH, HOPX, PPAP2B, S100A9, GBP1, S100A8, CD97, CXCL14, MATN2, SERPING1, CLDN5, S1PR1, KCTD12, FMO1, GNG11, CAV1, TEK, ICAM2, TFPI, LYL1, HSD11B1, NDN, LAMA2, CDH5, FHL1, EPAS1, GSN, SASH1, VWF, PAG1, DUSP1, ADRB2, HBA2, GNG2, GPX3, CD…
172	9241	GSE17301_ACD3_ACD28_VS_ACD3_ACD28_AND_IFNA5_STIM_CD8_TCELL_DN	0.000125188	0.00159627	0.751486	2.23442	0	186	IGJ, PTGDS, IGLL1, TNFRSF17, PLAC8, GZMB, STAT4, ENPP2, IRF8, GPR183, MFAP4, SEL1L3, IL10RA, IQGAP2, HLA-DPB1, HLA-DPA1, CD74, DNASE1L3, HLA-DRA, MS4A6A, CYBB, RNASE6, CTSC, WIPF1, CASP4, SERPING1, ALOX5AP, KCTD12, HERPUD1, HLA-DMA, TCL1A, HLA-DMB, ALDH2, GUCY1A3, FOSB, LY96, GLIPR1, CD93, CTSH, SH2B3, BTN3A3, LILRB4, ZEB2, TYROBP, LYN, FCER1G, CLIC3, SPIB, SERPINF1, CCR2, SIDT1, MNDA, TCF4, LITA…
173	1401	KLEIN_PRIMARY_EFFUSION_LYMPHOMA_DN	0.000150921	0.00159627	0.869285	2.23384	0	55	CD79A, CD79B, CD52, CD19, CD27, IRF8, CXCR5, SEL1L3, LRMP, ST6GAL1, HLA-DQB1, BCL11A, RASSF2, HLA-DMA, HLA-DMB, NCF4, CD40, CTSH, ID3, GSTP1, GATM, SPIB, BTG2, ETS1, CD72, MAPRE2, PTPN6, SYPL1, SWAP70, BIRC3, KIAA0922, DBI, POU2F2, MMD, ZHX2, BCAR3, GPX7, CD22, SIT1, VNN2, STX7
174	6645	GNF2_STAT6	0.000145201	0.00159627	0.831978	2.23272	0	76	SELL, CD48, EVI2B, RAC2, DOCK2, HCLS1, CORO1A, WAS, CD53, GPSM3, LCP1, INPP5D, CASP4, HLA-E, HLA-F, PSMB8, LSP1, LYN, HLA-B, ICAM3, EMP3, CYBA, VAV1, B2M, PTPN6, LAPTM5, OSTF1, ARHGDIB, GMIP, FXYD5, JUNB, HLA-A, LAT2, HLA-C, MSN, PSMB10, GIT2, SNAP23, MYD88, DAZAP2, TRIM38, ELF4, BNIP2, ARPC3, ARPC2, USP3, CAP1, TAPBP, CMTM6, RNASET2, ADPGK
175	7622	GSE24634_TREG_VS_TCONV_POST_DAY3_IL4_CONVERSION_DN	0.000125329	0.00159627	0.751279	2.23206	0	184	IL7R, PLEK, HLA-DQB1, HSD17B11, CD36, CD74, CTSC, PPAP2B, CH25H, HLA-DRB6, GBP1, CSF2RA, CCL2, KCTD12, HLA-DMA, DPEP2, C1QB, HLA-DMB, C1QA, TGM2, SYK, ALOX15B, SASH1, ITGB2, LY96, IGFBP7, PLA2G7, CD86, C1orf54, ENG, SKAP2, MNDA, NPL, ARHGAP10, ST3GAL5, CD33, DSE, CAT, NRP1, SLC15A3, EPB41L3, ITM2B, C2CD2, MCTP1, DAB2, LMO2, TLR1, SEMA4A, GPR137B, TM6SF1, FCGR2A, IL10RB, CMKLR1, SLAMF7, TRAM2, TME…
176	9848	GSE40685_TREG_VS_FOXP3_KO_TREG_PRECURSOR_UP	0.000126279	0.00159627	0.754455	2.23162	0	177	CXCL9, ABI3BP, GIMAP6, MYH11, GBP5, GIMAP4, GBP4, CDK12, AIM2, VAMP5, PSMB9, CASP1, CD97, CASP4, TNFSF13B, SERPING1, GRAP, EPSTI1, IRF1, BTN3A2, GUCY1A3, ASCL2, TNFSF10, HLA-F, BTN3A3, PSMB8, GBP2, SLC31A2, RARRES3, KCNMB1, C11orf75, MNDA, UBE2L6, B2M, SP110, HAPLN3, NLRC5, ACSL4, LYVE1, TRANK1, PPP3CC, NMI, STAT1, GIMAP2, FPR1, TRIM21, HLA-A, HPX, TAP1, RCSD1, SOCS1, TMEM131, JAK2, IFI44L, RNF19…
177	10220	IPS.28052254.POS	0.000137855	0.00159627	0.797555	2.23123	0	103	GZMK, CD3D, CD8A, NKG7, GZMA, SELL, CCR7, CCL5, CD37, CD27, CD69, GNLY, ACAP1, CD3G, HLA-DPB1, ICOS, HLA-DPA1, ZAP70, AIM2, CCL4, CD3E, WIPF1, TRAT1, GZMH, HLA-E, IFI16, HLA-DMB, TPK1, LIME1, SAMSN1, HLA-F, RGS1, PIK3IP1, HLA-B, SDPR, ETS1, PSAT1, ARHGAP10, B2M, HAPLN3, LCK, HLA-A, TAP1, HLA-C, BIRC3, CMKLR1
178	6636	GNF2_PTPRC	0.000150038	0.00159627	0.859142	2.23029	0	59	CD48, GIMAP6, RAC2, TRAF3IP3, HCLS1, IL10RA, CORO1A, WAS, CD53, WIPF1, CD97, HLA-E, SEMA4D, PSTPIP1, PTPRC, HLA-F, ARHGAP4, TXNIP, BTN3A3, CYTIP, HLA-B, TSC22D3, ICAM3, VAV1, KLF2, STK10, PTPN6, OSTF1, JAK1, CYTH1, HLA-A, HLA-C, SIPA1, LCP2, HMHA1, SNRK, LRCH4, GPR65, PHF11, MBNL1, CASP8, ADCY7, ADAM8, RIN3, DDX5, GRK6, PARP12, FLI1
179	7564	GSE22886_NAIVE_CD8_TCELL_VS_MONOCYTE_UP	0.000125047	0.00159627	0.749353	2.22991	0	187	GZMK, CD3D, CD2, ITM2A, KLRB1, CD247, LTB, CD8A, PVRIG, NKG7, SPOCK2, GZMA, CD6, GZMB, CD27, ITK, CD69, PTPRCAP, BCL11B, MAL, GNLY, CXCR3, P2RY10, CD7, CD3G, PRF1, FAIM3, RUNX3, ZAP70, KLRG1, GPR18, SH2D1A, LY9, HOPX, CD3E, CD5, LBH, IL18RAP, S1PR1, IL18R1, GZMH, UBASH3A, LIME1, FHL1, SP140, IL32, IL21R, CLIC3, NELL2, NCR3, SIDT1, ETS1, RAB33A, ABLIM1, LCK, TBC1D4, LEF1, LPIN1, BACH2, KIF21B, SKA…
180	6765	MODULE_79	0.00013988	0.00159627	0.805101	2.22955	0	95	GZMK, CXCL9, LYZ, CCL21, CCL5, GNLY, HLA-DOA, CXCL12, CXCR6, CCND2, CYBB, PPAP2B, CYP1B1, GBP1, CCL2, AIF1, VCAM1, KCTD12, LGMN, VWF, ITGB2, HBA2, IL32, LAG3, TYROBP, FCER1G, GBP2, CSF1R, CCR2, S100A4, MYLK, PDGFRA, CD14, VIM, IFI30, DAB2, FPR1, LMO2, CYR61, FCGR2A, FAP, TNFSF13, PDGFRB, DAPK1, MMP9, TIMP2, CCL18, GAS6, MGLL, CTSL1, CYP27A1, A2M, CTSB, THBS1, CCR1, FTL, GPX1, MMP2, TIMP1, CEBPD, …
181	7976	GSE3982_MEMORY_CD4_TCELL_VS_BCELL_DN	0.000125439	0.00159627	0.751497	2.22934	0	181	IGJ, CD79B, TNFRSF17, IGLL3P, MZB1, IRF8, BANK1, CD38, SEL1L3, POU2AF1, HLA-DOB, HLA-DQB1, PECAM1, PLCG2, CD74, IGKC, CYBB, S100A8, BCL11A, EAF2, PARM1, TLR7, HLA-DMA, HLA-DMB, ALDH2, SYK, ALOX5, GSN, FAM30A, CTSH, LY86, LYN, SCPEP1, C7orf23, PDLIM1, ISG20, SPIB, SERPINF1, WARS, SIDT1, CLEC4A, RASGRP3, TCF4, MEF2C, CD72, SP110, CAT, ITPR1, SLC15A3, PTPN6, SYPL1, IL4R, TLE1, BACH2, LMO2, LAT2, FCE…
182	1469	SANSOM_APC_TARGETS_DN	0.000113869	0.00159627	0.71592	2.22931	0	346	IGJ, CD79A, CD3D, CD2, CD79B, CD8A, CD52, GZMA, CXCL13, CD6, TNFRSF17, CCL5, GZMB, CD48, SRGN, RAC2, CST7, GIMAP4, CD7, POU2AF1, CORO1A, IQGAP2, CD3G, DPT, ST6GAL1, HLA-DOB, CIDEC, ICOS, ZAP70, IDO1, CD53, GPSM3, VAMP5, CD3E, CASP1, CD5, CXCL14, INPP5D, RASSF2, ITGB7, SLPI, IRF1, EVI2A, ICAM2, HLA-DMB, CTSW, PTPRC, LYL1, FABP7, NCF1C, ITGB2, CX3CL1, PIK3CD, TARP, TYROBP, LSP1, ZBTB16, LIPA, PPAP2…
183	4800	GO_REGULATION_OF_HOMOTYPIC_CELL_CELL_ADHESION	0.00011773	0.00159627	0.725815	2.22902	0	280	CCL19, IL7R, CD3D, CD2, CD247, CCL21, CCR7, CD6, CCL5, HLA-DQA1, RAC2, TGFBR2, HLA-DOA, CORO1A, RASAL3, CD3G, SLAMF1, HLA-DQB1, HLA-DPB1, ICOS, HLA-DPA1, ZAP70, IDO1, FYN, CD74, HLA-DRA, SASH3, CTLA4, CD3E, CD5, CCL2, AIF1, VCAM1, HLA-E, CAV1, IRF1, HLA-DMB, PTPRC, SYK, BTLA, GSN, IFNG, PAG1, CD83, ADRB2, LAG3, ANXA1, CD4, ZBTB16, SERPINE2, LYN, PDCD1, CD86, IL6, LAT, ADA, CCR2, PRNP, NCKAP1L, NL…
184	6796	MODULE_128	0.00014039	0.00159627	0.806775	2.22639	0	93	GZMK, CXCL9, LYZ, CCL21, CCL5, GNLY, HLA-DOA, CXCL12, CXCR6, CCND2, CYBB, PPAP2B, CYP1B1, GBP1, CCL2, AIF1, VCAM1, KCTD12, LGMN, VWF, ITGB2, HBA2, IL32, LAG3, TYROBP, FCER1G, GBP2, CSF1R, CCR2, S100A4, MYLK, PDGFRA, CD14, VIM, IFI30, DAB2, FPR1, LMO2, CYR61, FCGR2A, FAP, TNFSF13, PDGFRB, DAPK1, MMP9, TIMP2, CCL18, GAS6, MGLL, CTSL1, CYP27A1, A2M, CTSB, THBS1, CCR1, FTL, GPX1, MMP2, TIMP1, CEBPD, …
185	10894	Liver.vs.All.test_67.ctrl_72.LFC.1.n.p.0.01.OR.q_val.0.25.n.0.5.Dn.inclusive1000+canonical.Cell.type.max.seed.size.50.sort.minus.log.p.val.filter.Cor.consistent.seed__T.cells_init.seed_Dn	0.000155039	0.00159627	0.885794	2.22634	0	48	PRKCH, CD37, GPR183, ARHGAP9, ACAP1, RASAL3, AKNA, ARHGAP30, ZAP70, CELF2, WAS, WIPF1, ARID5B, IFI16, NCF4, PRDM1, SLC2A3, LSP1, CLIC3, MYO1G, TLE4, LAT, EMP3, TNFRSF25, SH3KBP1, DPYSL2, KLF2, IL16, HAPLN3, VIM, TAGAP, CNN2, PTPN22, HMHA1, CD44
186	4050	GO_LEUKOCYTE_CHEMOTAXIS	0.000136593	0.00159627	0.789419	2.22539	0	110	CCL19, CCL21, CXCL13, CCL15, CCR7, CCL5, AMICA1, CXCR3, CORO1A, CXCR4, CXCL10, LBP, FOLR2, S100A9, CCL4, S100A8, CCL2, CCR6, CCL13, CCL22, SYK, SAA1, ITGB2, IFNG, CX3CL1, PIK3CD, ANXA1, PDE4B, CX3CR1, KIT, IL6, FCER1G, CCR2, NCKAP1L, VAV1, IL16, CCL8, EDNRB, CXCL11, EDN1, CCL3L3, CCL17, IL1B, ANO6, PTPRO, CCL18, PDE4D, GAS6
187	10911	Liver.vs.All.test_67.ctrl_72.LFC.1.n.p.0.01.OR.q_val.0.25.n.0.5.Dn.inclusive1000+canonical.Cell.type.max.seed.size.50.sort.minus.log.p.val.filter.Cor.consistent.seed__B.cells+_init.seed_Up.SC.extended.program.pos50	0.000157257	0.00159627	0.894138	2.22432	0	45	CD79B, LTB, CCR7, PLAC8, CD37, IRF8, CD69, BANK1, GPR183, VPREB3, CXCR4, GPR18, CD74, HLA-DRA, LCP1, BCL11A, ALOX5AP, CCR6, TCL1A, BLK, TLR10, CD83, HBA2, SPIB, CD72, HLA-DRB1, FCER2, SWAP70, ARHGAP24, BIRC3, BTG1, HHEX, HVCN1, ACTB, TMEM154, CHI3L2, RPS12, CD22
188	10917	Liver.vs.All.test_67.ctrl_72.LFC.1.n.p.0.01.OR.q_val.0.25.n.0.5.Dn.inclusive1000+canonical.Cell.type.max.seed.size.20.sort.minus.log.p.val.filter.Cor.consistent.seed__B.cells+_init.seed_Up.SC.extended.program.pos50	0.000157257	0.00159627	0.894138	2.22432	0	45	CD79B, LTB, CCR7, PLAC8, CD37, IRF8, CD69, BANK1, GPR183, VPREB3, CXCR4, GPR18, CD74, HLA-DRA, LCP1, BCL11A, ALOX5AP, CCR6, TCL1A, BLK, TLR10, CD83, HBA2, SPIB, CD72, HLA-DRB1, FCER2, SWAP70, ARHGAP24, BIRC3, BTG1, HHEX, HVCN1, ACTB, TMEM154, CHI3L2, RPS12, CD22
189	2522	LOCOMOTORY_BEHAVIOR	0.000140568	0.00159627	0.807738	2.22321	0	90	CCL19, CXCL9, CCL21, CXCL13, CCL15, CCR7, CCL5, CXCR3, DOCK2, CXCL12, CXCR4, CXCL10, DEFB1, CCL2, CXCL14, CCR6, CCL13, SLIT2, CCL22, SYK, SAA1, ITGB2, CX3CL1, CX3CR1, CCR2, CCL8, FPR1, MAPK1, CXCL11, CCL17, CMKLR1, CCR4, CCL18, CXCL2
190	8894	GSE16266_LPS_VS_HEATSHOCK_AND_LPS_STIM_MEF_UP	0.000125345	0.00159627	0.748995	2.22275	0	182	IGJ, CD79A, CD79B, CD8A, NKG7, CD19, PLAC8, IRF8, EVI2B, CXCR5, HLA-DQA1, CST7, CXCR3, HLA-DOA, POU2AF1, PLEK, DCN, HLA-DOB, TNFRSF13B, CXCR6, PLCG2, CD74, IGKC, BCL11A, RASSF2, CCR6, FGD2, HLA-DMA, CD40, LYL1, BLK, SYK, KRT7, CR2, CD83, CTSH, LY86, PDK4, SPIB, S100A4, TCF4, PLBD1, NFIB, MEF2C, CD72, SYPL1, CRTAP, IFI30, NAPSA, HLA-DRB1, LMO2, FCER2, ZNF296, SWAP70, BIRC3, DHRS3, CAPN3, ALDH1L1, …
191	3036	FIBRO.COCULTURE.21625507	0.000149031	0.00159627	0.84947	2.22235	0	63	PLAC8, CD48, ARHGAP15, FCN1, SRGN, CST7, HCLS1, HSD17B11, CELF2, WAS, CD53, GPSM3, LCP1, CYBB, HBB, CD97, FGR, NCF4, PTPRC, ALOX5, LYN, ICAM3, SLA, CYBA, CD14, LAPTM5, RHOG, FPR1, RAB27A, DYSF, VCAN, RGS2, ZYX, ATP6V0D1, RBMS1, ACSL1, PLXNC1, FOLR1, CST3, CCND3, GNAI2
192	3101	T-cells	0.000162153	0.00160114	0.925849	2.22195	0	36	GZMK, CD3D, CD2, CD247, CD8A, NKG7, SPOCK2, CD6, CCL5, STAT4, ITK, APOBEC3G, CST7, CD7, PYHIN1, CD3G, PRF1, ZAP70, FYN, SH2D1A, CD3E, IL32, PRDM1, SLA2, LAT, LCK, SKAP1, CD28, TC2N, TIGIT, CBLB
193	10196	Tirosh.T_cells	0.000162153	0.00160114	0.925849	2.22195	0	36	GZMK, CD3D, CD2, CD247, CD8A, NKG7, SPOCK2, CD6, CCL5, STAT4, ITK, APOBEC3G, CST7, CD7, PYHIN1, CD3G, PRF1, ZAP70, FYN, SH2D1A, CD3E, IL32, PRDM1, SLA2, LAT, LCK, SKAP1, CD28, TC2N, TIGIT, CBLB
194	3118	ICHIBA_GRAFT_VERSUS_HOST_DISEASE_D7_UP	0.000139431	0.00159627	0.80031	2.22136	0	97	CXCL9, PLAC8, IRF8, HLA-DQA1, FGL2, GIMAP4, GBP4, HLA-DQB1, CXCL10, CD53, CD74, HLA-DRA, PSMB9, IL18BP, LBP, GBP1, CCL2, VCAM1, IL18R1, IFI16, HLA-DMA, IRF1, C1QB, HLA-DMB, LY86, PSMB8, TYROBP, GBP2, NFKBIZ, WARS, C1QC, CYBA, LITAF, FKBP11, CD14, MPEG1, STAT1, HLA-DRB1, CDC42SE2, TAP1, SOCS1, PSMB10, RNF19B, LCP2, NAMPT, PSME2, PSME1, TAPBP, NFKBIA, IFI27
195	6597	GNF2_CD53	0.000150852	0.00159627	0.862796	2.22106	0	56	SELL, CD48, RAC2, DOCK2, HCLS1, CORO1A, WAS, CD53, GPSM3, SASH3, LCP1, PSMB9, WIPF1, INPP5D, HLA-E, IFI16, PTPRC, HLA-F, PIK3CD, CYTIP, PSMB8, LSP1, HLA-B, VAV1, B2M, SP110, PTPN6, LAPTM5, OSTF1, ARHGDIB, FXYD5, HLA-A, TAP1, HLA-C, CRLF3, PSMB10, GIT2, MYD88, ELF4, LRCH4, PHF11, PSME1, TAPBP, CSK
196	325	KEGG_LEISHMANIA_INFECTION	0.000149098	0.00159627	0.850465	2.2208	0	62	PRKCB, C3, HLA-DQA1, HLA-DOA, HLA-DOB, HLA-DQB1, HLA-DPB1, HLA-DPA1, HLA-DRA, NCF1, HLA-DMA, FOS, HLA-DMB, NCF4, ITGB2, IFNG, CYBA, PTPN6, JAK1, STAT1, HLA-DRB1, PTGS2, MAPK1, ITGA4, FCGR2A, JAK2, TGFB3, IL1B, ITGB1, MYD88, NFKB1, HLA-DRB4, JUN, IL12A, TNF, NFKBIA
197	6981	GSE10325_LUPUS_CD4_TCELL_VS_LUPUS_MYELOID_UP	0.000125345	0.00159627	0.74809	2.22006	0	182	CD3D, CD2, ITM2A, KLRB1, PRKCH, CD247, LTB, SPOCK2, CD6, PPP1R16B, CD27, STAT4, ITK, GIMAP5, PTPRCAP, BCL11B, MAL, ACAP1, CD3G, SLAMF1, ST6GAL1, FAIM3, ICOS, ZAP70, PIM2, LY9, CCND2, LBH, S1PR1, FOXO1, ARID5B, MAN1C1, UBASH3A, FHL1, IL32, PIK3IP1, NELL2, TNFRSF25, SIDT1, FAM171A1, ABLIM1, IL16, PKIA, FKBP11, IL2RG, LCK, TBC1D4, PPP3CC, LEF1, KIAA0748, BACH2, KIF21B, GSPT2, SKAP1, TMEM204, ATP2A3,…
198	5037	GO_IMMUNE_RESPONSE_REGULATING_CELL_SURFACE_RECEPTOR_SIGNALING_PATHWAY	0.00011805	0.00159627	0.723332	2.21943	0	276	CD79A, CD3D, PRKCB, CD79B, CD247, CD19, IGLL1, ITK, HLA-DQA1, FCN1, CD38, FCER1A, CD3G, HLA-DQB1, HLA-DPB1, HLA-DPA1, ZAP70, KLHL6, WAS, PLCG2, FYN, HLA-DRA, IGKC, PIGR, PSMB9, CTLA4, CD3E, WIPF1, TRAT1, INPP5D, FGR, ELMO1, FOS, ICAM2, CD40, PTPRC, LIME1, BLK, SYK, RFTN1, IFNG, PAG1, CR2, PIK3CD, PDE4B, PSMB8, CD4, LYN, KIT, FCER1G, ICAM3, MYO1G, SLA2, BTN3A1, LAT, THEMIS, NCKAP1L, CLEC4A, MNDA, …
199	4792	GO_POSITIVE_REGULATION_OF_CELL_CELL_ADHESION	0.00012161	0.00159627	0.734611	2.2193	0	222	CCL19, IL7R, CD3D, CD247, CCL21, CXCL13, CD6, CCL5, HLA-DQA1, TGFBR2, CORO1A, RASAL3, CD3G, SLAMF1, HLA-DQB1, HLA-DPB1, ICOS, HLA-DPA1, ZAP70, FYN, CD74, HLA-DRA, SASH3, PPAP2B, CTLA4, CD3E, CD5, CCL2, AIF1, VCAM1, HLA-E, CAV1, HLA-DMB, PTPRC, SYK, BTLA, IFNG, CX3CL1, CD83, ANXA1, CD4, ZBTB16, LYN, PDCD1, CD86, IL6, ADA, CCR2, NCKAP1L, NLRP3, ETS1, VAV1, IL15, PIK3R1, PTPN6, LCK, TNFSF14, LEF1, I…
200	10913	Liver.vs.All.test_67.ctrl_72.LFC.1.n.p.0.01.OR.q_val.0.25.n.0.5.Dn.inclusive1000+canonical.Cell.type.max.seed.size.50.sort.minus.log.p.val.filter.Cor.consistent.seed__B.cells+_init.seed_Dn	0.000159109	0.00159627	0.901682	2.21788	0	42	CD79A, CD19, CCR7, TNFRSF17, CD37, CD27, CXCR5, CD69, BANK1, GPR183, VPREB3, POU2AF1, CXCR4, HLA-DOB, TNFRSF13B, GPR18, BCL11A, EAF2, CCR6, TCL1A, BLK, AMPD1, SPIB, TAGAP, FCER2, FAM129C, POU2F2, ADAM28
201	10937	Liver.vs.All.test_67.ctrl_72.LFC.1.n.p.0.01.OR.q_val.0.25.n.0.5.Dn.inclusive1000+canonical.Cell.type.max.seed.size.50.sort.minus.log.p.val.filter.Cor.consistent.seed__B.cells+	0.000159109	0.00159627	0.901682	2.21788	0	42	CD79A, CD19, CCR7, TNFRSF17, CD37, CD27, CXCR5, CD69, BANK1, GPR183, VPREB3, POU2AF1, CXCR4, HLA-DOB, TNFRSF13B, GPR18, BCL11A, EAF2, CCR6, TCL1A, BLK, AMPD1, SPIB, TAGAP, FCER2, FAM129C, POU2F2, ADAM28
202	4210	GO_CELLULAR_RESPONSE_TO_INTERFERON_GAMMA	0.000137382	0.00159627	0.788825	2.21758	0	107	CCL19, CCL21, CCL15, CCL5, IRF8, HLA-DQA1, GBP5, HLA-DQB1, HLA-DPB1, HLA-DPA1, HLA-DRA, CCL4, GBP1, CCL2, AIF1, VCAM1, HLA-E, IRF1, CCL13, CCL22, HLA-F, IFNG, CX3CL1, HLA-B, GBP2, B2M, CCL8, JAK1, TRIM5, IFI30, STAT1, HLA-DRB1, TRIM21, HLA-A, HLA-C, IRF4, FCGR1B, EDN1, CCL3L3, CCL17, TRIM68, HLA-H, CD58, JAK2, DAPK1, OAS2, TRIM38, CD44, IL12RB1, CCL18, RPL13A, HLA-DRB4
203	5249	GO_LYMPHOCYTE_DIFFERENTIATION	0.000124378	0.00159627	0.742833	2.21662	0	194	CD79A, IL7R, CD3D, CD79B, CD8A, CCR7, ITK, BCL11B, GPR183, EOMES, DOCK2, SLAMF1, ZAP70, PTGER4, PLCG2, CD74, LY9, ZNF683, PLCL2, CD3E, VCAM1, IL18R1, IRF1, ZFP36L2, PTPRC, LYL1, SYK, IFNG, CR2, PIK3CD, ANXA1, CD4, KIT, EGR1, IL6, FCER1G, ADA, MAFB, THEMIS, BATF, VAV1, CMTM7, LEPR, B2M, IL15, PIK3R1, LCK, LEF1, CD40LG, ITGA4, SEMA4A, IRF4, CDK6, LEP, SPI1, DLL1, HHEX, PTPN22, MERTK, CD28, POU2F2, …
204	10930	Liver.vs.All.test_67.ctrl_72.LFC.1.n.p.0.01.OR.q_val.0.25.n.0.5.Dn.inclusive1000+canonical.Cell.type.max.seed.size.25.sort.minus.log.p.val.filter.Cor.consistent.seed__B.cells+_init.seed_Dn.SC.extended.program.pos50	0.000159566	0.00159627	0.905002	2.2151	0	41	CD79B, LTB, CD19, CCR7, PLAC8, CD37, IRF8, CXCR5, CD69, BANK1, GPR183, VPREB3, CXCR4, GPR18, CD74, HLA-DRA, BCL11A, ALOX5AP, TCL1A, BLK, CD83, SPIB, CD72, TAGAP, HLA-DRB1, FCER2, SWAP70, BIRC3, BTG1, FAM129C, HVCN1, ACTB
205	3587	NK.cells.activated.z1	0.000152835	0.00159627	0.869495	2.21447	0	52	CD247, LTB, PVRIG, NKG7, GZMA, CCL5, GZMB, CD69, GNLY, APOBEC3G, CST7, PRF1, GPR18, LTA, CCND2, CCL4, IL18RAP, GZMH, CTSW, KLRD1, IFNG, ADRB2, PTGDR, PLEKHF1, NCR3, LAIR2, TNFSF14, NAALADL1, CDK6, SOCS1, FASLG, KLRF1, PRR5L, TXK, CD300A, KLRC3
206	4914	GO_RESPONSE_TO_INTERFERON_GAMMA	0.000133067	0.00159627	0.771702	2.21438	0	127	CCL19, CCL21, UBD, CCL15, CCL5, IRF8, HLA-DQA1, GBP5, HLA-DQB1, HLA-DPB1, HLA-DPA1, HLA-DRA, CCL4, KYNU, GBP1, CCL2, AIF1, VCAM1, HLA-E, IRF1, CCL13, CCL22, HLA-F, IFNG, CX3CL1, CD86, HLA-B, GBP2, B2M, CCL8, JAK1, SNCA, TRIM5, IFI30, STAT1, HLA-DRB1, TRIM21, HLA-A, HLA-C, IRF4, FCGR1B, EDN1, CCL3L3, CCL17, TRIM68, HLA-H, CD58, JAK2, DAPK1, OAS2, GCH1, TRIM38, CD44, IL12RB1, CCL18, RPL13A, HLA-DRB…
207	740	WINTER_HYPOXIA_DN	0.000156789	0.00159627	0.888039	2.21296	0	46	CCL19, CD79A, ITM2A, GIMAP7, CD48, ENPP2, IRF8, EVI2B, ARHGAP15, DOCK2, LRMP, HLA-DOB, CELF2, INPP5D, PARM1, TLR7, EVI2A, ICAM2, PTPRC, FRZB, GYPC, FBLN5, IL16, LMO2, ISCU, CD28, HMHA1, ARHGEF6, RGS5, C12orf35
208	10230	INF.genes	0.000117014	0.00159627	0.718577	2.21261	0	290	CD79A, KLRB1, GZMB, IRF8, LAMP3, MYH11, APOBEC3G, FCER1A, C1S, PIM2, CXCL10, TSPAN8, CFH, PSMB9, CASP1, GBP1, EGR2, PLA2G2A, CCL2, SERPING1, ALOX5AP, HLA-E, EPSTI1, C1R, IFI16, IRF1, BTN3A2, PROS1, EVI2A, TCL1A, C1QB, ALDH2, C1QA, ZFP36L2, KLRD1, CD163, HLA-F, MOXD1, BTN3A3, TMEM140, PSMB8, EGR1, LIPA, IL6, HLA-B, GBP2, PDLIM1, ETS2, ISG20, BTN3A1, TDO2, C1QC, UBE2L6, LAP3, HPGD, CALCRL, B2M, HIF…
209	10234	IFN.genes	0.000117014	0.00159627	0.718577	2.21261	0	290	CD79A, KLRB1, GZMB, IRF8, LAMP3, MYH11, APOBEC3G, FCER1A, C1S, PIM2, CXCL10, TSPAN8, CFH, PSMB9, CASP1, GBP1, EGR2, PLA2G2A, CCL2, SERPING1, ALOX5AP, HLA-E, EPSTI1, C1R, IFI16, IRF1, BTN3A2, PROS1, EVI2A, TCL1A, C1QB, ALDH2, C1QA, ZFP36L2, KLRD1, CD163, HLA-F, MOXD1, BTN3A3, TMEM140, PSMB8, EGR1, LIPA, IL6, HLA-B, GBP2, PDLIM1, ETS2, ISG20, BTN3A1, TDO2, C1QC, UBE2L6, LAP3, HPGD, CALCRL, B2M, HIF…
210	3869	GO_CYTOKINE_MEDIATED_SIGNALING_PATHWAY	0.000111371	0.00159627	0.704379	2.21251	0	409	CCL19, IL7R, CXCL9, DARC, LTB, CCL21, CXCL13, CCL15, CCR7, TNFRSF17, CCL5, CD27, IRF8, CXCR5, HLA-DQA1, CXCR3, CXCL12, IL10RA, CXCR4, DCN, HLA-DQB1, HLA-DPB1, HLA-DPA1, TNFRSF13B, CXCL10, AIM2, CXCR6, LTA, CD74, HLA-DRA, PSMB9, CCL4, GBP1, CSF2RA, CCL2, TNFSF13B, SOCS2, VCAM1, IL18R1, CCR6, HLA-E, IRF1, CCL13, CCL22, CD40, TNFRSF4, HLA-F, IFNG, CX3CL1, PODN, TNFRSF1B, CX3CR1, PSMB8, IL21R, KIT, E…
211	10914	Liver.vs.All.test_67.ctrl_72.LFC.1.n.p.0.01.OR.q_val.0.25.n.0.5.Dn.inclusive1000+canonical.Cell.type.max.seed.size.50.sort.minus.log.p.val.filter.Cor.consistent.seed__B.cells+_init.seed_Dn.SC.extended.program.pos50	0.000159109	0.00159627	0.899272	2.21195	0	42	CD79B, LTB, CD19, CCR7, PLAC8, CD37, IRF8, CXCR5, CD69, BANK1, VPREB3, CXCR4, GPR18, CD74, HLA-DRA, BCL11A, CCR6, TCL1A, BLK, CD83, SPIB, CD72, IL4R, HLA-DRB1, FCER2, SWAP70, BIRC3, BTG1, FAM129C, HVCN1, ADAM28, ACTB
212	6559	GNF2_CARD15	0.000149031	0.00159627	0.844634	2.20969	0	63	FCN1, FGL2, CPVL, PECAM1, MS4A6A, CYBB, S100A9, CASP1, TLR8, AIF1, FOS, LST1, IGSF6, DUSP1, CD93, TNFRSF1B, SLC7A7, STX11, TBXAS1, TYROBP, CD86, AP1S2, MAFB, S100A4, CLEC4A, MNDA, PLBD1, LILRB3, CD33, CD14, FPR1, VCAN, RGS2, MCL1, CECR1, NOD2, CFP, MFSD1, CCR1, PYCARD, RNF130, DUSP6
213	7767	GSE29618_BCELL_VS_PDC_DAY7_FLU_VACCINE_UP	0.000127356	0.00159627	0.749438	2.20942	0	171	CD79A, CD79B, CD52, SPOCK2, CD19, IGLL3P, CD37, CD69, BANK1, VPREB3, P2RY10, POU2AF1, ST6GAL1, FAIM3, TNFRSF13B, GPR18, FAM46C, PLCG2, IGKC, LBH, CASP4, EAF2, S1PR1, TNFAIP8, CCR6, FOXO1, ARID5B, ALOX5, SP140, CD83, TXNIP, ENTPD1, LY86, SLC2A3, PIK3IP1, EGR1, ICAM3, PDLIM1, RARRES3, MYCBP2, PLEKHA2, RASGRP3, ABLIM1, KLF2, CD72, ADD3, SYPL1, CDC14B, IL4R, MARCKS, BACH2, JUNB, PELI1, SKAP1, LAT2, F…
214	1432	SANA_RESPONSE_TO_IFNG_UP	0.000147016	0.00159627	0.835371	2.20914	0	68	CXCL9, UBD, GIMAP7, HLA-DQA1, GBP4, HLA-DQB1, HLA-DPA1, C1S, IDO1, CXCL10, HSD17B11, VAMP5, CFH, IL18BP, CASP1, GBP1, SERPING1, HLA-E, HLA-DMA, TNFSF10, CX3CL1, HLA-B, RARRES3, PLA1A, WARS, UBE2L6, LAP3, NLRC5, IFI30, HLA-DRB1, ATP6V0A4, HLA-A, HLA-C, CXCL11, ST8SIA4, MLKL, IFI44L, OAS2, LIPG, PARP14, DDX60, PARP9, IFIH1, RABL3, MMP25
215	7936	GSE36476_CTRL_VS_TSST_ACT_40H_MEMORY_CD4_TCELL_YOUNG_UP	0.000126279	0.00159627	0.746407	2.20781	0	177	GZMK, KLRB1, PLAC8, CD48, EVI2B, CD69, GPR183, IL10RA, CXCR4, KLRG1, FAM46C, PTGER4, HSD17B11, CFH, PLCL2, INPP5D, TNFAIP3, ARL4A, ARID5B, FOS, DPEP2, ZFP36L2, FOSB, ITGB2, DUSP1, RASGRP2, TXNIP, ANXA1, PIK3IP1, PITPNC1, C13orf15, TSC22D3, SGK1, NLRP3, TMEM123, KLF2, MAPRE2, PIK3R1, LAPTM5, ADD3, LEF1, CYTH1, KIF21B, PELI1, IL11RA, MX2, BTG1, MYLIP, KIAA0513, KLF11, CAPN3, YPEL5, EPHA4, FAM13A, U…
216	5943	CD8+ Tem_BLUEPRINT_3	0.000149589	0.00159627	0.847629	2.20778	0	60	GZMK, CD3D, CD2, KLRB1, CD8A, PVRIG, NKG7, GZMA, GZMB, GNLY, PYHIN1, CD3G, SLAMF1, PRF1, KLRG1, CXCR6, SASH3, SH2D1A, CCL4, IL18RAP, GZMH, CTSW, KLRD1, IFNG, PTGDR, LAG3, MYO1F
217	10738	Liver.vs.All.test_67.ctrl_72.LFC.1.n.p.1.OR.q_val.0.1.n.0.1.Dn.main200+canonical.Cell.type.max.seed.size.20.filter.Cor.consistent.seed__T.cells_init.seed_Up.SC.extended.program.pos100	0.000140588	0.00159627	0.800829	2.20776	0	92	CD3D, PRKCH, GZMA, PTPRCAP, SRGN, RAC2, CXCR3, HCST, GBP5, CORO1A, HLA-DPB1, CXCR6, CD74, HLA-DRA, PSMB9, CTSC, CTLA4, CCL4, ALOX5AP, GZMH, NCF4, RGS1, RGL4, TXNIP, IL32, LSP1, HLA-B, GALM, GLIPR2, S100A4, CYBA, BATF, ARHGDIB, HLA-DRB1, RHOG, HLA-A, HLA-C, SH3BGRL3, GCHFR, PRDX3, ACTB, LPIN2, CARD16, PSME2, CCM2, ARPC2, ACTG1, CAP1, RASGRP1, MYL12A, GPX1, PGK1, TMSB4X, PFN1
218	456	PID_IL12_2PATHWAY	0.000149589	0.00159627	0.847518	2.20749	0	60	CD3D, CD247, CD8A, GZMA, GZMB, STAT4, EOMES, CD3G, HLA-DRA, CCL4, CD3E, IL18RAP, IL18R1, FOS, IFNG, CD4, B2M, IL2RG, LCK, STAT1, HLA-DRB1, HLA-A, SOCS1, FASLG, JAK2, IL2RA, IL1B, STAT5A, CD8B, HLX, NFKB1, IL12RB1, RELB, IL12A
219	864	TAKEDA_TARGETS_OF_NUP98_HOXA9_FUSION_8D_DN	0.000125329	0.00159627	0.742798	2.20686	0	184	IL7R, ITM2A, HLA-DQA1, FCN1, CST7, P2RY10, CYBB, S100A9, S100A8, TRAT1, SRPX, SLPI, FAM129A, LGMN, C1QB, ALDH2, C1QA, HSD11B1, CD163, ALOX5, EPAS1, SLCO2B1, MAF, GJA4, ENTPD1, GPNMB, PLA2G7, SLC7A7, SGK1, PDK4, TDO2, GLIPR2, PRNP, CLEC4A, C1QC, ETS1, PLBD1, NPL, PPP1R1B, KLF2, COLEC12, CD14, NRP1, KCNMA1, CYTL1, ADAM19, ENC1, FPR3, DAB2, PID1, FPR1, GPR34, EMP1, PCSK5, FCAR, TM6SF1, KRT86, SERPIN…
220	6618	GNF2_ITGB2	0.000152835	0.00159627	0.866413	2.20662	0	52	HCLS1, IL10RA, PTGER4, HSD17B11, WAS, PECAM1, GMFG, CASP1, CD97, AIF1, FGR, IRF1, DPEP2, LST1, PSTPIP1, ITGB2, TNFRSF1B, TYROBP, PLCB2, FCER1G, ICAM3, S100A4, ITGAX, OSTF1, MYO1F, GMIP, RHOG, EFHD2, RAB27A, MSN, DOK2, SH3BGRL3, RGS2, MYD88, MCL1, ELF4, CECR1, FBXL5, CMTM6, PYCARD, SELPLG, ADAM8, ARRB2, RIN3
221	6646	GNF2_TNFRSF1B	0.000150038	0.00159627	0.849939	2.2064	0	59	FCN1, FGL2, CPVL, HSD17B11, PECAM1, MS4A6A, CYBB, CASP1, AIF1, FGR, DPEP2, LST1, PSTPIP1, ITGB2, IGSF6, DUSP1, TNFRSF1B, SLC7A7, TBXAS1, TYROBP, FCER1G, AP1S2, S100A4, CLEC4A, LILRB3, GMIP, RHOG, DOK2, SH3BGRL3, RGS2, MYD88, CECR1, NOD2, CFP, CMTM6, NAGK, CCR1, PYCARD, RNF130, ARRB2, RIN3, CNPY3, PILRA, LILRB1, EMR1
222	6633	GNF2_PECAM1	0.000153941	0.00159627	0.87232	2.20634	0	50	FCN1, FGL2, HSD17B11, PECAM1, MS4A6A, CYBB, CASP1, TLR8, AIF1, LST1, ZFP36, ITGB2, IGSF6, DUSP1, CD93, TNFRSF1B, TBXAS1, TYROBP, FCER1G, AP1S2, MAFB, S100A4, CLEC4A, PLBD1, LILRB3, SH3BGRL3, RGS2, MCL1, CECR1, NOD2, CFP, MFSD1, CMTM6, CCR1, PYCARD, RNF130
223	317	KEGG_INTESTINAL_IMMUNE_NETWORK_FOR_IGA_PRODUCTION	0.000157257	0.00159627	0.88684	2.20616	0	45	TNFRSF17, HLA-DQA1, HLA-DOA, CXCL12, CXCR4, HLA-DOB, HLA-DQB1, HLA-DPB1, ICOS, HLA-DPA1, TNFRSF13B, HLA-DRA, PIGR, TNFSF13B, ITGB7, HLA-DMA, HLA-DMB, CD40, CD86, IL6, IL15, IL15RA, HLA-DRB1, CD40LG, ITGA4, TNFSF13, CD28
224	10188	SnS.Epith.	0.000120846	0.00159627	0.726685	2.20525	0	235	TSPAN7, SPARCL1, LHFP, VAMP5, CFH, PPAP2B, PLAC9, SH2D3C, GEM, CLDN5, PARM1, CRISPLD2, GNG11, CAV1, TEK, CD34, GUCY1A3, TFPI, TGM2, CDH5, EPAS1, COL15A1, GSN, SASH1, VWF, LDB2, GJA4, IGFBP7, COL14A1, ID3, EMCN, APLNR, PPAP2A, C1orf54, ENG, PDLIM1, SOD3, CLEC14A, FILIP1L, CHN1, RASD1, TCF4, NOSTRIN, DPYSL2, GPR116, CYYR1, CALCRL, FSTL1, MYLK, ESAM, CAV2, C11orf96, ECM2, HEG1, CRYAB, NRP1, ACVRL1, …
225	3733	GO_CELL_CHEMOTAXIS	0.000129634	0.00159627	0.756325	2.20468	0	153	CCL19, CXCL9, CCL21, CXCL13, CCL15, CCR7, CCL5, AMICA1, CXCR3, CXCL12, CORO1A, CXCR4, CXCL10, LBP, FOLR2, S100A9, CCL4, S100A8, CCL2, CXCL14, VCAM1, CCR6, CCL13, CCL22, SYK, SAA1, ITGB2, IFNG, CX3CL1, PIK3CD, ANXA1, PDE4B, CX3CR1, KIT, IL6, FCER1G, ENG, CCR2, NCKAP1L, VAV1, IL16, PDGFRA, NRP1, CCL8, LEF1, RHOG, EDNRB, CXCL11, EDN1, CCL3L3, CCL17, PDGFRB, IL1B, ANO6, PTPRO, HBEGF, CCL18, CXCL2, LP…
226	795	THUM_SYSTOLIC_HEART_FAILURE_UP	0.000112423	0.00159627	0.704003	2.20361	0	380	LYZ, CD52, PPP1R16B, ENPP2, IRF8, EVI2B, IL33, MFAP4, GNLY, SRGN, RAC2, SFRP4, TGFBR2, DOCK2, CXCL12, LRMP, CXCR4, DPT, ST6GAL1, HLA-DQB1, DHRS9, AKR1C2, HLA-DPA1, C1S, HSD17B11, CD53, CD74, HLA-DRA, MS4A6A, IGKC, LCP1, CTSC, FOLR2, S100A9, CCL4, CASP1, SLC9A9, ALOX5AP, AIF1, SOCS2, VCAM1, TLR7, HLA-DMA, BTN3A2, C1QB, C1QA, LST1, ZFP36L2, PTPRC, TGM2, TNFSF10, GSN, F13A1, ITGB2, LY96, ENTPD1, PRD…
227	6595	GNF2_CD33	0.000155039	0.00159627	0.876604	2.20324	0	48	FCN1, FGL2, CPVL, MS4A6A, CYBB, CASP1, TLR8, FOS, CD163, DUSP1, CD93, SLC7A7, STX11, TBXAS1, TYROBP, AP1S2, MAFB, NLRP3, CLEC4A, LGALS2, PLBD1, LILRB3, CD33, CD14, IFI30, FES, VCAN, RGS2, CECR1, NOD2, CFP, MFSD1, PYCARD, RNF130, DUSP6
228	2515	BEHAVIOR	0.000131648	0.00159627	0.761642	2.20305	0	142	CCL19, PTGDS, CXCL9, CCL21, CXCL13, CCL15, CCR7, CCL5, CXCR3, DOCK2, CXCL12, CXCR4, CXCL10, FYN, DEFB1, CCL2, CXCL14, CCR6, CCL13, SLIT2, CCL22, FOSB, SYK, SAA1, ITGB2, CX3CL1, CX3CR1, CCR2, APOE, CCL8, ACSL4, FPR1, MAOA, MAPK1, LEP, CXCL11, GHRL, CCL17, CMKLR1, VLDLR, CCR4, CCL18, CXCL2
229	8949	GSE19888_ADENOSINE_A3R_INH_VS_ACT_WITH_INHIBITOR_PRETREATMENT_IN_MAST_CELL_UP	0.000126534	0.00159627	0.745507	2.20285	0	175	CXCL9, NKG7, GZMB, APOD, CD69, FGL2, GBP4, IDO1, CXCL10, PSMB9, IL18BP, RNASE6, CH25H, HLA-E, IRF1, CCL13, CD40, TNFSF10, PSMB8, GBP2, ISG20, TDO2, WARS, UBE2L6, ZP2, SLFN5, B2M, SP110, IL15, NMI, C2, MPEG1, TRIM5, STAT1, FPR1, TRIM21, OLFM4, TAP1, SYTL3, CXCL11, PSMB10, MX2, IFI44L, NPC2, LAMP2, INPP1, NOD1, OAS2, XAF1, DCK, GCH1, COL4A3, FOXA1, RTP4, ARF4, CFI, IFI44, PARP14, PSME1, PARP9, PNP,…
230	10920	Liver.vs.All.test_67.ctrl_72.LFC.1.n.p.0.01.OR.q_val.0.25.n.0.5.Dn.inclusive1000+canonical.Cell.type.max.seed.size.20.sort.minus.log.p.val.filter.Cor.consistent.seed__B.cells+_init.seed_Dn.SC.extended.program.pos50	0.000159109	0.00159627	0.895346	2.2023	0	42	CD79B, LTB, CCR7, PLAC8, CD37, IRF8, CD69, BANK1, VPREB3, CXCR4, HLA-DOB, GPR18, CD74, HLA-DRA, UCP2, CCR6, TCL1A, TLR10, CD83, SPIB, CD72, IL4R, HLA-DRB1, FCER2, RCSD1, BIRC3, BTG1, FAM129C, HVCN1, ADAM28, ACTB
231	903	ODONNELL_TARGETS_OF_MYC_AND_TFRC_UP	0.000145582	0.00159627	0.825282	2.20202	0	72	LYZ, CD37, CD27, HLA-DQA1, CD69, PYHIN1, HLA-DOB, FAIM3, HLA-DQB1, FAM46C, UCP2, SCARA5, ALDH2, ALOX5, RGS1, STK17B, TXNIP, GLIPR1, PDE4B, CX3CR1, SLC2A3, TSC22D3, RARRES3, MYO1G, ZBED2, CD72, RCBTB2, IL4R, MPEG1, YPEL2, LMO2, TNFRSF14, MAP3K8, ZMAT3, C5orf41, GSDMB, LCP2, YPEL5, MR1, SAT1, TMEM156, CD44, ID2, IL13RA1, JUN, KLF6, SORBS2
232	10925	Liver.vs.All.test_67.ctrl_72.LFC.1.n.p.0.01.OR.q_val.0.25.n.0.5.Dn.inclusive1000+canonical.Cell.type.max.seed.size.10.sort.minus.log.p.val.filter.Cor.consistent.seed__B.cells+_init.seed_Dn.SC.extended.program.pos50	0.000158303	0.00159627	0.890581	2.20143	0	43	CD79B, LTB, CCR7, PLAC8, CD37, IRF8, CD69, BANK1, VPREB3, CXCR4, HLA-DOB, GPR18, CD74, HLA-DRA, TCL1A, BLK, TLR10, DUSP1, CD83, SPIB, CD72, HLA-DRB1, FCER2, SWAP70, BIRC3, BTG1, FAM129C, HHEX, HVCN1, ACTB
233	10580	Liver.vs.All.test_67.ctrl_72.B.cells.DE.Dn.q.value.0.25.LFC.0.5.SC.extended.program.pos	0.000127551	0.00159627	0.748559	2.20128	0	165	CD79B, LTB, CCR7, PLAC8, IRF8, CXCR5, CD69, GPR183, VPREB3, LRMP, CXCR4, GPR18, CD74, DNASE1L3, HLA-DRA, LCP1, SPRY1, S100A9, CCL4, UCP2, HBB, S100A8, CD1C, EBF1, ALOX5AP, S1PR1, CCR6, ARL4A, FGR, TCL1A, LST1, ZFP36, BTLA, ITGB2, DUSP1, CD83, PIK3CD, HBA2, ID3, ZEB2, GAS7, IL6, SPIB, NCR3, CD72, MME, LCK, IL4R, TAGAP, MPEG1, HLA-DRB1, BACH2, JUNB, CD82, FCER2, FAM43A, RCSD1, SSH2, SWAP70, ARHGAP2…
234	10583	Liver.vs.All.test_67.ctrl_72.Dn.q.value.0.25.LFC.1.SC.extended.program.pos	0.000127551	0.00159627	0.748559	2.20128	0	165	CD79B, LTB, CCR7, PLAC8, IRF8, CXCR5, CD69, GPR183, VPREB3, LRMP, CXCR4, GPR18, CD74, DNASE1L3, HLA-DRA, LCP1, SPRY1, S100A9, CCL4, UCP2, HBB, S100A8, CD1C, EBF1, ALOX5AP, S1PR1, CCR6, ARL4A, FGR, TCL1A, LST1, ZFP36, BTLA, ITGB2, DUSP1, CD83, PIK3CD, HBA2, ID3, ZEB2, GAS7, IL6, SPIB, NCR3, CD72, MME, LCK, IL4R, TAGAP, MPEG1, HLA-DRB1, BACH2, JUNB, CD82, FCER2, FAM43A, RCSD1, SSH2, SWAP70, ARHGAP2…
235	3649	GO_REGULATION_OF_LEUKOCYTE_PROLIFERATION	0.000125047	0.00159627	0.739556	2.20076	0	187	CCL19, CD6, CCL5, MZB1, CD38, GPR183, RAC2, CORO1A, RASAL3, SLAMF1, ST6GAL1, HLA-DPB1, HLA-DPA1, TNFRSF13B, ZAP70, IDO1, CD74, SASH3, CTLA4, CD3E, INPP5D, TNFAIP3, TNFSF13B, AIF1, VCAM1, HLA-E, IRF1, HLA-DMB, LST1, CD40, PTPRC, TNFRSF4, SYK, IFNG, ANXA1, PRDM1, CD4, LYN, CD86, IL6, GSTP1, ADA, CCR2, PRNP, NCKAP1L, MNDA, MEF2C, IL15, CCL8, PTPN6, HLA-DRB1, CD40LG, HLA-A, PELI1, SOX11, LEP, KIAA092…
236	7565	GSE22886_NAIVE_CD8_TCELL_VS_MONOCYTE_DN	0.000125282	0.00159627	0.739465	2.1996	0	188	LYZ, IRF8, FCN1, FGL2, CPVL, CD36, PLCG2, MS4A6A, CYBB, S100A9, S100A8, KCTD12, FGR, SYK, ALOX5, IGSF6, LY96, CD93, CTSH, TNFRSF1B, SLC7A7, TYROBP, LYN, FCER1G, CSF1R, SLC31A2, AP1S2, KCNMB1, MAFB, WARS, C11orf75, CLEC4A, MNDA, PLBD1, NPL, LILRB3, CD33, CD14, DPYD, SLC15A3, SDCBP, KLF4, LAPTM5, SNCA, PTPRE, IFI30, MCTP1, MARCKS, FPR1, LAT2, SEMA4A, FCGR2A, PLAGL1, TNFSF13, SERPINA1, NPC2, MGAT1, …
237	10952	Liver.vs.All.test_67.ctrl_72.LFC.1.n.p.0.01.OR.q_val.0.25.n.0.5.Dn.inclusive1000+canonical.Cell.type.max.seed.size.50.sort.logFC.filter.Cor.consistent.seed__T.cells_init.seed_Dn	0.000157257	0.00159627	0.883795	2.19859	0	45	CD3D, PRKCH, CD247, CD8A, SELL, ARHGAP15, RAC2, RASSF5, CXCR4, SAMD3, PTGER4, PTPN7, ZNF683, CD97, ALOX5AP, FGR, ZFP36L2, MATK, STK17B, NFKBIZ, GLIPR2, SH3KBP1, DPYSL2, ARHGEF3, SP110, CMTM3, IL2RA, TIGIT, APOBEC3C
238	10955	Liver.vs.All.test_67.ctrl_72.LFC.1.n.p.0.01.OR.q_val.0.25.n.0.5.Dn.inclusive1000+canonical.Cell.type.max.seed.size.50.sort.logFC.filter.Cor.consistent.seed__T.cells	0.000157257	0.00159627	0.883795	2.19859	0	45	CD3D, PRKCH, CD247, CD8A, SELL, ARHGAP15, RAC2, RASSF5, CXCR4, SAMD3, PTGER4, PTPN7, ZNF683, CD97, ALOX5AP, FGR, ZFP36L2, MATK, STK17B, NFKBIZ, GLIPR2, SH3KBP1, DPYSL2, ARHGEF3, SP110, CMTM3, IL2RA, TIGIT, APOBEC3C
239	10547	ESR1.GOF.test_32.ctrl_81.Dn.LFC.1.SC.extended.program.pos	0.000127437	0.00159627	0.745928	2.19776	0	169	IGJ, HMGCS2, CXCL13, LTF, UGT2B11, SPINK8, PIP, RARRES1, GLYATL2, HLA-DQB1, SERHL2, CYP4Z1, HSD17B11, CD36, CD74, HLA-DRA, SEPP1, PIGR, CTSC, S100A9, CALML5, KYNU, CASP1, S100A8, CXCL14, SLPI, IFI16, HLA-DMA, TFPI, TNFSF10, HLA-F, HSD17B2, SAA1, KRT7, PROM1, ANXA1, PSMB8, GSTP1, GBP2, SGK1, ETS2, RARRES3, EHF, FBLN1, MMP7, TMEM123, ELF5, RASIP1, CYBA, CRYAB, B2M, TF, HAPLN3, VIM, ADD3, CXCL17, C2…
240	7004	GSE11057_PBMC_VS_MEM_CD4_TCELL_UP	0.000126534	0.00159627	0.744082	2.19753	0	173	CD79A, CD19, TNFRSF17, SRGN, ALDH1A1, HLA-DOA, FCER1A, IGKC, RNASE6, CYP1B1, KYNU, CSF2RA, CD1C, CRISPLD2, GNG11, TCL1A, CD163, F13A1, IGSF6, IGFBP7, PLA2G7, SLC7A7, ZEB2, SCPEP1, CD86, SLC31A2, MAFB, CLEC4A, TCF4, LGALS2, SMPDL3A, MEF2C, CES1, LILRB3, RNF144B, CEBPA, SLC15A3, EPB41L3, IFI30, MARCKS, RASSF4, FES, SWAP70, TM6SF1, SPI1, FCGR2A, CMKLR1, TMEM176B, CYBRD1, BMP2K, DYSF, RAB32, HVCN1, C…
241	1264	BERTUCCI_INVASIVE_CARCINOMA_DUCTAL_VS_LOBULAR_DN	0.000159109	0.00159627	0.893145	2.19688	0	42	MFAP4, ALDH1A1, SFRP1, TGFBR2, FABP4, DPT, CIDEC, SPARCL1, PECAM1, SEPP1, CAV1, TEK, CD34, ABCA6, VWF, PIK3CD, TXNIP, TNFRSF1B, EMCN, PDK4, FOXN3, TF, RCSD1, MMP3, IGF1, ELN, MRGPRF, POU2F2, OMD, ALDH1L1
242	3580	T.cells.CD4.naive.z1	0.000153421	0.00159627	0.865018	2.19651	0	51	IL7R, CD3D, CD2, LTB, SELL, CCR7, ITK, BCL11B, MAP4K1, ACAP1, CD3G, FAIM3, ZAP70, LY9, TRAT1, UBASH3A, LIME1, RASGRP2, PIK3IP1, DGKA, LAT, LCK, LEF1, NAALADL1, CD40LG
243	788	FULCHER_INFLAMMATORY_RESPONSE_LECTIN_VS_LPS_DN	0.000111198	0.00159627	0.698676	2.19615	0	415	CCL19, CXCL9, CD37, ENPP2, GIMAP5, FCN1, CD38, FGL2, AMICA1, APOBEC3G, ALDH1A1, TGFBR2, C1S, DOCK11, PTGER4, IDO1, CXCL10, AIM2, CD36, PECAM1, MS4A6A, TFAP2B, VAMP5, SEPP1, LY9, CTSC, PLCL2, TLR8, GBP1, CD97, C1orf162, SERPING1, AIF1, KCTD12, EPSTI1, PARVG, ARID5B, IFI16, LGMN, DPEP2, HLA-DMB, LST1, ZFP36L2, TNFSF10, CD163, ZFP36, NCF1C, MBP, F13A1, DUSP1, MAF, GPX3, GPNMB, CD84, LY86, TMEM140, Z…
244	7761	GSE29618_MONOCYTE_VS_MDC_UP	0.000125188	0.00159627	0.738334	2.19532	0	186	GIMAP5, FCN1, ALDH1A1, CD36, GMFG, CYBB, S100A9, CYP1B1, EGR2, S100A8, AIF1, CRISPLD2, FGR, SEMA4D, EVI2A, CD163, HLA-F, NCF1C, CD93, TNFRSF1B, PLA2G7, SLC7A7, PIK3IP1, TYROBP, SCPEP1, EGR1, FCER1G, HLA-B, SLC31A2, IFFO1, BTG2, MAFB, S100A4, NLRP3, CFD, NPL, LILRB3, CD14, HIF1A, IL15, RCBTB2, SDCBP, ITM2B, IFI30, HNMT, MARCKS, FPR1, PELI1, FCAR, G0S2, WLS, FCGR2A, TNFSF13, SERPINA1, RNF19B, NPC2,…
245	9475	GSE23568_ID3_KO_VS_WT_CD8_TCELL_DN	0.000125897	0.00159627	0.741056	2.19514	0	179	CD79B, CD19, PLAC8, CD37, IRF8, CXCR5, HLA-DQA1, HLA-DOA, LRMP, IL10RA, POU2AF1, CXCR4, HLA-DOB, PLCG2, CTSC, MCOLN2, EBF1, CCR6, KCTD12, C1R, LGMN, HLA-DMB, ALDH2, NCF4, CD40, LYL1, BLK, SYK, CR2, CD83, ADRB2, RASGRP2, CD93, CTSH, SH2B3, PLA2G7, ANXA1, SLC7A7, LY86, LYN, SPIB, RASD1, TCF4, PLBD1, CMTM7, MEF2C, CD72, APOE, FUCA1, PTPN6, SYPL1, PPP3CC, IFI30, NAPSA, MARCKS, HLA-DRB1, LMO2, LAT2, F…
246	591	REACTOME_CHEMOKINE_RECEPTORS_BIND_CHEMOKINES	0.000153941	0.00159627	0.86734	2.19374	0	50	CCL19, CXCL9, CCL21, CXCL13, CCR7, CCL5, CXCR5, CXCR3, CXCL12, CXCR4, CXCL10, CXCR6, CCL4, CCL2, CCR6, CCL22, CX3CL1, CX3CR1, CCR2, CXCL11, CCL3L3, CCL17, CCR4, CXCL2
247	6617	GNF2_ITGAL	0.000153421	0.00159627	0.863737	2.19326	0	51	KLRB1, PRKCH, CD247, GIMAP6, TRAF3IP3, CD7, ZAP70, FYN, CD97, SEMA4D, BTN3A2, CTSW, PTPRC, HLA-F, BTN3A3, CYTIP, RARRES3, BTN3A1, ARHGEF3, STK10, JAK1, CYTH1, SIPA1, LCP2, HMHA1, CBLB, SNRK, SUN2, GPR65, DUSP2, TMC6, MBNL1, CASP8, RASGRP1, ARL4C, PTPN4, ADCY7, PTGER2
248	919	SABATES_COLORECTAL_ADENOMA_DN	0.000118892	0.00159627	0.716559	2.19252	0	267	CCL19, DARC, PRKCB, CCL21, CXCL13, TNFRSF17, CCL5, CD37, CD48, TSPAN7, ARHGAP15, ABI3BP, MFAP4, MYH11, TRAF3IP3, SFRP1, CXCL12, VPREB3, ADAMDEC1, FABP4, C4orf7, DPT, FAIM3, CD36, CFH, ABCA8, C2orf40, C7, CLDN8, CTSG, MCOLN2, PLAC9, TLR7, KCTD12, SCARA5, DOCK10, CCL13, EFEMP1, JAM2, NDN, HSD17B2, F13A1, PAG1, DUSP1, CR2, MAF, GPX3, GPNMB, TARP, TMEM140, OGN, FAM5C, SLC26A3, AMPD1, SPIB, FBLN1, LGA…
249	5791	GO_ANTIGEN_BINDING	0.00014573	0.00159627	0.820379	2.19131	0	73	IGJ, IL7R, IGLL1, HLA-DQA1, HLA-DOA, SLAMF1, HLA-DOB, HLA-DQB1, HLA-DPB1, HLA-DPA1, CD74, HLA-DRA, IGKC, CD1C, HLA-E, CD1B, HLA-DMA, HLA-DMB, CD40, KLRD1, HLA-F, LAG3, LILRB4, HLA-B, HLA-DRB1, HLA-A, TAP1, HLA-C, ITGA4, HSPA8, HLA-H, MR1, FCN3, KLRC1, HLA-DRB4, HSP90AA1, TAPBP, EP300, FCGRT, HNRNPM
250	7759	GSE29618_MONOCYTE_VS_PDC_UP	0.000125897	0.00159627	0.739583	2.19078	0	179	EVI2B, FGL2, ALDH1A1, GMFG, S100A9, CYP1B1, CASP1, AIF1, CRISPLD2, FGR, DPEP2, LST1, PTPRC, CD163, HLA-F, ALOX5, ITGB2, ENTPD1, CD93, TNFRSF1B, PLA2G7, ANXA1, SLC7A7, LY86, SLC2A3, TBXAS1, GAS7, TYROBP, SCPEP1, EGR1, CD86, GBP2, CSF1R, SLC31A2, SLA, TLE4, MAFB, S100A4, NLRP3, CLEC4A, PLBD1, ITGAX, LILRB3, CD33, CD14, HIF1A, CEBPA, IL15, RCBTB2, DPYD, SDCBP, EPB41L3, ARHGDIB, ITM2B, MYO1F, MARCKS,…
251	3057	MAMLIN.MaSC.19648928	0.000113314	0.00159627	0.701422	2.19076	0	370	IGJ, ITM2A, IGLL1, ENPP2, TSPAN7, SRGN, MYH11, ARHGAP25, SVEP1, TSHZ2, FYN, LHFP, SPRY1, CCND2, C2orf40, EGR2, LBH, CXCL14, MATN2, TACC1, SRPX, KCTD12, ARL4A, FGR, GNG11, ELMO1, ABCB1, CAV1, IFI16, DOCK10, PROS1, CLDN11, EFEMP1, JAM2, CD40, FRZB, NDN, TNFRSF4, FHL1, COL17A1, BTBD11, GPNMB, COL14A1, ID3, D4S234E, ZBTB16, EGFLAM, PPAP2A, TSC22D3, AKR1B1, KRT14, KCNMB1, FBLN1, GYPC, SDPR, OSR1, RASI…
252	941	GRAHAM_CML_DIVIDING_VS_NORMAL_QUIESCENT_DN	0.000142878	0.00159627	0.806327	2.19049	0	82	CCL19, SELL, CXCL13, HLA-DQA1, HLA-DQB1, HLA-DPA1, PTGER4, CH25H, BCL11A, IL18R1, IFI16, EVI2A, CD40, GUCY1A3, TFPI, PTPRC, TNFSF10, ALOX5, FNBP1, GLIPR1, AKR1C3, CYTIP, GBP2, TCF4, EMP1, CXCL11, BIRC3, LIMCH1, IL1B, CD200, ADAM28, TSPAN6, HLX, CD44, SOD2, CTSO, MPZL2, CXCL2, HLA-DRB4, ANXA5, SVIL, PMCH, C3orf14, ERG, SPTBN1, DUSP6, ADAM8, CD59, OPTN, CXCL6, GPR126, SORL1, HLF, RPL31, TNFSF4, ENP…
253	99	IPA_IRF7_UP	0.000138332	0.00159627	0.78471	2.19013	0	101	PLAC8, IRF8, CD69, APOBEC3G, GBP5, GBP4, IDO1, DOCK8, PSMB9, CTLA4, TLR8, GBP1, TNFSF13B, TNFAIP8, IFI16, SAMSN1, SASH1, PSMB8, ISG20, UBE2L6, ITGAX, IL15, CCL8, NMI, TRIM5, TAP1, TRAF1, SOCS1, PSMB10, MX2, IFI44L, OAS2, XAF1, IKBKE, LILRA5, CARD16, RTP4, PHF11, IFI44, PARP14, PSME2, TPST1, PLSCR1, PSME1, PARP9, IFIH1, PDCD2, IRF9, IFIT2, FAM26F, STAT2
254	10316	Liver.T.cells.SABCS19.neg.merge	0.000122714	0.00159627	0.727677	2.18869	0	212	IL7R, KLRB1, LTB, SPOCK2, SELL, CCR7, ARHGAP15, GPR183, PIP, SLAMF1, CXCR4, ICOS, PIM2, CXCL10, TSHZ2, LTA, CALML5, TRAT1, NCF1, SLC9A9, TNFAIP3, TNFSF13B, TNFAIP8, ARL4A, ARID5B, FOS, ZFP36L2, NCF4, TNFRSF4, SAMSN1, FOSB, DUSP1, STK17B, MAF, CD83, ANXA1, ID3, SLC2A3, PIK3IP1, CYTIP, CD4, TSC22D3, GALM, SGK1, APOC1, ETFA, LPAR6, BTG2, TNFRSF25, UBE2L6, CYSLTR1, KLF2, APOE, HAPLN3, KLF4, TBC1D4, A…
255	10907	Liver.vs.All.test_67.ctrl_72.LFC.1.n.p.0.01.OR.q_val.0.25.n.0.5.Dn.inclusive1000+canonical.Cell.type.max.seed.size.50.sort.minus.log.p.val.filter.Cor.consistent.seed__T.cells.SC.extended.program.neg.merge	0.000122714	0.00159627	0.727677	2.18869	0	212	IL7R, KLRB1, LTB, SPOCK2, SELL, CCR7, ARHGAP15, GPR183, PIP, SLAMF1, CXCR4, ICOS, PIM2, CXCL10, TSHZ2, LTA, CALML5, TRAT1, NCF1, SLC9A9, TNFAIP3, TNFSF13B, TNFAIP8, ARL4A, ARID5B, FOS, ZFP36L2, NCF4, TNFRSF4, SAMSN1, FOSB, DUSP1, STK17B, MAF, CD83, ANXA1, ID3, SLC2A3, PIK3IP1, CYTIP, CD4, TSC22D3, GALM, SGK1, APOC1, ETFA, LPAR6, BTG2, TNFRSF25, UBE2L6, CYSLTR1, KLF2, APOE, HAPLN3, KLF4, TBC1D4, A…
256	796	CASORELLI_ACUTE_PROMYELOCYTIC_LEUKEMIA_UP	0.000128949	0.00159627	0.748584	2.18865	0	157	PTGDS, CD3D, CD8A, BCL11B, GPR183, GNLY, ARHGAP25, PRF1, FAIM3, IGKC, SERPING1, ARL4A, FOS, EVI2A, TCL1A, CTSW, FOSB, ZFP36, DUSP1, STK17B, GLIPR1, IGFBP7, C13orf15, C7orf23, TSC22D3, SLC31A2, AP1S2, CFD, ST3GAL5, KLF2, CD33, ABHD3, ITM2B, PTPRE, GLRX, VAMP1, RPL26, BTG1, TMEM131, PLAGL1, PRKCA, MYLIP, N4BP2L1, PDE3B, RGS2, SPRY2, HIST1H2BK, S100P, RBMS1, PTPRO, CBLB, ABCA1, TANK, STAB1, HBEGF, C…
257	10253	FGFR2_K660N_vs_controls.DMSO.260.Rescue.seq	0.000123946	0.00159627	0.731971	2.18812	0	198	ITM2A, C3, HLA-DQA1, LAMP3, RARRES1, CST7, SEL1L3, GBP5, GBP4, CXCR4, HLA-DPB1, HLA-DPA1, IDO1, CD74, HLA-DRA, TFAP2B, CFH, PSMB9, LBP, S100A9, CASP1, HLA-DRB6, GBP1, S100A8, TNFSF13B, SERPING1, EPSTI1, SLPI, IFI16, IRF1, PROS1, HLA-DMB, TGM2, HLA-F, RASGRP2, ANXA1, BTN3A3, CX3CR1, FGD5, HLA-B, GBP2, RARRES3, ISG20, PPP1R1B, HPGD, C10orf10, PATL2, TP63, NLRC5, TRANK1, IFI30, ACY3, HLA-DRB1, FPR3,…
258	1795	ZHENG_FOXP3_TARGETS_IN_THYMUS_UP	0.000126024	0.00159627	0.738779	2.18772	0	178	IL7R, STAT4, CD69, ARHGAP15, GPR183, P2RY10, SLAMF1, CXCR4, GPR18, CELF2, TRAT1, TNFAIP3, SOCS2, ARL4A, ARID5B, DOCK10, ZFP36L2, RGS1, CD84, PDE4B, PIP4K2A, SLA, NFKBIZ, ETS1, ARHGEF3, RAB8B, HIF1A, PIK3R1, SDCBP, ADD3, PPP3CC, KIAA0748, ELF1, PELI1, TLR1, IRF4, DUSP22, VOPP1, IPCEF1, CD28, CBLB, PPP2R5C, AKAP13, NR3C1, SESN1, ZBTB20, JMJD1C, TOP2B, CNOT6L, IFNAR2, MAP3K5, LTA4H, RUNDC3B, ZFAND6,…
259	7626	GSE24634_TREG_VS_TCONV_POST_DAY7_IL4_CONVERSION_DN	0.000125345	0.00159627	0.737113	2.18749	0	182	LYZ, IRF8, FGL2, CXCR4, ITM2C, LY9, CYBB, CTSC, CYP1B1, KYNU, CCL2, RGL1, KCTD12, FOS, CCL22, ALDH2, C1QA, CD163, SYK, ALOX5, GSN, LY96, CTSH, PLA2G7, LILRB4, TYROBP, SCPEP1, LIPA, C1orf54, NELL2, LPAR6, NLRP3, MNDA, RASGRP3, TCF4, PLBD1, NPL, ST3GAL5, IGFBP6, CD14, SLC1A3, MAFF, NRP1, SLC15A3, TSC22D1, PTPRE, HNMT, FPR3, TLR1, PPFIBP2, BASP1, CCL17, CMKLR1, SLC2A5, BEX4, TMEM176B, LHFPL2, FEZ2, …
260	9977	GSE42021_CD24HI_VS_CD24LOW_TCONV_THYMUS_DN	0.000125439	0.00159627	0.736985	2.18628	0	181	CCL5, C3, IRF8, LAMP3, CD38, C1S, IDO1, CXCL10, CD74, SEPP1, CFH, PSMB9, CASP1, GBP1, TNFAIP3, SERPING1, HLA-E, C1R, IRF1, BTN3A2, CD40, TGM2, IGFLR1, TNFSF10, HLA-F, ZFP36, IL32, TNFRSF1B, BTN3A3, TMEM140, PSMB8, GBP2, RARRES3, ISG20, BTN3A1, WARS, UBE2L6, RASGRP3, LAP3, HEG1, HIF1A, SP110, IL15, MAFF, DPYD, SLC15A3, ITM2B, IL15RA, IL4R, NMI, BATF3, IFI30, GLRX, TRIM21, HLA-A, TAP1, LXN, PLSCR4,…
261	7771	GSE29618_MONOCYTE_VS_PDC_DAY7_FLU_VACCINE_UP	0.000125329	0.00159627	0.735527	2.18603	0	185	FCN1, FGL2, ALDH1A1, HSD17B11, GMFG, S100A9, CYP1B1, CASP1, AIF1, CRISPLD2, FGR, EVI2A, DPEP2, LST1, PSTPIP1, CD163, ALOX5, ITGB2, IGSF6, ENTPD1, CD93, TNFRSF1B, SLC7A7, SLC2A3, TBXAS1, GAS7, SCPEP1, EGR1, CD86, GBP2, CSF1R, SLC31A2, SGK1, ICAM3, RARRES3, MAFB, NLRP3, PLBD1, NPL, LILRB3, CD33, CD14, CEBPA, RCBTB2, DPYD, EPB41L3, ITM2B, MYO1F, IFI30, MARCKS, RALB, PID1, FPR1, PELI1, LAT2, EFHD2, P…
262	3998	GO_LEUKOCYTE_DIFFERENTIATION	0.000118596	0.00159627	0.713594	2.18589	0	272	CCL19, CD79A, IL7R, CD3D, CD79B, CD8A, UBD, CCR7, ITK, BCL11B, GPR183, EOMES, TGFBR2, DOCK2, SLAMF1, ZAP70, PTGER4, PLCG2, CD74, LY9, ZNF683, PLCL2, PPARG, CD3E, VCAM1, IL18R1, IFI16, IRF1, ZFP36L2, PTPRC, LYL1, SYK, IFNG, CR2, PIK3CD, ANXA1, CD4, LYN, KIT, EGR1, CD86, IL6, FCER1G, CSF1R, ADA, MAFB, THEMIS, BATF, VAV1, CMTM7, MEF2C, LEPR, B2M, CEBPA, IL15, PIK3R1, LCK, LEF1, BATF3, CD40LG, JUNB, …
263	7770	GSE29618_BCELL_VS_MDC_DAY7_FLU_VACCINE_DN	0.000125329	0.00159627	0.735366	2.18555	0	185	CST7, FCER1A, CPVL, CASP1, CSF2RA, CD1C, AIF1, KCTD12, CD1B, FAM129A, ALDH2, LST1, GSN, IGSF6, IGFBP7, SH2B3, ANXA1, TBXAS1, TYROBP, CD4, PLCB2, C13orf15, CD86, C1orf54, FCER1G, GSTP1, CSF1R, ETS2, AP1S2, S100A4, CLEC4A, LGALS2, PLBD1, ITGAX, DPYSL2, FKBP1A, CD33, CAT, VIM, KLF4, RGS10, PTPRE, MCTP1, CLEC10A, LMO2, EFHD2, SEMA4A, SPATS2L, TNFSF13, SIRPA, DAPK1, ATF3, RAB32, SLC25A5, MYD88, RCAN1,…
264	3403	VERHAAK_GLIOBLASTOMA_MESENCHYMAL	0.000123916	0.00159627	0.730906	2.18527	0	199	RAC2, TGFBR2, PTGER4, VAMP5, LCP1, CTSC, FOLR2, KYNU, CASP1, UCP2, WIPF1, CASP4, TNFAIP3, TNFAIP8, NCF4, PTPRC, ALOX5, ITGB2, LY96, TNFRSF1B, SH2B3, ANXA1, CYTIP, CD4, SCPEP1, C1orf54, ENG, ICAM3, EMP3, MAFB, S100A4, PLBD1, BATF, LILRB3, IGFBP6, CD14, DSE, NRP1, PTPN6, LAPTM5, SYPL1, IL15RA, IL4R, MYO1F, IFI30, RHOG, FPR3, DAB2, FXYD5, FES, RAB27A, ITGA4, SWAP70, FCGR2A, CYBRD1, LHFPL2, MAN2A1, S…
265	2510	DEFENSE_RESPONSE	0.000120192	0.00159627	0.717503	2.18463	0	247	CXCL9, LYZ, CCL21, CD19, CCR7, CCL5, CD48, ITK, PTPRCAP, GNLY, APOBEC3G, PRF1, CXCR4, FAIM3, KLRG1, CXCL10, WAS, DEFB1, CYBB, RNASE6, LBP, S100A9, CCL4, TLR8, S100A8, CD97, TRAT1, NCF1, IL18RAP, ALOX5AP, AIF1, CCR6, TLR7, FOS, CCL13, CCL22, CD40, PTPRC, SP140, CX3CL1, CD83, LY96, CLEC1A, APOBEC3F, IL32, SELE, CD84, PLA2G7, ANXA1, CX3CR1, TYROBP, LSP1, HLA-B, CCR2, TPSAB1, NLRP3, MNDA, CYSLTR1, AO…
266	6630	GNF2_MYD88	0.000150625	0.00159627	0.844063	2.18363	0	58	SELL, DOCK2, HCLS1, CORO1A, WAS, CD53, CYBB, CASP1, LST1, ITGB2, TNFRSF1B, SH2B3, TYROBP, LSP1, LYN, FCER1G, HLA-B, SKAP2, CYBA, OSTF1, PTPRE, GMIP, PSMB10, MX2, SH3BGRL3, RGS2, MYD88, MCL1, DAZAP2, MAN2B1, ELF4, ARPC3, CECR1, USP3, CAP1, CMTM6, RNASET2, PYCARD, ACTR2, SELPLG, RIN3, FKBP15, CNPY3
267	1334	MORI_LARGE_PRE_BII_LYMPHOCYTE_DN	0.000152835	0.00159627	0.856913	2.18242	0	52	CD79B, LTB, IRF8, CXCR5, HLA-DQA1, DOCK2, IL10RA, CD74, LCP1, WIPF1, VCAM1, HLA-DMA, SEMA4D, HLA-DMB, ALDH2, CD40, PTPRC, CD83, CTSH, LY86, PIP4K2A, IL2RG, PTPN6, IL4R, GMIP, LAT2, BIRC3, BTG1, SIPA1, ITGAV, MCL1, GPR65, SERPINB1, CD22, TAPBP
268	9971	GSE42021_CD24HI_VS_CD24INT_TREG_THYMUS_DN	0.000125439	0.00159627	0.735639	2.18229	0	181	C3, IRF8, LAMP3, CD38, C1S, GPR18, IDO1, CFH, PSMB9, CASP1, GBP1, SERPING1, HLA-E, C1R, IFI16, IRF1, BTN3A2, TGM2, IGFLR1, TNFSF10, HLA-F, ZFP36, IL32, TMEM140, SLC2A3, PSMB8, HLA-B, RARRES3, ISG20, WARS, UBE2L6, RASGRP3, LAP3, B2M, RPS6KA5, SP110, SLC15A3, ITM2B, TRANK1, NMI, TRIM5, BATF3, IFI30, STAT1, TRIM21, LMO2, HLA-A, TAP1, HLA-C, ZNF22, SPATS2L, PSMB10, MX2, CBR3, ST8SIA4, IFI44L, RNF19B,…
269	10582	Liver.vs.All.test_67.ctrl_72.Dn.q.value.0.25.LFC.1	0.000130839	0.00159627	0.75239	2.18163	0	145	CD79A, CD19, IGLL1, CCR7, LTF, TNFRSF17, APOD, CD37, CD27, CXCR5, BANK1, GPR183, LRMP, TNFRSF13B, GPR18, CALML5, HBB, BCL11A, EBF1, FOS, TCL1A, BLK, BTLA, PIK3CD, HBA2, PTGDR, PRDM1, LRRC26, GAS7, CLIC3, AMPD1, SPIB, PRDM8, TPSAB1, ZBED2, CFD, LILRB3, CRYAB, KLF4, FCRL3, FCER2, IRF4, SLC2A5, FAM129C, SCGB2A2, P2RY14, CAPN3, RGS2, CD200, MMP9, SYNE2, P2RX1, PLXNC1, PARP15, STAP1, DUOX1, COL6A1, GP…
270	778	TURASHVILI_BREAST_DUCTAL_CARCINOMA_VS_DUCTAL_NORMAL_DN	0.00012663	0.00159627	0.738663	2.1816	0	174	IGJ, HMGCS2, LTF, APOD, RARRES1, MYH11, SFRP1, TSHZ2, TFAP2B, PIGR, C2orf40, CLDN8, FOS, CLDN11, FOSB, KRT7, DUSP1, PAPLN, CX3CL1, ALDH1A3, COL17A1, ANXA1, KIT, EGR1, GATM, KRT14, NCOA7, EHF, MMP7, CFD, ELF5, NFIB, MYLK, CAV2, C10orf10, CRYAB, TF, PDLIM3, MAFF, CDC14B, EGFR, MAMDC2, ACTG2, KRT5, RND3, RAB27A, GABRP, PROL1, PDZK1IP1, CNN1, GPC3, SERPINA1, SCGB2A2, ATF3, KRT17, CYP4X1, SEC14L1, TNC…
271	10927	Liver.vs.All.test_67.ctrl_72.LFC.1.n.p.0.01.OR.q_val.0.25.n.0.5.Dn.inclusive1000+canonical.Cell.type.max.seed.size.25.sort.minus.log.p.val.filter.Cor.consistent.seed__B.cells+_init.seed_Up.SC.extended.program.pos50	0.000158203	0.00159627	0.880622	2.18142	0	44	CD79B, LTB, CCR7, PLAC8, CD37, CD69, BANK1, VPREB3, CXCR4, GPR18, CD74, HLA-DRA, HBB, BCL11A, TCL1A, CD83, HBA2, SPIB, NCR3, CD72, IL4R, HLA-DRB1, FCER2, SWAP70, BIRC3, BTG1, FAM129C, HHEX, HVCN1, ADAM28, ACTB, TMEM154, RPS12, CD22
272	10741	Liver.vs.All.test_67.ctrl_72.LFC.1.n.p.1.OR.q_val.0.1.n.0.1.Dn.main200+canonical.Cell.type.max.seed.size.20.filter.Cor.consistent.seed__T.cells_init.seed_Dn.SC.extended.program.pos100	0.000140588	0.00159627	0.791272	2.18141	0	92	CD8A, NKG7, CCL5, GZMB, GPR183, SRGN, ARHGAP9, ACAP1, GIMAP4, RASAL3, CD3G, RUNX3, SAMD3, ZAP70, CELF2, CD74, HLA-DRA, CTSC, CCL4, UCP2, ALOX5AP, GZMH, FGR, IFNG, RGS1, PTGDR, LAG3, PRDM1, CX3CR1, LSP1, PDCD1, CLIC3, BATF, SH3KBP1, HAPLN3, VIM, FCRL3, HLA-DRB1, HLA-C, PPP2R5C, ACTB, ACP5, ACTG1, CAP1, KLF6, ARL6IP5, ARL4C, ATP8A1, CCL3, PGK1
273	10314	Liver.T.cells.SABCS19.neg.orig	0.00012288	0.00159627	0.725891	2.18072	0	208	CCL19, IL7R, KLRB1, LTB, SPOCK2, SELL, CCR7, PLAC8, CD69, ARHGAP15, GPR183, PIP, CXCR4, ICOS, PIM2, CXCL10, TSHZ2, LTA, CALML5, HBB, CCL2, TRAT1, NCF1, TNFAIP3, C1orf162, TNFSF13B, TNFAIP8, ARL4A, LUM, ARID5B, GNG11, FOS, ZFP36L2, TNFRSF4, FOSB, DUSP1, STK17B, MAF, CD83, HBA2, ANXA1, ID3, SLC2A3, PIK3IP1, CD4, TSC22D3, SGK1, LPAR6, BTG2, TNFRSF25, CYSLTR1, KLF2, APOE, SDCBP, KLF4, MYOM2, TBC1D4, …
274	10905	Liver.vs.All.test_67.ctrl_72.LFC.1.n.p.0.01.OR.q_val.0.25.n.0.5.Dn.inclusive1000+canonical.Cell.type.max.seed.size.50.sort.minus.log.p.val.filter.Cor.consistent.seed__T.cells.SC.extended.program.neg.orig	0.00012288	0.00159627	0.725891	2.18072	0	208	CCL19, IL7R, KLRB1, LTB, SPOCK2, SELL, CCR7, PLAC8, CD69, ARHGAP15, GPR183, PIP, CXCR4, ICOS, PIM2, CXCL10, TSHZ2, LTA, CALML5, HBB, CCL2, TRAT1, NCF1, TNFAIP3, C1orf162, TNFSF13B, TNFAIP8, ARL4A, LUM, ARID5B, GNG11, FOS, ZFP36L2, TNFRSF4, FOSB, DUSP1, STK17B, MAF, CD83, HBA2, ANXA1, ID3, SLC2A3, PIK3IP1, CD4, TSC22D3, SGK1, LPAR6, BTG2, TNFRSF25, CYSLTR1, KLF2, APOE, SDCBP, KLF4, MYOM2, TBC1D4, …
275	7773	GSE29618_MONOCYTE_VS_MDC_DAY7_FLU_VACCINE_UP	0.000125188	0.00159627	0.73272	2.18053	0	189	GIMAP5, FCN1, GIMAP6, ALDH1A1, GIMAP4, CD36, CYBB, FOLR2, S100A9, CYP1B1, S100A8, AIF1, CRISPLD2, EVI2A, DPEP2, NCF4, CD163, HLA-F, NCF1C, SASH1, DUSP1, TNFRSF1B, PLA2G7, SLC7A7, PIK3IP1, TBXAS1, SCPEP1, EGR1, HLA-B, IFFO1, BTG2, PLBD1, NPL, SMPDL3A, KLF2, CD14, NAAA, FUCA1, SDCBP, SYPL1, ITM2B, HNMT, ENC1, GLRX, PLIN2, HLA-A, PELI1, FCAR, G0S2, FCGR2A, LHFPL2, SERPINA1, NPC2, LAIR1, KIAA0513, CD…
276	10211	HNSCC.CAF	0.00012161	0.00159627	0.721699	2.18029	0	222	APOD, C3, ABI3BP, MFAP4, MYH11, SFRP4, SFRP1, CXCL12, SVEP1, THBS4, CILP, TMEM119, DCN, DPT, C1S, PI16, LHFP, TSPAN8, LBP, C2orf40, LBH, PLAC9, GEM, EBF1, SERPING1, SRPX, CRISPLD2, LUM, C1R, SCARA5, GUCY1A3, PODN, FBLN2, COL14A1, SFRP2, CTSK, OGN, SOD3, ADH1C, PCDH18, SUSD2, OSR1, PDE1A, CPZ, COL6A3, AOX1, ECM2, OLFML1, PDGFRA, SLIT3, RARRES2, CD248, ACTG2, SPON1, PCSK5, DDR2, CDO1, MAP1B, FAP, C…
277	231	IPA_STAT6_DN	0.000150921	0.00159627	0.848312	2.17995	0	55	CD2, LTB, CCR7, STAT4, CD38, IL10RA, PIM2, CXCL10, CCND2, ITGB7, IL18R1, FOS, CCL22, ALDH2, SYK, IFNG, PRDM1, FCER1G, GBP2, DGKA, APOE, IRF4, FCGR2A, SOCS1, CCL3L3, TMEM131, INPP1, IFNAR2, SOCS3, PLSCR1, ACP5, TNF
278	6978	GSE10325_BCELL_VS_MYELOID_DN	0.000125329	0.00159627	0.733599	2.17872	0	183	SRGN, FGL2, FCER1A, CPVL, DHRS9, MS4A6A, CYP1B1, CASP1, AIF1, KCTD12, CRISPLD2, FOS, ALDH2, LST1, CD163, SASH1, IGSF6, DUSP1, CD93, TNFRSF1B, SH2B3, SLC7A7, TBXAS1, GAS7, CSF1R, SLC31A2, KCNMB1, CCR2, MAFB, C11orf75, S100A4, NLRP3, CLEC4A, CFD, LGALS2, PLBD1, NPL, LILRB3, CEBPA, NAAA, KLF4, MYO1F, PTPRE, CLEC10A, FPR1, LMO2, TESC, RAB27A, FCGR1B, TM6SF1, PELI2, FCGR2A, CMKLR1, TNFSF13, CYBRD1, SE…
279	4274	GO_HUMORAL_IMMUNE_RESPONSE	0.000131079	0.00159627	0.751985	2.17844	0	144	IGJ, IGLL1, LTF, C3, FCN1, GPR183, POU2AF1, ST6GAL1, HLA-DQB1, C1S, LTA, DEFB1, IGKC, CFH, SH2D1A, C7, CCL2, SERPING1, CCR6, HLA-E, SLPI, C1R, C1QB, C1QA, IFNG, CR2, CD83, LY86, PDCD1, C13orf15, IL6, C1QC, CFD, MEF2C, B2M, C2, HLA-DRB1, HLA-A, C6, PSMB10, CD28, POU2F2, HIST1H2BK, IL7, FCN3, APP, VSIG4, ANG, CFI, HLA-DRB4, TNF, CFP, HIST1H2BJ, RBPJ, NOTCH1, CR1, TRAF3IP2
280	3568	Macrophages.M1.z2	0.000155788	0.00159627	0.869812	2.178	0	47	CCL19, CXCL9, CCR7, IRF8, LAMP3, CD38, ADAMDEC1, SLAMF1, IDO1, CXCL10, KYNU, TLR8, TLR7, CD40, LAG3, PLA1A, CCL8, MSC, RASSF4, CXCL11, SOCS1, IFI44L, IL2RA, FLVCR2, SLC2A6, NOD2, ZBTB32
281	4243	GO_RESPONSE_TO_BACTERIUM	0.000110132	0.00159627	0.68979	2.17649	0	451	IGJ, CXCL9, HMGCS2, LYZ, IGLL1, CXCL13, CCR7, CD6, LTF, CCL5, PLAC8, CD27, IRF8, GNLY, IL10RA, DCN, PTGER4, IDO1, CXCL10, CD36, LTA, PLCG2, DEFB1, IGKC, IL18BP, LBP, S100A9, ALPL, CASP1, CTSG, S100A8, PLA2G2A, CCL2, TNFAIP3, VCAM1, HLA-E, FMO1, SLPI, FGR, CAV1, FOS, PROS1, CD40, TNFRSF4, SYK, IFNG, LY96, SELE, TNFRSF1B, PDE4B, CX3CR1, CD4, LYN, CD86, IL6, FCER1G, HLA-B, GSTP1, CCR2, TNFRSF25, NLR…
282	6635	GNF2_PTPN6	0.000157257	0.00159627	0.874259	2.17486	0	45	SELL, CD48, EVI2B, RAC2, HCLS1, ARHGAP25, CORO1A, WAS, CD53, GPSM3, HLA-E, DPEP2, PTPRC, HLA-F, TXNIP, LSP1, LYN, HLA-B, ICAM3, EMP3, B2M, SP110, PTPN6, LAPTM5, ARHGDIB, GMIP, FXYD5, HLA-A, HLA-C, CRLF3, GIT2, SIPA1, LRCH4, ARPC3
283	5280	GO_RESPONSE_TO_MOLECULE_OF_BACTERIAL_ORIGIN	0.000117261	0.00159627	0.706352	2.17412	0	294	CXCL9, HMGCS2, CXCL13, CCR7, CD6, CCL5, CD27, IRF8, IL10RA, DCN, PTGER4, IDO1, CXCL10, CD36, LTA, PLCG2, IL18BP, LBP, ALPL, CASP1, CTSG, S100A8, CCL2, TNFAIP3, VCAM1, FMO1, SLPI, FOS, PROS1, CD40, TNFRSF4, IFNG, LY96, SELE, TNFRSF1B, PDE4B, CX3CR1, LYN, CD86, IL6, GSTP1, CCR2, TNFRSF25, NLRP3, LITAF, MEF2C, CD14, B2M, HIF1A, SNCA, JUNB, PELI1, TLR1, PTGS2, MAPK1, PLSCR4, EDNRB, TLR9, LTC4S, CXCL1…
284	6725	MODULE_6	0.000112007	0.00159627	0.693417	2.17373	0	394	IGJ, CD79A, PTGDS, DARC, HMGCS2, CCL15, CD6, ADH1A, LTF, CCL5, APOD, PIP, MAL, MFAP4, RARRES1, SRGN, RAC2, MYH11, ALDH1A1, SFRP1, TGFBR2, FABP4, CXCR4, ST6GAL1, HLA-DQB1, C1S, TSPAN8, TFAP2B, DEFB1, SEPP1, SPRY1, CFH, CTSC, S100A9, CYP1B1, CH25H, S100A8, PLA2G2A, CCL2, GEM, TNFAIP3, CLDN5, SLPI, LUM, CAV1, HLA-DMA, FOS, LGMN, SLIT2, CD34, PTPRC, TGM2, TNFSF10, FOSB, EPAS1, VWF, KRT7, RGS1, CX3CL1…
285	6843	MODULE_223	0.000132485	0.00159627	0.753923	2.17373	0	136	CD79A, CD2, CD8A, SELL, CD48, CD69, LAMP3, HLA-DOA, SLAMF1, RUNX3, CXCL10, HLA-DRA, RNASE6, CD5, EVI2A, HLA-DMB, ZFP36L2, NCF4, HLA-F, CD83, AKR1C3, LILRB4, LY86, CD4, CD86, IL6, HLA-B, ISG20, EMP3, SERPINF1, TPSAB1, PDGFRA, LILRB3, B2M, IL15, NRP1, IL2RG, IL15RA, DAB2, HLA-A, CYR61, TLR1, EMP1, HLA-C, EDN1, BTG1, IGF1, ERBB2, IL1B, SELP, CREG1, GRN, CD8B, NAMPT, HBEGF, FGG, GAS6, CSRP2, MDK, LRP…
286	3173	LEE_EARLY_T_LYMPHOCYTE_DN	0.000154012	0.00159627	0.861405	2.17361	0	49	GIMAP7, CCR7, CD27, GPR183, GIMAP4, SAMD3, S1PR1, HLA-E, FOXO1, MAN1C1, TNFSF10, HLA-F, BTLA, SLC2A3, PIK3IP1, CYTIP, HLA-B, NELL2, EMP3, TNFRSF25, KLF2, NLRC5, TBC1D4, IL4R, HLA-A, HLA-C, DENND2D, CD44, LRRN3, ANKRD55
287	4709	GO_REGULATION_OF_CELL_CELL_ADHESION	0.000113727	0.00159627	0.697599	2.17347	0	350	CCL19, IL7R, CD3D, CD2, CD247, CCL21, CXCL13, CCR7, CD6, CCL5, HLA-DQA1, RAC2, TGFBR2, HLA-DOA, CXCL12, CORO1A, RASAL3, CD3G, SLAMF1, HLA-DQB1, HLA-DPB1, ICOS, HLA-DPA1, ZAP70, IDO1, FYN, CD74, HLA-DRA, SASH3, PPAP2B, CTLA4, CD3E, CD5, CCL2, AIF1, VCAM1, FERMT3, HLA-E, CAV1, IRF1, HLA-DMB, PTPRC, SYK, BTLA, GSN, IFNG, PAG1, CX3CL1, CD83, ADRB2, LAG3, ANXA1, CD4, ZBTB16, SERPINE2, LYN, PDCD1, C13o…
288	9083	GSE22140_GERMFREE_VS_SPF_ARTHRITIC_MOUSE_CD4_TCELL_DN	0.000125282	0.00159627	0.730663	2.17342	0	188	CXCL9, SELL, CCL5, HLA-DQA1, LAMP3, CD38, FGL2, TGFBR2, IL10RA, PLEK, HLA-DQB1, C1S, IDO1, CXCL10, PLCG2, SASH3, VAMP5, PSMB9, CTSC, GBP1, S100A8, INPP5D, CASP4, SERPING1, IRF1, BTN3A2, C1QB, HSD11B1, HLA-F, SASH1, IGSF6, CTSH, SLC7A7, BTN3A3, SYT11, PSMB8, FCER1G, GBP2, RARRES3, BTN3A1, CCR2, WARS, UBE2L6, ST3GAL5, TBC1D2B, CEBPA, IL2RG, TRANK1, C2, TAP1, IRF4, CXCL11, SOCS1, PSMB10, SERPINA1, J…
289	3313	HOSHIDA_LIVER_CANCER_SUBCLASS_S1	0.000121536	0.00159627	0.718112	2.17241	0	226	IL7R, CD3D, CD8A, IGLL1, CCR7, LTF, CCL5, CD37, CD48, SRGN, FGL2, HLA-DOA, HCLS1, CORO1A, CXCR4, HLA-DQB1, HLA-DPB1, PIM2, CELF2, CD53, CD74, IGKC, LCP1, CCND2, CYBB, RNASE6, CTSC, CYP1B1, GEM, ALOX5AP, AIF1, LUM, IFI16, HLA-DMA, IRF1, LGMN, EFEMP1, C1QB, GUCY1A3, PTPRC, COL15A1, F13A1, ITGB2, GLIPR1, TNFRSF1B, GPNMB, ANXA1, ID3, LSP1, LYN, GSTP1, SLA, DGKA, MYCBP2, GYPC, CHN1, TCF4, CYBA, LITAF,…
290	7149	GSE1460_DP_VS_CD4_THYMOCYTE_DN	0.000125329	0.00159627	0.731306	2.17191	0	183	ITM2A, SELL, CCR7, PLAC8, CXCL12, ST6GAL1, ICOS, CD53, LY9, CCND2, ABCA8, CASP1, S1PR1, HLA-E, MAN1C1, TNFSF10, EPAS1, RGS1, SP140, PIK3CD, RASGRP2, SLC7A7, LY86, PDE4B, PIK3IP1, CYTIP, HLA-B, GBP2, BTN3A1, EMP3, TNFRSF25, ABLIM1, LAP3, KLF2, IL16, RAB8B, STK10, CPA3, SP110, FUCA1, TBC1D4, IL4R, STAT1, RAB7L1, FPR1, SPON1, GNA14, HLA-C, TMEM204, PPFIBP2, CDO1, IFI44L, PRKCA, BMP2K, EHD1, INPP1, H…
291	6634	GNF2_PTPN4	0.000157257	0.00159627	0.872764	2.17114	0	45	KLRB1, PRKCH, CD247, NKG7, GZMA, GNLY, CST7, CD7, PRF1, RUNX3, ZAP70, FYN, CCL4, IL18RAP, GZMH, CTSW, KLRD1, MATK, PTGDR, BTN3A3, RARRES3, NCR3, ARHGEF3, MYOM2, JAK1, RAB7L1, KLRF1, SUN2, GPR65, CD160, KLRC3, ARL4C, PTPN4, PTGER2
292	3593	Dendritic.cells.activated.z1	0.000156789	0.00159627	0.870961	2.17041	0	46	CCR7, HLA-DQA1, LAMP3, IDO1, CXCL10, KYNU, CCL13, CCL22, CD40, TNFRSF4, SAMSN1, RGS1, PLA2G7, CD86, CHST7, HTR2B, SLC15A3, MSC, RASSF4, FPR3, CXCL11, BIRC3, CCL17, IFI44L, SLC2A6
293	6642	GNF2_SELL	0.000158303	0.00159627	0.877599	2.16934	0	43	SELL, EVI2B, HCLS1, CORO1A, HSD17B11, WAS, CD53, GPSM3, GMFG, CASP1, CASP4, DPEP2, LSP1, LYN, HLA-B, ICAM3, SKAP2, B2M, PTPN6, LAPTM5, ARHGDIB, GMIP, FXYD5, JUNB, MX2, GIT2, MYD88, MCL1, DAZAP2, TRIM38, LRCH4, ARPC3, USP3, CMTM6, RNASET2
294	8954	GSE19888_ADENOSINE_A3R_ACT_VS_TCELL_MEMBRANES_ACT_IN_MAST_CELL_UP	0.000125329	0.00159627	0.729783	2.16896	0	185	CXCL9, UBD, IRF8, HCST, DCN, TNFRSF13B, ARHGAP30, MS4A6A, GPSM3, SASH3, LY9, PSMB9, CTSC, CASP1, CD97, SERPING1, AIF1, RGL1, FERMT3, LUM, C1R, HLA-DMA, IRF1, C1QB, NCF4, LY96, GNG2, GPX3, TRPV2, OAF, TYROBP, LSP1, GBP2, MYO1G, ADA, NCKAP1L, C1QC, B2M, RARRES2, TIMD4, LCK, ARHGDIB, MYO1F, STAT1, CDC42SE2, EIF4E3, PLIN2, PID1, CPXM1, LMO2, SPON1, P2RY6, PCOLCE, LAMA4, MGAT1, FEZ2, LAIR1, LAMP2, COL…
295	6748	MODULE_47	0.000122309	0.00159627	0.719625	2.16833	0	216	SRGN, CXCL12, CXCR4, C1S, PECAM1, SEPP1, CYP1B1, SERPING1, S1PR1, CRISPLD2, LUM, GNG11, C1R, TEK, SLIT2, CD34, FRZB, IGFLR1, CDH5, COL15A1, MOXD1, VWF, LDB2, ALDH1A3, MAF, IGFBP7, FBLN2, ID3, CTSK, IL6, HOXA5, EHF, FBLN1, EMP3, PAMR1, SERPINF1, FILIP1L, TCF4, PLTP, COL6A3, MYLK, PDGFRA, CRYAB, COLEC12, HIF1A, GAS1, RARRES2, VIM, ACTG2, HNMT, MARCKS, DAB2, CLEC3B, FPR1, JAM3, SPON1, AQP1, DDR2, BA…
296	537	REACTOME_IMMUNOREGULATORY_INTERACTIONS_BETWEEN_A_LYMPHOID_AND_A_NON_LYMPHOID_CELL	0.00015067	0.00159627	0.839585	2.16768	0	57	CD3D, CD247, CD8A, CD19, SELL, C3, AMICA1, HCST, CD3G, CD3E, VCAM1, ITGB7, ICAM2, CD34, CD40, KLRD1, HLA-F, ITGB2, LILRB4, TYROBP, HLA-B, ICAM3, LILRB3, B2M, CD40LG, HLA-A, HLA-C, ITGB1, FCGR2B, CD8B, KLRC1, CD226, CD160
297	6071	MPP_FANTOM_2	0.000153941	0.00159627	0.856651	2.1667	0	50	PRKCB, CD52, NKG7, IGLL1, CD37, ARHGAP15, PTPRCAP, TRAF3IP3, ACAP1, HLA-DOA, FCER1A, SASH3, PTPN7, HBB, S1PR4, DPEP2, CTSW, LST1, PTPRC, PLCB2, CPA3, PTPN6
298	10252	FGFR2_K660N_vs_controls.DMSO.200.Rescue.seq	0.000128287	0.00159627	0.739462	2.16651	0	160	ITM2A, HLA-DQA1, LAMP3, RARRES1, CST7, SEL1L3, GBP5, GBP4, HLA-DPB1, HLA-DPA1, IDO1, CD74, HLA-DRA, TFAP2B, CFH, LBP, S100A9, CASP1, HLA-DRB6, GBP1, S100A8, TNFSF13B, SERPING1, EPSTI1, SLPI, LUM, IFI16, IRF1, PROS1, HLA-DMB, TGM2, HLA-F, BTN3A3, CX3CR1, FGD5, EGR1, GBP2, RARRES3, PPP1R1B, HPGD, C10orf10, PATL2, TP63, NLRC5, TRANK1, IFI30, ACY3, HLA-DRB1, FPR3, HLA-A, LAT2, LCN2, AQP1, MAP1B, BIRC…
299	4146	GO_LEUKOCYTE_MIGRATION	0.000120715	0.00159627	0.71213	2.16489	0	241	CCL19, CD2, CCL21, SELL, CXCL13, CCL15, CCR7, CCL5, CD48, AMICA1, CXCR3, CORO1A, CXCR4, ZAP70, CXCL10, PECAM1, FYN, CD74, DOCK8, LBP, FOLR2, S100A9, CCL4, S100A8, CCL2, INPP5D, S1PR1, VCAM1, ITGB7, CCR6, CAV1, TEK, PROS1, CCL13, CCL22, CD34, JAM2, SYK, SAA1, ITGB2, IFNG, CX3CL1, PIK3CD, SELE, CD84, ANXA1, SLC7A7, PDE4B, CX3CR1, LYN, KIT, IL6, FCER1G, MYO1G, CCR2, NCKAP1L, ITGAX, VAV1, IL16, ESAM,…
300	3145	RUTELLA_RESPONSE_TO_HGF_VS_CSF2RB_AND_IL4_UP	0.000113263	0.00159627	0.692977	2.16445	0	372	PTGDS, CXCL9, PRKCB, CD52, NKG7, SELL, C3, CD48, HLA-DQA1, FCN1, RARRES1, ADAMDEC1, LRMP, IQGAP2, ST6GAL1, AKR1C2, C1S, IDO1, CXCL10, LPXN, PECAM1, FYN, CYBB, PPAP2B, S100A9, CYP1B1, PLCL2, KYNU, CASP1, CCL2, AIF1, RGL1, HLA-E, DPEP2, ICAM2, C1QA, PSTPIP1, TGM2, HSD11B1, CD163, ALOX5, MATK, ENTPD1, IGFBP7, GPNMB, PLA2G7, SLC7A7, LILRB4, LY86, CX3CR1, SLC2A3, EGR1, C13orf15, CTSK, AKR1B1, KLF9, SG…
301	5199	GO_B_CELL_RECEPTOR_SIGNALING_PATHWAY	0.000163212	0.00160245	0.906081	2.16407	0	35	CD79A, PRKCB, CD79B, CD19, IGLL1, CD38, ZAP70, KLHL6, PLCG2, IGKC, CTLA4, PTPRC, LIME1, BLK, SYK, RFTN1, PIK3CD, LYN, NCKAP1L, MNDA, MEF2C, PTPN6, LCK, LAT2, MAPK1
302	1113	FARMER_BREAST_CANCER_CLUSTER_1	0.000160282	0.00159627	0.891937	2.16374	0	38	IGJ, GZMK, CD3D, CD2, CD8A, GZMA, TNFRSF17, IGLL3P, MZB1, CD48, ITK, CD38, GIMAP4, IL10RA, POU2AF1, GPR18, GMFG, SH2D1A, CYTIP, CCR2, FKBP11, LCK, IFI44L, LCP2, OAS2, XAF1
303	332	KEGG_AUTOIMMUNE_THYROID_DISEASE	0.000155039	0.00159627	0.86086	2.16367	0	48	GZMB, HLA-DQA1, HLA-DOA, PRF1, HLA-DOB, HLA-DQB1, HLA-DPB1, HLA-DPA1, HLA-DRA, CTLA4, HLA-E, HLA-DMA, HLA-DMB, CD40, HLA-F, CD86, HLA-B, HLA-DRB1, CD40LG, HLA-A, HLA-C, FASLG, CD28
304	3511	HUANG_GATA2_TARGETS_UP	0.000131527	0.00159627	0.747801	2.16312	0	141	PLAC8, SRGN, TGFBR2, IQGAP2, LPXN, GMFG, PSMB9, ALOX5AP, TNFAIP8, KCTD12, HLA-E, EVI2A, SAMSN1, GSN, TXNIP, GLIPR1, CD93, CYTIP, PSMB8, TYROBP, KIT, C1orf54, EMP3, SH3KBP1, CMTM7, IL16, C10orf10, B2M, CPA3, CEBPA, KIAA0748, MYO1F, NAPSA, RHOG, PLIN2, AP3S1, LAT2, FES, SPI1, FCGR2A, BTG1, ST8SIA4, SH3BGRL3, HHEX, ATP6V0E1, AKR1B10, N4BP2L1, AFF1, P2RY14, ATP6V0D1, YPEL5, FCGR2B, IRAK3, SAT1, SLC2A…
305	310	KEGG_HEMATOPOIETIC_CELL_LINEAGE	0.000145201	0.00159627	0.80604	2.16311	0	76	IL7R, CD3D, CD2, CD8A, CD19, CD37, CD38, CD7, CD3G, CD36, HLA-DRA, CD3E, CD5, CSF2RA, CD1C, CD1B, CD34, CR2, CD4, KIT, IL6, CSF1R, MME, CD33, CD14, IL4R, HLA-DRB1, FCER2, ITGA4, IL11RA, IL2RA, IL1B, IL7, CD8B, CD44, HLA-DRB4, TNF, ANPEP, CD22, CSF3R, FLT3, CR1, IL1R2
306	9690	GSE37533_PPARG1_FOXP3_VS_FOXP3_TRANSDUCED_CD4_TCELL_DN	0.000125897	0.00159627	0.73024	2.1631	0	179	APOBEC3G, IDO1, CXCL10, PSMB9, CASP1, GBP1, HLA-E, IFI16, IRF1, LGMN, TNFSF10, HLA-F, BTN3A3, TMEM140, PSMB8, HLA-B, GBP2, RARRES3, ISG20, PLA1A, BTN3A1, MYCBP2, TLE4, WARS, UBE2L6, LAP3, MEF2C, SP110, IL15, SLC15A3, TRANK1, IL15RA, NMI, IFI30, STAT1, ELF1, TRIM21, HLA-A, TAP1, HLA-C, PCNX, CXCL11, SOCS1, SPATS2L, PSMB10, MX2, CBR3, JAK2, IFI44L, RNF19B, CCDC109B, SPTLC2, MYD88, EHD4, OAS2, XAF1,…
307	5322	GO_IMMUNE_EFFECTOR_PROCESS	0.000111632	0.00159627	0.689169	2.16308	0	405	CXCL9, CD247, CD8A, IGLL1, GZMB, C3, CD27, FCN1, IL33, GPR183, EOMES, APOBEC3G, DOCK2, CORO1A, CD3G, SLAMF1, PRF1, HLA-DQB1, C1S, ZAP70, PTGER4, CXCL10, WAS, PLCG2, FYN, CD74, IGKC, LCP1, CFH, LY9, CTSC, LBP, C7, SLFN11, PLCL2, TLR8, APBB1IP, GBP1, CTSG, WIPF1, CD1C, INPP5D, SERPING1, IL18R1, TLR7, FGR, ELMO1, C1R, IFI16, IRF1, BTN3A2, C1QB, C1QA, CD40, PTPRC, KLRD1, GAPT, SYK, RFTN1, IFNG, CR2, …
308	4011	GO_REGULATION_OF_LEUKOCYTE_MIGRATION	0.000132485	0.00159627	0.749708	2.16255	0	137	CCL19, CXCL9, CCL21, CXCL13, CCR7, CCL5, APOD, IL33, RAC2, CXCR3, CXCL12, THBS4, PTGER4, CXCL10, CD74, GPSM3, LBP, CCL4, CCL2, CXCL14, AIF1, CCR6, SLIT2, CX3CL1, PLA2G7, ANXA1, LYN, IL6, ADA, CCR2, NCKAP1L, STK10, RARRES2, CCL8, TNFSF14, JAM3, OLFM4, ITGA4, SWAP70, CXCL11, MSN, CMKLR1, TNFRSF14, IL1B, SELP, ANO6, PDGFD, P2RY12, PTK2B, CXCL2, SERPINE1, GAS6, IL12A, MPP1, S100A7, PLVAP, CD300A, CAM…
309	1544	VERHAAK_AML_WITH_NPM1_MUTATED_DN	0.000121477	0.00159627	0.714455	2.16225	0	227	CD3D, CD2, ITM2A, CD19, LTF, PPP1R16B, CD48, TSPAN7, HLA-DQA1, CD69, PTPRCAP, BANK1, CD38, MYH11, CST7, CD7, FCER1A, FAIM3, RUNX3, HLA-DPB1, HLA-DPA1, ITM2C, ZAP70, PTGER4, SPRY1, CCND2, HOPX, CD1C, SERPING1, FOXO1, FAM129A, ABCB1, CAV1, IFI16, DLK1, ALDH2, CD34, TFPI, FHL1, GSN, RGS1, IGFBP7, PROM1, PDE4B, SERPINE2, KIT, GATM, ISG20, LPAR6, SPIB, GYPC, SERPINF1, CCR2, TPSAB1, RUNX1T1, SIDT1, FAM…
310	6723	MODULE_2	0.000113533	0.00159627	0.69252	2.16175	0	368	IGJ, PTGDS, DARC, ITM2A, CCL21, CCL15, ADH1A, APOD, CD37, ENPP2, TSPAN7, HLA-DQA1, MAL, MFAP4, SRGN, MYH11, ALDH1A1, SFRP1, TGFBR2, CXCL12, FABP4, CXCR4, HLA-DQB1, C1S, PECAM1, TSPAN8, SEPP1, SPRY1, CFH, CCND2, C7, CYP1B1, S100A8, PLA2G2A, CCL2, GEM, TNFAIP3, CLDN5, SRPX, RGL1, SLPI, LUM, GNG11, CAV1, HLA-DMA, FOS, SLIT2, CD34, TFPI, PTPRC, TGM2, FABP7, CDH5, COL15A1, VWF, MBP, RFTN1, RGS1, ALDH1…
311	305	KEGG_ANTIGEN_PROCESSING_AND_PRESENTATION	0.000145582	0.00159627	0.810178	2.16172	0	72	CD8A, HLA-DQA1, HLA-DOA, HLA-DOB, HLA-DQB1, HLA-DPB1, HLA-DPA1, LTA, CD74, HLA-DRA, HLA-E, HLA-DMA, LGMN, HLA-DMB, KLRD1, HLA-F, CD4, HLA-B, B2M, IFI30, HLA-DRB1, HLA-A, TAP1, HLA-C, HSPA8, CD8B, CANX, KLRC1, HLA-DRB4, CTSL1, PSME2, PSME1, KLRC3, CTSB, HSP90AA1, TAPBP
312	7624	GSE24634_TREG_VS_TCONV_POST_DAY5_IL4_CONVERSION_DN	0.000125329	0.00159627	0.727821	2.16156	0	183	CD48, BCL11B, LAMP3, CXCR4, PLEK, HLA-DPB1, C1S, PECAM1, MS4A6A, LY9, CYBB, S100A8, CSF2RA, CCL2, LBH, RGL1, HLA-E, CCL22, HLA-F, NCF1C, IGSF6, CD83, TXNIP, CD84, SLC7A7, TBXAS1, TYROBP, LYN, LIPA, CD86, C1orf54, FCER1G, TSC22D3, ENG, CSF1R, SLC31A2, BTN3A1, ST3GAL5, SLC1A3, DPYD, TSC22D1, IL4R, PTPRE, IFI30, MARCKS, FPR3, BACH2, TLR1, HLA-C, BASP1, PELI2, MX2, TMEM176A, TNFSF13, LIMCH1, NPC2, MG…
313	2986	HALLMARK_INTERFERON_ALPHA_RESPONSE	0.000140568	0.00159627	0.785058	2.16078	0	90	SELL, LAMP3, GBP4, C1S, CXCL10, CD74, PSMB9, CASP1, EPSTI1, IRF1, TXNIP, TMEM140, PSMB8, GBP2, NCOA7, ISG20, LPAR6, WARS, UBE2L6, LAP3, B2M, SP110, IL15, IL4R, NMI, TRIM5, IFI30, ELF1, TRIM21, TAP1, HLA-C, CXCL11, IFI44L, IL7, RTP4, IFI44, PARP14, PSME2, PLSCR1, NUB1, PSME1, DDX60, PARP9, CASP8, IFIH1, IFI27, IRF9, IFIT2, STAT2, IRF7, PARP12, TRAFD1, IFI35, CD47
314	3136	WUNDER_INFLAMMATORY_RESPONSE_AND_CHOLESTEROL_UP	0.000152253	0.00159627	0.845451	2.16029	0	53	CCL5, PLAC8, HLA-DQB1, PSMB9, CTSC, CASP1, GBP1, AIF1, HLA-DMA, HLA-DMB, PSMB8, LYN, HLA-B, GATM, SLC40A1, NFKBIZ, CD14, B2M, SP110, MPEG1, STAT1, HLA-DRB1, HLA-C, SOCS1, PSMB10, SERPINA1
315	9478	GSE32164_RESTING_DIFFERENTIATED_VS_ALTERNATIVELY_ACT_M2_MACROPHAGE_DN	0.000125329	0.00159627	0.726374	2.15882	0	185	IGJ, IL7R, CD19, HLA-DQA1, SRGN, FGL2, CXCR3, IL10RA, PRF1, ITM2C, KLRG1, FAM46C, PTGER4, HSD17B11, VAMP5, IGKC, PSMB9, HOPX, HBB, WIPF1, IL18RAP, SOCS2, VCAM1, RASSF2, IL18R1, KCTD12, EVI2A, OBFC2A, BLK, ITGB2, IFNG, ENTPD1, CTSH, ANXA1, PRDM1, HLA-B, GBP2, ANTXR2, MYCBP2, CCR2, ETS1, PLBD1, CYBA, SMPDL3A, CD72, NRP1, ITM2B, MPEG1, HLA-DRB1, SFT2D1, CDC42SE2, PLIN2, LMO2, CD82, HLA-C, CRLF3, IL1…
316	3930	GO_ADAPTIVE_IMMUNE_RESPONSE_BASED_ON_SOMATIC_RECOMBINATION_OF_IMMUNE_RECEPTORS_BUILT_FROM_IMMUNOGLOBULIN_SUPERFAMILY_DOMAINS	0.000135906	0.00159627	0.763839	2.15878	0	112	CD8A, IGLL1, CXCL13, C3, CD27, SLAMF1, HLA-DQB1, C1S, KLHL6, CD74, IGKC, LY9, IL18BP, CTSC, C7, TLR8, INPP5D, SERPING1, IL18R1, C1R, BTN3A2, C1QB, C1QA, GAPT, RFTN1, CR2, CTSH, BTN3A3, IL6, FCER1G, MYO1G, SLA2, C1QC, BATF, MEF2C, LEF1, IL4R, C2, HLA-DRB1, CD40LG, C6, RAB27A, SEMA4A, IRF4, SWAP70, POU2F2, CFI, RELB, HLA-DRB4
317	3204	LIU_VAV3_PROSTATE_CARCINOGENESIS_UP	0.000142878	0.00159627	0.794478	2.1583	0	82	LTF, APOD, C3, TGFBR2, FABP4, CD36, CD74, IGKC, CFH, PSMB9, CCND2, CYBB, PPARG, CASP1, TNFSF13B, IRF1, C1QA, TGM2, TNFSF10, MBP, ITGB2, KRT7, GPX3, GPNMB, PLA2G7, PSMB8, TYROBP, CTSK, FCER1G, GBP2, FBLN1, MMP7, MME, LILRB3, ARHGDIB, STAT1, TAP1, EDNRB, LEP, LTC4S, PSMB10, IGF1, TNC, EPHA4, TIMP4, SAT1, TIMP2, SERPINB1, CDKN2C
318	1997	BOYLAN_MULTIPLE_MYELOMA_C_D_DN	0.000121433	0.00159627	0.712307	2.15767	0	230	CD3D, LTB, NKG7, GZMA, LTF, TNFRSF17, CCL5, C3, STAT4, ITK, GPR183, ABI3BP, EOMES, FGL2, GIMAP4, CD7, IQGAP2, CD3G, PLEK, ICOS, FAM46C, CXCR6, SEPP1, SH2D1A, CCND2, S100A9, CD3E, CTSG, S100A8, CASP4, IL18RAP, EAF2, VCAM1, IL18R1, SLPI, IFI16, FOS, RGS18, CTSW, KLRD1, HSD11B1, F13A1, IGSF6, MAF, ENTPD1, PRDM1, ZBTB16, KIT, C13orf15, GATM, ISG20, ADA, CCR2, RASGRP3, AFP, NRP1, MYO1F, PTPRE, FPR1, O…
319	10734	Liver.vs.All.test_67.ctrl_72.LFC.1.n.p.1.OR.q_val.0.1.n.0.1.Dn.main200+canonical.Cell.type.filter.Cor.consistent.seed__T.cells_init.seed_Up.SC.extended.program.neg100	0.000142308	0.00159627	0.79137	2.15755	0	84	IL7R, LTB, SELL, CCR7, PLAC8, GPR183, PIM2, TSHZ2, S100A9, HBB, S100A8, CCL2, TRAT1, AIF1, FOS, ZFP36L2, FOSB, HBA2, SLC2A3, PIK3IP1, EGR1, TSC22D3, SGK1, LPAR6, TLE4, BTG2, KLF2, TBC1D4, FAM159A, FXYD5, JUNB, BIRC3, SLC25A18, BTG1, PASK, CD28, YPEL5, RPS29, EEF1A1, TXK, SOCS3, ANKRD55, JUN, LDHB, PPP1CB, RPS12, NFKBIA, FCGRT, IGFBP3, FXYD2
320	9949	GSE41087_WT_VS_FOXP3_MUT_ANTI_CD3_CD28_STIM_CD4_TCELL_UP	0.000125439	0.00159627	0.72725	2.15741	0	181	LYZ, CXCL13, CCR7, HLA-DQA1, FCN1, LAMP3, GPR183, CST7, IL10RA, CXCR4, HLA-DQB1, HLA-DPB1, HLA-DPA1, IDO1, FYN, HLA-DRA, LCP1, KYNU, CD5, TLR8, CSF2RA, TNFAIP3, HLA-E, FAM129A, GNG11, HLA-DMA, IRF1, CCL22, TNFRSF4, HLA-F, VWF, RFTN1, DUSP1, CD83, GLIPR1, PROM1, PDE4B, CYTIP, TSC22D3, DGKA, ISG20, CCR2, BTG2, WARS, IL2RG, MSC, HLA-DRB1, JUNB, TRAF1, IRF4, BIRC3, SLAMF7, ATF3, PDE3B, EIF5, HIST1H2B…
321	8956	GSE19888_CTRL_VS_TCELL_MEMBRANES_ACT_MAST_CELL_PRETREAT_A3R_INH_DN	0.000126534	0.00159627	0.730075	2.15725	0	175	GZMA, CCR7, PLAC8, GZMB, APOD, ITK, EVI2B, ARHGAP30, GPR18, IDO1, CXCL10, SH2D1A, IL18BP, CH25H, CCL2, VCAM1, ITGB7, HLA-E, IRF1, SEMA4D, CD40, RGS1, IL6, ADA, BTG2, CD72, SLFN5, SP110, IL15, RARRES2, NAAA, NLRC5, IL2RG, PTPN6, NMI, C2, MPEG1, TRIM5, EIF4E3, TRIM21, OLFML3, C15orf48, CXCL11, SPATS2L, SLAMF7, IFI44L, NPC2, INPP1, ABCG1, PTPRO, OAS2, AXIN2, DCK, GCH1, GRN, SLFN12, RGS16, NFKB1, IL1…
322	7652	GSE26495_NAIVE_VS_PD1LOW_CD8_TCELL_DN	0.000125612	0.00159627	0.727536	2.15681	0	180	NKG7, GZMA, CCL5, GZMB, GNLY, EOMES, SRGN, APOBEC3G, CST7, GBP5, IL10RA, PYHIN1, PRF1, KLRG1, FYN, CTSC, HOPX, SLFN11, CCL4, MCOLN2, GZMH, FAM129A, ASCL2, KLRD1, MATK, MBP, SP140, MAF, ADRB2, TNFRSF1B, TARP, PTGDR, LAG3, SYT11, ZEB2, PRNP, S100A4, PPP2R2B, FCRL3, EFHD2, RAB27A, SYTL3, NCALD, SPATS2L, SUSD1, SLAMF7, DOK2, TGFBR3, MAP3K8, CD58, GPR68, STOM, GAB3, TTYH2, ITGB1, TIGIT, C10orf128, PLE…
323	222	IPA_STAT1_UP	0.000131079	0.00159627	0.744458	2.15663	0	144	CXCL9, CD2, UBD, CCL5, STAT4, IRF8, FGL2, APOBEC3G, GBP5, PRF1, IDO1, CXCL10, DOCK8, PSMB9, CCND2, CASP1, CD5, CH25H, CCL2, KCTD12, FOS, TGM2, TNFSF10, SAMSN1, SASH1, ALDH1A3, LY96, PSMB8, CD86, FCER1G, GBP2, ITGAX, SLFN5, CD14, B2M, SP110, IL15, JAK1, IL15RA, ACVRL1, STAT1, TAP1, RARB, TLR9, CLIC5, SOCS1, PSMB10, FASLG, BTG1, AXL, IFNAR1, TAPBPL, NFKB1, SOCS3, PSME2, JUN, IL12A, PSME1, A2M, PARP…
324	4106	GO_POSITIVE_REGULATION_OF_RESPONSE_TO_EXTERNAL_STIMULUS	0.000118022	0.00159627	0.702596	2.15622	0	277	CCL19, CXCL9, CCL21, CXCL13, CCL15, CCR7, CD6, CCL5, C3, IL33, RAC2, CXCR3, CXCL12, GBP5, FABP4, FCER1A, THBS4, DCN, PTGER4, IDO1, CXCL10, LTA, CD74, GPSM3, LBP, S100A9, CCL4, S100A8, PLA2G2A, CCL2, CXCL14, AIF1, S1PR1, CCR6, TLR7, CCL13, SLIT2, TLR10, SASH1, CX3CL1, LY96, ADRB2, PLA2G7, LY86, IL6, FCER1G, PIP4K2A, CCR2, NCKAP1L, ETS1, CYBA, IL16, HIF1A, IL15, RARRES2, NRP1, CCL8, TNFSF14, RALB, …
325	3554	B.cells.naive.z2	0.000158203	0.00159627	0.870443	2.1562	0	44	CD79A, CD79B, CD19, CD37, IRF8, CD69, BANK1, VPREB3, HLA-DOB, FAIM3, GPR18, IGKC, EAF2, TCL1A, PNOC, CR2, RASGRP2, LY86, SPIB, CD72, IL4R, BACH2, FCER2, HHEX, FCGR2B, ADAM28
326	7668	GSE2706_UNSTIM_VS_8H_R848_DC_DN	0.000126024	0.00159627	0.727954	2.15566	0	178	CCR7, CD48, STAT4, SLAMF1, PIM2, PTGER4, CXCL10, LTA, GBP1, MCOLN2, TNFAIP3, TNFAIP8, EPSTI1, TFPI, OBFC2A, TNFSF10, TNFRSF4, MOXD1, RFTN1, RGS1, STX11, CYTIP, IL6, ISG20, NFKBIZ, MMP7, ADA, WARS, BATF, SLFN5, IL15, NLRC5, NMI, STAT1, C15orf48, TRAF1, SOX11, SWAP70, GPR137B, G0S2, CXCL11, ARHGAP24, BIRC3, SLAMF7, BTG1, PLAGL1, MAP3K8, FEZ1, IL1B, TNC, IL7, OAS2, XAF1, SAT1, TRIM69, NAMPT, NFKB1, …
327	1467	BROWN_MYELOID_CELL_DEVELOPMENT_UP	0.000131079	0.00159627	0.744008	2.15533	0	144	DARC, CD52, C3, CCND2, CYBB, CSF2RA, FGR, TCL1A, LST1, GSN, ITGB2, EMCN, TYROBP, EGR1, SLC31A2, ANTXR2, CCR2, GLIPR2, CLEC4A, ITGAX, ARHGEF3, CD33, SLC15A3, C2, MPEG1, GLRX, DAB2, FPR1, JUNB, LCN2, FCGR2A, CNN2, STOM, SIRPA, CD68, CAPN3, IL1B, ZYX, GRN, SAT1, SLFN12, HLX, MCL1, CD44, ID2, TIFAB, F10, ANXA5, CSTA, RPS17, TNF, PGD, CAP1, HEXB, ANPEP, NQO1, DEGS1, TNNT3, GYG1, CCR1, G6PD, SP100, IL1…
328	8996	GSE21670_UNTREATED_VS_IL6_TREATED_STAT3_KO_CD4_TCELL_UP	0.000125612	0.00159627	0.726787	2.15459	0	180	LYZ, CD52, CD27, STAT4, EVI2B, FGL2, AMICA1, ALDH1A1, LRMP, CD3G, FAIM3, DHRS9, CD36, FYN, CYBB, RNASE6, APBB1IP, LBH, CD97, TNFAIP3, C1orf162, EVI2A, DPEP2, HLA-DMB, IGFLR1, GSN, ITGB2, RASGRP2, TXNIP, ID3, TBXAS1, CD4, RAB37, C13orf15, CSF1R, PDK4, ANTXR2, PRDM8, NCKAP1L, NLRP3, PLBD1, DPYSL2, PDE7B, RAB8B, RCBTB2, TIMD4, SDCBP, CD40LG, ELF1, PELI1, RCSD1, CYBRD1, SH3BGRL3, LAIR1, PDE3B, TTYH2,…
329	6722	MODULE_1	0.000113417	0.00159627	0.691003	2.15434	0	355	DARC, ITM2A, CCL15, ENPP2, TSPAN7, MFAP4, SRGN, MYH11, ALDH1A1, SFRP1, TGFBR2, CXCL12, TNFRSF13B, C1S, PECAM1, TFAP2B, VAMP5, SEPP1, CFH, CCND2, C7, PLA2G2A, CCL2, GEM, TNFAIP3, SRPX, RASSF2, SLPI, LUM, GNG11, CAV1, IFI16, FOS, LGMN, DLK1, C1QB, CD34, TGM2, NDN, NR2F1, FOSB, COL15A1, VWF, RFTN1, F13A1, MAF, GPX3, SELE, GPNMB, ANXA1, SLC2A3, EGR1, CTSK, IL6, ENG, GATM, SGK1, KCNMB1, SOD3, FBLN1, E…
330	303	KEGG_CELL_ADHESION_MOLECULES_CAMS	0.000133476	0.00159627	0.751795	2.15399	0	126	CD2, CD8A, SELL, CD6, HLA-DQA1, HLA-DOA, HLA-DOB, HLA-DQB1, HLA-DPB1, ICOS, HLA-DPA1, PECAM1, HLA-DRA, CTLA4, CLDN8, CLDN5, VCAM1, ITGB7, HLA-E, HLA-DMA, CLDN11, ICAM2, HLA-DMB, CD34, JAM2, CD40, PTPRC, HLA-F, CDH5, ITGB2, SELE, CD4, PDCD1, CD86, HLA-B, ICAM3, ESAM, NRXN2, HLA-DRB1, CD40LG, HLA-A, JAM3, HLA-C, ITGA4, CD58, PTPRM, ITGAV, CD28, VCAN, ITGB1, SELP, CD8B, CD99, CLDN15, HLA-DRB4, CD226
331	3311	BOYLAN_MULTIPLE_MYELOMA_PCA1_UP	0.000140568	0.00159627	0.782443	2.15359	0	90	IGJ, CD3D, LTB, NKG7, LTF, TNFRSF17, CCL5, C3, STAT4, ITK, ABI3BP, FGL2, GIMAP4, FAM46C, CXCR6, S100A9, CTSG, S100A8, IL18R1, IFI16, CTSW, IGSF6, ZBTB16, ISG20, CCR2, RASGRP3, AFP, FPR1, SPON1, LCN2, BASP1, TMEM176A, MMP9, APP, KLRC1, ZBTB20, ELL2, RECK, PLSCR1, OSBPL3, HDC
332	3008	HALLMARK_KRAS_SIGNALING_UP	0.000125188	0.00159627	0.723637	2.1535	0	189	IL7R, APOD, CD37, IRF8, TSPAN7, IL33, MAP4K1, DOCK2, ADAMDEC1, IL10RA, CXCR4, ST6GAL1, SPARCL1, CXCL10, PECAM1, LCP1, CFH, PIGR, CCND2, TLR8, CSF2RA, TNFAIP3, SLPI, GNG11, ABCB1, GUCY1A3, TFPI, HSD11B1, F13A1, ITGB2, ALDH1A3, LY96, MALL, CIDEA, TNFRSF1B, GPNMB, PRDM1, PSMB8, FCER1G, ENG, GYPC, MAFB, CLEC4A, ETS1, MYCN, NRP1, FUCA1, IL2RG, EPB41L3, KLF4, LAPTM5, ALDH1A2, PRRX1, RELN, GLRX, SPON1, …
333	10278	JAK_STAT.genes	0.000110619	0.00159627	0.683615	2.15296	0	432	CXCL9, CD2, UBD, CCL5, C3, STAT4, IRF8, FGL2, APOBEC3G, TGFBR2, GBP5, HCLS1, IL10RA, SLAMF1, PRF1, ICOS, PIM2, IDO1, CXCL10, PECAM1, DOCK8, PSMB9, CCND2, PPAP2B, LBP, S100A9, CCL4, CASP1, CD5, CH25H, GBP1, HBB, CCL2, SOCS2, S1PR1, IL18R1, KCTD12, IFI16, FOS, IRF1, CD40, TGM2, TNFSF10, SAMSN1, CDH5, ZFP36, SAA1, SASH1, ITGB2, IFNG, ALDH1A3, MAF, LY96, TNFRSF1B, PRDM1, SLC2A3, PSMB8, SERPINE2, LYN,…
334	2038	LIM_MAMMARY_LUMINAL_MATURE_DN	0.000139256	0.00159627	0.775678	2.15141	0	96	SFRP1, SPARCL1, TSHZ2, CASP1, BCL11A, CCL2, KCTD12, FOXO1, MOXD1, BTBD11, FOXN3, TLE4, GYPC, ETS1, FAM171A1, DPYSL2, NFIB, CYGB, FSTL1, EMILIN2, CRYAB, C2orf88, SLC1A3, APOE, STAC2, VIM, EGFR, DAB2, MEIS2, TGFBR3, FABP5, MERTK, FAM13A, EPB41L2, LPL, AXIN2, MAP4K4, ITPKB, PRICKLE1, RECK, LRIG3, HTRA1, SNAI2, GAS6, TPST1, FRMD4A, PKD2, LTBP4, SORBS1, GPX7, TUBB6, COL6A1, IGFBP3, FAM49A, CAMK2D, RAS…
335	7795	GSE30083_SP2_VS_SP4_THYMOCYTE_DN	0.000125612	0.00159627	0.725612	2.15111	0	180	STAT4, IRF8, EVI2B, GIMAP5, CD38, FGL2, CXCR3, PLEK, FAM46C, AIM2, MS4A6A, CYBB, HOPX, CASP1, CD97, GEM, S1PR4, S1PR1, IL18R1, FAM129A, NCF4, MAN1C1, IFNG, MAF, BTBD11, CTSH, LY86, ZBTB16, HLA-B, SGK1, TMEM71, CCR2, SKAP2, SIDT1, SMPDL3A, DSE, TF, TP63, NRP1, PPP3CC, MPEG1, CLEC10A, TAP1, FAM43A, TLR1, CYBASC3, CRLF3, PRG4, ITGA4, FCGR2A, MX2, GPR68, HHEX, LAIR1, IPCEF1, N4BP2L1, CD68, PDE3B, NOD…
336	334	KEGG_ALLOGRAFT_REJECTION	0.000163212	0.00160245	0.900121	2.14984	0	35	GZMB, HLA-DQA1, HLA-DOA, PRF1, HLA-DOB, HLA-DQB1, HLA-DPB1, HLA-DPA1, HLA-DRA, HLA-E, HLA-DMA, HLA-DMB, CD40, HLA-F, IFNG, CD86, HLA-B, HLA-DRB1, CD40LG, HLA-A, HLA-C, FASLG, CD28, HLA-DRB4, IL12A, TNF
337	7046	GSE12845_PRE_GC_VS_DARKZONE_GC_TONSIL_BCELL_UP	0.000127796	0.00159627	0.729802	2.14972	0	170	PTGDS, LYZ, CCR7, PLAC8, PPP1R16B, ENPP2, BANK1, GPR183, RARRES1, ADAMDEC1, FAIM3, LY9, CCND2, RNASE6, CASP1, CCR6, TLR7, HLA-E, FGD2, LST1, IGFLR1, BLK, ZFP36, MBP, RASGRP2, ENTPD1, GPNMB, PLA2G7, BTN3A3, TYROBP, C1orf54, IL6, FCER1G, CSF1R, ICAM3, APOC1, MAFB, SIDT1, UBE2L6, ST3GAL5, KLF2, CD72, CD14, RPS6KA5, STK10, SP110, RAB7L1, EPHB6, KIF21B, HLA-A, TAP1, HLA-C, PGAP3, TNFRSF14, TMEM176B, T…
338	3586	NK.cells.resting.z1	0.000155039	0.00159627	0.855195	2.14943	0	48	KLRB1, CD247, PVRIG, NKG7, GZMA, CCL5, GZMB, GNLY, APOBEC3G, CST7, PRF1, ZAP70, IL18RAP, GZMH, CTSW, KLRD1, PTGDR, PLEKHF1, NCR3, LAIR2, NAALADL1, FASLG, KLRF1, PRR5L, TXK, CD300A, CD160, KLRC3
339	4065	GO_POSITIVE_REGULATION_OF_LEUKOCYTE_PROLIFERATION	0.000133994	0.00159627	0.751714	2.14936	0	124	CCL19, CD6, CCL5, CD38, GPR183, CORO1A, RASAL3, SLAMF1, ST6GAL1, HLA-DPB1, HLA-DPA1, ZAP70, CD74, SASH3, CD3E, TNFSF13B, AIF1, VCAM1, HLA-E, HLA-DMB, CD40, PTPRC, TNFRSF4, SYK, IFNG, ANXA1, CD4, LYN, CD86, IL6, ADA, CCR2, NCKAP1L, MEF2C, IL15, CD40LG, HLA-A, PELI1, LEP, IGF1, IL2RA, CD28, IL1B, IL7, NCK1, IL12RB1, RLTPR, IL12A, CARD11, PNP, GPAM, STAT5B, PYCARD, PDCD1LG2
340	3591	Macrophages.M2.z1	0.000151172	0.00159627	0.837951	2.14901	0	54	HLA-DQA1, GPR183, ADAMDEC1, MS4A6A, RNASE6, AIF1, TLR7, DPEP2, CCL13, LY86, CD4, CD86, C1orf54, NLRP3, CLEC4A, RASGRP3, NPL, HTR2B, CCL8, SLC15A3, HNMT, CLEC10A, FES, LTC4S, CD68, MMP9, RENBP, CCL18, FRMD4A, ACP5, CFP, ASGR2, P2RY13, PDCD1LG2, GGT5, ARRB1
341	3858	GO_LYMPHOCYTE_COSTIMULATION	0.000146092	0.00159627	0.807387	2.14868	0	71	CCL19, CD3D, CD247, CCL21, HLA-DQA1, CD3G, HLA-DQB1, HLA-DPB1, ICOS, HLA-DPA1, FYN, HLA-DRA, CTLA4, CD3E, CD5, CAV1, BTLA, CD4, LYN, PDCD1, CD86, VAV1, PIK3R1, PTPN6, LCK, TNFSF14, HLA-DRB1, CD40LG, TNFRSF14, EFNB2, MAP3K8, CD28
342	6786	MODULE_117	0.000105541	0.00159627	0.670003	2.14826	0	668	CCL19, IGJ, GZMK, CXCL9, CD79B, PRKCH, CD247, CD52, CCL21, GZMA, CXCL13, ADH1A, LTF, TNFRSF17, UGT2B7, GZMB, APOD, CD27, ITK, IRF8, EVI2B, CXCR5, CLCA2, FCN1, IL33, LAMP3, GPR183, PIP, GNLY, RARRES1, RAC2, ALDH1A1, HLA-DOA, ADAMDEC1, LRMP, FCER1A, CORO1A, CPVL, CD3G, CILP, PRF1, MEOX1, ICOS, CXCL10, CD36, CXCR6, LTA, TSPAN8, SASH3, SEPP1, SH2D1A, CYBB, S100A9, CCL4, KYNU, ALPL, CD5, CLDN8, CSF2RA…
343	7123	GSE1432_1H_VS_24H_IFNG_MICROGLIA_DN	0.000125439	0.00159627	0.724144	2.14819	0	181	CXCL9, SELL, CD38, GIMAP6, APOBEC3G, GIMAP4, IL10RA, HLA-DQB1, HLA-DPB1, C1S, IDO1, CD74, HLA-DRA, VAMP5, PSMB9, GBP1, CD97, CASP4, SERPING1, HLA-E, C1R, GUCY1A3, TNFSF10, HLA-F, SP140, IL32, LAG3, BTN3A3, PSMB8, LYN, GBP2, RARRES3, ISG20, BTN3A1, WARS, C11orf75, ERAP2, ST3GAL5, LAP3, SP110, IL15RA, NMI, PLEKHO1, TRIM5, STAT1, HLA-DRB1, RALB, ANK2, LAT2, TAP1, CRLF3, P2RY6, CXCL11, FCGR1B, TMEM10…
344	10578	Liver.vs.All.test_71.ctrl_84.T.cells.DE.Up.q.value.0.25.LFC.0.5.SC.extended.program.neg	0.000129483	0.00159627	0.736316	2.14809	0	154	CCL19, CD79A, IL7R, LTB, SELL, CCR7, BCL11B, GPR183, CXCL12, CXCR4, PIM2, TSHZ2, S100A9, HBB, TRAT1, NCF1, TNFAIP3, C1orf162, TNFSF13B, ARL4A, FOS, ZFP36L2, FOSB, DUSP1, HBA2, ANXA1, SLC2A3, PIK3IP1, EGR1, TSC22D3, SGK1, LPAR6, TLE4, BTG2, TNFRSF25, CYSLTR1, KLF2, APOE, CD40LG, FAM159A, FXYD5, JUNB, FAM43A, BIRC3, SLC25A18, BTG1, PASK, IL2RA, FXYD1, CD28, YPEL5, RPS29, EEF1A1, ABCA1, SLFN12, TXK,…
345	6070	MPP_FANTOM_1	0.000157257	0.00159627	0.86306	2.14701	0	45	PRKCB, CD52, NKG7, IGLL1, CD37, ARHGAP15, PTPRCAP, TRAF3IP3, ACAP1, HLA-DOA, FCER1A, PTPN7, HBB, S1PR4, DPEP2, CTSW, PTPRC, PLCB2, CPA3, PTPN6
346	7538	GSE22886_DAY0_VS_DAY1_MONOCYTE_IN_CULTURE_UP	0.000125047	0.00159627	0.721454	2.14689	0	187	SELL, CD37, FCN1, FGL2, GIMAP4, LRMP, ARHGAP25, CPVL, ST6GAL1, CD36, PECAM1, CD74, MS4A6A, PLCL2, APBB1IP, INPP5D, AIF1, TLR7, CRISPLD2, FOS, DPEP2, ICAM2, ALDH2, ZFP36L2, TNFSF10, ZFP36, F13A1, PIK3CD, RASGRP2, ENTPD1, IGFBP7, LY86, CX3CR1, GAS7, SCPEP1, PLCB2, GBP2, ICAM3, MYCBP2, CCR2, S100A4, MNDA, CFD, PLBD1, MEF2C, KLF2, CD33, RPL21, CAT, FUCA1, ADD3, LMO2, FES, ITGA4, FCGR1B, PELI2, KIAA09…
347	7570	GSE22886_NAIVE_CD4_TCELL_VS_MONOCYTE_UP	0.000125329	0.00159627	0.722075	2.14605	0	185	CD3D, ITM2A, PRKCH, CD247, PVRIG, SPOCK2, GZMA, CD6, CD27, ITK, CD69, PTPRCAP, BCL11B, MAL, SEL1L3, P2RY10, CD7, CD3G, FAIM3, ICOS, ITM2C, ZAP70, GPR18, FAM46C, SH2D1A, LY9, CCND2, CD3E, CD5, LBH, TRAT1, S1PR1, BIN1, UBASH3A, LIME1, IL32, DGKA, NELL2, GYPC, FBLN5, SIDT1, ETS1, RAB33A, ABLIM1, PKIA, PIK3R1, LCK, TBC1D4, LEF1, KIAA0748, LPIN1, CD40LG, BACH2, KIF21B, SKAP1, TMEM204, PASK, PRKCA, MYL…
348	5588	GO_CYTOKINE_BINDING	0.000141683	0.00159627	0.784224	2.14538	0	86	DARC, CCR7, CXCR3, TGFBR2, IL10RA, CXCR4, CD36, CXCR6, CD74, IL18BP, GBP1, CSF2RA, ZFP36, FZD4, CX3CR1, KIT, ENG, CSF1R, CCR2, NRP1, IL2RG, ACVRL1, ITGA4, TGFBR3, VASN, TGFB3, ITGAV, IL2RA, ITGB1, TNFRSF9, IFNAR1, IL12RB1, IFNAR2, IL12A, CNTFR, A2M, LTBP4, THBS1, CCR1, KLHL20, BMPR2, GREM1, LIFR, IL6ST
349	7938	GSE36476_CTRL_VS_TSST_ACT_72H_MEMORY_CD4_TCELL_YOUNG_UP	0.000125439	0.00159627	0.722995	2.14478	0	181	GZMK, IL7R, PRKCB, KLRB1, CD69, GPR183, IL10RA, CXCR4, KLRG1, FAM46C, PTGER4, CFH, PLCL2, HBB, TNFAIP3, ARL4A, FOS, ZFP36L2, FOSB, HLA-F, ITGB2, DUSP1, RASGRP2, TXNIP, SH2B3, ANXA1, SLC2A3, PIK3IP1, C13orf15, TSC22D3, SGK1, BTG2, NLRP3, TMEM123, KLF2, PIK3R1, ADD3, TSC22D1, LPIN1, JUNB, PELI1, JAM3, IL11RA, MX2, MYLIP, STOM, KIAA0513, KLF11, YPEL5, EPHA4, FAM13A, UBL3, CCNL1, DAZAP2, NR3C2, ARHGE…
350	1791	ZHENG_BOUND_BY_FOXP3	0.000109673	0.00159627	0.678943	2.14448	0	456	IL7R, PRKCH, SELL, CCR7, STAT4, CD69, ARHGAP15, BCL11B, GPR183, GIMAP6, TRAF3IP3, TGFBR2, P2RY10, GIMAP4, ARHGAP25, SLAMF1, ST6GAL1, ICOS, ZAP70, GPR18, FAM46C, PTGER4, CELF2, AIM2, CD53, FYN, MS4A6A, LCP1, SH2D1A, CTLA4, TLR8, APBB1IP, WIPF1, TRAT1, TNFAIP3, SOCS2, S1PR1, PARM1, ARL4A, ARID5B, ELMO1, DOCK10, ZFP36L2, PTPRC, SAMSN1, IDH1, BTLA, VWF, IFNG, RGS1, PAG1, STK17B, GNG2, ANXA1, PRDM1, P…
351	6614	GNF2_ICAM3	0.000161655	0.00160114	0.888935	2.14435	0	37	SELL, EVI2B, HCLS1, ARHGAP25, HSD17B11, WAS, GPSM3, GMFG, CASP4, HLA-E, IRF1, DPEP2, LST1, PSTPIP1, PTPRC, HLA-F, ITGB2, TXNIP, ICAM3, SLA, EMP3, PTPN6, MYO1F, GMIP, GIT2, SH3BGRL3, DAZAP2
352	802	DIAZ_CHRONIC_MEYLOGENOUS_LEUKEMIA_DN	0.000135336	0.00159627	0.757268	2.1443	0	114	IL7R, NKG7, SELL, CCR7, IRF8, FGL2, CST7, IL10RA, CD53, LHFP, MS4A6A, VAMP5, S100A9, S100A8, HLA-DMB, JAM2, F13A1, GLIPR1, GPX3, PROM1, LILRB4, LY86, GAS7, HLA-B, CSF1R, ISG20, ADA, CCR2, BTG2, MAFB, PRNP, CLEC4A, MNDA, KLF2, IL16, MYLK, LILRB3, SLC1A3, EPB41L3, KLF4, ADD3, PTPRE, IFI30, HLA-C, GPR137B, MN1, CAPN3, ADAP2, EEF1A1, LPL, OAS2, MCL1, DFNA5, ANXA5, CECR1, IL13RA1, CSTA, RPS17, ACTG1, …
353	8463	GSE3039_ALPHAALPHA_VS_ALPHABETA_CD8_TCELL_DN	0.000125188	0.00159627	0.720778	2.14312	0	186	CD79A, CD2, CD79B, NKG7, GZMA, TNFRSF17, MZB1, CXCR5, FCN1, GIMAP6, ALDH1A1, HLA-DOA, CXCL12, VPREB3, GIMAP4, CD7, CD3G, HLA-DOB, FAIM3, GPR18, CD5, BCL11A, EBF1, ICAM2, CTSW, PTPRC, BTLA, MBP, CR2, CD4, PPAP2A, PIP4K2A, APOC1, SPIB, RASGRP3, HPGD, HEG1, STK10, ITPR1, LCK, C2, TRIM5, TESC, GPR124, ITGA4, IRF4, FASLG, SLC15A2, MERTK, CD28, RAPGEF1, GNGT2, NR1H3, CREG1, NFKB1, KLRC1, TXK, IKZF3, PP…
354	4118	GO_REGULATION_OF_LEUKOCYTE_DIFFERENTIATION	0.000122309	0.00159627	0.711201	2.14295	0	216	CCL19, IL7R, CD2, LTF, CCL5, CD27, SFRP1, TGFBR2, HLA-DOA, HCLS1, ZAP70, CD74, SASH3, CTLA4, INPP5D, RASSF2, FOS, IRF1, SYK, IFNG, CD83, ANXA1, LILRB4, PRDM1, TYROBP, ZBTB16, LYN, CD86, IL6, HLA-B, CSF1R, ADA, MAFB, NCKAP1L, NLRP3, C1QC, LILRB3, IL15, PIK3R1, PTPN6, LEF1, IL4R, KIAA0748, TESC, IRF4, KIAA0922, TMEM176A, TMEM176B, GPR68, PRKCA, IL2RA, ERBB2, CD28, IL1B, PTPN2, UBASH3B, IL7, AXL, BT…
355	9956	GSE36826_WT_VS_IL1R_KO_SKIN_UP	0.000125612	0.00159627	0.722791	2.14275	0	180	LYZ, CCL21, HLA-DQA1, PIP, CXCL12, FABP4, IL10RA, CPVL, CXCR4, HLA-DQB1, DHRS9, HLA-DPB1, HLA-DPA1, HSD17B11, HLA-DRA, RNASE6, TLR8, HLA-DRB6, SERPING1, HLA-E, FGD2, HLA-DMA, DPEP2, HLA-DMB, HLA-F, VWF, PIK3CD, BTN3A3, CD86, HLA-B, AKR1B1, APOC1, MMP7, SERPINF1, SIDT1, PLEKHA2, TCF4, CFD, ITGAX, SMPDL3A, APOE, NAAA, HTR2B, KCNMA1, HLA-DRB1, CLEC10A, SEMA4A, PELI2, ISCU, DHRS3, CYBRD1, ZNF274, MYL…
356	3120	LINDSTEDT_DENDRITIC_CELL_MATURATION_A	0.000149098	0.00159627	0.820504	2.14256	0	62	IL7R, CCL15, CCL5, CD48, STAT4, PLEK, PTGER4, CXCL10, CCL4, KYNU, GBP1, CCL2, CD40, TNFRSF4, ENTPD1, PLA2G7, IL6, CCL8, STAT1, GPR137B, CXCL11, CD58, IL1B, TNC, IL7, CD44, SOD2, CXCL2, TNF, NFE2L3, IFIT2, TXNRD1
357	6641	GNF2_S100A4	0.000158203	0.00159627	0.864901	2.14247	0	44	FCN1, FGL2, CPVL, HSD17B11, PECAM1, CASP1, AIF1, FGR, DPEP2, LST1, PSTPIP1, TNFSF10, ITGB2, IGSF6, TNFRSF1B, TBXAS1, TYROBP, FCER1G, S100A4, CLEC4A, LILRB3, MYO1F, GMIP, GLRX, DOK2, SH3BGRL3, RGS2, MCL1, NOD2, CFP, CCR1, PYCARD
358	10223	IPS.28052254.effector.cells	0.00014039	0.00159627	0.776281	2.14224	0	93	GZMK, CD3D, CD8A, NKG7, GZMA, SELL, CCR7, CCL5, CD37, CD69, GNLY, ACAP1, CD3G, HLA-DPB1, HLA-DPA1, ZAP70, AIM2, CCL4, CD3E, WIPF1, TRAT1, GZMH, IFI16, HLA-DMB, TPK1, LIME1, SAMSN1, RGS1, PIK3IP1, SDPR, ETS1, PSAT1, ARHGAP10, HAPLN3, LCK, BIRC3, CMKLR1
359	9692	GSE37533_PPARG1_FOXP3_VS_PPARG2_FOXP3_TRANSDUCED_CD4_TCELL_PIOGLITAZONE_TREATED_DN	0.000125439	0.00159627	0.721934	2.14163	0	181	CXCL9, IRF8, ACSL5, IDO1, CXCL10, VAMP5, PSMB9, CASP1, GBP1, HLA-E, IRF1, HLA-F, BTN3A3, PSMB8, HLA-B, GBP2, RARRES3, PLA1A, BTN3A1, WARS, UBE2L6, LAP3, PDGFRA, SP110, IL15, SLC15A3, TRANK1, IL15RA, NMI, IFI30, STAT1, CYTH1, TRIM21, HLA-A, TAP1, FES, RAB27A, CXCL11, SOCS1, PSMB10, CBR3, JAK2, IFI44L, RNF19B, CCDC109B, AFF1, ATF3, KIAA0247, MYD88, RCAN1, OAS2, XAF1, GCH1, TANK, DRAM1, SLFN12, SNRK…
360	2004	VILIMAS_NOTCH1_TARGETS_UP	0.000152835	0.00159627	0.84086	2.14154	0	52	CD3D, CD2, GZMA, CCR7, CCL5, GZMB, CD69, P2RY10, CD7, IL10RA, CD3G, ZAP70, CD74, CTLA4, EGR2, TRAT1, CX3CL1, CD83, TARP, EGR1, CD86, LAT, LCK, JUNB, TRAF1, BIRC3, CD28, ID2, RELB, PTCRA, CARD11, TOX, NFKBIA, THY1
361	9969	GSE42021_TREG_PLN_VS_CD24INT_TREG_THYMUS_DN	0.000125329	0.00159627	0.720516	2.14141	0	185	C3, IRF8, LAMP3, CD38, C1S, IDO1, CD74, CFH, PSMB9, CTSC, CASP1, GBP1, CASP4, SERPING1, HLA-E, C1R, IFI16, IRF1, BTN3A2, TGM2, IGFLR1, HLA-F, ZFP36, IL32, TNFRSF1B, BTN3A3, PSMB8, HLA-B, GBP2, RARRES3, ISG20, BTN3A1, WARS, ERAP2, UBE2L6, LAP3, HEG1, B2M, SP110, KLF4, ITM2B, TRANK1, NMI, BATF3, IFI30, STAT1, TRIM21, HLA-A, TAP1, LXN, HLA-C, ZNF22, SPATS2L, PSMB10, MX2, ST8SIA4, JAK2, IFI44L, RNF19…
362	7571	GSE22886_NAIVE_CD4_TCELL_VS_MONOCYTE_DN	0.000125282	0.00159627	0.719716	2.14086	0	188	LYZ, IRF8, FCN1, FGL2, CD36, PLCG2, CYBB, S100A9, CASP1, S100A8, KCTD12, FGR, FOS, SYK, ALOX5, NCF1C, IGSF6, LY96, CD93, CTSH, SH2B3, SLC7A7, SCPEP1, FCER1G, SLC31A2, AP1S2, KCNMB1, C11orf75, CLEC4A, MNDA, PLBD1, LILRB3, CD14, DPYD, SLC15A3, SDCBP, ACSL4, KLF4, PTPRE, IFI30, MARCKS, GLRX, FPR1, LAT2, SEMA4A, SPI1, FCGR2A, TNFSF13, NPC2, MGAT1, FEZ2, SIRPA, DAPK1, VCAN, RAB32, ATP6V0D1, ADAP2, FLV…
363	10192	SnS.Neutrophil	0.000132521	0.00159627	0.742155	2.14058	0	138	SELL, EVI2B, FCN1, SRGN, HCLS1, PLEK, LCP1, S100A9, ALPL, S100A8, NCF1, ALOX5AP, LST1, SAMSN1, NCF1C, DUSP1, PDE4B, LSP1, ICAM3, MNDA, ITGAX, LITAF, MME, LILRB3, SDCBP, ITM2B, PTPRE, FPR1, PELI1, PTGS2, RILPL2, FCAR, BASP1, G0S2, SERPINA1, LCP2, RGS2, SEC14L1, S100P, MYD88, SAT1, NAMPT, MCL1, ACTB, SOD2, ACSL1, PADI4, GCA, GNG10, ANPEP, CSF3R, MMP25, PFKFB3, TRIB1, VNN2, IL1R2, LRRK2, DOK3, PTAFR…
364	1508	LENAOUR_DENDRITIC_CELL_MATURATION_DN	0.000135263	0.00159627	0.753247	2.14005	0	119	LYZ, C3, CD37, FCN1, FGL2, CORO1A, CYBB, S100A9, KYNU, S100A8, LGMN, EVI2A, LST1, ZFP36L2, CD163, TXNIP, TNFRSF1B, CYTIP, CTSK, FCER1G, CSF1R, EMP3, SERPINF1, CCR2, BTG2, S100A4, LGALS2, CES1, CD14, SLC1A3, ITPR1, IL2RG, TSC22D1, ARHGDIB, TLR1, EMP1, ATP2A3, FCGR2A, LHFPL2, SERPINA1, IL1B, NAMPT, MMP9, STAB1, CD44, SOD2, PTK2B, CXCL2, NMB, HTRA1, LTA4H, FBP1, PLSCR1, TNF, ANPEP, NFKBIA, NCOA4, DU…
365	979	DELYS_THYROID_CANCER_DN	0.000121566	0.00159627	0.708809	2.13953	0	219	ITM2A, CCL21, ADH1A, LTF, APOD, TSPAN7, FGL2, ALDH1A1, SFRP1, CXCL12, IQGAP2, DCN, DPT, CD36, DNASE1L3, HBB, EGR2, MATN2, CLDN5, SRPX, TNFAIP8, FMO1, ARL4A, GNG11, ELMO1, FOS, TEK, ALDH2, ZFP36L2, TFPI, TNFSF10, LAMA2, FOSB, FHL1, LDB2, PROM1, PLA2G7, ID3, EMCN, DIO2, KIT, EGR1, OGN, TSC22D3, TLE4, FBLN1, FBLN5, FLRT2, AOX1, CRYAB, RPS6KA5, GAS1, MYCN, ITPR1, EPB41L3, ADD3, TBC1D4, ALDH1A2, TLE1,…
366	6975	GSE10325_CD4_TCELL_VS_MYELOID_UP	0.000125329	0.00159627	0.720026	2.13921	0	184	GZMK, CD3D, CD2, ITM2A, KLRB1, PRKCH, CD247, SPOCK2, CD6, STAT4, ITK, GIMAP5, ARHGAP15, BCL11B, MAL, CD3G, ICOS, ZAP70, LPXN, PTPN7, SH2D1A, CCND2, TRAT1, SOCS2, S1PR1, MAN1C1, UBASH3A, MAF, IL32, PIK3IP1, C13orf15, PPAP2A, DGKA, RARRES3, NELL2, TNFRSF25, FBLN5, RAB33A, FAM171A1, PIK3R1, LCK, TBC1D4, LEF1, KIAA0748, SKAP1, TMEM204, TRAF1, IL11RA, NCALD, DHRS3, TGFBR3, HSPA8, BEX4, PRKCA, CD28, KI…
367	10250	FGFR2_K660N_vs_controls.DMSO.100.Rescue.seq	0.000141683	0.00159627	0.781955	2.13917	0	86	ITM2A, HLA-DQA1, LAMP3, SEL1L3, GBP5, GBP4, HLA-DPB1, HLA-DPA1, IDO1, CD74, HLA-DRA, CFH, LBP, CASP1, GBP1, S100A8, SERPING1, EPSTI1, SLPI, IFI16, IRF1, PROS1, HLA-DMB, TGM2, HLA-F, FGD5, GBP2, RARRES3, PPP1R1B, C10orf10, PATL2, TP63, FPR3, HLA-A, MAP1B, IFI44L, VCAN, S100P, XAF1, ELL2, RTP4, IFI44, PLEKHH2
368	1939	BOQUEST_STEM_CELL_CULTURED_VS_FRESH_UP	0.000111669	0.00159627	0.681742	2.13914	0	401	PTGDS, ITM2A, IL33, ABI3BP, MFAP4, SRGN, FGL2, SEL1L3, ACSL5, CILP, DCN, HLA-DPA1, CXCL10, CELF2, TSPAN8, SEPP1, SPRY1, CFH, CYP1B1, PPARG, EGR2, CCL2, MATN2, GEM, TNFAIP3, VCAM1, SRPX, FOXO1, FMO1, IRF1, CD34, GUCY1A3, TFPI, MAN1C1, TGM2, FRZB, TNFSF10, ZFP36, ABCA6, COL15A1, MOXD1, GSN, KRT7, DUSP1, MAF, CD83, TXNIP, GLIPR1, GPX3, GPNMB, COL14A1, ABCC4, SLC2A3, PIK3IP1, GAS7, ZBTB16, SERPINE2, …
369	4516	GO_INFLAMMATORY_RESPONSE	0.000111309	0.00159627	0.680779	2.1388	0	412	CCL19, CXCL9, DARC, LYZ, CCL21, CXCL13, CCL15, CCR7, CD6, CCL5, C3, CD27, CXCR3, GBP5, CXCR4, ZAP70, KLRG1, IDO1, CXCL10, AIM2, CXCR6, DEFB1, CYBB, LBP, FOLR2, S100A9, CCL4, TLR8, S100A8, CCL2, CD97, CASP4, TNFAIP3, IL18RAP, AIF1, VCAM1, TLR7, LRRC33, IFI16, FOS, CCL13, CCL22, CD40, PSTPIP1, CD163, TNFRSF4, SYK, ALOX5, SAA1, TLR10, ITGB2, CX3CL1, LY96, PIK3CD, SELE, TNFRSF1B, PTGDR, ANXA1, LY86, …
370	7650	GSE26495_NAIVE_VS_PD1HIGH_CD8_TCELL_DN	0.000126454	0.00159627	0.723145	2.13833	0	176	GZMK, NKG7, GZMA, CCL5, EOMES, APOBEC3G, CST7, GBP5, ARHGAP25, IL10RA, PYHIN1, PRF1, RUNX3, KLRG1, PLCG2, FYN, CTSC, HOPX, SLFN11, CASP1, MCOLN2, GZMH, FAM129A, KLRD1, SP140, MAF, ADRB2, TNFRSF1B, SH2B3, TARP, PTGDR, LAG3, SYT11, ZEB2, GALM, S100A4, PPP2R2B, IL15, FCRL3, RAB7L1, EFHD2, RAB27A, GPR137B, SYTL3, SPATS2L, SLAMF7, DOK2, TGFBR3, MAP3K8, CD58, GPR68, STOM, PTPN22, GAB3, TTYH2, TIGIT, PL…
371	6594	GNF2_CD1D	0.000160128	0.00159627	0.877085	2.13832	0	40	FCN1, FGL2, CPVL, MS4A6A, CYBB, CASP1, AIF1, FOS, IGSF6, DUSP1, TNFRSF1B, SLC7A7, STX11, TBXAS1, TYROBP, CD86, AP1S2, MAFB, CLEC4A, PLBD1, LILRB3, CD33, CD14, RGS2, CECR1, NOD2, CFP, PYCARD, RNF130
372	4767	GO_REGULATION_OF_LEUKOCYTE_CHEMOTAXIS	0.000141764	0.00159627	0.780521	2.13778	0	87	CCL19, CXCL9, CCL21, CXCL13, CCR7, CCL5, RAC2, CXCL12, THBS4, CXCL10, CD74, GPSM3, LBP, CCL4, CCL2, CXCL14, AIF1, CCR6, SLIT2, CX3CL1, PLA2G7, LYN, IL6, CCR2, NCKAP1L, RARRES2, TNFSF14, JAM3, SWAP70, CXCL11, CMKLR1, IL1B, ANO6, PTK2B, CXCL2, SERPINE1, GAS6, IL12A, MPP1, S100A7, CAMK1D, STAP1, THBS1, CCR1, MMP28, CCL3, GREM1, ADAM10
373	6608	GNF2_FOS	0.000160282	0.00159627	0.881181	2.13764	0	38	FCN1, FGL2, CPVL, MS4A6A, CYBB, FOS, CD163, ZFP36, DUSP1, STX11, SCPEP1, AP1S2, MAFB, NLRP3, LGALS2, PLBD1, CD33, KLF4, FES, VCAN, CECR1, NOD2, CFP, NFKBIA, MFSD1, PYCARD, RNF130, FAM105A, DUSP6
374	6999	GSE11057_CD4_EFF_MEM_VS_PBMC_DN	0.000126534	0.00159627	0.723167	2.13683	0	175	CD79A, LYZ, NAPSB, SRGN, HLA-DOA, LRMP, PLEK, CD74, RNASE6, CRISPLD2, RGS18, HLA-DMB, ASCL2, SYK, SLC7A7, GAS7, SCPEP1, GSTP1, SLC31A2, PDLIM1, TCF4, CFD, LGALS2, ITGAX, LILRB3, CAT, DPYD, SLC15A3, SDCBP, EPB41L3, PTPRE, TM6SF1, SPI1, TNFSF13, JAK2, KIAA0513, DAPK1, BMP2K, DYSF, SNAP23, GNGT2, HVCN1, CREG1, SLC2A6, SLFN12, MS4A7, CARD9, TTYH3, BMP6, ACSL1, ARPC3, LTA4H, CECR1, MGST1, FBXL5, PLXNC…
375	335	KEGG_GRAFT_VERSUS_HOST_DISEASE	0.000161655	0.00160114	0.885798	2.13678	0	37	GZMB, HLA-DQA1, HLA-DOA, PRF1, HLA-DOB, HLA-DQB1, HLA-DPB1, HLA-DPA1, HLA-DRA, HLA-E, HLA-DMA, HLA-DMB, KLRD1, HLA-F, IFNG, CD86, IL6, HLA-B, HLA-DRB1, HLA-A, HLA-C, FASLG, CD28, IL1B, KLRC1, HLA-DRB4, TNF
376	4305	GO_POSITIVE_REGULATION_OF_CELL_ADHESION	0.000113843	0.00159627	0.685916	2.1361	0	348	CCL19, IL7R, CD3D, CD247, CCL21, SPOCK2, CXCL13, CCR7, CD6, CCL5, HLA-DQA1, ABI3BP, SFRP1, TGFBR2, CXCL12, CORO1A, RASAL3, CD3G, SLAMF1, HLA-DQB1, HLA-DPB1, ICOS, HLA-DPA1, ZAP70, PTGER4, CD36, FYN, CD74, HLA-DRA, SASH3, PPAP2B, CTLA4, CD3E, CD5, APBB1IP, CCL2, AIF1, VCAM1, HLA-E, CAV1, TEK, HLA-DMB, PTPRC, TGM2, SYK, SAA1, BTLA, IFNG, CX3CL1, CD83, FBLN2, ANXA1, CD4, ZBTB16, LYN, PDCD1, SFRP2, E…
377	7628	GSE24634_TREG_VS_TCONV_POST_DAY10_IL4_CONVERSION_DN	0.000124828	0.00159627	0.716844	2.13552	0	190	ENPP2, FGL2, FABP4, C1S, HLA-DRA, CTSC, PPAP2B, S100A9, CYP1B1, S100A8, RGL1, FGR, CCL13, C1QB, HLA-DMB, C1QA, TFPI, CD163, IDH1, SYK, GSN, ITGB2, IGSF6, LY96, SLC7A7, LILRB4, PIK3IP1, TYROBP, SCPEP1, LIPA, CD86, C1orf54, ENG, CSF1R, SLC31A2, APOC1, LPAR6, TCN2, NLRP3, MNDA, RASGRP3, PLBD1, ITGAX, CD33, CD14, CEBPA, CAT, NRP1, FUCA1, SLC15A3, C2, IFI30, CLEC10A, FPR3, MAOA, TLR1, PPFIBP2, ZNF22, …
378	10752	Liver.vs.All.test_67.ctrl_72.LFC.1.n.p.1.OR.q_val.0.1.n.0.1.Dn.main200+canonical.Cell.type.max.seed.size.50.filter.Cor.consistent.seed__T.cells	0.000165071	0.00161207	0.911564	2.13544	0	31	CCR7, CD37, ITK, GPR183, ARHGAP9, ZAP70, TRAT1, S1PR4, NCF4, PRDM1, SLC2A3, LAT, TNFRSF25, ZBED2, KLF2, IL16, HAPLN3, LAIR2, VIM, FCRL3, TC2N, HMHA1, CCR4, CD44
379	4641	GO_POSITIVE_REGULATION_OF_RESPONSE_TO_WOUNDING	0.000129584	0.00159627	0.732598	2.13531	0	152	CCL15, CCR7, CD6, CCL5, C3, IL33, TGFBR2, GBP5, FABP4, FCER1A, PLEK, PTGER4, IDO1, CD36, LTA, GPSM3, HOPX, PPAP2B, LBP, S100A9, CCL4, S100A8, PLA2G2A, CCL2, TLR7, CCL13, TLR10, CX3CL1, PLA2G7, ANXA1, IL6, FCER1G, CCR2, ETS1, MYLK, IL15, CCL8, PTGS2, TLR9, CCL3L3, JAK2, SERPINF2, CD28, CAPN3, IL1B, SELP, ANO6, LPL, ADRA2A, HBEGF, CCL18, SERPINE1, NOD2, NFE2L2, TNF, STAT5B, THBS1, RREB1, CCL4L2, CC…
380	3343	NAKAYAMA_SOFT_TISSUE_TUMORS_PCA2_DN	0.000145201	0.00159627	0.795497	2.13482	0	76	DARC, APOD, SFRP1, FABP4, SVEP1, AKR1C2, CD36, ABCA8, PPARG, PLA2G2A, CLDN5, FOSB, GPX3, FZD4, AKR1C3, PLIN1, PDK4, ADH1C, CFD, CES1, CEBPA, C1orf115, PPP1R1A, CLEC3B, MAOA, AQP7, G0S2, CASQ2, GPC3, IGF1, IFI44L, CETP, LPL, TIMP4, CA4, METTL7A, TNMD, LMOD1, RAPGEF3, SLC7A10, RBP4, ATP1A2, ACACB, GYG2, LIPE, GPD1, ANGPT1, VIPR1, ANGPTL4, ABCC6, ASPA, DUSP4, SEMA3G
381	4647	GO_CELLULAR_RESPONSE_TO_CYTOKINE_STIMULUS	0.000107319	0.00159627	0.669922	2.1346	0	552	CCL19, IL7R, CXCL9, DARC, LTB, CCL21, CXCL13, CCL15, CCR7, TNFRSF17, CCL5, CD27, IRF8, CXCR5, HLA-DQA1, CXCR3, SFRP1, CXCL12, GBP5, HCLS1, IL10RA, CORO1A, CXCR4, DCN, HLA-DQB1, HLA-DPB1, HLA-DPA1, TNFRSF13B, PTGER4, CXCL10, AIM2, CXCR6, LTA, CD74, HLA-DRA, PSMB9, IL18BP, CCL4, GBP1, CSF2RA, CCL2, TNFSF13B, IL18RAP, AIF1, SOCS2, VCAM1, IL18R1, CCR6, HLA-E, IRF1, CCL13, CCL22, CD40, TNFRSF4, HLA-F,…
382	7970	GSE3982_CTRL_VS_LPS_48H_DC_DN	0.000125439	0.00159627	0.719509	2.13444	0	181	CCL19, CCR7, CCL5, LAMP3, CD38, TRAF3IP3, APOBEC3G, SLAMF1, RUNX3, IDO1, CXCL10, AIM2, CCL4, TNFAIP3, SERPING1, SOCS2, CRISPLD2, C1QB, ALDH2, HSD11B1, TNFRSF4, RFTN1, DUSP1, SP140, ISG20, MMP7, FILIP1L, CHN1, C10orf10, HEG1, RAB8B, CES1, TNFSF14, JAK1, RND3, VAMP1, SEMA4A, P2RY6, BASP1, CYB5A, SLAMF7, MX2, TMEM176A, SERPINA1, IFI44L, RNF19B, STOM, IL2RA, ATF3, SPTLC2, CD200, PIM1, DRAM1, HBEGF, P…
383	1518	VERHAAK_AML_WITH_NPM1_MUTATED_UP	0.000127535	0.00159627	0.725939	2.13391	0	164	FCN1, FGL2, CPVL, PLEK, AKR1C2, CXCL10, AIM2, CD36, DEFB1, SEPP1, CYP1B1, CCL4, CASP1, CTSG, TNFAIP3, FGR, DPEP2, C1QB, C1QA, TNFSF10, CD163, NCF1C, TARP, ABCC4, CX3CR1, TBXAS1, SCPEP1, CD86, IL6, ETS2, HOXA5, MAFB, WARS, C11orf75, RASGRP3, LGALS2, SMPDL3A, HOXB2, LILRB3, CD14, SNCAIP, CAT, SLC15A3, EPB41L3, C2, IFI30, MCTP1, HNMT, MARCKS, FPR1, PELI1, BASP1, G0S2, HOXA10, TMEM176A, TMEM176B, SER…
384	8401	GSE3565_CTRL_VS_LPS_INJECTED_DUSP1_KO_SPLENOCYTES_UP	0.000128057	0.00159627	0.727541	2.13316	0	161	GZMK, IL7R, NKG7, CCL5, GZMB, GIMAP6, HCST, GIMAP4, PRF1, PTGER4, CXCR6, SH2D1A, CD97, IL18RAP, IL18R1, EPSTI1, PROS1, CTSW, ITGB2, IFNG, RGS1, TNFRSF1B, ANXA1, PRDM1, CX3CR1, SLC2A3, F2RL2, ZEB2, CSF1R, EMP3, CCR2, ITGAX, NRP1, VIM, TNFSF14, IL15RA, MYO1F, PTPRE, LPIN1, CCDC50, CD82, ETFB, ITGA4, SEMA4A, SLAMF7, MYLIP, LAIR1, IL2RA, ITGB1, TMEM163, FCGR2B, KCNJ8, CD44, KLRC1, ID2, B4GALT5, IKZF3…
385	7934	GSE36476_CTRL_VS_TSST_ACT_16H_MEMORY_CD4_TCELL_YOUNG_UP	0.000126279	0.00159627	0.720861	2.13225	0	177	GZMK, KLRB1, CD52, PLAC8, CD48, EVI2B, CD69, ARHGAP15, DOCK2, FAM46C, HSD17B11, CFH, PLCL2, TNFAIP3, ALOX5AP, ARL4A, C1R, FOS, EVI2A, ZFP36L2, BIN1, FHL1, ITGB2, RASGRP2, TXNIP, ANXA1, SLC2A3, PIK3IP1, PITPNC1, TSC22D3, ICAM3, S100A4, KLF2, MAPRE2, PIK3R1, DPYD, ADD3, MSRA, ARHGDIB, ITM2B, LEF1, MYO1F, JUNB, SKAP1, IL11RA, MX2, BTG1, CNN2, CCDC109B, YPEL5, EPHA4, ARHGEF6, CCNL1, SNRK, NR3C2, SUN2…
386	7553	GSE22886_NAIVE_TCELL_VS_MONOCYTE_DN	0.000124797	0.00159627	0.715222	2.13091	0	191	FGL2, CPVL, CD36, CYBB, S100A9, CASP1, KCTD12, FGR, NCF4, SYK, NCF1C, IGSF6, LY96, CD93, CTSH, TNFRSF1B, SH2B3, SLC7A7, SCPEP1, SLC31A2, AP1S2, KCNMB1, C11orf75, NLRP3, CLEC4A, MNDA, PLBD1, NPL, LILRB3, CD33, CD14, DPYD, SLC15A3, SDCBP, LAPTM5, PTPRE, IFI30, MCTP1, MARCKS, GLRX, FPR1, LAT2, SEMA4A, FCGR2A, PLAGL1, TNFSF13, NPC2, MGAT1, FEZ2, SIRPA, DAPK1, VCAN, RAB32, ATP6V0D1, ADAP2, FLVCR2, AKR…
387	10251	FGFR2_K660N_vs_controls.DMSO.500.Rescue.seq	0.000113843	0.00159627	0.683598	2.12888	0	348	ITM2A, CCL5, C3, HLA-DQA1, LAMP3, RARRES1, CST7, SEL1L3, HLA-DOA, GBP5, P2RY10, GBP4, CPVL, CXCR4, HLA-DPB1, HLA-DPA1, IDO1, CD74, HLA-DRA, TFAP2B, CFH, PSMB9, IL18BP, HOPX, LBP, S100A9, CASP1, HLA-DRB6, GBP1, S100A8, TNFSF13B, SERPING1, EPSTI1, SLPI, LUM, IFI16, IRF1, PROS1, HLA-DMB, NCF4, TGM2, TNFSF10, HLA-F, LY96, RASGRP2, ANXA1, BTN3A3, CX3CR1, FGD5, PSMB8, EGR1, HLA-B, GSTP1, GBP2, ENPP3, A…
388	8399	GSE2935_UV_INACTIVATED_VS_LIVE_SENDAI_VIRUS_INF_MACROPHAGE_DN	0.000129232	0.00159627	0.728747	2.12852	0	155	GZMK, IL7R, NKG7, CCL5, CD38, EOMES, CST7, CXCR3, HCST, GIMAP4, PRF1, SAMD3, PTGER4, CXCR6, HOPX, CASP1, CASP4, IL18RAP, IL18R1, EPSTI1, CTSW, IFNG, RGS1, ENTPD1, TNFRSF1B, ANXA1, PRDM1, F2RL2, ZEB2, CCR2, S100A4, ITGAX, IL15, NRP1, VIM, TNFSF14, PPP3CC, ADAM19, MYO1F, LPIN1, CCDC50, ITGA4, SLAMF7, MLKL, LAIR1, IL2RA, PTPN22, ITGB1, PTPN2, FCGR2B, KCNJ8, CD44, KLRC1, ID2, LPIN2, ELL2, CNOT6L, IFN…
389	10943	Liver.vs.All.test_67.ctrl_72.LFC.1.n.p.0.01.OR.q_val.0.25.n.0.5.Dn.inclusive1000+canonical.Cell.type.max.seed.size.20.sort.minus.log.p.val.filter.Cor.consistent.seed__T.cells_init.seed_Dn.SC.extended.program.pos50	0.000156789	0.00159627	0.85405	2.12826	0	46	CD52, GPR183, CXCR3, SLAMF1, CXCR4, ARHGAP30, CELF2, WIPF1, TNFAIP3, IFI16, FOS, SEMA4D, DUSP1, ANXA1, PRDM1, LSP1, CLIC3, TSC22D3, TLE4, ADA, KLF2, IL16, VIM, CD40LG, FXYD5, HLA-C, ITGB1, HMHA1, PPP2R5C, CD44, JUN, ARHGEF1, KLF6
390	6781	MODULE_108	0.000152835	0.00159627	0.835312	2.12741	0	52	CCL19, CXCL9, CCL21, CXCL13, CCL15, CXCR3, CXCL12, CXCR4, CXCL10, DEFB1, CCL4, CCL2, CXCL14, CCL13, CX3CL1, CX3CR1, CCR2, IL16, CCL8, FPR3, FPR1, CXCL11, CCL17, CCL18, CXCL2
391	6611	GNF2_HLA-C	0.000157257	0.00159627	0.854863	2.12661	0	45	CD48, RAC2, HCLS1, CORO1A, WAS, CD53, GPSM3, SASH3, INPP5D, HLA-E, IRF1, PTPRC, HLA-F, CYTIP, HLA-B, TSC22D3, CYBA, VAV1, B2M, PTPN6, LAPTM5, ARHGDIB, FXYD5, HLA-A, TAP1, HLA-C, PSMB10, SIPA1, KIAA0247, HMHA1, ELF4, LRCH4, PHF11, PSD4, TAPBP
392	9089	GSE22140_GERMFREE_VS_SPF_MOUSE_CD4_TCELL_UP	0.000125188	0.00159627	0.715134	2.12634	0	186	CXCL9, IRF8, CD69, CD7, IL10RA, PLEK, C1S, IDO1, CXCL10, VAMP5, DEFB1, GBP1, GEM, CASP4, SERPING1, IFI16, IRF1, CCL13, C1QB, TNFSF10, ZFP36, SASH1, APOBEC3F, CD86, TRIL, GBP2, SLC31A2, RARRES3, ISG20, WARS, UBE2L6, BATF, HEG1, SP110, CCL8, KLF4, LEF1, TRIM21, JUNB, TAP1, TLR1, RAB27A, IRF4, CXCL11, SOCS1, MX2, PASK, IFI44L, RNF19B, P2RY14, LCP2, KIF2A, PTPN2, PIM1, OAS2, XAF1, GCH1, PDE4DIP, B4GA…
393	8334	GSE2405_0H_VS_12H_A_PHAGOCYTOPHILUM_STIM_NEUTROPHIL_UP	0.000125612	0.00159627	0.717241	2.12629	0	180	PRKCH, NKG7, SELL, GIMAP7, CCR7, CD48, CST7, TGFBR2, CD7, RASAL3, PRF1, ST6GAL1, RUNX3, TOX2, GPR18, LY9, CCND2, EGR2, S1PR4, S1PR1, FOXO1, CTSW, BIN1, IGFLR1, TNFRSF4, RFTN1, ITGB2, RGS1, GNG2, TNFRSF1B, HLA-B, GLIPR2, KLF2, SLFN5, STAT1, ENC1, CD82, TESC, TAP1, TLR1, SEMA4A, IRF4, CNN2, SGK223, N4BP2L1, MYD88, INPP1, NOD1, CD200, HVCN1, DENND2D, XAF1, RGS19, NFKB1, GPR65, ID2, ARHGEF18, RELB, P…
394	4245	GO_POSITIVE_REGULATION_OF_LEUKOCYTE_MIGRATION	0.000138466	0.00159627	0.762679	2.12595	0	100	CCL19, CXCL9, CCL21, CXCL13, CCR7, CCL5, RAC2, CXCL12, THBS4, PTGER4, CXCL10, CD74, GPSM3, LBP, CCL4, CCL2, CXCL14, AIF1, CCR6, CX3CL1, PLA2G7, IL6, CCR2, NCKAP1L, RARRES2, CCL8, TNFSF14, ITGA4, SWAP70, CXCL11, CMKLR1, TNFRSF14, IL1B, SELP, ANO6, PDGFD, PTK2B, CXCL2, SERPINE1, GAS6, IL12A, S100A7, PLVAP, CAMK1D, TNF, THBS1, CCR1, PYCARD, CCL3, ADAM8, ADAM10, PTAFR
395	6624	GNF2_MCL1	0.000153421	0.00159627	0.83695	2.12524	0	51	SELL, EVI2B, HSD17B11, PECAM1, CYBB, CASP1, TLR8, AIF1, DPEP2, ITGB2, IGSF6, STX11, PLCB2, AP1S2, SKAP2, S100A4, CLEC4A, MNDA, PTPRE, GMIP, JUNB, RGS2, MYD88, MCL1, DAZAP2, CECR1, NOD2, FBXL5, USP3, CFP, MFSD1, CMTM6, CCR1, PYCARD, FAM105A
396	4251	GO_LYMPHOCYTE_MEDIATED_IMMUNITY	0.000137514	0.00159627	0.75688	2.12476	0	106	CD8A, IGLL1, GZMB, C3, CD27, CORO1A, SLAMF1, HLA-DQB1, C1S, CD74, IGKC, CTSC, C7, TLR8, INPP5D, SERPING1, C1R, BTN3A2, C1QB, C1QA, KLRD1, GAPT, RFTN1, CR2, CTSH, BTN3A3, FCER1G, MYO1G, SLA2, C1QC, BATF, PTPN6, IL4R, C2, HLA-DRB1, CD40LG, C6, RAB27A, SWAP70, SLAMF7, POU2F2
397	867	TAKEDA_TARGETS_OF_NUP98_HOXA9_FUSION_16D_UP	0.000128949	0.00159627	0.726719	2.12472	0	157	PPP1R16B, NAPSB, LAMP3, CD38, MAP4K1, FGL2, GPR18, IDO1, DEFB1, C5orf20, HOPX, HBB, MCOLN2, LBH, CD1C, CLECL1, GEM, ITGB7, CCR6, EPSTI1, LUM, TNFSF10, GAPT, BTLA, LSP1, KIT, PDLIM1, HOXA5, CCR2, TPSAB1, CFD, LGALS2, RAB33A, SMPDL3A, HPGD, HOXB2, CES1, CPA3, ADAM19, KIAA0748, STAT1, C15orf48, FCER2, PTGS2, GPR124, FCAR, IRF4, NCALD, SLAMF7, C20orf103, MX2, IFI44L, DENND5B, OAS2, XAF1, AHR, OPN3, A…
398	6857	MODULE_263	0.000159109	0.00159627	0.863756	2.12459	0	42	CCL19, CXCL9, CCL21, CXCL13, CCL15, CXCL12, CXCR4, CXCL10, DEFB1, CCL4, CCL2, CXCL14, CCL13, CX3CL1, IL16, CCL8, FPR1, CXCL11, CCL17, CCL18, CXCL2
399	5178	GO_POSITIVE_REGULATION_OF_DEFENSE_RESPONSE	0.000114548	0.00159627	0.684062	2.12425	0	331	CCL15, CCR7, CD6, CCL5, C3, FCN1, IL33, GBP5, FABP4, FCER1A, PTGER4, IDO1, AIM2, CD36, LTA, PLCG2, FYN, GPSM3, SH2D1A, PSMB9, LBP, S100A9, CCL4, TLR8, S100A8, PLA2G2A, CCL2, TNFAIP3, TLR7, HLA-E, IFI16, LGMN, CCL13, ICAM2, SYK, TLR10, RFTN1, ITGB2, CX3CL1, LY96, LAG3, PLA2G7, PSMB8, LYN, CTSK, CD86, TRIL, IL6, FCER1G, ICAM3, CCR2, NCR3, CLEC4A, ETS1, CYBA, VAV1, MEF2C, COLEC12, CD14, RPS6KA5, IL1…
400	2562	INFLAMMATORY_RESPONSE	0.000135281	0.00159627	0.745852	2.12342	0	121	CXCL9, LYZ, CCL21, CCR7, CCL5, CXCR4, KLRG1, CXCL10, CYBB, LBP, S100A9, CCL4, S100A8, CD97, IL18RAP, ALOX5AP, AIF1, FOS, CCL13, CCL22, CD40, CX3CL1, SELE, PLA2G7, ANXA1, CCR2, NLRP3, AOX1, NMI, C2, CD40LG, CDO1, CXCL11, GHRL, CCL3L3, IL10RB, GPR68, NOD1, CCR4, NFKB1, CXCL2, ORM2, MGLL, PARP4, TPST1
401	1537	HADDAD_T_LYMPHOCYTE_AND_NK_PROGENITOR_DN	0.00014912	0.00159627	0.814236	2.12322	0	61	IGJ, IL7R, LTB, LYZ, CCR7, IRF8, GPR183, CST7, CD7, PLEK, MS4A6A, RNASE6, CTSG, S100A8, ITGB7, LGMN, F13A1, TARP, LY86, TYROBP, CSF1R, SERPINF1, CFD, MME, NRXN2, LEF1, SPON1, G0S2, SLC2A5, VCAN
402	10318	Liver.T.cells.SABCS19.neg.setdiff	0.000125329	0.00159627	0.714564	2.12219	0	183	IL7R, KLRB1, LTB, SPOCK2, CCR7, PLAC8, CD69, ARHGAP15, GPR183, PIP, CXCR4, ICOS, PIM2, CXCL10, TSHZ2, LTA, CALML5, HBB, CCL2, TRAT1, NCF1, TNFAIP3, TNFSF13B, TNFAIP8, ARL4A, LUM, ARID5B, ZFP36L2, TNFRSF4, DUSP1, STK17B, MAF, CD83, HBA2, ANXA1, ID3, SLC2A3, PIK3IP1, CD4, TSC22D3, LPAR6, BTG2, TNFRSF25, CYSLTR1, APOE, SDCBP, KLF4, MYOM2, TBC1D4, ADAM19, CD40LG, FXYD5, JUNB, PELI1, PHACTR2, SOCS1, B…
403	10319	Liver.T.cells.SABCS19.neg	0.000125329	0.00159627	0.714564	2.12219	0	183	IL7R, KLRB1, LTB, SPOCK2, CCR7, PLAC8, CD69, ARHGAP15, GPR183, PIP, CXCR4, ICOS, PIM2, CXCL10, TSHZ2, LTA, CALML5, HBB, CCL2, TRAT1, NCF1, TNFAIP3, TNFSF13B, TNFAIP8, ARL4A, LUM, ARID5B, ZFP36L2, TNFRSF4, DUSP1, STK17B, MAF, CD83, HBA2, ANXA1, ID3, SLC2A3, PIK3IP1, CD4, TSC22D3, LPAR6, BTG2, TNFRSF25, CYSLTR1, APOE, SDCBP, KLF4, MYOM2, TBC1D4, ADAM19, CD40LG, FXYD5, JUNB, PELI1, PHACTR2, SOCS1, B…
404	10899	Liver.vs.All.test_67.ctrl_72.LFC.1.n.p.0.01.OR.q_val.0.25.n.0.5.Dn.inclusive1000+canonical.Cell.type.max.seed.size.50.sort.minus.log.p.val.filter.Cor.consistent.seed__T.cells.SC.extended.program.neg	0.000125329	0.00159627	0.714564	2.12219	0	183	IL7R, KLRB1, LTB, SPOCK2, CCR7, PLAC8, CD69, ARHGAP15, GPR183, PIP, CXCR4, ICOS, PIM2, CXCL10, TSHZ2, LTA, CALML5, HBB, CCL2, TRAT1, NCF1, TNFAIP3, TNFSF13B, TNFAIP8, ARL4A, LUM, ARID5B, ZFP36L2, TNFRSF4, DUSP1, STK17B, MAF, CD83, HBA2, ANXA1, ID3, SLC2A3, PIK3IP1, CD4, TSC22D3, LPAR6, BTG2, TNFRSF25, CYSLTR1, APOE, SDCBP, KLF4, MYOM2, TBC1D4, ADAM19, CD40LG, FXYD5, JUNB, PELI1, PHACTR2, SOCS1, B…
405	10909	Liver.vs.All.test_67.ctrl_72.LFC.1.n.p.0.01.OR.q_val.0.25.n.0.5.Dn.inclusive1000+canonical.Cell.type.max.seed.size.50.sort.minus.log.p.val.filter.Cor.consistent.seed__T.cells.SC.extended.program.neg.setdiff	0.000125329	0.00159627	0.714564	2.12219	0	183	IL7R, KLRB1, LTB, SPOCK2, CCR7, PLAC8, CD69, ARHGAP15, GPR183, PIP, CXCR4, ICOS, PIM2, CXCL10, TSHZ2, LTA, CALML5, HBB, CCL2, TRAT1, NCF1, TNFAIP3, TNFSF13B, TNFAIP8, ARL4A, LUM, ARID5B, ZFP36L2, TNFRSF4, DUSP1, STK17B, MAF, CD83, HBA2, ANXA1, ID3, SLC2A3, PIK3IP1, CD4, TSC22D3, LPAR6, BTG2, TNFRSF25, CYSLTR1, APOE, SDCBP, KLF4, MYOM2, TBC1D4, ADAM19, CD40LG, FXYD5, JUNB, PELI1, PHACTR2, SOCS1, B…
406	5945	CD8+ Tem_HPCA_2	0.00012955	0.00159627	0.728498	2.12193	0	151	GZMK, CD3D, CD2, KLRB1, CD8A, PVRIG, NKG7, GZMA, GZMB, PTPRCAP, GNLY, TRAF3IP3, CXCR3, GIMAP4, PYHIN1, CD3G, SLAMF1, PRF1, ZAP70, KLRG1, CXCR6, SH2D1A, CD3E, IL18RAP, GZMH, PSTPIP1, PTPRC, KLRD1, IFNG, PTGDR, LAG3, CX3CR1, PDCD1, PRDM8, NCR3, HLA-A, FASLG, GPR68, CD8B, PPP2R5C, RBL2, IL12RB1, GPR65, IKZF3, CD160, ARHGEF1, CASP8, CDC14A, SIT1, SLC38A1, PTPN4, POLG
407	7547	GSE22886_DC_VS_MONOCYTE_DN	0.000125188	0.00159627	0.713456	2.12135	0	186	SELL, CD37, CD48, FCN1, CORO1A, HSD17B11, FYN, GPSM3, S100A9, CASP1, BCL11A, CD97, CRISPLD2, FOS, IRF1, SEMA4D, ICAM2, PSTPIP1, TNFSF10, PNOC, HLA-F, ZFP36, NCF1C, DUSP1, PIK3CD, CD93, TNFRSF1B, SLC7A7, BTN3A3, CX3CR1, LYN, TSC22D3, GBP2, AP1S2, BTN3A1, MYCBP2, CFD, SMPDL3A, KLF2, LILRB3, CD14, RPS6KA5, STK10, SP110, IL15, KLF4, MYO1F, NAALADL1, PID1, FPR1, PELI1, TESC, LAT2, CRLF3, RAB27A, ITGA4…
408	2673	RESPONSE_TO_WOUNDING	0.000126534	0.00159627	0.718225	2.12117	0	173	CXCL9, LYZ, CCL21, CCR7, CCL5, CXCR4, KLRG1, CXCL10, WAS, CD36, CYBB, LBP, S100A9, CCL4, S100A8, CD97, IL18RAP, ALOX5AP, AIF1, FOS, PROS1, CCL13, CCL22, CD40, TFPI, VWF, F13A1, CX3CL1, ENTPD1, SELE, PLA2G7, ANXA1, CX3CR1, F2RL2, CCR2, NLRP3, AOX1, LYVE1, ACVRL1, NMI, C2, CD40LG, CDO1, CTGF, CXCL11, GHRL, CCL3L3, IL10RB, GPR68, NOD1, CCR4, NFKB1, CXCL2, ORM2, F10, SERPINE1, MGLL, PARP4, TPST1
409	5165	GO_T_CELL_DIFFERENTIATION	0.000135263	0.00159627	0.747305	2.121	0	117	IL7R, CD3D, CD8A, CCR7, ITK, BCL11B, EOMES, DOCK2, ZAP70, PTGER4, CD74, LY9, CD3E, IL18R1, IRF1, ZFP36L2, PTPRC, SYK, IFNG, PIK3CD, ANXA1, CD4, KIT, EGR1, IL6, FCER1G, MAFB, THEMIS, BATF, VAV1, LEPR, B2M, IL15, LCK, LEF1, SEMA4A, IRF4, CDK6, LEP, PTPN22, CD28, PTPN2, IL7, ITPKB, RELB, CARD11, ZFP36L1, RPL22, PPP3CB, STAT5B
410	6041	Memory B-cells_BLUEPRINT_2	0.000150038	0.00159627	0.816865	2.12054	0	59	CD79A, PRKCB, CD79B, CD19, TNFRSF17, CD37, VPREB3, TNFRSF13B, CCR6, FMO1, PNOC, BLK, SP140, LY86, SPIB, CD72, SYPL1, CAPN3, KCNA5
411	10131	GSE41176_UNSTIM_VS_ANTI_IGM_STIM_BCELL_1H_DN	0.000125047	0.00159627	0.712284	2.1196	0	187	CXCL9, CD52, EVI2B, FGL2, DOCK2, HLA-DPB1, CXCL10, HSD17B11, CELF2, CD36, PECAM1, VAMP5, PSMB9, RNASE6, RASSF2, IFI16, HLA-DMA, EVI2A, ICAM2, ALDH2, TNFSF10, ALOX5, GSN, LSP1, C7orf23, CD86, C1orf54, CSF1R, SLC31A2, IFFO1, NCKAP1L, MNDA, LAP3, RPL21, FUCA1, MSRA, MYO1F, STAT1, FPR3, TAP1, CXCL11, FCGR1B, ST8SIA4, JAK2, NPC2, HHEX, KIAA0513, CCDC109B, PCCA, BMP2K, KLF11, MYD88, RPS29, ARNTL, GRN, …
412	7550	GSE22886_NAIVE_TCELL_VS_DC_UP	0.000125282	0.00159627	0.712414	2.11914	0	188	CD3D, PRKCH, CD247, SELL, CCR7, CD6, CD37, ARHGAP15, PTPRCAP, BCL11B, TRAF3IP3, ACAP1, CD3G, FAIM3, GPR18, GPSM3, PLCL2, CD3E, ITGB7, SEMA4D, ICAM2, BIN1, LIME1, HLA-F, IL32, PIK3IP1, TSC22D3, DGKA, RARRES3, ISG20, NELL2, BTN3A1, MYCBP2, GYPC, SIDT1, ABLIM1, KLF2, MAPRE2, SP110, RPL21, EEF1B2, ADD3, PPP3CC, LEF1, SKAP1, ITGA4, KIAA0922, RPL26, BTG1, EEF1G, MYLIP, IPCEF1, PCSK7, RPS29, RBL2, SNRK,…
413	5069	GO_POSITIVE_REGULATION_OF_INFLAMMATORY_RESPONSE	0.000137798	0.00159627	0.755926	2.11868	0	105	CCL15, CCR7, CD6, CCL5, C3, IL33, GBP5, FABP4, FCER1A, PTGER4, IDO1, LTA, GPSM3, LBP, S100A9, CCL4, S100A8, PLA2G2A, CCL2, TLR7, CCL13, TLR10, CX3CL1, PLA2G7, IL6, FCER1G, CCR2, ETS1, IL15, CCL8, PTGS2, TLR9, CCL3L3, JAK2, CD28, IL1B, LPL, CCL18, SERPINE1, NOD2, TNF, STAT5B, CCL4L2, CCL3, ADAM8, PDE2A, IL6ST, OSMR, OSM, CD47, TNFRSF1A, CCL23, TNIP1, VAMP7, XCL1, CCL3L1
414	2973	HALLMARK_TNFA_SIGNALING_VIA_NFKB	0.000124611	0.00159627	0.71051	2.11856	0	192	IL7R, CCL5, CD69, GPR183, PLEK, PTGER4, CXCL10, PPAP2B, CCL4, KYNU, EGR2, CCL2, GEM, TNFAIP3, TNFAIP8, FOS, IRF1, FOSB, ZFP36, DUSP1, CD83, PDE4B, SLC2A3, EGR1, IL6, KLF9, SGK1, ETS2, BTG2, LITAF, KLF2, MAFF, KLF4, TSC22D1, IL15RA, MSC, PTPRE, MARCKS, JUNB, CYR61, TAP1, PTGS2, TRAF1, G0S2, CXCL11, EDN1, BIRC3, BTG1, MAP3K8, RNF19B, ATF3, EHD1, IL1B, STAT5A, TNC, RCAN1, ABCA1, GCH1, TANK, SAT1, TN…
415	10046	GSE43863_NAIVE_VS_MEMORY_TH1_CD4_TCELL_D150_LCMV_UP	0.000129971	0.00159627	0.728172	2.11698	0	148	GIMAP5, GBP5, CILP, SPARCL1, IDO1, CXCL10, AIM2, CD74, PSMB9, HLA-DRB6, GBP1, CCL2, TNFSF13B, EPSTI1, FGD2, IRF1, HLA-DMB, SLCO2B1, MAF, C13orf15, GBP2, ENPP3, RARRES3, FMO3, ISG20, PLA1A, PCDH18, WARS, UBE2L6, ELF5, KLF2, SP110, CCL8, NLRC5, IL15RA, IFI30, ENC1, TRIM21, TAP1, CXCL11, NCALD, KRT86, ATF3, LCP2, VCAN, TNC, GCH1, MCL1, LPIN2, RTP4, STK40, PARP14, PSME2, GSTK1, KLHL29
416	9471	GSE23568_ID3_TRANSDUCED_VS_ID3_KO_CD8_TCELL_DN	0.000125188	0.00159627	0.71133	2.11688	0	189	IL7R, ITM2A, CD19, SELL, CCR7, CD6, CXCR5, HLA-DQA1, IL10RA, ITM2C, FAM46C, HSD17B11, MS4A6A, VAMP5, IGKC, PSMB9, LBP, CASP1, APBB1IP, HBB, CD97, CASP4, RASSF2, IL18R1, CCR6, ZFP36L2, BIN1, TNFRSF4, BLK, ZFP36, DUSP1, CR2, CD83, CTSH, PDE4B, CYTIP, CD4, HLA-B, TMEM71, ANTXR2, DGKA, MYCBP2, SKAP2, ETS1, IL16, B2M, NRP1, ITM2B, CDC42SE2, TAP1, FASLG, CD28, ITGB1, EPB41L2, MCL1, ORMDL3, ZBTB20, PJA1…
417	5043	GO_RESPONSE_TO_CYTOKINE	0.000105865	0.00159627	0.660732	2.1167	0	654	CCL19, IL7R, CXCL9, DARC, LTB, CCL21, UBD, CXCL13, CCL15, CCR7, TNFRSF17, CCL5, CD27, IRF8, CXCR5, HLA-DQA1, LAMP3, CD38, CXCR3, SFRP1, CXCL12, GBP5, HCLS1, IL10RA, CORO1A, CXCR4, DCN, HLA-DQB1, HLA-DPB1, HLA-DPA1, TNFRSF13B, PTGER4, CXCL10, AIM2, CXCR6, LTA, CD74, HLA-DRA, PSMB9, IL18BP, CCL4, KYNU, GBP1, CSF2RA, CCL2, TNFSF13B, IL18RAP, AIF1, SOCS2, VCAM1, IL18R1, CCR6, HLA-E, FOS, IRF1, CCL13,…
418	517	PID_CD8_TCR_DOWNSTREAM_PATHWAY	0.000149098	0.00159627	0.810524	2.1165	0	62	CD3D, PRKCB, CD247, CD8A, GZMB, STAT4, EOMES, CD3G, PRF1, PTPN7, CD3E, FOS, TNFRSF4, IFNG, EGR1, B2M, IL2RG, JUNB, HLA-A, MAPK1, FASLG, PRKCA, IL2RA, CD8B, TNFRSF9, IFNAR1, IFNAR2, JUN, TNF, PPP3CB
419	9479	GSE32164_ALTERNATIVELY_ACT_M2_VS_CMYC_INHIBITED_MACROPHAGE_UP	0.000125188	0.00159627	0.710915	2.11565	0	189	IGJ, CD79A, CD2, LTB, CD6, CCL5, HLA-DQA1, RAC2, CXCR3, RASSF5, GIMAP4, PRF1, ITM2C, KLRG1, FAM46C, HSD17B11, VAMP5, IGKC, HOPX, CASP1, HBB, WIPF1, IL18RAP, S1PR4, SOCS2, KCTD12, HLA-DMB, NCF4, OBFC2A, TNFRSF4, SYK, ITGB2, IFNG, HBA2, ENTPD1, CTSH, ANXA1, CD4, HLA-B, CSF1R, ANTXR2, CCR2, PLBD1, CYBA, IL16, CD72, APOE, MPEG1, HLA-DRB1, SFT2D1, CDC42SE2, PLIN2, LMO2, CD82, TAP1, DOK2, FASLG, CD28, …
420	4479	GO_REGULATION_OF_T_CELL_PROLIFERATION	0.000132732	0.00159627	0.73497	2.11549	0	132	CCL19, CD6, CCL5, RAC2, CORO1A, RASAL3, SLAMF1, HLA-DPB1, HLA-DPA1, ZAP70, IDO1, SASH3, CD3E, AIF1, VCAM1, HLA-E, IRF1, HLA-DMB, PTPRC, SYK, IFNG, ANXA1, CD4, CD86, IL6, CCR2, PRNP, NCKAP1L, IL15, PTPN6, HLA-DRB1, CD40LG, HLA-A, PELI1, LEP, KIAA0922, TNFRSF14, IGF1, IL2RA, ERBB2, CD28, IL1B, NCK1, IL12RB1, RLTPR, HLA-DRB4, IL12A, CARD11, PNP, CASP3, GPAM, STAT5B, PYCARD, CLEC4G, PDCD1LG2, CTNNB1,…
421	6814	MODULE_165	0.000145518	0.00159627	0.791285	2.11512	0	74	CCL19, GZMK, CXCL9, CD247, HMGCS2, NKG7, CD27, IRF8, FCN1, RAC2, LRMP, POU2AF1, PLEK, CXCL10, TSPAN8, DEFB1, ITGB7, SEMA4D, NCF4, NCF1C, PLA2G7, LYN, LIPA, ETS2, MNDA, PLIN2, TLR1, PTGS2, SPI1, GPX2, LCP2, S100P
422	4154	GO_POSITIVE_REGULATION_OF_LEUKOCYTE_DIFFERENTIATION	0.000135281	0.00159627	0.742131	2.11283	0	121	CCL19, IL7R, CCL5, CD27, TGFBR2, HCLS1, ZAP70, CD74, SASH3, INPP5D, FOS, SYK, IFNG, CD83, ANXA1, PRDM1, ZBTB16, CD86, IL6, CSF1R, ADA, NCKAP1L, NLRP3, IL15, LEF1, IL4R, KIAA0748, TESC, GPR68, PRKCA, IL2RA, IL1B, IL7, AXL, BTK, HLX, IL12RB1, ID2, ITPKB, RLTPR, GAS6, JUN, IL12A, ATP11C, PNP, TNF, RB1, CASP8, TMEM64, RASGRP1, STAT5B, TM7SF4, CCR1, IL34, TRIB1, XBP1, PPP2R3C, ADAM8, OGT, PCID2, KLF10…
423	5909	CD4+ Tem_HPCA_2	0.000153941	0.00159627	0.835316	2.11274	0	50	GZMK, KLRB1, CD6, CD48, ARHGAP15, LTA, CTLA4, CD5, TRAT1, ITGB7, CCR6, UBASH3A, TNFRSF4, SAMSN1, PDCD1, CCR2, CD40LG, CD28, CCR4
424	4071	GO_CYTOKINE_PRODUCTION	0.000137798	0.00159627	0.753763	2.11261	0	105	CCL19, CCR7, ITK, EOMES, CXCR3, GBP5, FABP4, SLAMF1, IDO1, AIM2, CD36, S100A9, CASP1, S100A8, BTN3A2, RFTN1, MAF, PIK3CD, CD4, LYN, KIT, C13orf15, LIPA, BTN3A1, NLRP3, BATF, HEG1, HIF1A, PTGS2, PCSK5, TLR9, LEP, LCP2, CD28, IL1B, NOD1, MR1, ABCA1, IFNAR1, TXK, GAS6, NOD2, CD226, PNP, RASGRP1, RBPJ, GPAM, NOTCH1
425	7593	GSE24142_EARLY_THYMIC_PROGENITOR_VS_DN2_THYMOCYTE_UP	0.000125329	0.00159627	0.710783	2.11249	0	185	CD52, CCL5, FGL2, CXCR3, TGFBR2, CD7, IQGAP2, PLEK, FYN, LBP, BCL11A, NCF1, GEM, IL18RAP, IL18R1, KCTD12, RGS18, CD34, KLRD1, SAMSN1, SASH1, ITGB2, KRT7, RGS1, GLIPR1, ENTPD1, ANXA1, LY86, TYROBP, LYN, CD86, CSF1R, ANTXR2, CCR2, SKAP2, S100A4, ITGAX, LITAF, MEF2C, CD33, TNFSF14, TSC22D1, RGS10, PTPRE, LMO2, FES, SWAP70, FCGR2A, IL10RB, FASLG, HHEX, SIRPA, CD68, RAB32, UBL3, BTK, APP, MAN2B1, CD44…
426	4678	GO_REGULATION_OF_B_CELL_ACTIVATION	0.000139256	0.00159627	0.7616	2.11237	0	96	IGLL1, MZB1, CD27, TBC1D10C, BANK1, CD38, GPR183, SFRP1, TNFRSF13B, ZAP70, CD74, SASH3, IGKC, CTLA4, INPP5D, TNFAIP3, TNFSF13B, CD40, PTPRC, TNFRSF4, SAMSN1, SYK, IFNG, PRDM1, LYN, IL6, SLA2, ADA, NCKAP1L, MNDA, MEF2C, PTPN6, PELI1, TNFSF13, CD28, IL7, BTK, AHR, ID2, IKZF3, NOD2, CARD11, CD300A, ATP11C, CASP3, STAT5B, XBP1, PPP2R3C
427	5870	B-cells_NOVERSHTERN_3	0.000153421	0.00159627	0.831863	2.11232	0	51	CD79A, CD79B, CD19, TNFRSF17, CD37, CXCR5, HLA-DOA, VPREB3, GPR18, CD53, TCL1A, PNOC, BLK, SP140, LY86, SPIB, CD72, SYPL1, POU2F2, IKZF3, STAP1, CD22
428	9349	GSE21063_WT_VS_NFATC1_KO_3H_ANTI_IGM_STIM_BCELL_DN	0.000125329	0.00159627	0.711042	2.11173	0	183	CXCL9, CD52, UBD, CCL5, C3, IRF8, ARHGAP15, FGL2, CST7, ACSL5, GBP4, KLHL6, CD74, DNASE1L3, HLA-DRA, PSMB9, IL18BP, HOPX, CASP1, CH25H, IL18RAP, HLA-E, IRF1, DOCK10, TNFSF10, ABCC4, LY86, PSMB8, PLBD1, ITGAX, LAP3, ZNF518B, NAAA, IL2RG, IL15RA, IFI30, TRIM21, C15orf48, TAP1, ANKRD43, SEMA4A, EDN1, CCL17, KIAA0922, PSMB10, DUSP10, PCCA, LPL, AXL, DRAM1, SOD2, ARHGAP31, PTK2B, ACOT9, STK40, TMEM154…
429	9091	GSE22196_HEALTHY_VS_OBESE_MOUSE_SKIN_GAMMADELTA_TCELL_UP	0.000125047	0.00159627	0.709324	2.11079	0	187	CXCL9, CD38, FGL2, APOBEC3G, LRMP, IL10RA, SLAMF1, ST6GAL1, C1S, IDO1, CXCL10, PLCG2, SASH3, VAMP5, CFH, PSMB9, CTSC, PPAP2B, GBP1, SERPING1, IRF1, C1QB, HLA-DMB, PSTPIP1, TGM2, HSD11B1, TNFSF10, BTN3A3, GBP2, SLC31A2, RARRES3, WARS, UBE2L6, ST3GAL5, TBC1D2B, CD33, SLC1A3, SP110, ITM2B, TRANK1, C2, TAP1, PPFIBP2, CXCL11, SOCS1, TMEM109, KIAA0922, PSMB10, IFI44L, ZNF274, MGAT1, STOM, N4BP2L1, P2RY…
430	8914	GSE18281_CORTICAL_VS_MEDULLARY_THYMOCYTE_UP	0.000125329	0.00159627	0.710424	2.11068	0	184	CCL5, C3, MAL, GBP4, CXCL10, CD74, CCND2, IL18BP, CTSC, CH25H, CASP4, PARM1, HLA-E, SLPI, C1R, FOS, IRF1, CCL13, TGM2, TNFSF10, SAA1, TNFRSF1B, PSMB8, EGR1, HLA-B, GBP2, ISG20, WARS, RASD1, CYBA, ARHGEF3, CD14, B2M, NMI, MPEG1, STAT1, GLRX, TRIM21, PELI1, LCN2, TAP1, PTGS2, HLA-C, AQP1, PSMB10, MX2, JAK2, RNF19B, NPC2, ZNF274, PTPN22, ATF3, MYD88, FAM3D, GCH1, AXL, BTK, SLFN12, HBEGF, PPA1, CXCL2…
431	5131	GO_POSITIVE_REGULATION_OF_LEUKOCYTE_CHEMOTAXIS	0.000145243	0.00159627	0.787981	2.11058	0	75	CCL19, CXCL9, CCL21, CXCL13, CCR7, CCL5, RAC2, CXCL12, THBS4, CXCL10, CD74, GPSM3, LBP, CCL4, CCL2, CXCL14, AIF1, CCR6, CX3CL1, PLA2G7, IL6, CCR2, NCKAP1L, RARRES2, TNFSF14, SWAP70, CXCL11, CMKLR1, IL1B, ANO6, PTK2B, CXCL2, SERPINE1, GAS6, IL12A, S100A7, CAMK1D
432	291	KEGG_CHEMOKINE_SIGNALING_PATHWAY	0.000126024	0.00159627	0.712676	2.11042	0	178	CCL19, CXCL9, PRKCB, CCL21, CXCL13, CCL15, CCR7, CCL5, ITK, CXCR5, RAC2, CXCR3, DOCK2, CXCL12, CXCR4, CXCL10, WAS, CXCR6, CCL4, CCL2, CXCL14, NCF1, CCR6, FGR, GNG11, ELMO1, CCL13, CCL22, CX3CL1, PIK3CD, RASGRP2, GNG2, CX3CR1, LYN, PLCB2, CCR2, ADCY4, VAV1, PIK3R1, CCL8, STAT1, MAPK1, CXCL11, CCL3L3, CCL17, JAK2, GNGT2, GNG7, GRK5, CCR4, NFKB1, CCL18, PTK2B, CXCL2, TIAM1, GNG10, GNG12, PLCB1, NFKB…
433	4009	GO_LEUKOCYTE_MEDIATED_IMMUNITY	0.000131666	0.00159627	0.730036	2.11013	0	140	CD8A, IGLL1, GZMB, C3, CD27, CORO1A, SLAMF1, HLA-DQB1, C1S, CD74, IGKC, CTSC, C7, TLR8, CTSG, INPP5D, SERPING1, C1R, BTN3A2, C1QB, C1QA, KLRD1, GAPT, RFTN1, CR2, PIK3CD, CTSH, BTN3A3, LYN, KIT, IL6, FCER1G, MYO1G, SLA2, LAT, C1QC, BATF, PTPN6, IL4R, C2, HLA-DRB1, CD40LG, C6, LAT2, RAB27A, SWAP70, SLAMF7, SNAP23, POU2F2, CFI, HLA-DRB4, ANXA3, RASGRP1, CR1, CCL3, BCL10, ERCC1, JAG1, RNF168, CXCL6, …
434	447	PID_TCR_PATHWAY	0.000149098	0.00159627	0.808058	2.11006	0	62	CD3D, PRKCB, CD247, ITK, MAP4K1, RASSF5, CD3G, ZAP70, WAS, FYN, HLA-DRA, CD3E, INPP5D, PTPRC, PAG1, RASGRP2, CD4, CD86, SLA2, LAT, VAV1, PTPN6, LCK, TRPV6, HLA-DRB1, MAP3K8, PRKCA, LCP2, CD28, NCK1, CARD11, ORAI1, RASGRP1, CSK, GRAP2, SOS1, PTEN, BCL10
435	323	KEGG_TYPE_I_DIABETES_MELLITUS	0.000160128	0.00159627	0.865452	2.10996	0	40	GZMB, HLA-DQA1, HLA-DOA, PRF1, HLA-DOB, HLA-DQB1, HLA-DPB1, HLA-DPA1, LTA, HLA-DRA, HLA-E, HLA-DMA, HLA-DMB, HLA-F, IFNG, CD86, HLA-B, HLA-DRB1, HLA-A, HLA-C, FASLG, CD28, IL1B, HLA-DRB4, IL12A, TNF
436	10311	Liver.T.cells.SABCS19.pos.intersect	0.000159566	0.00159627	0.861735	2.1092	0	41	GZMK, NKG7, CCL5, GNLY, EOMES, CST7, PLEK, CCL4, WIPF1, VCAM1, GZMH, FGR, BTN3A2, KLRD1, MATK, IFNG, PTGDR, CX3CR1, ZEB2, LITAF, PATL2, KLRF1, CD8B, LYAR, DUSP2, CCL3, TPST2, DTHD1, FCRL6
437	10903	Liver.vs.All.test_67.ctrl_72.LFC.1.n.p.0.01.OR.q_val.0.25.n.0.5.Dn.inclusive1000+canonical.Cell.type.max.seed.size.50.sort.minus.log.p.val.filter.Cor.consistent.seed__T.cells.SC.extended.program.pos.intersect	0.000159566	0.00159627	0.861735	2.1092	0	41	GZMK, NKG7, CCL5, GNLY, EOMES, CST7, PLEK, CCL4, WIPF1, VCAM1, GZMH, FGR, BTN3A2, KLRD1, MATK, IFNG, PTGDR, CX3CR1, ZEB2, LITAF, PATL2, KLRF1, CD8B, LYAR, DUSP2, CCL3, TPST2, DTHD1, FCRL6
438	7118	GSE1432_CTRL_VS_IFNG_6H_MICROGLIA_DN	0.000125329	0.00159627	0.709625	2.10904	0	185	CXCL9, GIMAP5, APOBEC3G, PLEK, C1S, IDO1, CXCL10, CD53, HLA-DRA, VAMP5, PSMB9, GBP1, CASP4, SERPING1, HLA-E, IRF1, TNFSF10, HLA-F, RFTN1, SP140, IL32, STX11, PSMB8, LYN, GBP2, RARRES3, ISG20, WARS, C11orf75, LITAF, LAP3, HEG1, PDGFRA, CES1, SP110, IL15, CCL8, IL15RA, NMI, STAT1, RALB, JUNB, TAP1, RAB27A, CXCL11, FCGR1B, SOCS1, EDN1, SLAMF7, JAK2, IFI44L, RNF19B, STOM, CCDC109B, P2RY14, LCP2, KIF2…
439	1555	ZHAN_MULTIPLE_MYELOMA_DN	0.000160154	0.00159627	0.866701	2.10873	0	39	LYZ, CD27, ALDH1A1, CXCL12, RNASE6, S100A9, AIF1, VCAM1, LST1, SYK, ITGB2, CTSH, PLA2G7, LIPA, APOC1, SMPDL3A, DPYSL2, CD72, APOE, HNMT, LCN2, COL1A2, HHEX, CD99
440	4477	GO_REGULATION_OF_LYMPHOCYTE_DIFFERENTIATION	0.000134391	0.00159627	0.738702	2.10824	0	123	CCL19, IL7R, CD2, CD27, SFRP1, TGFBR2, HLA-DOA, ZAP70, CD74, SASH3, CTLA4, INPP5D, IRF1, SYK, IFNG, CD83, ANXA1, PRDM1, ZBTB16, CD86, IL6, ADA, NCKAP1L, NLRP3, IL15, PTPN6, IL4R, KIAA0748, IRF4, KIAA0922, IL2RA, ERBB2, CD28, IL1B, PTPN2, IL7, AXL, BTK, HLX, IL12RB1, ID2, ITPKB, IKZF3, RLTPR, GAS6, IL12A, CARD11, CYP26B1, ATP11C, PNP, RASGRP1, STAT5B, XBP1, PPP2R3C, ADAM8, SOS1, PCID2, CD46, FAS, …
441	10753	Liver.vs.All.test_67.ctrl_72.LFC.1.n.p.1.OR.q_val.0.1.n.0.1.Dn.main200+canonical.Cell.type.max.seed.size.50.filter.Cor.consistent.seed__T.cells.SC.extended.program.pos	0.000142776	0.00159627	0.774902	2.10796	0	83	IL7R, LTB, SELL, CCR7, CD69, BCL11B, GPR183, CXCR4, TSHZ2, TRAT1, C1orf162, ARL4A, FOS, ZFP36L2, FOSB, DUSP1, STK17B, ID3, SLC2A3, PIK3IP1, CD4, TSC22D3, SGK1, LPAR6, TNFRSF25, CYSLTR1, KLF2, KLF4, TAGAP, CD40LG, FXYD5, JUNB, SOCS1, BIRC3, BTG1, PASK, IL2RA, FXYD1, YPEL5, RPS29, RGS16, SOCS3, JUN, LDHB, PPP1CB
442	6983	GSE10325_LUPUS_BCELL_VS_LUPUS_MYELOID_UP	0.000126534	0.00159627	0.713244	2.10751	0	175	IGJ, CD79A, ITM2A, CD79B, CD19, IGLL3P, PPP1R16B, CD69, PTPRCAP, BANK1, SEL1L3, VPREB3, POU2AF1, ST6GAL1, FAIM3, ITM2C, PIM2, IGKC, LY9, BCL11A, LBH, S1PR1, FOXO1, ARID5B, TCL1A, PNOC, SP140, FAM30A, C7orf23, AKR1B1, PDLIM1, SPIB, SIDT1, RASGRP3, TCF4, ABLIM1, PKIA, CD72, IL2RG, EEF1B2, PPP3CC, ADAM19, TLE1, BACH2, GSPT2, SKAP1, ATP2A3, IRF4, ODC1, ISCU, ZCCHC11, GNG7, ATF7IP2, RPL10A, SYNE2, PJA…
443	9535	GSE32986_CURDLAN_HIGHDOSE_VS_GMCSF_AND_CURDLAN_HIGHDOSE_STIM_DC_DN	0.000125612	0.00159627	0.710835	2.1073	0	180	CCR7, CD69, IL10RA, PTGER4, CXCL10, CCL4, BCL11A, GEM, CASP4, TNFAIP3, HERPUD1, IRF1, CCL22, NCF4, CD40, SAMSN1, ZFP36, FNBP1, DUSP1, CD83, TNFRSF1B, STX11, PRDM1, PDE4B, EGR1, CD86, HLA-B, SLC31A2, ETS2, NFKBIZ, FILIP1L, NLRP3, RARRES2, MAFF, PTPN6, TAGAP, GPR132, RASSF4, HLA-DRB1, JUNB, PTGS2, TRAF1, PPFIBP2, SWAP70, BIRC3, JAK2, RNF19B, LCP2, EHD1, IL1B, STAT5A, PLEKHO2, PIM1, RCAN1, EML4, SPN…
444	7027	GSE12366_GC_VS_NAIVE_BCELL_DN	0.0001276	0.00159627	0.715481	2.10663	0	168	SELL, CD69, ARHGAP15, GPR183, TGFBR2, PECAM1, SPRY1, PSMB9, CASP1, CCR6, ABCB1, IFI16, BTN3A2, DOCK10, PSTPIP1, LYL1, GAPT, BTLA, DUSP1, CD83, TXNIP, BTN3A3, PDE4B, RAB37, PLCB2, ANTXR2, DGKA, BTN3A1, EMP3, KLF2, IL16, CD72, RPS6KA5, PATL2, ITM2B, MYO1F, PLEKHO1, STAT1, ENC1, YPEL2, CCDC50, FAM159A, FXYD5, HLA-A, JAM3, FCER2, MSN, ZNF274, HHEX, LAIR1, N4BP2L1, RBMS1, ADAM28, OPN3, MAN2B1, TRIM38,…
445	8123	GSE7460_TCONV_VS_TREG_THYMUS_DN	0.000125345	0.00159627	0.709823	2.1065	0	182	NKG7, CCL5, GZMB, CD38, EOMES, SRGN, FGL2, CXCR3, GBP4, ICOS, KLRG1, PTGER4, CXCR6, CTLA4, CASP4, SOCS2, IL18R1, CCR6, FAM129A, NCF4, CD40, TNFRSF4, RGS1, MAF, CD83, TNFRSF1B, STX11, PRDM1, TMEM140, PPAP2A, HLA-B, KLF9, PRNP, S100A4, RAB8B, MAPRE2, NRP1, NTN4, TNFSF14, ADAM19, LIMA1, WLS, PDZK1IP1, ODC1, IL10RB, PLAGL1, TMEM176B, SNX3, MAP3K8, CCDC109B, IL2RA, ITGB1, PIM1, GCH1, FCGR2B, TNFRSF9, …
446	6044	Memory B-cells_HPCA_2	0.000163292	0.00160245	0.886334	2.10607	0	34	CD79A, PRKCB, CD79B, CD19, TNFRSF17, CD37, VPREB3, TNFRSF13B, FMO1, PNOC, BLK, SP140, LY86, SPIB, CD72
447	7494	GSE20715_0H_VS_48H_OZONE_LUNG_UP	0.000125329	0.00159627	0.708568	2.1059	0	185	CD79A, PRKCB, CD79B, CD52, CD19, CCL5, CD37, IRF8, EVI2B, SRGN, GIMAP4, LRMP, CXCR4, AKNA, MS4A6A, TSPAN8, CD97, GNG11, PSTPIP1, PTPRC, LYL1, TNFSF10, FHL1, CR2, PRDM1, LY86, LRRC26, APLNR, MYO1G, SLC40A1, CLEC14A, CCR2, ELF5, CMTM7, IL2RG, ARHGDIB, NMI, PTPRE, LMO2, MAOA, PITPNM1, KIAA0922, PLAGL1, MICAL1, LIMCH1, CNN2, MYLIP, PCCA, PTPN22, RGS2, YPEL5, PXMP4, PTPRO, SQRDL, IFNAR1, RPS6KA2, SESN…
448	6042	Memory B-cells_BLUEPRINT_3	0.000149031	0.00159627	0.804898	2.10574	0	63	CD79A, PRKCB, CD79B, CD19, CD37, VPREB3, TNFRSF13B, CD1C, CCR6, FMO1, PNOC, BLK, SP140, LY86, SPIB, CD72, CASQ2, SELP
449	9980	GSE42021_TCONV_PLN_VS_CD24HI_TCONV_THYMUS_UP	0.000125329	0.00159627	0.70822	2.10413	0	184	C3, IRF8, CD38, ACSL5, C1S, IDO1, CD74, CFH, PSMB9, CTSC, CASP1, GBP1, HLA-E, ARID5B, IRF1, BTN3A2, CD40, TGM2, IGFLR1, HLA-F, ZFP36, TNFRSF1B, BTN3A3, TMEM140, PSMB8, GBP2, RARRES3, ISG20, BTN3A1, ID1, WARS, UBE2L6, LAP3, HEG1, MAFF, DPYD, SLC15A3, KLF4, ITM2B, IL15RA, NMI, BATF3, IFI30, TAP1, LXN, RAB27A, ZNF22, CXCL11, SOCS1, PSMB10, ST8SIA4, JAK2, DUSP10, RNF19B, DSCR3, ATF3, KIF2A, RBMS1, AS…
450	2719	G_PROTEIN_COUPLED_RECEPTOR_BINDING	0.000153421	0.00159627	0.828581	2.10399	0	51	CCL19, CXCL9, CCL21, CXCL13, CCL15, CCL5, CXCL12, CXCL10, CCL4, CCL2, CXCL14, CCL13, CCL22, SAA1, CX3CL1, CCR2, CCL8, CXCL11, GHRL, CCL17, CCL18, CXCL2
451	6064	Monocytes_NOVERSHTERN_1	0.000141683	0.00159627	0.769052	2.10387	0	86	FCN1, FCER1A, MS4A6A, CYBB, TLR8, AIF1, TLR7, FGR, DPEP2, LST1, NCF4, PSTPIP1, LYL1, CD163, F13A1, CD93, ANXA1, LY86, CX3CR1, CD4, KCNMB1, CCR2, CLEC4A, MNDA, LILRB3, CD33, MYO1F, CLEC10A, CLEC3B, FCAR, DOK2, GIT2, CAPN3, BTK, ATG3, STAB1, RGS19, LILRA5, FBXL5, PADI4, CFP, ASGR2, CSF3R, P2RY13, MS4A4A, PPM1F, PTEN, TSPO, AHNAK, ANKS1A, PILRA, LILRB1, RNASE2, ACAP2, HK3
452	3724	GO_MYELOID_LEUKOCYTE_MIGRATION	0.000140805	0.00159627	0.76462	2.102	0	89	CCL19, CCL21, CCL15, CCR7, CCL5, AMICA1, FOLR2, S100A9, CCL4, S100A8, CCL2, CCL13, CCL22, SYK, SAA1, ITGB2, IFNG, CX3CL1, PIK3CD, ANXA1, PDE4B, CX3CR1, KIT, IL6, FCER1G, NCKAP1L, VAV1, CCL8, EDNRB, EDN1, CCL3L3, CCL17, IL1B, PTPRO, CCL18, PDE4D
453	7441	GSE17974_IL4_AND_ANTI_IL12_VS_UNTREATED_72H_ACT_CD4_TCELL_DN	0.000127796	0.00159627	0.713455	2.10157	0	170	GZMK, CXCL9, ITM2A, PRKCH, SELL, GIMAP7, IRF8, ARHGAP15, LAMP3, CD38, GBP5, GIMAP4, GBP4, IQGAP2, SLAMF1, PTGER4, LTA, PSMB9, GBP1, WIPF1, TRAT1, TNFSF13B, SOCS2, EPSTI1, ARID5B, LGMN, TNFSF10, BTLA, NCF1C, PAG1, SP140, STX11, PDE4B, PITPNC1, C13orf15, C7orf23, UBE2L6, MAFF, CRTAP, STAT1, PELI1, TAP1, TLR1, BASP1, PELI2, CYB5A, BIRC3, LYSMD2, PSMB10, CD58, VOPP1, RSPO3, FRMD6, IL2RA, KIAA0247, CD…
454	4912	GO_REGULATION_OF_INFLAMMATORY_RESPONSE	0.000118526	0.00159627	0.686157	2.10156	0	271	CCL15, CCR7, CD6, CCL5, APOD, C3, IL33, GBP5, FABP4, FCER1A, PTGER4, IDO1, LTA, GPSM3, CFH, LBP, C7, S100A9, CCL4, PPARG, CASP1, S100A8, PLA2G2A, CCL2, CASP4, TNFAIP3, SERPING1, TLR7, TEK, PROS1, CCL13, SLIT2, SAA1, TLR10, CX3CL1, ADRB2, SELE, TNFRSF1B, PLA2G7, ANXA1, CX3CR1, LYN, IL6, FCER1G, GSTP1, SERPINF1, ADA, CCR2, NLRP3, ETS1, CALCRL, ACE2, APOE, IL15, CCL8, KLF4, C2, C6, PTGS2, EDNRB, TLR…
455	5911	CD4+ Tem_NOVERSHTERN_1	0.000159109	0.00159627	0.853621	2.09966	0	42	GZMK, KLRB1, CD6, CD48, ARHGAP15, LTA, CTLA4, CD5, TRAT1, ITGB7, CCR6, TNFRSF4, SAMSN1, PDCD1, CCR2, CD40LG, CD28, CCR4
456	6615	GNF2_IL2RB	0.000159566	0.00159627	0.857633	2.09916	0	41	PRKCH, CD247, NKG7, GZMA, GNLY, CST7, CD7, PRF1, RUNX3, CCL4, IL18RAP, GZMH, CTSW, ASCL2, KLRD1, MATK, PTGDR, CX3CR1, NCR3, LAIR2, MYOM2, RAB7L1, KLRF1, SUN2, CD160, KLRC3, ARL4C, PTPN4, PTGER2, FAM108A1, KIR3DL2, GZMM, KIR3DL1
457	10379	Chemokine.ligands	0.000160128	0.00159627	0.860982	2.09906	0	40	CCL19, CXCL9, CCL21, CXCL13, CCL15, CCL5, CXCL12, CXCL10, CCL4, CCL2, CXCL14, CCL13, CCL22, CX3CL1, CCL8, CXCL17, CXCL11, CCL3L3, CCL17, CCL18, CXCL2
458	336	KEGG_PRIMARY_IMMUNODEFICIENCY	0.000163908	0.00160274	0.891173	2.09902	0	32	CD79A, IL7R, CD3D, CD8A, CD19, IGLL1, ICOS, TNFRSF13B, ZAP70, CD3E, CD40, PTPRC, CD4, ADA, IL2RG, LCK, CD40LG, TAP1, CD8B, BTK
459	3945	GO_POSITIVE_REGULATION_OF_T_CELL_PROLIFERATION	0.000141764	0.00159627	0.766314	2.09887	0	87	CCL19, CD6, CCL5, CORO1A, RASAL3, SLAMF1, HLA-DPB1, HLA-DPA1, ZAP70, SASH3, CD3E, AIF1, VCAM1, HLA-E, HLA-DMB, PTPRC, SYK, IFNG, ANXA1, CD4, CD86, IL6, CCR2, NCKAP1L, IL15, CD40LG, HLA-A, LEP, IGF1, IL2RA, CD28, IL1B, NCK1, IL12RB1, RLTPR, IL12A, CARD11, PNP, GPAM, STAT5B, PYCARD, PDCD1LG2, IL6ST, CD59, CD46, TRAF6, TNFRSF13C, CD274, XCL1, CD244, TNFSF4
460	8475	GSE4984_UNTREATED_VS_GALECTIN1_TREATED_DC_DN	0.000127747	0.00159627	0.713686	2.09874	0	166	IGJ, CD79A, IL7R, CD79B, KLRB1, CD247, CD19, TNFRSF17, IGLL3P, MZB1, CD48, CD27, CXCR5, GIMAP5, BANK1, SEL1L3, VPREB3, POU2AF1, SLAMF1, HLA-DOB, FAIM3, ICOS, IGKC, GRAP, CCR6, TCL1A, PNOC, BTLA, CR2, CD83, ID3, DGKA, NELL2, SPIB, TNFRSF25, ETS1, ABLIM1, CD72, RPL21, FCRL5, TLE1, BACH2, SPON1, FCER2, CYBASC3, PBX4, FAM129C, SGK223, DENND5B, PDE3B, CD200, HVCN1, ATF7IP2, CYP2U1, OSBPL10, TXK, SLC7A…
461	9487	GSE33424_CD161_HIGH_VS_NEG_CD8_TCELL_UP	0.000126024	0.00159627	0.708497	2.09804	0	178	CD79B, CD19, SELL, CXCR5, HLA-DQA1, CD38, SRGN, ALDH1A1, POU2AF1, HLA-DOB, PLCG2, CD74, CTSC, HBB, CASP4, RASSF2, CCR6, KCTD12, HLA-DMB, CD40, BIN1, LYL1, BLK, SYK, CD83, CTSH, SH2B3, LY86, LYN, MYCBP2, SPIB, SKAP2, ETS1, TCF4, PLBD1, MEF2C, CD72, SYPL1, MPEG1, NAPSA, HLA-DRB1, FCER2, CRLF3, PCSK5, IL10RB, BIRC3, MGAT1, INPP1, EPB41L2, RCAN1, UBL3, ABCA1, FCGR2B, BTK, MCL1, ZBTB20, ZDHHC14, SERPI…
462	9129	GSE22935_WT_VS_MYD88_KO_MACROPHAGE_UP	0.000125329	0.00159627	0.706265	2.09754	0	183	CCL5, CD37, CD48, ICOS, WAS, CYBB, INPP5D, NCF1, TNFAIP3, SEMA4D, HLA-DMB, C1QA, ZFP36L2, NCF4, CD40, IGSF6, GLIPR1, TRPV2, PLA2G7, ANXA1, STX11, TYROBP, FCER1G, CCR2, NCKAP1L, TMEM123, CLEC4A, ITGAX, CYSLTR1, LITAF, CMTM7, FSTL1, EMILIN2, RAB8B, HIF1A, STAC2, SLC15A3, SDCBP, RGS10, MSC, IFI30, FES, PTGS2, EFHD2, LIMA1, CDK6, TRAM2, LHFPL2, SH3BGRL3, MGAT1, LCP2, LIX1L, PTGR1, HVCN1, ABCA1, BTK, …
463	2989	HALLMARK_COMPLEMENT	0.000125047	0.00159627	0.704837	2.09744	0	187	GZMK, SPOCK2, GZMA, LTF, CCL5, GZMB, C3, FCN1, APOBEC3G, PLEK, C1S, WAS, CD36, FYN, CFH, PSMB9, CTSC, S100A9, KYNU, CASP1, CASP4, TNFAIP3, SERPING1, C1R, IRF1, LGMN, DOCK10, C1QA, CR2, APOBEC3F, GNG2, CTSH, SH2B3, PLA2G7, LYN, LIPA, IL6, FCER1G, APOC1, C1QC, ERAP2, LAP3, MAFF, LCK, C2, RHOG, CD40LG, SERPINA1, JAK2, LCP2, EHD1, LAMP2, KIF2A, GNGT2, PIM1, CBLB, TIMP2, CTSO, ANG, F10, SERPINE1, LTA4…
464	10221	IPS.28052254.NEG	0.000158203	0.00159627	0.846633	2.09722	0	44	CD2, CXCR4, PLEK, IDO1, MS4A6A, GPSM3, IL18BP, S100A9, CTLA4, S100A8, FERMT3, PARVG, LAG3, PDCD1, LIPA, CD86, CCR2, MNDA, CD72, CD14, IL4R, ITGA4, FCGR2A, ST8SIA4, TIGIT, FCGR2B, STAB1, LRP1, PDCD1LG2, PELO, PTGER2
465	1998	WU_SILENCED_BY_METHYLATION_IN_BLADDER_CANCER	0.000153421	0.00159627	0.825821	2.09698	0	51	IGJ, FGL2, MYH11, PLEK, DPT, HLA-DQB1, PECAM1, TSPAN8, SEPP1, HBB, GUCY1A3, PTPRC, LAMA2, ITGB2, RGS1, PROM1, CX3CR1, GATM, RARRES3, ZCCHC24, COL6A3, KLF4, LMO2, CNN1, TGFBR3, IGF1, VCAN, UBL3, GCHFR, ANPEP, SLC4A4, FCGRT, MITF
466	1339	MORI_MATURE_B_LYMPHOCYTE_UP	0.000142878	0.00159627	0.771789	2.09666	0	82	SELL, IRF8, CXCR5, HLA-DQA1, HLA-DOA, IL10RA, HLA-DOB, CD74, LCP1, HLA-DMA, HLA-DMB, NCF4, CD40, PTPRC, CR2, CD83, ADRB2, CTSH, ID3, LY86, PIP4K2A, MYCBP2, ETS1, MEF2C, ARHGEF3, SMAP2, APOE, IL2RG, PTPN6, HLA-DRB1, LAT2, FCER2, IL10RB, PPM1M, MAP3K8, JAK2, ABCA1, MCL1, GPR65, CNOT6L
467	230	IPA_STAT6_UP	0.000140805	0.00159627	0.762632	2.09654	0	89	CCL5, STAT4, IL33, CST7, FABP4, SCGB3A1, EGR2, SOCS2, CCL22, CD40, SAMSN1, ZFP36, IFNG, MAF, EGR1, FCER1G, PRNP, CCL8, ADAM19, IL4R, FCER2, IRF4, CCL17, IGF1, COL1A2, SELP, HLX, MMP9, NEDD9, ACSL1, IL13RA1, ACP5, TNF, CTSB, SPDEF, NCOA3, CBFB, GPM6B, XBP1, MMP2, SELPLG, LIFR, PDGFC
468	7638	GSE24634_IL4_VS_CTRL_TREATED_NAIVE_CD4_TCELL_DAY5_UP	0.000125188	0.00159627	0.705084	2.09646	0	186	CCL19, PRKCB, HLA-DQA1, CPVL, HLA-DQB1, HLA-DPB1, C1S, PLCG2, SEPP1, CD1C, SOCS2, RASSF2, LGMN, CCL13, HLA-DMB, TNFRSF4, ALOX15B, ALOX5, SLCO2B1, F13A1, IGSF6, CD83, SH2B3, PLA2G7, TBXAS1, IL21R, CD86, GSTP1, CSF1R, SERPINF1, TCF4, NPL, DPYSL2, FUCA1, MSRA, HNMT, MARCKS, RASSF4, MAOA, EFHD2, BASP1, WLS, CCL17, TMEM176A, TMEM176B, TNFSF13, LIMCH1, NPC2, LAIR1, SIRPA, DAPK1, CD68, BMP2K, DYSF, RAB3…
469	10187	SnS.B_cell	0.000167029	0.00162353	0.902395	2.09605	0	30	IGJ, CD79A, CD79B, CD19, CD37, CXCR5, BANK1, ST6GAL1, LY9, BCL11A, TCL1A, BLK, SPIB, FCRL5, BACH2, FCER2, FAM129C, HVCN1, GNG7
470	2776	CHEMOKINE_RECEPTOR_BINDING	0.000160128	0.00159627	0.859735	2.09602	0	40	CCL19, CXCL9, CCL21, CXCL13, CCL15, CCL5, CXCL12, CXCL10, CCL4, CCL2, CXCL14, CCL13, CCL22, CX3CL1, CCR2, CCL8, CXCL11, CCL17, CCL18, CXCL2
471	6731	MODULE_15	0.000113986	0.00159627	0.673609	2.09589	0	340	ITM2A, CD52, SELL, CD37, EVI2B, HLA-DQA1, CD69, PTPRCAP, MAP4K1, SRGN, RAC2, CST7, ALDH1A1, DOCK2, HCLS1, CORO1A, IQGAP2, CXCR4, PLEK, HLA-DQB1, PIM2, WAS, CD53, PECAM1, PLCG2, TFAP2B, GPSM3, VAMP5, LCP1, GMFG, PTPN7, PSMB9, CCND2, CTSC, HOPX, INPP5D, S1PR4, AIF1, ITGB7, TNFAIP8, ELMO1, IFI16, HLA-DMA, FOS, SLIT2, CD34, LST1, NCF4, PTPRC, FABP7, FOSB, RGS1, ARHGAP4, PROM1, AKR1C3, ANXA1, TBXAS1, …
472	6616	GNF2_INPP5D	0.000160128	0.00159627	0.859405	2.09522	0	40	CD48, RAC2, HCLS1, CORO1A, WAS, CD53, SASH3, WIPF1, INPP5D, HLA-E, IFI16, HLA-F, CYTIP, PSMB8, HLA-B, VAV1, STK10, LAPTM5, ARHGDIB, HLA-A, TAP1, HLA-C, PSMB10, SIPA1, ELF4, PHF11, PSD4, PSME1, TAPBP, CSK, CBFB, C17orf62, GRK6, CDV3, RNF4
473	4891	GO_REGULATION_OF_CELL_ADHESION	0.000106621	0.00159627	0.655747	2.09475	0	589	CCL19, IL7R, CD3D, CD2, CD247, CCL21, SPOCK2, CXCL13, CCR7, CD6, CCL5, APOD, HLA-DQA1, ABI3BP, RAC2, SFRP1, TGFBR2, HLA-DOA, CXCL12, ADAMDEC1, CORO1A, RASAL3, CD3G, SLAMF1, ST6GAL1, HLA-DQB1, HLA-DPB1, ICOS, HLA-DPA1, ZAP70, PTGER4, IDO1, CD36, LPXN, FYN, CD74, HLA-DRA, SASH3, PPAP2B, CYP1B1, CTLA4, CD3E, CD5, APBB1IP, GBP1, CCL2, AIF1, S1PR1, VCAM1, FERMT3, HLA-E, CAV1, IRF1, SEMA4D, TEK, HLA-DM…
474	7973	GSE3982_MEMORY_CD4_TCELL_VS_TH2_UP	0.000125439	0.00159627	0.705979	2.0943	0	181	GZMK, KLRB1, CD48, ITK, GIMAP5, BCL11B, TGFBR2, ST6GAL1, HLA-DQB1, LY9, CASP1, GBP1, CCR6, ZFP36L2, BIN1, TPK1, HLA-F, GSN, SASH1, ANXA1, TSC22D3, PIP4K2A, FKBP11, ADD3, TSC22D1, JAK1, CRTAP, TLE1, LPIN1, TRIM5, IL11RA, PGAP3, TNFRSF14, MX2, BTG1, DCLK1, N4BP2L1, ERBB2, TPM1, HMHA1, PRR5L, MCL1, CATSPERB, DAZAP2, NR3C2, CD44, SUN2, SESN1, CTSO, SYNE2, C1orf106, JMJD1C, GDPD5, MAP3K5, PLSCR3, CHFR…
475	1025	WANG_ESOPHAGUS_CANCER_VS_NORMAL_UP	0.000136593	0.00159627	0.742917	2.0943	0	110	IGJ, CCR7, C1S, PIM2, PECAM1, CCL4, UCP2, CD97, TNFAIP3, SERPING1, LUM, C1R, ICAM2, CD34, FOSB, CTSH, TNFRSF1B, IGFBP7, PROM1, BTN3A3, TBXAS1, FCER1G, MMP7, LGALS2, ELF5, COL6A3, LAPTM5, IFI30, ENC1, HLA-A, ODC1, GPX2, MECOM, DAPK1, ATF3, COL3A1, KDELR2, MMP9, SOCS3, FMOD, SERPINE1, ANXA5, PARP14, JUN, DUSP2, ARID5A, THY1, TRIB2, DUSP6, PMEPA1, IGFBP3, GSTO1, COL9A2
476	7599	GSE24142_EARLY_THYMIC_PROGENITOR_VS_DN2_THYMOCYTE_ADULT_UP	0.000125329	0.00159627	0.704464	2.09371	0	185	CD52, CD27, IRF8, EVI2B, HLA-DQA1, TGFBR2, IQGAP2, PLEK, ST6GAL1, FAM46C, LBP, BCL11A, NCF1, GEM, IL18RAP, IL18R1, TLR7, FGD2, RGS18, CD34, KLRD1, SASH1, ITGB2, RGS1, GLIPR1, ANXA1, TYROBP, LYN, CD86, CSF1R, ANTXR2, S100A4, PLBD1, MEF2C, MYLK, CD33, IL15, MYCN, TSC22D1, PTPRE, LPIN1, HLA-DRB1, LMO2, FES, FCGR2A, IL10RB, FASLG, ZMAT3, MYLIP, HHEX, N4BP2L1, P2RY14, LPL, ABCA1, WDFY2, MEIS1, ID2, ZB…
477	2640	RESPONSE_TO_EXTERNAL_STIMULUS	0.00011755	0.00159627	0.681049	2.09273	0	283	CCL19, CXCL9, LYZ, CCL21, CXCL13, CCL15, CCR7, CCL5, CXCR3, DOCK2, CXCL12, CXCR4, KLRG1, CXCL10, WAS, CD36, DEFB1, CYBB, LBP, S100A9, CCL4, PPARG, S100A8, CCL2, CD97, CXCL14, IL18RAP, ALOX5AP, AIF1, CCR6, FOS, PROS1, CCL13, SLIT2, CCL22, CD40, TFPI, SYK, SAA1, VWF, F13A1, ITGB2, CX3CL1, ENTPD1, SELE, PLA2G7, ANXA1, CX3CR1, F2RL2, CCR2, NLRP3, AOX1, ALB, RPS6KA5, CCL8, LYVE1, ACVRL1, NMI, C2, CD40…
478	7672	GSE2706_UNSTIM_VS_2H_LPS_AND_R848_DC_DN	0.000127535	0.00159627	0.71168	2.092	0	164	CXCL9, CCR7, STAT4, IRF8, LAMP3, GPR183, RASSF5, IL10RA, SLAMF1, PTGER4, CXCL10, LTA, GBP1, GEM, TNFAIP3, IL18RAP, TNFAIP8, IRF1, OBFC2A, TNFRSF4, NCF1C, RGS1, DUSP1, STX11, IL6, ISG20, NFKBIZ, ADA, BTG2, BATF, CHST7, RNF144B, IL15, IL15RA, GPR132, JUNB, PELI1, C15orf48, PTGS2, RILPL2, TRAF1, CXCL11, EDN1, BIRC3, SLAMF7, BTG1, MAP3K8, ATF3, VCAN, TTYH2, EHD1, DRAM1, NAMPT, NFKB1, ACSL1, RTP4, CXC…
479	3715	GO_REGULATION_OF_CYTOKINE_PRODUCTION	0.000108425	0.00159627	0.65864	2.09178	0	509	CCL19, DARC, CD2, LTB, CCR7, CD6, LTF, APOD, C3, IRF8, BANK1, FCN1, IL33, SRGN, GBP5, FCER1A, SLAMF1, HLA-DPB1, HLA-DPA1, PTGER4, IDO1, AIM2, CD36, LTA, PLCG2, CD74, GPSM3, SASH3, LY9, LBP, CYP1B1, CD3E, CASP1, TLR8, GBP1, CCL2, INPP5D, TNFAIP3, IL18R1, TLR7, HLA-E, LUM, FGR, IFI16, IRF1, CD34, CD40, UBASH3A, ZFP36, SYK, ALOX15B, SAA1, TLR10, IFNG, CX3CL1, CD83, LY96, CIDEA, GPNMB, CD84, LAG3, AN…
480	4093	GO_CELL_ACTIVATION_INVOLVED_IN_IMMUNE_RESPONSE	0.000134391	0.00159627	0.732598	2.09082	0	123	GPR183, EOMES, DOCK2, CORO1A, SLAMF1, ZAP70, PTGER4, PLCG2, LCP1, LY9, LBP, PLCL2, APBB1IP, CD1C, IL18R1, GAPT, SYK, IFNG, PIK3CD, CX3CR1, TYROBP, LYN, KIT, CD86, IL6, FCER1G, LAT, ADA, BATF, LEF1, CD40LG, LAT2, RAB27A, SEMA4A, IRF4, SWAP70, DLL1, SNAP23, PTK2B, RELB, ANXA3, RASGRP1, PYCARD, NOTCH2, CCL3, ERCC1, RNF168, F2RL1, ATP7A, UNC13D, LILRB1, VAMP7, BCL3, CLEC7A, CD244, LFNG, TLR3
481	3846	GO_SINGLE_ORGANISM_CELL_ADHESION	0.000110619	0.00159627	0.663695	2.09023	0	432	CCL19, IL7R, CD3D, CD2, CD8A, CCL21, CCR7, CCL5, ITK, BCL11B, EOMES, RAC2, AMICA1, DOCK2, CD7, THBS4, CD3G, PLEK, ICOS, ZAP70, PTGER4, WAS, FYN, CD74, DOCK8, LCP1, LY9, PPAP2B, S100A9, CYP1B1, CD3E, APBB1IP, HBB, S100A8, CD1C, VCAM1, ITGB7, IL18R1, FERMT3, HLA-E, IRF1, SEMA4D, TEK, ICAM2, CD34, ZFP36L2, JAM2, PTPRC, TNFRSF4, CDH5, SYK, ITGB2, IFNG, PIK3CD, FZD4, CD93, SELE, COL14A1, ANXA1, CD4, K…
482	7099	GSE14000_UNSTIM_VS_4H_LPS_DC_TRANSLATED_RNA_DN	0.000127747	0.00159627	0.710721	2.09002	0	166	CCL5, CD48, CD38, APOBEC3G, GBP5, PTGER4, IDO1, AIM2, CCL4, GBP1, MCOLN2, SERPING1, EPSTI1, IRF1, TNFSF10, STX11, GBP2, SLC31A2, NCOA7, ISG20, NFKBIZ, WARS, UBE2L6, SLFN5, LILRB3, SP110, IL15, CCL8, NLRC5, IL15RA, STAT1, RAB7L1, TRAF1, CXCL11, BIRC3, SLAMF7, MX2, IFI44L, ATF3, IL1B, MYD88, OAS2, XAF1, GCH1, PDGFRL, DRAM1, TRIM69, NAMPT, SLC41A2, ELF4, SOD2, ACSL1, PPM1K, RTP4, RECK, SOCS3, IFI44,…
483	3726	GO_REGULATION_OF_TUMOR_NECROSIS_FACTOR_SUPERFAMILY_CYTOKINE_PRODUCTION	0.00014039	0.00159627	0.757112	2.08934	0	93	CCL19, CD2, LTF, SLAMF1, PTGER4, CD36, SASH3, LBP, CCL2, TNFAIP3, HLA-E, CD34, ZFP36, IFNG, LY96, CIDEA, GPNMB, CD86, FCER1G, GSTP1, CCR2, CYBA, CD14, PIK3R1, TLR1, TLR9, GHRL, JAK2, PTPN22, NOD1, AXL, IRAK3, CARD9, ZBTB20, GAS6, NOD2, ZC3H12A, ACP5, RASGRP1, THBS1, PYCARD, CCL3, POMC, ADAM8, ARRB2, PTAFR, TSPO, ANGPT1, SELS, LILRB1, CD274, BCL3, RIPK1, TWIST1, ORM1, TNFRSF8, ISL1, TLR3
484	10117	GSE45739_UNSTIM_VS_ACD3_ACD28_STIM_NRAS_KO_CD4_TCELL_DN	0.000125329	0.00159627	0.703356	2.0889	0	183	GZMK, CD79A, CD8A, NKG7, CD19, GZMA, CCL5, GZMB, GNLY, CST7, PRF1, PLEK, RUNX3, SPARCL1, PLCG2, FYN, CCL4, GZMH, ABCB1, HLA-DMA, HLA-DMB, CTSW, KLRD1, MATK, FAM30A, ADRB2, LAG3, ZEB2, GAS7, CLIC3, PDLIM1, SPIB, PLEKHF1, NCR3, TCF4, LITAF, CD72, CD248, LYVE1, TLE1, ENC1, HLA-A, HLA-C, EFHD2, SEMA4A, SLAMF7, PTPRB, FASLG, TGFBR3, MAP3K8, KLRF1, PTPN22, P2RY14, DYSF, FEZ1, CBLB, CD8B, TNFRSF9, PDGFD…
485	4987	GO_NEGATIVE_REGULATION_OF_IMMUNE_SYSTEM_PROCESS	0.000114012	0.00159627	0.671087	2.08862	0	342	IL7R, CCL21, LTF, APOD, TBC1D10C, BANK1, IL33, SFRP1, HLA-DOA, CXCL12, SLAMF1, HLA-DOB, TNFRSF13B, PTGER4, IDO1, LPXN, CD74, CTLA4, PLCL2, PPARG, GBP1, CCL2, INPP5D, TNFAIP3, SERPING1, HLA-E, IFI16, IRF1, SLIT2, LST1, PTPRC, UBASH3A, SAMSN1, PAG1, LY96, CD84, LAG3, ANXA1, LILRB4, PRDM1, ZBTB16, LYN, PDCD1, CD86, FCER1G, HLA-B, TSC22D3, SLA2, HOXA5, ADA, CCR2, MAFB, PRNP, MNDA, C1QC, GPR116, LILRB…
486	8808	GSE15330_LYMPHOID_MULTIPOTENT_VS_MEGAKARYOCYTE_ERYTHROID_PROGENITOR_IKAROS_KO_DN	0.000127926	0.00159627	0.711476	2.08741	0	162	GZMK, NKG7, GZMA, GIMAP7, CCL5, GZMB, CD48, SRGN, FGL2, CXCR3, PRF1, PLEK, KLRG1, HOPX, S100A9, CCL4, CASP1, S100A8, GEM, CASP4, IL18RAP, AIF1, IL18R1, FAM129A, IFNG, RGS1, ENTPD1, GNG2, ANXA1, LILRB4, PRDM1, ZEB2, SLA, AP1S2, CCR2, S100A4, ITGAX, ARHGAP10, NRP1, SYPL1, MYO1F, CCDC50, AP3S1, LXN, EFHD2, RILPL2, SWAP70, NCALD, MPHOSPH6, SLAMF7, LAIR1, ITGB1, TIGIT, TMEM163, CD44, KLRC1, ID2, LPIN2…
487	6650	GNF2_VAV1	0.000163212	0.00160245	0.87387	2.08714	0	35	CD48, RAC2, DOCK2, HCLS1, CORO1A, WAS, CD53, GPSM3, SASH3, INPP5D, HLA-E, PTPRC, HLA-F, PIK3CD, CYTIP, HLA-B, CYBA, VAV1, SP110, LAPTM5, OSTF1, ARHGDIB, HLA-C, PSMB10, GIT2, TRIM38, ELF4, PHF11
488	6598	GNF2_CD7	0.000163212	0.00160245	0.873836	2.08706	0	35	KLRB1, PRKCH, CD247, NKG7, GZMA, GIMAP6, GNLY, CST7, CD7, PRF1, RUNX3, ZAP70, CCL4, IL18RAP, GZMH, CTSW, KLRD1, PTGDR, BTN3A3, RARRES3, MYOM2, KLRF1, SUN2, CD160, KLRC3, ARL4C, PTPN4, PTGER2
489	2768	CHEMOKINE_ACTIVITY	0.000160154	0.00159627	0.857716	2.08687	0	39	CCL19, CXCL9, CCL21, CXCL13, CCL15, CCL5, CXCL12, CXCL10, CCL4, CCL2, CXCL14, CCL13, CCL22, CX3CL1, CCL8, CXCL11, CCL17, CCL18, CXCL2
490	2050	HECKER_IFNB1_TARGETS	0.00014374	0.00159627	0.771787	2.08662	0	79	GZMB, LAMP3, FCER1A, CXCL10, GBP1, EGR2, CCL2, SERPING1, EPSTI1, PROS1, TCL1A, C1QB, C1QA, KLRD1, CD163, TMEM140, EGR1, C1QC, LAP3, CCL8, STAT1, G0S2, PDZK1IP1, MX2, IFI44L, OAS2, XAF1, MMP9, RTP4, IFI44, PLSCR1, DDX60, PARP9, STAP1, IFI27, IFIT2, MMP25
491	464	PID_CD8_TCR_PATHWAY	0.000153941	0.00159627	0.824975	2.08659	0	50	CD3D, PRKCB, CD247, CD8A, RASSF5, CD3G, PRF1, ZAP70, FYN, CD3E, PTPRC, PAG1, RASGRP2, CD86, LAT, VAV1, B2M, PTPN6, LCK, TRPV6, HLA-A, MAP3K8, PRKCA, LCP2, CD28, CD8B, CARD11, ORAI1, RASGRP1, CSK, GRAP2, SOS1, BCL10
492	10087	GSE42724_MEMORY_VS_B1_BCELL_DN	0.000126279	0.00159627	0.705221	2.08599	0	177	IL7R, CCR7, CCL5, STAT4, SRGN, ARHGAP25, GBP4, CXCR4, C1S, PIM2, IDO1, HOPX, KYNU, GBP1, MCOLN2, CSF2RA, TNFAIP3, EPSTI1, ARID5B, C1R, IRF1, CD40, OBFC2A, TNFRSF4, ALOX15B, RFTN1, PDE4B, CYTIP, PSMB8, IL21R, MYO1G, ISG20, NFKBIZ, MMP7, DSE, HAPLN3, IL15RA, KIAA0748, GPR132, RAB7L1, LAD1, C15orf48, TAP1, LXN, TRAF1, BASP1, SC5DL, C1QTNF1, N4BP2L1, IL2RA, TTYH2, EHD1, HIST1H2BK, PTPN2, CD200, GCH1,…
493	5742	GO_CHEMOKINE_ACTIVITY	0.000158203	0.00159627	0.842019	2.08579	0	44	CCL19, CXCL9, CCL21, CXCL13, CCL15, CCL5, CXCL12, CXCL10, CCL4, CCL2, CXCL14, CCL13, CCL22, CX3CL1, CCL8, CXCL11, CCL3L3, CCL17, CCL18, CXCL2
494	1615	BROWNE_INTERFERON_RESPONSIVE_GENES	0.000147951	0.00159627	0.793967	2.08517	0	64	APOBEC3G, IDO1, CXCL10, PSMB9, CASP1, GBP1, RGL1, TNFSF10, HLA-F, STX11, PSMB8, GBP2, RARRES3, ISG20, WARS, UBE2L6, SP110, IL15, PDZD2, CCL8, IL15RA, NMI, IFI30, STAT1, CYTH1, TRIM21, LMO2, TAP1, CXCL11, MX2, IFI44L, MYD88, OAS2, XAF1, GCH1, ZBTB20, IFI44, PLSCR1, IFI27, IFIT2, SP100
495	841	VECCHI_GASTRIC_CANCER_EARLY_DN	0.000114534	0.00159627	0.671364	2.08504	0	333	IGJ, CD79A, ITM2A, TNFRSF17, CCL5, MZB1, ENPP2, EVI2B, MAL, ALDH1A1, SFRP1, CXCL12, FABP4, POU2AF1, UGT2B28, SVEP1, DPT, HLA-DOB, AKR1C2, FAM46C, CD36, IGKC, SEPP1, CFH, LY9, PPAP2B, ABCA8, C2orf40, C7, CYP1B1, EBF1, SRPX, SCARA5, SLIT2, EFEMP1, JAM2, LAMA2, PNOC, FHL1, F13A1, MAF, ADRB2, GPX3, TARP, CYTIP, KIT, TSC22D3, KLF9, PLIN1, PDK4, AMPD1, ADA, CCR2, SDPR, HPGD, ACE2, RBMS3, LEPR, GAS1, SN…
496	8799	GSE13547_2H_VS_12_H_ANTI_IGM_STIM_ZFX_KO_BCELL_UP	0.000130497	0.00159627	0.718245	2.08503	0	146	IGJ, NKG7, CCL5, CD38, EOMES, CST7, CD7, CD3G, TOX2, CXCR6, FYN, VAMP5, SH2D1A, CCND2, CD3E, CASP1, APBB1IP, GEM, CASP4, SLPI, FAM129A, GUCY1A3, TNFSF10, DUSP1, CX3CR1, SYT11, ZEB2, GAS7, ISG20, C1QC, KLF2, APOE, LRRC8C, JUNB, PHACTR2, MX2, ST8SIA4, N4BP2L1, RGS2, PRR5L, NCK1, RBL2, ORMDL3, KCNJ8, NEDD9, RPL17, IKZF3, EIF4B, AKIRIN2, CD226, PENK, GCA, SRGAP3, TOX, DDX60, ASXL2, DST, CCNG1, EP300,…
497	2034	LIM_MAMMARY_STEM_CELL_UP	0.000109782	0.00159627	0.659771	2.08467	0	464	ITM2A, PPP1R16B, ENPP2, ABI3BP, SRGN, FGL2, MYH11, ARHGAP25, SVEP1, TSHZ2, CD36, LHFP, CCND2, PPAP2B, C2orf40, EGR2, WIPF1, LBH, CXCL14, MATN2, GEM, SERPING1, TACC1, SRPX, GNG11, CAV1, DOCK10, PROS1, SLIT2, JAM2, NDN, FHL1, EPAS1, GSN, PODN, COL17A1, BTBD11, LAG3, COL14A1, PLA2G7, PRDM1, D4S234E, SLC2A3, PPAP2A, IL6, KRT14, KCNMB1, FBLN1, GYPC, PCDH18, PAMR1, SERPINF1, SDPR, PRNP, ETS1, EBF3, TCF…
498	1506	YU_MYC_TARGETS_DN	0.000152835	0.00159627	0.818334	2.08417	0	52	CD2, PRKCB, LTB, CD37, HLA-DQA1, GBP4, IL10RA, HLA-DOB, HLA-DQB1, CD74, HLA-DMA, HLA-DMB, PTPRC, BLK, CTSH, DGKA, SPIB, KLF2, LAPTM5, HLA-DRB1, BTG1, SIPA1, HMHA1, RBMS1, ABCA1, MGST1, ACP5, ARID3B, ARHGEF1
499	4382	GO_REGULATION_OF_RESPONSE_TO_WOUNDING	0.000112511	0.00159627	0.665592	2.0841	0	385	CCL15, CCR7, CD6, CCL5, APOD, C3, IL33, TGFBR2, GBP5, FABP4, FCER1A, PLEK, ZAP70, PTGER4, IDO1, CD36, LTA, TSPAN8, GPSM3, CFH, HOPX, PPAP2B, LBP, C7, S100A9, CCL4, PPARG, CASP1, S100A8, PLA2G2A, CCL2, LBH, CASP4, TNFAIP3, SERPING1, TLR7, CAV1, SCARA5, TEK, PROS1, CCL13, SLIT2, CD34, SYK, SAA1, TLR10, GSN, CX3CL1, ADRB2, SELE, TNFRSF1B, PLA2G7, ANXA1, CX3CR1, SERPINE2, LYN, IL6, FCER1G, GSTP1, SER…
500	10516	PTEN.SNV.DE.bulk..test_7.ctrl_103.SC.extended.program.neg	0.000122684	0.00159627	0.692659	2.08353	0	211	IL7R, KLRB1, LTB, SELL, CCR7, BCL11B, GPR183, MAL, KLRG1, HBB, TRAT1, NCF1, C1orf162, TNFAIP8, CCR6, ARL4A, FOS, ICAM2, LST1, FOSB, FHL1, DUSP1, RASGRP2, HBA2, ANXA1, CD4, SLC40A1, LPAR6, BTG2, TNFRSF25, FBLN5, TMEM123, KLF2, ALB, RPL21, RCBTB2, EEF1B2, ADD3, SYPL1, LEF1, CD40LG, FXYD5, JUNB, TMEM204, RPL26, PASK, EEF1G, PRKCA, CCDC109B, YPEL5, RPS29, HNRNPA1L2, EEF1A1, EIF3L, DCK, RPS25, RPL10A,…
501	2707	CELLULAR_DEFENSE_RESPONSE	0.000152835	0.00159627	0.818055	2.08346	0	52	CXCL9, CD19, CCL5, ITK, GNLY, PRF1, FAIM3, KLRG1, LBP, TRAT1, NCF1, CCR6, LY96, CX3CR1, TYROBP, LSP1, CCR2, MNDA
502	9893	GSE39556_CD8A_DC_VS_NK_CELL_DN	0.000125897	0.00159627	0.703323	2.08337	0	179	PRKCB, CD19, TNFRSF17, PPP1R16B, CD38, TGFBR2, LRMP, ST6GAL1, GPR18, PIM2, DNASE1L3, RNASE6, PLCL2, TRAT1, S1PR1, TACC1, TNFAIP8, HERPUD1, ZFP36, SH2B3, ZEB2, GAS7, LYN, PDLIM1, SPIB, EMP3, SERPINF1, AOX1, CD72, PDGFRA, SP110, ADAM19, IL4R, ACSM3, CYTH1, IRF4, SGCE, BTG1, PLAGL1, KIAA0247, RGS2, PTPN2, OAS2, CBLB, GRN, BTK, PDIA5, MCL1, RPS6KA2, RGS16, METTL7A, DFNA5, BNIP2, KIAA0355, CXCL2, RELB…
503	5827	GO_CYTOKINE_ACTIVITY	0.000124378	0.00159627	0.69777	2.08215	0	194	CCL19, CXCL9, LTB, CCL21, CXCL13, CCL15, CCL5, IL33, CXCL12, CXCL10, LTA, SCGB3A1, CCL4, CCL2, CXCL14, TNFSF13B, CCL13, CCL22, TNFSF10, IFNG, CX3CL1, IL32, IL6, CMTM7, IL16, IL15, CCL8, TNFSF14, CD40LG, FAM3B, CXCL11, EDN1, CCL3L3, CCL17, FASLG, TNFSF13, TGFB3, CMTM3, CMTM1, IL1B, FAM3D, IL7, GDF10, GRN, NAMPT, BMP6, CCL18, CXCL2, IL12A, C1QTNF4, TNF, WNT2, CMTM6, FAM3C, IL34, SP100, CCL4L2, CCL3…
504	10124	GSE42088_2H_VS_24H_LEISHMANIA_INF_DC_UP	0.000125282	0.00159627	0.699917	2.08196	0	188	LYZ, CD52, CD37, EVI2B, FCN1, HLA-DPB1, HSD17B11, CELF2, PECAM1, SASH3, RNASE6, TACC1, RASSF2, CRISPLD2, FOS, EVI2A, DPEP2, HLA-DMB, ALDH2, LST1, ZFP36, ALOX5, ITGB2, ARHGAP4, LY86, LSP1, CD4, SCPEP1, CD86, TSC22D3, ICAM3, ZCCHC24, S100A4, MNDA, PLBD1, KLF2, MAPRE2, CD14, RPL21, KLF4, LAPTM5, ADD3, ARHGDIB, ITM2B, CRTAP, TESC, CNN2, KIAA0513, CCDC109B, RGS2, YPEL5, MYD88, RPS29, EIF3L, SH3TC1, TI…
505	5869	B-cells_NOVERSHTERN_2	0.000147016	0.00159627	0.787275	2.08195	0	68	CD79A, CD79B, CD19, TNFRSF17, CD37, CXCR5, HLA-DOA, VPREB3, P2RY10, HLA-DPB1, TNFRSF13B, CD53, LY9, S1PR4, CCR6, TLR7, TCL1A, BLK, SP140, LY86, SPIB, CD72
506	7639	GSE24634_IL4_VS_CTRL_TREATED_NAIVE_CD4_TCELL_DAY5_DN	0.000125345	0.00159627	0.701529	2.08189	0	182	CD2, GZMB, GIMAP5, PTPRCAP, GIMAP6, IDO1, LTA, VAMP5, PSMB9, CCND2, GBP1, CD97, CASP4, ALOX5AP, ARL4A, ARID5B, BTN3A2, MAN1C1, HLA-F, SP140, BTN3A3, TMEM140, PPAP2A, GBP2, RARRES3, ISG20, BTN3A1, TLE4, TNFRSF25, UBE2L6, BATF, LEPR, HIF1A, SP110, TRANK1, MSC, RALB, TRIM21, TAP1, ZNF22, EDN1, PSMB10, SLAMF7, PTPRB, MX2, IFI44L, STOM, IPCEF1, MT1X, MTUS1, STAT5A, PTPN2, OAS2, XAF1, GRK5, HBEGF, SYNE…
507	7562	GSE22886_NAIVE_CD8_TCELL_VS_DC_UP	0.000125329	0.00159627	0.700607	2.08151	0	184	CD2, ITM2A, LTB, PVRIG, NKG7, GZMA, CD6, PTPRCAP, BCL11B, APOBEC3G, CD7, PRF1, ICOS, ZAP70, KLRG1, GPR18, PIM2, HOPX, CD3E, CD5, BTN3A2, ICAM2, UBASH3A, LIME1, HLA-F, DUSP1, STK17B, ADRB2, IL32, TARP, PDE4B, CX3CR1, TSC22D3, PIP4K2A, BTN3A1, GYPC, SIDT1, ETS1, MAPRE2, SP110, TBC1D4, TRANK1, CYTH1, BACH2, IL11RA, NCALD, KIAA0922, PASK, MYLIP, IPCEF1, CD28, EHD1, PCSK7, ZCCHC11, SNRK, RPS25, NR3C2,…
508	6984	GSE10325_LUPUS_BCELL_VS_LUPUS_MYELOID_DN	0.000125329	0.00159627	0.700188	2.081	0	185	FGL2, CD36, PECAM1, CYP1B1, AIF1, KCTD12, CRISPLD2, ALDH2, LST1, CD163, IGSF6, CD93, TNFRSF1B, SLC7A7, TBXAS1, TYROBP, C1orf54, FCER1G, CSF1R, SLC31A2, ETS2, KCNMB1, LPAR6, ZCCHC24, MAFB, C11orf75, S100A4, NLRP3, CLEC4A, CFD, NPL, LILRB3, CEBPA, SDCBP, EPB41L3, KLF4, MYO1F, PTPRE, HNMT, RASSF4, RHOG, EFHD2, FCGR1B, FCGR2A, DOK2, SERPINA1, FEZ2, SIRPA, KIAA0513, DAPK1, VCAN, RAB32, ADAP2, FLVCR2, …
509	942	GRAHAM_NORMAL_QUIESCENT_VS_NORMAL_DIVIDING_UP	0.00015067	0.00159627	0.805763	2.08036	0	57	CCL19, CXCL13, STAT4, ALDH1A1, CXCL10, KYNU, IL18R1, FAM129A, EVI2A, GUCY1A3, TFPI, PTPRC, TNFSF10, ALOX5, FNBP1, GLIPR1, CYTIP, GBP2, MAFF, PTGS2, EMP1, CXCL11, HIST1H2BK, IL1B, HLX, SOD2, MPZL2, CXCL2, SVIL, PMCH, DST, SPTBN1, ANKRD12
510	8056	GSE3982_BCELL_VS_CENT_MEMORY_CD4_TCELL_UP	0.000125047	0.00159627	0.699094	2.08035	0	187	TNFRSF17, MZB1, PPP1R16B, IRF8, BANK1, APOBEC3G, SEL1L3, PLEK, HLA-DOB, HLA-DPB1, PECAM1, HLA-DRA, IGKC, CYBB, S100A8, BCL11A, CD1C, RASSF2, PARM1, FGR, HLA-DMA, TCL1A, HLA-DMB, ALDH2, LYL1, ALOX5, FAM30A, CTSH, PDLIM1, ISG20, SPIB, SIDT1, CLEC4A, RASGRP3, TCF4, MEF2C, PDE7B, CD14, CAT, SLC15A3, SYPL1, HLA-DRB1, BACH2, LMO2, LAT2, FCER2, IRF4, SWAP70, BASP1, C20orf103, TNFSF13, MAP3K8, SERPINA1, …
511	9216	GSE25123_CTRL_VS_ROSIGLITAZONE_STIM_PPARG_KO_MACROPHAGE_UP	0.000126534	0.00159627	0.703757	2.07948	0	175	PRKCH, LYZ, CD52, SELL, PLAC8, CD48, FCN1, GPR183, ACAP1, RASSF5, DHRS9, C5orf20, PPARG, CD1C, TNFAIP3, S1PR4, CD1B, FGR, DPEP2, STK17B, BTBD11, CYTIP, ICAM3, ADA, CCR2, GLIPR2, NLRP3, LGALS2, ITGAX, LITAF, CD72, PTPRE, CLEC10A, PLIN2, C15orf48, RILPL2, RAB27A, TRAF1, SEMA4A, ATP2A3, BIRC3, SLAMF7, FABP5, SERPINA1, ITPRIP, DUSP10, EHD1, IL1B, TMEM88, LPL, NAMPT, OPN3, ELF4, GGT1, CCL18, CXCL2, TI…
512	9691	GSE37533_PPARG2_FOXP3_VS_FOXP3_TRANSDUCED_CD4_TCELL_DN	0.000126454	0.00159627	0.703217	2.0794	0	176	APOBEC3G, ACSL5, IDO1, CXCL10, PSMB9, CASP1, GBP1, C1R, IRF1, HLA-F, CX3CL1, BTN3A3, PSMB8, HLA-B, RARRES3, ISG20, PLA1A, BTN3A1, TLE4, CYP2J2, WARS, UBE2L6, LAP3, MEF2C, SP110, PDZD2, CCL8, SLC15A3, TRANK1, IL15RA, NMI, IFI30, STAT1, ELF1, TRIM21, HLA-A, TAP1, FES, HLA-C, PCNX, CXCL11, SPATS2L, PSMB10, MX2, CBR3, JAK2, IFI44L, RNF19B, CCDC109B, SPTLC2, STARD5, MYD88, IL7, RCAN1, OAS2, XAF1, GCH1…
513	10180	GSE45365_NK_CELL_VS_CD11B_DC_DN	0.000125439	0.00159627	0.700899	2.07923	0	181	CORO1A, GPSM3, SPRY1, S100A9, CCL4, CH25H, S100A8, CXCL14, TNFAIP3, LRRC33, FOS, SEMA4D, TGM2, ZFP36, SYK, SAA1, ITGB2, DUSP1, SELE, STX11, PDE4B, SLC2A3, CYTIP, LYN, EGR1, CD86, IL6, ETS2, MYO1G, NFKBIZ, BTG2, MAFB, PLBD1, CD14, MAFF, SLC15A3, PTPN6, ARHGDIB, JAK1, MYO1F, MPEG1, ENC1, JUNB, C15orf48, EFHD2, SPI1, MSN, BIRC3, ADAMTS9, RNF19B, STOM, IL1B, STAT5A, PTPN2, PIM1, GCH1, MMP9, HBEGF, CD…
514	1137	DIRMEIER_LMP1_RESPONSE_EARLY	0.000149031	0.00159627	0.794399	2.07827	0	63	CCR7, CD69, GPR183, SLAMF1, LTA, LCP1, CCL4, EGR2, TNFAIP3, HERPUD1, CD40, ZFP36, CD83, EGR1, NFKBIZ, BTG2, JUNB, TRAF1, BIRC3, SERPINF2, EEF1A1, MCL1, ACTB, MAN2B1, PTK2B, ZC3H12A, JUN, DUSP2, TNF, KLF6, NFKBIA, CCL3, DUSP5, RPS9, GADD45B, IRF7
515	8365	GSE8835_CD4_VS_CD8_TCELL_CLL_PATIENT_UP	0.000125329	0.00159627	0.699748	2.07819	0	183	CXCL9, SELL, CCL5, GZMB, APOD, CD69, FCER1A, CD3G, CXCL10, RNASE6, CTSG, ITGB7, IL18R1, RGS18, CCL13, ICAM2, CCL22, CD40, KLRD1, TNFSF10, IFNG, STX11, C13orf15, GBP2, MYO1G, ISG20, FBLN1, GYPC, EMP3, TNFRSF25, SUSD2, UBE2L6, PDE7B, CPA3, IL15, NAAA, NLRC5, IL15RA, NMI, ALDH1A2, CLEC10A, SEMA4A, CXCL11, CCL17, FASLG, MX2, MLKL, IFI44L, ALDH1L1, STAT5A, INPP1, ASCC3, TAPBPL, SLC41A2, ACTB, KLRC1, M…
516	7001	GSE11057_CD4_CENT_MEM_VS_PBMC_DN	0.000126024	0.00159627	0.701451	2.07718	0	178	CD19, SRGN, HLA-DOA, PLEK, IGKC, RNASE6, CD163, F13A1, IGSF6, SLC7A7, OAF, SCPEP1, GSTP1, SLC31A2, PDLIM1, KCNMB1, CFD, LGALS2, DPYSL2, CES1, LILRB3, CPA3, RNF144B, CEBPA, SLC15A3, EPB41L3, NCEH1, PTPRE, MCTP1, EFHD2, SEMA4A, TM6SF1, SPI1, SUSD1, CMKLR1, TNFSF13, JAK2, FEZ2, KIAA0513, BMP2K, DYSF, SNAP23, RAB32, MYD88, HVCN1, DRAM1, MAN2B1, CARD9, TTYH3, MEIS1, ACSL1, TMEM154, LTA4H, CECR1, CPNE5…
517	5860	Astrocytes_FANTOM_2	0.000142878	0.00159627	0.764482	2.07681	0	82	MFAP4, RARRES1, SFRP4, CXCL12, CFH, CCL2, VCAM1, LUM, TGM2, GLIPR1, FBLN2, DIO2, HOXB2, MYLK, PDGFRA, RARRES2, ADAM19, ACTG2, OLFML3, DHRS3, DPYSL3, CPA4, PCOLCE, CNN1, PDGFRB, LAMA4, COL1A2, VCAN, COL3A1, TPM1, TAGLN, PPP1R3C, RGS5, FGG, GFPT2, MXRA5, CFI, ACTA2, MGP, MFAP5, THY1, COL6A1, IGFBP3, FLNC, GREM1, SULF1, IGFBP5, DACT1, SEMA3E, COL6A2, RGS4, ADAMTS2
518	3287	ONO_FOXP3_TARGETS_DN	0.000162153	0.00160114	0.865256	2.07653	0	36	GZMA, SELL, CCL5, EOMES, CXCR4, RUNX3, CXCR6, CASP1, CASP4, CD84, FOXN3, TNFRSF25, IL4R, SEMA4A, IRF4, CDK6, FASLG, TGFBR3, P2RY14, RBL2
519	3564	NK.cells.resting.z2	0.000163908	0.00160274	0.881607	2.07649	0	32	KLRB1, CD247, NKG7, CCL5, GNLY, APOBEC3G, CST7, PRF1, IL18RAP, GZMH, KLRD1, PTGDR, PLEKHF1, NAALADL1, FASLG, KLRF1, PRR5L, TXK, CD300A, CD160, KLRC3
520	93	IPA_IL18_UP	0.000143575	0.00159627	0.765583	2.07627	0	81	CD69, PRF1, IDO1, CXCL10, AIM2, DOCK8, IL18BP, CCL4, CCL2, INPP5D, IL18R1, FOXO1, SAMSN1, SASH1, CD83, IL32, KIT, PDCD1, NFKBIZ, CCR2, TNFRSF25, NLRP3, TF, PTPRE, MMP3, MAP3K8, IL2RA, MERTK, RGS2, HLX, MMP9, CCR4, TXK, CD226, IL12A
521	4268	GO_B_CELL_ACTIVATION	0.000135281	0.00159627	0.729014	2.07549	0	121	CD79A, IL7R, PRKCB, CD79B, CXCR5, BANK1, GPR183, ZAP70, PLCG2, PLCL2, VCAM1, CD40, PTPRC, LYL1, GAPT, CR2, PIK3CD, KIT, CD86, ADA, SKAP2, BATF, CMTM7, MEF2C, PIK3R1, LEF1, CD40LG, LAT2, ITGA4, SWAP70, DLL1, HHEX, POU2F2, ITGB1, PTPN2, BTK, IKZF3, PTK2B, IGBP1, ATP11C, CASP8, KLF6, RBPJ, EP300
522	3146	RUTELLA_RESPONSE_TO_HGF_VS_CSF2RB_AND_IL4_DN	0.000121536	0.00159627	0.686069	2.07548	0	226	CCL19, CCR7, PLAC8, PPP1R16B, LAMP3, MAP4K1, FCER1A, SLAMF1, CXCR4, RUNX3, CELF2, MS4A6A, CSF2RA, TNFAIP8, HERPUD1, CD1B, FAM129A, CCL13, CCL22, TNFRSF4, ZFP36, FNBP1, RFTN1, STK17B, CD83, RASGRP2, CD84, IL21R, PPAP2A, CD86, ICAM3, SERPINF1, FILIP1L, RASGRP3, LITAF, DPYSL2, RAB8B, JAK1, TBC1D4, ADAM19, BATF3, MARCKS, CYTH1, PELI1, MAOA, TRAF1, ITGA4, IRF4, GPR137B, CYB5A, DEPTOR, BIRC3, CCL17, KI…
523	5938	CD8+ Tcm_NOVERSHTERN_1	0.000168067	0.00162353	0.899616	2.07547	0	29	GZMK, CD8A, PTPRCAP, GIMAP6, GNLY, CXCR3, GIMAP4, CD7, KLRG1, SH2D1A, CD3E, LAG3, PDCD1, CD8B
524	3048	IFNG.20335537	0.000145582	0.00159627	0.77773	2.07514	0	72	CXCL9, IRF8, IDO1, CXCL10, PSMB9, GBP1, IRF1, BTN3A2, BTN3A3, RARRES3, BTN3A1, UBE2L6, LAP3, SP110, IL15, SLC15A3, LPIN1, BATF3, IFI30, STAT1, TRIM21, TAP1, CXCL11, JAK2, IFI44L, RNF19B, ARNTL, OAS2, GCH1, PPA1, NNMT, RTP4, IFI44, PLSCR1, TRIB2, IFIT2, STAT2, TRIB1, SP100, PCDH7, SETBP1, PRRG1, CTRL, TRAFD1, IFI35, CD47, C19orf66
525	1507	LENAOUR_DENDRITIC_CELL_MATURATION_UP	0.000136649	0.00159627	0.736478	2.07496	0	109	CCR7, ENPP2, RARRES1, FABP4, ST6GAL1, HLA-DQB1, HLA-DPB1, HLA-DPA1, IDO1, CD74, DNASE1L3, CCND2, RNASE6, CTSC, PPARG, CD1C, CD1B, CCL13, C1QB, CCL22, TGM2, HSD11B1, F13A1, DUSP1, CD83, LIPA, CD86, GATM, SLA, APOC1, APOE, CEBPA, CAT, MAOA, FCER2, IRF4, FCGR2A, CYB5A, BIRC3, CCL17, FABP5, PPIC, ABCG1, PTPRO, LPL, NR1H3, MMD, ITPKB, RNASE1, ARF4, GAS6, MGLL, PKD2, A2M, PFKP
526	7499	GSE20715_0H_VS_48H_OZONE_TLR4_KO_LUNG_UP	0.000125329	0.00159627	0.698125	2.07487	0	185	CD79A, CD3D, PRKCB, CD247, NKG7, CD19, GZMA, SELL, STAT4, ENPP2, IRF8, HLA-DOA, CD3G, TMEM119, CD36, HLA-DRA, SASH3, ABCA8, UCP2, SH2D3C, CLDN5, S1PR4, HLA-E, ICAM2, PTPRC, KLRD1, TNFSF10, LAMA2, STK17B, CD93, SLC2A3, C1orf54, OGN, DGKA, BTG2, SDPR, UBE2L6, MEF2C, IL16, IL15, NTN4, LCK, ADD3, SNCA, LPIN1, PELI1, MAOA, TAP1, ATP2A3, SIPA1, LAMA4, MYLIP, LAIR1, PRODH, ABCA1, HLX, SUN2, SERPINB1, CD…
527	311	KEGG_NATURAL_KILLER_CELL_MEDIATED_CYTOTOXICITY	0.000135263	0.00159627	0.730282	2.0748	0	119	PRKCB, CD247, GZMB, CD48, RAC2, HCST, PRF1, ZAP70, PLCG2, FYN, SH2D1A, HLA-E, ICAM2, KLRD1, TNFSF10, SYK, ITGB2, IFNG, PIK3CD, TYROBP, FCER1G, HLA-B, LAT, NCR3, VAV1, PIK3R1, PTPN6, LCK, PPP3CC, HLA-A, MAPK1, HLA-C, FASLG, PRKCA, LCP2, IFNAR1, KLRC1, PTK2B, IFNAR2, KLRC3, TNF, CASP3, PPP3CB, TNFRSF10A, KIR2DL4, SOS1, MAP2K1, NFATC3, KIR3DL2, FAS, MICA, KIR3DL1, SOS2, BID
528	4005	GO_REGULATION_OF_INNATE_IMMUNE_RESPONSE	0.0001153	0.00159627	0.670132	2.07464	0	317	LTF, CCL5, FCN1, GBP5, AIM2, CD36, PLCG2, FYN, SH2D1A, PSMB9, LBP, PPARG, TLR8, TNFAIP3, SERPING1, TLR7, HLA-E, FGR, CAV1, IFI16, IRF1, LGMN, ICAM2, SYK, TLR10, RFTN1, ITGB2, IFNG, LY96, LAG3, PSMB8, LYN, CTSK, CD86, TRIL, FCER1G, HLA-B, ICAM3, NCR3, CLEC4A, CYBA, VAV1, COLEC12, CD14, RPS6KA5, NLRC5, PTPN6, JAK1, NMI, TRIM5, STAT1, HLA-A, PELI1, HPX, TAP1, TLR1, TLR9, IRF4, LEP, PSMC1, SOCS1, BIR…
529	584	REACTOME_PEPTIDE_LIGAND_BINDING_RECEPTORS	0.000127551	0.00159627	0.705113	2.07352	0	165	CCL19, CXCL9, DARC, CCL21, CXCL13, CCR7, CCL5, C3, CXCR5, CXCR3, CXCL12, CXCR4, CXCL10, CXCR6, CCL4, CCL2, CCR6, CCL22, PNOC, SAA1, CX3CL1, ANXA1, CX3CR1, APLNR, F2RL2, CCR2, FPR3, FPR1, EDNRB, NPSR1, CXCL11, EDN1, GHRL, CCL3L3, CCL17, CCR4, APP, CXCL2, NMB, PENK, PMCH
530	7028	GSE12366_GC_VS_MEMORY_BCELL_DN	0.000127796	0.00159627	0.703776	2.07306	0	170	CCR7, CD48, GPR183, RASSF5, ARHGAP25, RASAL3, CCND2, IL18BP, S1PR4, CCR6, PARVG, DOCK10, ATP13A5, ZFP36L2, OBFC2A, FOSB, HLA-F, BTLA, DUSP1, TXNIP, ENTPD1, PDE4B, RAB37, CLIC3, TSC22D3, ANTXR2, DGKA, KLF2, RPS6KA5, RPL21, NAAA, ITM2B, CRTAP, MYO1F, STAT1, CDC42SE2, JAM3, ARHGAP24, ISCU, DUSP22, PDGFRB, ZNF274, N4BP2L1, RNF19A, STARD5, ITGB1, LIX1L, PLEKHO2, PTPRO, EML4, ADAM28, MAN2B1, SESN1, GPR…
531	4823	GO_POSITIVE_REGULATION_OF_IMMUNE_EFFECTOR_PROCESS	0.000130497	0.00159627	0.714005	2.07273	0	146	CCL19, MZB1, C3, IL33, RAC2, FCER1A, ZAP70, CD36, LTA, CD74, SASH3, SH2D1A, LBP, CCL2, HLA-E, FGR, HLA-DMB, CD40, TNFRSF4, SYK, IFNG, CD84, LAG3, ANXA1, LYN, CD86, IL6, FCER1G, HLA-B, CCR2, NCR3, NLRP3, VAV1, B2M, IL4R, HLA-A, C6, HPX, FCER2, FES, TNFRSF14, TNFSF13, KLK5, CD28, PGC, IL1B, HLX, IL12RB1, CD226, IL12A, CD300A, DDX60, TNF, RBP4, STAP1, RASGRP1, STAT5B, XBP1, VAMP3, STX7, BCL10, PTAFR…
532	7605	GSE24142_EARLY_THYMIC_PROGENITOR_VS_DN2_THYMOCYTE_FETAL_UP	0.000126024	0.00159627	0.699889	2.07256	0	178	IRF8, FGL2, CXCR3, ADAMDEC1, CD7, PLEK, TMEM119, ST6GAL1, LBP, CASP1, BCL11A, GEM, S1PR1, IL18R1, LRRC33, CD34, KLRD1, TGM2, NDN, SASH1, ITGB2, IFNG, LYN, CD86, TSC22D3, CSF1R, TMEM71, PIP4K2A, SLA, CCR2, SKAP2, MEF2C, FSTL1, ESAM, CD33, REEP6, MYCN, VIM, TNFSF14, TSC22D1, IL4R, LMO2, HLA-C, FCGR2A, IL10RB, BIRC3, FASLG, BEX4, TMEM176B, CMTM3, SIRPA, P2RY14, RAB32, OAS2, ABCA1, GRK5, MAN2B1, CD44…
533	5095	GO_POSITIVE_REGULATION_OF_CHEMOTAXIS	0.000135906	0.00159627	0.733261	2.07236	0	112	CCL19, CXCL9, CCL21, CXCL13, CCR7, CCL5, RAC2, CXCR3, CXCL12, THBS4, CXCL10, CD74, GPSM3, LBP, CCL4, CCL2, CXCL14, AIF1, S1PR1, CCR6, SLIT2, CX3CL1, PLA2G7, IL6, CCR2, NCKAP1L, IL16, RARRES2, NRP1, TNFSF14, SWAP70, CXCL11, CMKLR1, PDGFRB, IL1B, ANO6, PDGFD, PTK2B, CXCL2, LPAR1, SERPINE1, GAS6, IL12A, S100A7, SEMA5A, TIAM1, PRKD1, CAMK1D, THBS1, CCR1, BMPR2, PPM1F, CCL3
534	1409	TARTE_PLASMA_CELL_VS_B_LYMPHOCYTE_DN	0.000163532	0.00160245	0.876609	2.07153	0	33	LTB, CD37, IRF8, CXCR5, TGFBR2, GPR18, HLA-DMB, BIN1, LYL1, BLK, CD83, MAPRE2, ITPR1, IL4R, RHOG, GIT2, HHEX, GCH1, AHR, ELF4, MMD, NFKB1, SERPINB1
535	888	TONKS_TARGETS_OF_RUNX1_RUNX1T1_FUSION_HSC_DN	0.000126454	0.00159627	0.700467	2.07127	0	176	IL7R, LTB, CD52, NKG7, CCR7, PLAC8, CD48, IRF8, GPR183, CST7, IL10RA, FCER1A, CXCR4, RUNX3, CD36, SASH3, CYBB, S100A9, CYP1B1, HBB, CTSG, CCL2, ALOX5AP, RASSF2, LST1, ZFP36L2, NCF4, MBP, FAM30A, TARP, ABCC4, TYROBP, ZBTB16, PPAP2A, SLA, PDLIM1, S100A4, CD33, STK10, CEBPA, MYCN, LAPTM5, TSC22D1, CD82, TESC, LAT2, SPI1, FCGR2A, SOCS1, BIRC3, DOK2, TNFSF13, DUSP10, SH3BGRL3, MGAT1, PTPN22, LCP2, TPM…
536	6995	GSE11057_NAIVE_CD4_VS_PBMC_CD4_TCELL_DN	0.000125329	0.00159627	0.697064	2.07022	0	183	GNLY, POU2AF1, HLA-DPA1, CYP1B1, SLFN11, AIF1, IL18R1, HERPUD1, EPAS1, LY96, SH2B3, SLC7A7, LSP1, ENG, GSTP1, SLC31A2, PDLIM1, EMP3, CFD, CYBA, LAP3, LILRB3, RNF144B, CAT, DPYD, PLEKHO1, MCTP1, CCDC50, RALB, EFHD2, RAB27A, TM6SF1, FABP5, TNFSF13, DUSP22, MAP3K8, JAK2, SH3BGRL3, STOM, FEZ2, TMED5, DYSF, SNAP23, RGS2, GNGT2, HVCN1, PRR5L, NAMPT, AHR, ACTB, CARD9, TTYH3, DENND3, MEIS1, B4GALT5, AKIR…
537	3285	ONO_AML1_TARGETS_DN	0.000162153	0.00160114	0.862557	2.07005	0	36	CD2, SELL, CCR7, CCL5, CXCR3, CXCR4, RUNX3, CD97, CASP4, SOCS2, CD84, FOXN3, CCR2, TNFRSF25, IL4R, IRF4, CDK6
538	7766	GSE29618_BCELL_VS_MONOCYTE_DAY7_FLU_VACCINE_DN	0.000125047	0.00159627	0.695566	2.06985	0	187	CSF2RA, CRISPLD2, EVI2A, ALDH2, LST1, PSTPIP1, CD163, TNFRSF1B, IGFBP7, STX11, TBXAS1, GAS7, TYROBP, CD4, C13orf15, CD86, C1orf54, GSTP1, CSF1R, SLC31A2, SGK1, MAFB, NLRP3, CLEC4A, LGALS2, NPL, EMILIN2, FKBP1A, LILRB3, CD14, CEBPA, SDCBP, VIM, RGS10, ITM2B, MYO1F, MCTP1, PID1, FPR1, EFHD2, PCSK5, RAB27A, PHACTR2, SEMA4A, TNFSF13, CD58, SIRPA, KIAA0513, DAPK1, CD68, ATF3, RAB32, LAMP2, ZYX, FLVCR2…
539	1207	HOWLIN_PUBERTAL_MAMMARY_GLAND	0.000147951	0.00159627	0.787971	2.06942	0	64	APOD, CD37, SFRP4, CXCL12, VPREB3, CFH, S100A9, CALML5, APBB1IP, EVI2A, HSD11B1, PROM1, GAS7, LSP1, EGR1, OGN, AOX1, PDGFRA, KLF4, CPXM1, ANGPTL2, FCGR2B, FOXA1, RECK, PENK, TNF, EPS15, CTSB, THBS2, ADARB1, PRRX2, COMT, IL1R2, PTEN
540	4587	GO_T_CELL_RECEPTOR_SIGNALING_PATHWAY	0.000132485	0.00159627	0.717434	2.06852	0	136	CD3D, CD247, ITK, HLA-DQA1, CD3G, HLA-DQB1, HLA-DPB1, HLA-DPA1, ZAP70, WAS, PLCG2, FYN, HLA-DRA, PSMB9, CD3E, TRAT1, INPP5D, PTPRC, LIME1, RFTN1, IFNG, PAG1, PIK3CD, PDE4B, PSMB8, CD4, BTN3A1, LAT, THEMIS, PIK3R1, LCK, HLA-DRB1, SKAP1, MAPK1, PSMC1, PSMB10, LCP2, CD28, NCK1, NFKB1, TXK, PSMD7, RLTPR, UBB, HLA-DRB4, PDE4D, RPS27A, PSME2, CARD11, PSME1, NFKBIA, THY1, CSK, PSMC6, PSMA6, PSMD10, GRAP…
541	1083	KLEIN_TARGETS_OF_BCR_ABL1_FUSION	0.000160154	0.00159627	0.84977	2.06754	0	39	CD79A, IL7R, CD19, CD38, POU2AF1, CXCR4, TNFRSF13B, EBF1, NCF4, CD40, PTPRC, SYK, PROM1, CSF1R, SPIB, GYPC, MNDA, CD33, IRF4, MYD88, BTK, IGBP1, ANPEP, CSF3R
542	7796	GSE30083_SP3_VS_SP4_THYMOCYTE_DN	0.000125345	0.00159627	0.696636	2.06737	0	182	NKG7, GZMB, STAT4, IRF8, EVI2B, CXCR5, BANK1, CD38, EOMES, FGL2, CXCR3, PLEK, CYBB, HOPX, CASP1, CD97, GEM, IL18RAP, S1PR4, IL18R1, FAM129A, CTSW, NCF4, MAN1C1, KLRD1, IFNG, MAF, BTBD11, LY86, TYROBP, HLA-B, SGK1, TMEM71, SIDT1, SMPDL3A, PLTP, LITAF, DSE, TF, TNFSF14, TAGAP, MPEG1, CLEC10A, FAM43A, TLR1, CYBASC3, PRG4, ITGA4, MX2, HHEX, LAIR1, CD68, SPRY2, UBASH3B, GRN, APP, SLC41A2, CD44, MMD, S…
543	8757	GSE13522_CTRL_VS_T_CRUZI_Y_STRAIN_INF_SKIN_IFNAR_KO_UP	0.000125439	0.00159627	0.696882	2.06732	0	181	CD247, CCR7, ITK, HLA-DQA1, GPR183, TGFBR2, POU2AF1, PRF1, RUNX3, GPR18, DNASE1L3, GMFG, LBP, ALOX5AP, RASSF2, SLPI, ICAM2, KLRD1, HSD11B1, EPAS1, FAM113B, CTSH, LY86, PDE4B, PIK3IP1, TYROBP, C13orf15, LIPA, FCER1G, SGK1, DGKA, AMPD1, SPIB, ADH1C, THEMIS, RNF145, AFP, RCBTB2, OSTF1, MSRA, LEF1, ACVRL1, MPEG1, NAPSA, HLA-DRB1, ENC1, CLEC10A, RAMP3, FASLG, TGFBR3, DUSP10, FEZ2, PDE3B, PPIC, RPS29, …
544	8592	GSE6259_33D1_POS_DC_VS_CD4_TCELL_DN	0.000127926	0.00159627	0.704481	2.06689	0	162	PRKCB, CD38, GBP4, SEPP1, TLR8, TNFAIP3, VCAM1, RGL1, LGMN, PROS1, LST1, MAN1C1, SLCO2B1, SASH1, DUSP1, MAF, GPNMB, CD84, LY86, GAS7, TYROBP, CD4, FCER1G, TCN2, MAFB, NPL, SH3KBP1, HPGD, CD72, TBC1D2B, ARHGEF3, SMAP2, APOE, DSE, RCBTB2, SYPL1, ITM2B, NCEH1, HNMT, LAYN, OLFML3, C6, TLR1, P2RY6, CMKLR1, TMEM176A, IGF1, ABCA9, LAIR1, ITGAV, MERTK, MTUS1, LCP2, TTYH2, SEC14L1, ABCA1, ERICH1, IKBKE, T…
545	7492	GSE20715_0H_VS_24H_OZONE_LUNG_UP	0.000125188	0.00159627	0.694374	2.06642	0	189	CD2, PRKCB, CD19, SELL, CD6, CCL5, CD27, MAP4K1, RAC2, HCST, CD7, CORO1A, CD3G, CXCR4, CD36, CD53, PECAM1, PLCG2, MS4A6A, IGKC, S100A9, S100A8, FERMT3, GNG11, SEMA4D, ICAM2, NCF4, PTPRC, TNFSF10, CDH5, TRPV2, PRDM1, TYROBP, LSP1, HLA-B, MYO1G, SLC40A1, CCR2, ETS1, IL2RG, ARHGDIB, MYO1F, CDC42SE2, RALB, BACH2, TRIM21, LMO2, LXN, PITPNM1, PPFIBP2, ST8SIA4, MYLIP, FXYD1, RGS2, YPEL5, PRODH, SQRDL, S…
546	3547	Macrophages.M1.z3	0.000167029	0.00162353	0.88963	2.0664	0	30	CCL19, CXCL9, CCR7, CD38, ADAMDEC1, SLAMF1, IDO1, CXCL10, TLR7, CD40, PLA1A, CCL8, RASSF4, CXCL11, SOCS1, IFI44L, SLC2A6, NOD2
547	4785	GO_POSITIVE_REGULATION_OF_CYTOKINE_PRODUCTION	0.000114534	0.00159627	0.665158	2.06576	0	333	CCL19, CD2, LTB, CCR7, CD6, C3, IRF8, FCN1, IL33, GBP5, FCER1A, SLAMF1, HLA-DPB1, HLA-DPA1, PTGER4, IDO1, AIM2, CD36, LTA, PLCG2, CD74, GPSM3, SASH3, LY9, LBP, CYP1B1, CD3E, CASP1, TLR8, CCL2, IL18R1, TLR7, HLA-E, LUM, FGR, IFI16, IRF1, CD34, CD40, SYK, ALOX15B, SAA1, IFNG, CX3CL1, CD83, LY96, ANXA1, PDE4B, CD4, C13orf15, CD86, IL6, FCER1G, CSF1R, CCR2, NLRP3, CYBA, HEG1, CD14, B2M, HIF1A, IL15, …
548	3555	B.cells.memory.z2	0.000163908	0.00160274	0.876931	2.06548	0	32	CD79A, CD79B, CD19, CD37, BANK1, VPREB3, HLA-DOB, TNFRSF13B, AIM2, IGKC, PNOC, BLK, ALOX5, SP140, RASGRP2, LY86, SPIB, IL7, GNG7, FCGR2B
549	3165	HOFFMANN_SMALL_PRE_BII_TO_IMMATURE_B_LYMPHOCYTE_UP	0.000147016	0.00159627	0.780698	2.06455	0	68	LTB, CXCR5, HLA-DQA1, MYH11, GIMAP4, HLA-DQB1, CD36, CD74, CCND2, HLA-DMA, SEMA4D, NCF4, CD40, CD83, CTSH, SLC2A3, PSAT1, MEF2C, IFI30, HLA-DRB1, LAT2, FCER2, FES, MECOM, SIPA1, EEF1G, EHD1, SERPINB1, PEPD, PRPS1, DAD1, CFP, CD22, HPCAL1
550	7670	GSE2706_UNSTIM_VS_2H_LPS_DC_DN	0.000127584	0.00159627	0.701606	2.06452	0	167	IRF8, LAMP3, GPR183, RASSF5, IL10RA, PTGER4, CXCL10, LTA, GBP1, GEM, TNFAIP3, IL18RAP, TNFAIP8, IRF1, OBFC2A, TNFRSF4, NCF1C, RGS1, STX11, IL6, ISG20, NFKBIZ, ADA, BTG2, ABCC11, BATF, C10orf10, RNF144B, GPR132, PELI1, C15orf48, TAP1, FAM43A, RILPL2, TRAF1, CXCL11, EDN1, BIRC3, BTG1, MAP3K8, ATF3, TTYH2, EHD1, ERICH1, SLC2A6, NAMPT, NFKB1, SOD2, B4GALT5, ACSL1, ELL2, CXCL2, SOCS3, RELB, SPRED2, IF…
551	5255	GO_DEFENSE_RESPONSE_TO_BACTERIUM	0.000125329	0.00159627	0.694516	2.06414	0	185	IGJ, LYZ, IGLL1, CXCL13, LTF, PLAC8, IRF8, GNLY, CD36, LTA, DEFB1, IGKC, LBP, S100A9, CTSG, S100A8, PLA2G2A, HLA-E, SLPI, FGR, SYK, IFNG, CD4, IL6, FCER1G, CCR2, B2M, HLA-A, TLR1, TLR9, TNFRSF14, HIST1H2BK, SELP, MYD88, NOD1, MR1, STAB1, APP, CARD9, ANG, NLRP1, SERPINE1, NOD2, IL12A, S100A7, ACP5, CD160, STAB2, TNF, CFP, HIST1H2BJ, ANXA3, RBPJ, PYCARD, DCD, HAMP, ADAMTS5, FGB, OPTN, CXCL6, HP, NL…
552	7439	GSE17974_IL4_AND_ANTI_IL12_VS_UNTREATED_48H_ACT_CD4_TCELL_DN	0.000127796	0.00159627	0.700682	2.06394	0	170	CD2, LTB, GIMAP7, ENPP2, IRF8, GIMAP5, LAMP3, GBP5, GIMAP4, IQGAP2, PYHIN1, SLAMF1, DHRS9, ICOS, IDO1, LTA, GBP1, MCOLN2, TRAT1, TNFSF13B, IL18RAP, SOCS2, ZNF831, EPSTI1, IFI16, IFNG, SP140, LY96, TMEM140, PDE4B, SLA, RARRES3, ISG20, LPAR6, WARS, LAP3, TSC22D1, IFI30, STAT1, EMP1, G0S2, CNN1, MAP3K8, PASK, IFI44L, IL2RA, ATF3, P2RY14, CAPN3, MAP4K4, GRK5, ZFYVE26, SLC41A2, SOD2, PDPN, TXK, PHF11,…
553	3139	RUIZ_TNC_TARGETS_UP	0.000132013	0.00159627	0.714569	2.06331	0	139	ENPP2, CLCA2, RARRES1, CXCL12, IQGAP2, SEPP1, CTSC, VCAM1, KCTD12, HERPUD1, ARID5B, BTN3A2, PROS1, TNFSF10, NR2F1, GSN, LDB2, IGFBP7, BTN3A3, SLC2A3, TBXAS1, PPAP2A, GBP2, KLF9, RARRES3, TDO2, ZCCHC24, MAFB, FLRT2, HPGD, BAMBI, PDGFRA, APOE, SNCAIP, CAT, ACSL4, LEF1, HNMT, HLA-C, BTG1, PDGFRB, COL1A2, YPEL5, COL3A1, CDH11, CBLB, TIMP4, GRN, SAT1, OLFML2B, METTL7A, MEIS1, ID2, C12orf35, LTA4H, SEM…
554	10210	HNSCC.B	0.000150625	0.00159627	0.79734	2.06275	0	58	IGJ, CD79A, CD79B, IGLL1, TNFRSF17, IGLL3P, MZB1, CD38, SEL1L3, POU2AF1, ST6GAL1, PIM2, FAM46C, TXNDC5, LY9, HERPUD1, LIME1, PNOC, PRDM1, ISG20, FKBP11, MEI1, FCRL5, SLAMF7, CREB3L2, PIM1, GNG7, SPCS2, CPNE5, SEL1L
555	7540	GSE22886_DAY0_VS_DAY7_MONOCYTE_IN_CULTURE_UP	0.000125329	0.00159627	0.693945	2.06244	0	185	SELL, PLAC8, TRAF3IP3, IL10RA, CPVL, HSD17B11, WAS, GPSM3, S100A9, CASP1, S1PR4, CRISPLD2, SEMA4D, EVI2A, ICAM2, PTPRC, TNFSF10, ZFP36, NCF1C, DUSP1, ARHGAP4, PIK3CD, CD93, TNFRSF1B, BTN3A3, CX3CR1, LYN, TSC22D3, ICAM3, BTN3A1, NLRP3, CFD, SMPDL3A, KLF2, IL16, STK10, SP110, IL15, KLF4, MYO1F, JUNB, PELI1, TESC, LAT2, CRLF3, ITGA4, SEMA4A, PELI2, FCGR2A, PSMB10, KLF13, MX2, DUSP22, IPCEF1, RGS2, H…
556	10737	Liver.vs.All.test_67.ctrl_72.LFC.1.n.p.1.OR.q_val.0.1.n.0.1.Dn.main200+canonical.Cell.type.filter.Cor.consistent.seed__T.cells_init.seed_Dn.SC.extended.program.neg100	0.00014374	0.00159627	0.762835	2.06242	0	79	CD79A, IL7R, KLRB1, LTB, LYZ, SELL, CCR7, PLAC8, TSHZ2, HBB, S100A8, GEM, TNFSF13B, AIF1, TLR7, ARL4A, LST1, SGK1, SPIB, BTG2, MAP1B, SLC25A18, PASK, CD200, RPS29, EEF1A1, EML4, TXK, SOCS3, ANKRD55, LDHB, PPP1R14A, RPS12, DST
557	9470	GSE29164_UNTREATED_VS_CD8_TCELL_TREATED_MELANOMA_DAY7_UP	0.000125188	0.00159627	0.693594	2.06229	0	186	IGJ, CD19, GZMA, CCL5, PLAC8, CD37, IRF8, FGL2, RAC2, CXCR3, GIMAP4, LRMP, PRF1, ITM2C, ZAP70, LY9, HOPX, GEM, IL18RAP, SOCS2, VCAM1, KCTD12, EVI2A, CTSW, KLRD1, IFNG, ENTPD1, CD93, CTSH, TNFRSF1B, PLA2G7, ANXA1, F2RL2, PSMB8, TYROBP, ZBTB16, LYN, CSF1R, CCR2, CYBA, CMTM7, APOE, FUCA1, PPP3CC, ADAM19, MYO1F, MARCKS, SFT2D1, PLIN2, CD82, ETFB, DOK2, FASLG, TMEM176A, TMEM176B, NECAP2, MAP3K8, HHEX,…
558	1968	HUANG_DASATINIB_RESISTANCE_UP	0.000144739	0.00159627	0.766153	2.06206	0	77	RAC2, TGFBR2, PSMB9, KCTD12, CAV1, IFI16, BTN3A2, TFPI, AKR1C3, ANXA1, BTN3A3, PSMB8, LYN, ANTXR2, PRNP, SH3KBP1, FSTL1, CAV2, DPYD, EGFR, IL15RA, UBE2E3, CCDC50, FXYD5, LAYN, LIMA1, MSN, DUSP10, ZYX, INPP1, NNMT, ELL2, SNAI2, PGM1, GNG12, REXO2, PTRF, PCDH7, OSMR, JAG1, PDGFC, TNFRSF21, CALD1, ELK3, F2RL1, EPHA2, UPP1, RAI14, LEPREL1, TGFBI
559	6993	GSE11057_NAIVE_VS_CENT_MEMORY_CD4_TCELL_DN	0.000125047	0.00159627	0.692878	2.06186	0	187	CD2, KLRB1, EVI2B, GPR183, SRGN, CXCR3, IL10RA, IQGAP2, SLAMF1, CD74, CTSC, SLC9A9, CCR6, HERPUD1, FAM129A, ARID5B, IFI16, PSTPIP1, OBFC2A, TNFRSF4, MAF, ENTPD1, CD84, ANXA1, PRDM1, NCOA7, CCR2, S100A4, BATF, CHST7, ADAM19, MYO1F, HLA-DRB1, CD82, EFHD2, RILPL2, RAB27A, PHACTR2, TGFBR3, CD58, DUSP10, RNF19B, SH3BGRL3, GPR68, STOM, RAPGEF1, TTYH2, KIAA0247, ITGB1, TIGIT, EHD4, EPHA4, UBL3, ARNTL, P…
560	3578	Plasma.cells.z1	0.000158303	0.00159627	0.833989	2.06154	0	43	TNFRSF17, IGLL3P, MZB1, CD27, CD38, HLA-DOB, TNFRSF13B, IGKC, EAF2, LIME1, PNOC, SP140, AMPD1, CCR2, RASGRP3, DENND5B, GNG7, FCGR2B, TMEM156
561	1034	DUNNE_TARGETS_OF_AML1_MTG8_FUSION_UP	0.000155788	0.00159627	0.823219	2.06133	0	47	LYZ, NKG7, PLAC8, CST7, CXCR4, ITM2C, PTGER4, LCP1, CTSG, S100A8, ALOX5AP, LST1, PSTPIP1, SAMSN1, FNBP1, RASGRP2, IGFBP7, ICAM3, SLA, CAT, LAPTM5, MYO1F, BTG1, CMTM3
562	8405	GSE3565_DUSP1_VS_WT_SPLENOCYTES_UP	0.000130839	0.00159627	0.710768	2.06094	0	145	GZMK, NKG7, CCL5, FGL2, GIMAP4, PRF1, CXCR6, HOPX, CCL4, CD97, IL18RAP, IL18R1, PROS1, ITGB2, IFNG, RGS1, TNFRSF1B, ANXA1, PRDM1, CX3CR1, SLC2A3, F2RL2, ZEB2, EMP3, CCR2, ITGAX, NRP1, VIM, MYO1F, LPIN1, CCDC50, GSPT2, EMP1, ITGA4, CMKLR1, MLKL, LAIR1, IL2RA, ITGB1, TMEM163, TMEM37, FCGR2B, KCNJ8, CD44, ID2, IKZF3, ELL2, IFNAR2, CD226, TTC39B, KLRC3, PFKP, OSBPL3, ARL4C, MMP25, ARRDC3, EBPL, MS4A4…
563	5947	CD8+ Tem_NOVERSHTERN_1	0.000170736	0.0016249	0.918402	2.06075	0	25	GZMK, CD8A, GZMB, PYHIN1, PRF1, ZAP70, KLRG1, CXCR6, SH2D1A, GZMH, IFNG, PTGDR, LAG3, CX3CR1, PDCD1, FASLG, CD8B, RBL2
564	4634	GO_POSITIVE_REGULATION_OF_LYMPHOCYTE_DIFFERENTIATION	0.000145518	0.00159627	0.770248	2.05888	0	74	CCL19, IL7R, CD27, TGFBR2, ZAP70, CD74, SASH3, INPP5D, SYK, IFNG, CD83, ANXA1, PRDM1, ZBTB16, CD86, IL6, ADA, NCKAP1L, NLRP3, IL15, IL4R, KIAA0748, IL2RA, IL1B, IL7, AXL, BTK, HLX, IL12RB1, ITPKB, RLTPR, GAS6, IL12A, ATP11C, PNP, RASGRP1, STAT5B, XBP1, PPP2R3C, ADAM8, PCID2
565	94	IPA_IRF1_UP	0.000133994	0.00159627	0.71998	2.05863	0	124	CCL19, LTB, SELL, CCL5, STAT4, FGL2, DOCK8, PIGR, PSMB9, IL18BP, CASP1, VCAM1, CD40, TNFSF10, SAMSN1, SYK, SASH1, IFNG, B2M, IL15, LCK, JAK1, STAT1, TRIM21, TAP1, TLR9, IRF4, SOCS1, ODC1, PSMB10, FASLG, IFI44L, IL1B, MYD88, IL7, MMP9, AHR, IL12RB1, IL12A, TNF, CASP8, IFIH1, IRF9, NOTCH1, IFIT2, NCOA3, STAT2, ADAM8, PCDH7, VIPR1, IRF7, OSM, IFI35, CXCL16
566	10529	BX_LOCATION.Liver.BX_LOCATION.All.But.Breast.LN.ChestWall.DE.bulk..test_67.ctrl_22.purity.WithoutSiteCovariate.SC.extended.program.neg	0.000122911	0.00159627	0.684736	2.05806	0	210	IL7R, KLRB1, LTB, SELL, CCR7, PLAC8, MAL, TSHZ2, CALML5, HBB, C1orf162, TNFSF13B, AIF1, S1PR1, CCR6, FOS, ICAM2, LST1, TNFRSF4, FHL1, RASGRP2, HBA2, TYROBP, CD4, ZBTB16, FCER1G, SGK1, SLC40A1, LPAR6, BTG2, FBLN5, TMEM123, CYSLTR1, KLF2, RPL21, EEF1B2, LEF1, CD40LG, BIRC3, RPL26, DHRS3, COMMD6, PASK, EEF1G, KLRF1, PRKCA, FXYD1, RPS29, FAM13A, EEF1A1, EIF3L, RPS25, RPL10A, TXK, RPL17, BEX5, RPL13A,…
567	3635	GO_REGULATION_OF_ANTIGEN_RECEPTOR_MEDIATED_SIGNALING_PATHWAY	0.000160154	0.00159627	0.845825	2.05794	0	39	PRKCB, PRKCH, CCR7, LPXN, PLCL2, GBP1, TRAT1, PTPRC, UBASH3A, LYN, ADA, PRNP, PTPN6, LCK, FCRL5, KIAA0748, ELF1, DUSP22, CMTM3, PTPN22, PTPN2, CD300A, STAP1, THY1
568	8403	GSE3565_CTRL_VS_LPS_INJECTED_SPLENOCYTES_UP	0.00012955	0.00159627	0.706336	2.05738	0	151	GZMK, IL7R, NKG7, CCL5, CD48, HCST, PRF1, CXCR6, HOPX, IL18RAP, IL18R1, ITGB2, IFNG, RGS1, ENTPD1, TNFRSF1B, ANXA1, PRDM1, CX3CR1, SLC2A3, F2RL2, ZEB2, EMP3, CCR2, ITGAX, LITAF, IL15, NRP1, OSTF1, MYO1F, LPIN1, CCDC50, EMP1, ITGA4, CMKLR1, RNF19B, MYLIP, LAIR1, IL2RA, PTPN22, ITGB1, TMEM163, FCGR2B, KCNJ8, CD44, ID2, B4GALT5, ELL2, CD226, TTC39B, KLRC3, PFKP, OSBPL3, ANXA2, SH3BGRL, EBPL, S100A10…
569	6638	GNF2_RAB7L1	0.000167029	0.00162353	0.885429	2.05664	0	30	PRKCH, CD247, NKG7, GZMA, APOBEC3G, PRF1, RUNX3, CCL4, GZMH, CTSW, KLRD1, BTN3A3, CYTIP, RARRES3, NCR3, STK10, JAK1, CYTH1, RAB7L1, KLRF1, SUN2, GPR65, KLRC3, ARL4C, PTPN4, PTGER2
570	1433	SANA_TNF_SIGNALING_UP	0.000144739	0.00159627	0.763858	2.05588	0	77	IL7R, UBD, C1S, CXCL10, HSD17B11, CASP1, GBP1, CCL2, TNFAIP3, VCAM1, CX3CL1, IL32, HLA-B, PLA1A, CCL8, SLC15A3, NCEH1, IFI30, HLA-A, HLA-C, CXCL11, MMP3, BIRC3, MX2, C1QTNF1, IFI44L, ITGAV, OAS2, SAT1, DRAM1, LIPG, SOD2, CXCL2, SERPINE1, PARP14, KIAA1147, DDX60, TAPBP, NFKBIA, IFIH1, RABL3
571	1870	WORSCHECH_TUMOR_REJECTION_UP	0.000156789	0.00159627	0.824787	2.05534	0	46	IGJ, IL7R, DARC, CCL5, GZMB, ITK, CCL4, IFI16, CCL22, KLRD1, TNFRSF4, IFNG, TNFRSF1B, NFKBIZ, IL2RG, LCK, TAGAP, CLEC10A, IRF4, CXCL11, FASLG, MX2, IL1B, IL7, CXCL2
572	7758	GSE29618_BCELL_VS_MDC_DN	0.000125047	0.00159627	0.690557	2.05495	0	187	FCER1A, CORO1A, HLA-DRA, LCP1, GMFG, CASP1, CD1C, IL18R1, KCTD12, FAM129A, GSN, ITGB2, RGS1, GLIPR1, CD93, CTSH, IGFBP7, LSP1, C1orf54, GSTP1, ETS2, AP1S2, S100A4, PLBD1, ITGAX, DPYSL2, FKBP1A, CD33, CAT, DPYD, VIM, KLF4, RGS10, PLEKHO1, BATF3, IFI30, RHOG, CLEC10A, GLRX, DAB2, LMO2, PTGS2, EFHD2, SEMA4A, SPATS2L, STOM, IPCEF1, RAB32, RCAN1, AXL, GRN, ATG3, AHR, CANX, ACTB, ID2, ANXA5, IL13RA1, F…
573	2977	HALLMARK_IL6_JAK_STAT3_SIGNALING	0.000142878	0.00159627	0.756179	2.05426	0	82	CXCL9, LTB, CXCL13, CD38, CXCL10, CD36, PLA2G2A, CSF2RA, IL18R1, IRF1, TNFRSF1B, IL6, LEPR, CD14, IL2RG, IL15RA, IL4R, ACVRL1, STAT1, ITGA4, CXCL11, SOCS1, IL10RB, MAP3K8, IL2RA, IL1B, MYD88, PTPN2, PIM1, IL7, IFNAR1, CD44, IL12RB1, SOCS3, IL13RA1, JUN, CNTFR, A2M, TNF, CSF3R, IRF9, CCR1, STAT2, IL1R2, IL6ST, OSMR, PDGFC, TNFRSF21, IL1R1, IL3RA, FAS, TNFRSF1A
574	10532	BX_LOCATION.Liver.BX_LOCATION.All.But.Breast.LN.ChestWall.DE.bulk..test_67.ctrl_22.purity.WithoutSiteCovariate.Dn.SC.extended.program.neg	0.000122926	0.00159627	0.683585	2.05402	0	209	IL7R, KLRB1, LTB, SELL, CCR7, PLAC8, MAL, TSHZ2, CALML5, HBB, C1orf162, TNFSF13B, AIF1, S1PR1, CCR6, FOS, ICAM2, LST1, TNFRSF4, FHL1, RASGRP2, HBA2, TYROBP, CD4, ZBTB16, FCER1G, SGK1, SLC40A1, LPAR6, BTG2, FBLN5, TMEM123, CYSLTR1, KLF2, RPL21, EEF1B2, LEF1, CD40LG, BIRC3, RPL26, DHRS3, PASK, EEF1G, KLRF1, PRKCA, FXYD1, RPS29, FAM13A, EEF1A1, EIF3L, RPS25, RPL10A, TXK, RPL17, BEX5, RPL13A, EIF4B, …
575	8974	GSE16450_CTRL_VS_IFNA_6H_STIM_IMMATURE_NEURON_CELL_LINE_DN	0.000127356	0.00159627	0.696485	2.05331	0	171	IL7R, KLRB1, PLAC8, TBC1D10C, EVI2B, P2RY8, MAL, GIMAP6, P2RY10, GIMAP4, LRMP, CXCR4, FAIM3, ITM2C, C5orf39, S1PR4, GRAP, ITGB7, DPEP2, ZFP36L2, TFPI, MBP, ADRB2, ANXA1, ID3, BTN3A3, PIK3IP1, PITPNC1, TSC22D3, RARRES3, BTN3A1, TLE4, PLEKHA2, CYSLTR1, ST3GAL5, ARHGEF3, PIK3R1, NLRC5, LAPTM5, YPEL2, GIMAP2, SPON1, VAMP1, MICAL1, ZMAT3, C5orf41, IPCEF1, KIAA0513, PDE3B, GAB3, RGS2, EHD1, PAQR8, YPEL…
576	8318	GSE1740_MCSF_VS_MCSF_AND_IFNG_DAY2_DERIVED_MACROPHAGE_UP	0.000129483	0.00159627	0.703433	2.05215	0	154	GBP5, GBP4, CAMK1G, HLA-DOB, HLA-DQB1, HLA-DPB1, HLA-DRA, PSMB9, CD3E, HLA-DRB6, GBP1, SLPI, IRF1, BTN3A2, HLA-DMB, PTGDR, PSMB8, GBP2, RARRES3, BTN3A1, WARS, ERAP2, UBE2L6, H2AFY2, B2M, PATL2, SNCAIP, NLRC5, EGFR, STX19, PLEKHO1, STAT1, HLA-DRB1, TRIM21, TAP1, ST6GALNAC1, GPX2, PSMB10, NXPH1, MR1, TRIM69, ELF4, IL12RB1, PARP14, PSME2, TNF, HINT1, TRIB2, MMP25, FAM26F, STAT2
577	4980	GO_MONOCYTE_CHEMOTAXIS	0.000160154	0.00159627	0.843298	2.05179	0	39	CCL19, CCL21, CCL15, CCL5, FOLR2, CCL4, CCL2, CCL13, CCL22, CX3CL1, ANXA1, IL6, CCL8, CCL3L3, CCL17, PTPRO, CCL18
578	8730	GSE7219_UNSTIM_VS_LPS_AND_ANTI_CD40_STIM_NIK_NFKB2_KO_DC_UP	0.000129199	0.00159627	0.70221	2.05145	0	156	PRKCB, CD247, SELL, CCR7, EOMES, DOCK2, CD7, IQGAP2, SAMD3, KLRG1, KLHL6, IL18RAP, S1PR1, ELMO1, ICAM2, HSD11B1, BTLA, RASGRP2, CD84, CX3CR1, PIK3IP1, F2RL2, GAS7, PDLIM1, DGKA, ETS1, DEF6, PIK3R1, ADD3, CDC14B, LEF1, LPIN1, CYTH1, BACH2, TLR1, RCSD1, ITGA4, LAIR1, FCGR2B, IKBKE, CD44, TXK, GGT1, CNOT6L, PLXNC1, B3GNT2, RNF144A, ARID3B, GPD1L, REXO2, ARL4C, CCND3, FAM49A, PDE2A, EML3, RASA3, NFAT…
579	9540	GSE26343_UNSTIM_VS_LPS_STIM_NFAT5_KO_MACROPHAGE_DN	0.000125345	0.00159627	0.691209	2.05126	0	182	CXCL9, CD69, GBP4, PTGER4, CXCL10, LTA, MCOLN2, CASP4, HERPUD1, FOXO1, FGR, IRF1, CCL22, CD40, SAMSN1, ZFP36, SAA1, IGSF6, DUSP1, CX3CL1, CD83, GLIPR1, PRDM1, CX3CR1, CD86, IL6, HLA-B, ETS2, NFKBIZ, SPIB, BTG2, NLRP3, CD14, MAFF, IL2RG, TAGAP, GPR132, UBE2E3, JUNB, TRAF1, CCL17, SLAMF7, MAP3K8, FAM129C, RNF19A, ERBB2, EHD1, STAT5A, PLEKHO2, PIM1, HVCN1, PTPRO, GCH1, PDE4DIP, NCK1, SLC2A6, IFNAR1,…
580	861	TAKEDA_TARGETS_OF_NUP98_HOXA9_FUSION_3D_UP	0.000129634	0.00159627	0.703603	2.051	0	153	IGJ, CD69, ALDH1A1, GLYATL2, IDO1, CXCL10, RNASE6, HOPX, CH25H, GBP1, CTSG, SERPING1, EPSTI1, ARID5B, CAV1, IFI16, EVI2A, GUCY1A3, NCOA7, HOXA5, BAMBI, ARHGEF3, RPS6KA5, SP110, MYCN, STAT1, ACSM3, ST6GALNAC1, PTGS2, TCN1, MX2, FREM1, MECOM, IFI44L, MYCT1, C5orf41, KIAA0513, FRAS1, BMP2K, OAS2, XAF1, CDKN1C, HLX, AHR, MEIS1, TXK, CCL18, IFI44, PARP14, TOX, ZNF503, DDX60, PARP9, PBX3, DST, IFIH1, I…
581	6837	MODULE_209	0.000142878	0.00159627	0.754822	2.05057	0	82	GZMK, HMGCS2, LYZ, UBD, GZMA, GZMB, C1S, PLCG2, PSMB9, CTSC, CASP1, PLA2G2A, CASP4, C1R, LGMN, TMPRSS2, PLA2G7, LIPA, CTSK, APOC1, MMP7, TPSAB1, LAP3, CPA3, C2, NAPSA, FAP, MMP3, IGF1, PGC, MMP9, ACOX2, CTSO, PEPD, CFI, F10, SERPINE1, CTSL1, GALT, ANPEP, XPNPEP1
582	10749	Liver.vs.All.test_67.ctrl_72.LFC.1.n.p.1.OR.q_val.0.1.n.0.1.Dn.main200+canonical.Cell.type.max.seed.size.50.filter.Cor.consistent.seed__T.cells_init.seed_Up.SC.extended.program.neg50	0.000159566	0.00159627	0.837337	2.04948	0	41	IL7R, LTB, SELL, CCR7, PLAC8, GPR183, TSHZ2, C1orf162, FOS, FOSB, TSC22D3, SGK1, BTG2, KLF2, FXYD5, JUNB, BIRC3, PASK, YPEL5, RPS29, EEF1A1, SOCS3, LDHB, RPS12, NFKBIA
583	7894	GSE360_T_GONDII_VS_B_MALAYI_LOW_DOSE_DC_DN	0.000125329	0.00159627	0.690029	2.04932	0	183	CD52, CCL21, FGL2, TGFBR2, DOCK2, CXCL12, FCER1A, CPVL, PECAM1, PLCG2, RNASE6, FOLR2, KCTD12, HLA-E, CD1B, FOS, LYL1, IDH1, ABCA6, ALOX5, F13A1, MAF, TXNIP, GPX3, LY86, CTSK, APOC1, BTN3A1, ZCCHC24, S100A4, MNDA, ST3GAL5, FKBP1A, RCBTB2, LAIR2, FUCA1, LPIN1, CLEC3B, C6, SPON1, PDZK1IP1, DOK2, HSPA8, HHEX, P2RY14, TPM1, ABCG1, UBL3, CA4, STAB1, HGD, METTL7A, RGS19, MXRA5, LTA4H, P2RX1, RUNDC3B, FB…
584	7975	GSE3982_MEMORY_CD4_TCELL_VS_BCELL_UP	0.000126024	0.00159627	0.691916	2.04894	0	178	GZMK, CD3D, CD2, KLRB1, PRKCH, CD6, STAT4, ITK, GIMAP5, BCL11B, GIMAP6, GIMAP4, IL10RA, CD3G, ICOS, ZAP70, LPXN, CFH, SH2D1A, CYP1B1, CD3E, GBP1, CD97, TRAT1, SEMA4D, UBASH3A, SASH1, IL32, ANXA1, CD4, C13orf15, FAM5C, LPAR6, PLEKHF1, CHN1, HOXB2, LCK, CD40LG, LIMA1, PHACTR2, DOK2, MAN2A1, IPCEF1, CETP, PTPRM, LCP2, CD28, TNC, PIM1, HGD, CATSPERB, PPA1, LPIN2, PLSCR3, CALM1, KIAA1324, FOXO3, PAM, …
585	3112	SEKI_INFLAMMATORY_RESPONSE_LPS_UP	0.000146092	0.00159627	0.769716	2.04843	0	71	GBP4, CXCL10, GBP1, EGR2, CCL2, CASP4, TNFAIP3, VCAM1, CD40, SELE, STX11, EGR1, GBP2, NFKBIZ, MAFF, SLC15A3, EGFR, PTPRE, PRRX1, BIRC3, BTG1, GPR68, GCH1, CD44, SOD2, CXCL2, ZC3H12A, PLSCR1, NEURL3, TMEM2, NFKBIA, RAB20, CCL3, OSMR, GADD45B, CXCL6, FAS, CXCL16, TNIP1, RFX5
586	8998	GSE21670_UNTREATED_VS_TGFB_TREATED_STAT3_KO_CD4_TCELL_DN	0.000125047	0.00159627	0.688357	2.0484	0	187	CXCL13, STAT4, ITK, CD69, BCL11B, MAL, EOMES, MAP4K1, RASSF5, ARHGAP25, RASAL3, CXCR4, MEOX1, PECAM1, FYN, CTLA4, CD5, SEMA4D, OBFC2A, RGS1, STK17B, FAM113B, GNG2, PTGDR, CD84, PDE4B, TMEM71, NFKBIZ, ETS1, RASGRP3, BATF, HPGD, SMAP2, ADAM19, STK4, KIAA0748, GPR132, CYTH1, MAPK1, LIMA1, IRF4, GPCPD1, SYTL3, SOCS1, DHRS3, BTG1, ST8SIA4, GIT2, SLC12A2, IL2RA, GAB3, LCP2, TIGIT, MGAT2, TNFRSF9, RGS16…
587	4608	GO_INTERFERON_GAMMA_MEDIATED_SIGNALING_PATHWAY	0.000150625	0.00159627	0.791789	2.04839	0	58	IRF8, HLA-DQA1, HLA-DQB1, HLA-DPB1, HLA-DPA1, HLA-DRA, GBP1, VCAM1, HLA-E, IRF1, HLA-F, IFNG, HLA-B, GBP2, B2M, JAK1, TRIM5, IFI30, STAT1, HLA-DRB1, TRIM21, HLA-A, HLA-C, IRF4, FCGR1B, TRIM68, HLA-H, JAK2, OAS2, TRIM38, CD44, HLA-DRB4, IRF9, SP100, CAMK2G, CAMK2D, PTAFR, MID1, IRF7
588	8289	GSE2770_TGFB_AND_IL4_VS_IL12_TREATED_ACT_CD4_TCELL_6H_UP	0.000125329	0.00159627	0.689209	2.04837	0	185	IRF8, ARHGAP15, GPR183, ACAP1, GIMAP4, ARHGAP30, PTGER4, DOCK8, GPSM3, STAMBPL1, EGR2, WIPF1, EPSTI1, CTSW, MATK, PAG1, PDE4B, LPAR6, MYCBP2, BTG2, FILIP1L, SKAP2, SMPDL3A, KLF2, C2orf88, SDCBP, RGS10, TRIM21, SOCS1, MSN, BIRC3, DOK2, GIT2, NPC2, AFF1, ATF3, LCP2, INPP1, HMHA1, AKR1A1, AKAP13, CCNL1, SNRK, MAN2B1, TUBB2B, SUN2, CTSO, PJA1, RTP4, RBM5, TNIK, PARP14, SEC23B, SIDT2, TMEM66, LBR, ACT…
589	9172	GSE23505_UNTREATED_VS_4DAY_IL6_IL1_IL23_TREATED_CD4_TCELL_DN	0.000126024	0.00159627	0.691689	2.04827	0	178	CD2, LTB, CD48, HLA-DQA1, BANK1, CD38, HLA-DOA, P2RY10, HLA-DOB, FAIM3, TNFRSF13B, GPR18, KLHL6, CD36, CD74, GPSM3, HOPX, S1PR1, RGL1, FERMT3, HLA-E, HLA-DMA, HLA-DMB, CD40, KLRD1, GSN, CR2, CD93, CTSH, SYT11, CYTIP, PPAP2A, ETS2, LPAR6, IFFO1, ID1, ABLIM1, PTPN6, JAK1, PPP3CC, PTPRE, HLA-DRB1, CYTH1, LMO2, KIF21B, FCER2, ATP2A3, BASP1, ZMAT3, TGFB3, GALNT12, CD28, RGS2, HMHA1, PDIA5, AKAP13, SES…
590	3294	KUROZUMI_RESPONSE_TO_ONCOCYTIC_VIRUS	0.000160154	0.00159627	0.841684	2.04787	0	39	CXCL9, LTB, CCR7, CCL5, C3, CXCR5, CXCR3, IL10RA, CXCL10, LTA, CASP1, CCL2, CCR6, CCL22, IFNG, TNFRSF1B, CCR2, IL16, IL15, IL2RG, CD40LG, IL1B, CCR4, CXCL2, IL13RA1, TNF, CCR1, IL1R2, CCL3, IL6ST
591	5804	GO_CYTOKINE_RECEPTOR_ACTIVITY	0.000145243	0.00159627	0.764494	2.04767	0	75	IL7R, CCR7, CXCR5, CXCR3, IL10RA, CXCR4, CXCR6, CD74, CSF2RA, IL18R1, CCR6, CX3CR1, IL21R, CCR2, LEPR, IL2RG, IL15RA, IL4R, IL11RA, IL10RB, CMKLR1, IL2RA, GHR, IFNAR1, CCR4, CD44, IL12RB1, IFNAR2, IL13RA1, GFRA2, CNTFR, CSF3R, CCR1, FLT3, IL1R2, LIFR, IL6ST, OSMR, IL1R1, IL3RA
592	8154	GSE7852_TREG_VS_TCONV_THYMUS_UP	0.000125047	0.00159627	0.687882	2.04699	0	187	NKG7, CCL5, GZMB, CD38, EOMES, SRGN, FGL2, CXCR3, GBP4, ICOS, KLRG1, PTGER4, CXCR6, CTLA4, CASP1, GEM, CASP4, SOCS2, IL18R1, CCR6, FAM129A, PROS1, TNFRSF4, RGS1, DUSP1, MAF, CD83, TNFRSF1B, PRDM1, TMEM140, PDCD1, PPAP2A, HLA-B, KLF9, CCR2, PRNP, S100A4, RAB8B, MAPRE2, NRP1, SLC15A3, NTN4, LIMA1, WLS, PDZK1IP1, ODC1, PLAGL1, TMEM176B, CCDC109B, IL2RA, ITGB1, CREB3L2, PIM1, MBNL3, GCH1, FCGR2B, SPN…
593	8337	GSE2405_HEAT_KILLED_LYSATE_VS_LIVE_A_PHAGOCYTOPHILUM_STIM_NEUTROPHIL_24H_UP	0.000125188	0.00159627	0.687839	2.04697	0	189	IGJ, CXCL9, CCL5, C3, IRF8, HLA-DQA1, SRGN, MYH11, SFRP1, HLA-DOA, PLEK, ITM2C, IGKC, CASP4, PARM1, GNG11, CCL22, KRT7, CD83, ANXA1, LY86, PPAP2A, CD86, FCER1G, CSF1R, PRNP, SKAP2, S100A4, PLTP, LITAF, HPGD, TSC22D1, C2, IFI30, NAPSA, ACTG2, KRT5, PLIN2, CYBASC3, EFHD2, SWAP70, ANGPTL2, ISCU, TMEM176A, FABP5, PLAGL1, RNF19B, CD68, EHD4, TAGLN, GRK5, AXL, GRN, MS4A7, MMP9, RGS5, RHBDL3, SERPINB1, …
594	331	KEGG_ASTHMA	0.000169664	0.0016249	0.893946	2.04642	0	28	HLA-DQA1, HLA-DOA, FCER1A, HLA-DOB, HLA-DQB1, HLA-DPB1, HLA-DPA1, HLA-DRA, HLA-DMA, HLA-DMB, CD40, FCER1G, HLA-DRB1, CD40LG, HLA-DRB4, TNF, MS4A2
595	811	CHARAFE_BREAST_CANCER_LUMINAL_VS_MESENCHYMAL_DN	0.000110448	0.00159627	0.64932	2.04624	0	434	IL7R, SRGN, SFRP1, TGFBR2, TOX2, ITM2C, C1S, HSD17B11, LHFP, PSMB9, CTSC, STAMBPL1, CASP1, WIPF1, LBH, CD97, TNFAIP3, SRPX, KCTD12, GNG11, CAV1, IFI16, DOCK10, PROS1, SLIT2, BIN1, TFPI, NR2F1, FHL1, RFTN1, PIK3CD, GLIPR1, GNG2, IGFBP7, AKR1C3, SH2B3, ANXA1, ABCC4, F2RL2, SERPINE2, LYN, IL6, ENG, GSTP1, AKR1B1, SGK1, ANTXR2, AP1S2, EMP3, ZCCHC24, SDPR, GLIPR2, PRNP, ETS1, RNF145, FLRT2, SH3KBP1, F…
596	7940	GSE36476_CTRL_VS_TSST_ACT_16H_MEMORY_CD4_TCELL_OLD_UP	0.000125897	0.00159627	0.690621	2.04574	0	179	GZMK, CD3D, ITM2A, PRKCB, CD48, ENPP2, DOCK2, FAM46C, HSD17B11, PLCL2, TNFAIP3, ARL4A, FOS, DPEP2, ZFP36L2, BIN1, ZFP36, ITGB2, CR2, RASGRP2, TXNIP, ANXA1, SLC2A3, PIK3IP1, PITPNC1, TSC22D3, NELL2, MYCBP2, TLE4, S100A4, NLRP3, KLF2, MAPRE2, ADD3, MSRA, ITM2B, LEF1, IL11RA, LAIR1, YPEL5, ITGB1, AKAP7, ATF7IP2, ARHGEF6, DAZAP2, NR3C2, ARGLU1, SUN2, NNMT, ARHGEF18, TNIK, PDE4D, CHI3L2, JUN, GSTK1, M…
597	9476	GSE23568_CTRL_TRANSDUCED_VS_WT_CD8_TCELL_DN	0.000124378	0.00159627	0.685329	2.04503	0	194	IL7R, CD3D, ITM2A, CD247, SPOCK2, SELL, CCR7, CD6, CCL5, CD27, RAC2, CST7, ACAP1, IQGAP2, CD3G, ITM2C, ZAP70, LTA, FYN, MS4A6A, GPSM3, CD3E, CD5, ITGB7, IL18R1, HLA-E, ICAM2, CTSW, PSTPIP1, KLRD1, TNFRSF4, HBA2, C13orf15, SGK1, DGKA, LCK, LAPTM5, RGS10, MYO1F, TLE1, LPIN1, FXYD5, TAP1, PITPNM1, TRAF1, ANGPTL2, FASLG, SIPA1, NPC2, CD28, ZYX, PPIC, TSPAN6, SUN2, ID2, DUSP2, GALNT10, JARID2, DTX2, T…
598	53	IPA_ETS1_UP	0.000152835	0.00159627	0.802946	2.04498	0	52	LTB, SELL, CD27, ITK, HCST, RUNX3, CCL2, NCF1, ABCB1, CDH5, TBXAS1, ZEB2, ETS1, HPGD, FGFR4, IL15, JAK1, ATP2A3, MMP3, PRKCA, TGFB3, LAIR1, MMP9, MCL1, B4GALT5, IL12A, ANPEP
599	5861	Astrocytes_FANTOM_3	0.000135263	0.00159627	0.720488	2.04489	0	117	MFAP4, RARRES1, SFRP4, CXCL12, DCN, C1S, CFH, CCL2, VCAM1, LUM, CLDN11, TGM2, NR2F1, GLIPR1, FBLN2, BTN3A3, DIO2, FILIP1L, HOXB2, COL6A3, MYLK, PDGFRA, IGFBP6, RARRES2, ADAM19, ACTG2, OLFML3, FAP, DHRS3, GLT8D2, DPYSL3, CPA4, PCOLCE, CNN1, PDGFRB, LAMA4, COL1A2, VCAN, PCOLCE2, COL3A1, CDH11, TPM1, TAGLN, PPP1R3C, RGS5, FGG, GFPT2, MXRA5, CFI, ACTA2, HS3ST3A1, DUSP2, MGP, MDK, MFAP5, THY1, COL6A1,…
600	3283	MARSON_FOXP3_TARGETS_DN	0.000154012	0.00159627	0.81036	2.04481	0	49	ITM2A, ITK, POU2AF1, ZAP70, UCP2, ZFP36L2, OBFC2A, BTLA, MBP, IFNG, AKR1C3, THEMIS, ENC1, RAMP3, BTG1, JAK2, RNF19A, PTPN22, PDE3B, RGS2, DENND2D, GCH1, FAM107B, DUSP6, GADD45B, CDV3, M6PR, RNF4
601	1498	HESS_TARGETS_OF_HOXA9_AND_MEIS1_DN	0.000147754	0.00159627	0.777212	2.04449	0	65	PLEK, CYBB, EGR2, FGR, FOS, ZFP36, DUSP1, TRPV2, ANXA1, LSP1, EGR1, LIPA, CSF1R, BTG2, S100A4, CLEC4A, LITAF, TF, KLF4, MPEG1, DAB2, FPR1, LCN2, SIRPA, P2RY14, MERTK, VCAN, EHD1, IL1B, LPL, GRK5, CA4, MMP9, MCL1, ID2, CXCL2, CTSL1, PLSCR1, ZFP36L1
602	9966	GSE41978_ID2_KO_VS_BIM_KO_KLRG1_LOW_EFFECTOR_CD8_TCELL_UP	0.000125329	0.00159627	0.688142	2.04372	0	183	C3, ITK, IRF8, C1S, IDO1, CXCL10, CFH, PSMB9, GBP1, CCL2, TRAT1, SERPING1, HLA-E, ARID5B, C1R, IFI16, IRF1, PTPRC, IGFLR1, ZFP36, IL32, BTN3A3, TMEM140, PSMB8, HLA-B, GBP2, RARRES3, ISG20, WARS, UBE2L6, LAP3, HEG1, B2M, SP110, IL15, C1orf115, MAFF, KLF4, IL15RA, NMI, BATF3, IFI30, STAT1, TRIM21, HLA-A, TAP1, PLSCR4, HLA-C, RAB27A, CXCL11, CYB5A, SOCS1, IL10RB, PSMB10, JAK2, RNF19B, MYD88, SQRDL, …
603	6992	GSE11057_NAIVE_VS_EFF_MEMORY_CD4_TCELL_DN	0.000125329	0.00159627	0.687631	2.04368	0	185	GZMK, KLRB1, GZMA, CCL5, EVI2B, SRGN, CXCR3, IL10RA, IQGAP2, HLA-DPA1, CD74, SH2D1A, CTSC, HOPX, ALOX5AP, CCR6, FAM129A, IFI16, NCF4, OBFC2A, TNFRSF4, RFTN1, IFNG, GLIPR1, CD84, ANXA1, STX11, SLC2A3, ANTXR2, CCR2, C11orf75, S100A4, CHST7, IL15RA, ADAM19, MYO1F, EFHD2, RAB27A, PHACTR2, CD58, SH3BGRL3, STOM, CD28, TTYH2, ITGB1, TIGIT, CREB3L2, UBL3, PRR5L, TMEM156, AHR, MIAT, AKIRIN2, GDPD5, MAP3K5…
604	990	LINDGREN_BLADDER_CANCER_CLUSTER_2A_DN	0.000133316	0.00159627	0.711492	2.04364	0	129	ITM2A, LYZ, IQGAP2, ST6GAL1, TOX2, CELF2, SEPP1, CYBB, SLFN11, EVI2A, ALDH2, GSN, GLIPR1, TSC22D3, SLC31A2, SGK1, AP1S2, MAFB, DPYSL2, SDCBP, ACSL4, CCDC50, DAB2, LMO2, RCAN2, ISCU, PLAGL1, CYBRD1, DUSP22, MT1X, BMP2K, UBE2E2, RNF38, KIF2A, RCAN1, TMOD1, PQLC3, PALLD, SOCS3, ANXA5, ZAK, TGOLN2, GNG10, MBNL1, PBX3, NEK6, SCD5, GNAQ, SET, ARL4C, DNAJB9, ZFAND5, C9orf78, SCML1, MS4A4A, SON, CNN3, SE…
605	7215	GSE16755_CTRL_VS_IFNA_TREATED_MAC_DN	0.000125612	0.00159627	0.68928	2.0434	0	180	IL7R, STAT4, LAMP3, CD38, GBP5, IL10RA, IDO1, CXCL10, PSMB9, GBP1, MCOLN2, VCAM1, TNFAIP8, IRF1, CD40, GUCY1A3, TNFSF10, STX11, PSMB8, LYN, IL6, GBP2, SLC31A2, NCOA7, ADA, LAP3, RAB8B, SP110, IL15, HAPLN3, NLRC5, MSC, NMI, MARCKS, TRIM21, PELI1, PTGS2, TRAF1, BASP1, CXCL11, JAK2, RNF19B, IL2RA, MYD88, PDGFRL, SLC2A6, ELF4, SOD2, B4GALT5, GFPT2, PPM1K, ELL2, AKIRIN2, SOCS3, IFI44, ZC3H12A, FAM190B…
606	562	REACTOME_TCR_SIGNALING	0.000156789	0.00159627	0.819972	2.04334	0	46	CD3D, CD247, ITK, HLA-DQA1, CD3G, HLA-DPB1, HLA-DPA1, ZAP70, WAS, CD3E, TRAT1, PTPRC, PAG1, CD4, LAT, PIK3R1, LCK, HLA-DRB1, LCP2, NCK1, CARD11, NFKBIA, CSK, GRAP2, PTEN, BCL10
607	3762	GO_REGULATION_OF_LEUKOCYTE_APOPTOTIC_PROCESS	0.000146092	0.00159627	0.767767	2.04324	0	71	CCL19, CCL21, CCR7, CCL5, CD27, PIP, CXCL12, HCLS1, CD3G, ST6GAL1, IDO1, CD74, DOCK8, ANXA1, LYN, PDCD1, FCER1G, TSC22D3, ADA, MEF2C, HIF1A, MERTK, AXL, BTK, ITPKB, GAS6, NOD2, GPAM, ADAM8, PTEN, BCL10, IRF7, SELS, LILRB1, FAS, CD274, BMP4
608	4568	GO_REGULATION_OF_T_CELL_DIFFERENTIATION	0.000138332	0.00159627	0.731917	2.04279	0	101	CCL19, IL7R, CD2, TGFBR2, HLA-DOA, ZAP70, CD74, SASH3, CTLA4, IRF1, SYK, IFNG, CD83, ANXA1, ZBTB16, CD86, IL6, ADA, NCKAP1L, NLRP3, IL15, IL4R, KIAA0748, IRF4, KIAA0922, IL2RA, ERBB2, CD28, IL1B, PTPN2, IL7, HLX, IL12RB1, ITPKB, RLTPR, IL12A, CARD11, CYP26B1, PNP, RASGRP1, STAT5B, XBP1, ADAM8, SOS1
609	10054	GSE43863_NAIVE_VS_MEMORY_TFH_CD4_TCELL_D150_LCMV_UP	0.000125188	0.00159627	0.686875	2.04231	0	186	CD79A, SELL, ACAP1, TGFBR2, HCST, DOCK2, CD3G, HLA-DOB, PECAM1, MS4A6A, CYBB, RNASE6, LBH, RASSF2, ARL4A, ZFP36L2, PTPRC, KLRD1, EPAS1, SLCO2B1, STK17B, PLA2G7, TYROBP, TSC22D3, DGKA, MAFB, SIDT1, TMEM123, SMPDL3A, ZP2, STK10, SDCBP, LAPTM5, ABI3, ARHGDIB, ITM2B, PTPRE, TLR1, PITPNM1, AQP1, SSH2, DENND1C, MSN, SUSD1, CNN2, MYLIP, C5orf41, PDE3B, P2RY14, MSRB3, BMP2K, GAB3, ARFGAP3, RNF38, DENND2D…
610	5229	GO_CELLULAR_DEFENSE_RESPONSE	0.000151172	0.00159627	0.796221	2.04199	0	54	CXCL9, CD19, ITK, GNLY, PRF1, FAIM3, KLRG1, SH2D1A, LBP, TRAT1, NCF1, CCR6, LY96, CX3CR1, TYROBP, LSP1, CCR2, MNDA, ITGB1, PTK2B, CD160, KLRC3
611	6596	GNF2_CD48	0.000163908	0.00160274	0.866928	2.04192	0	32	CD48, RAC2, DOCK2, HCLS1, CORO1A, CD53, SASH3, INPP5D, TNFAIP8, HLA-E, PTPRC, HLA-F, PSMB8, HLA-B, VAV1, SP110, PTPN6, LAPTM5, ARHGDIB, HLA-A, HLA-C, PSMB10, SIPA1, TRIM38, PHF11, TAPBP, CSK
612	1058	WONG_ENDMETRIUM_CANCER_DN	0.000144404	0.00159627	0.756972	2.04144	0	78	GNLY, SFRP4, CXCL12, DCN, SRPX, PARM1, CRISPLD2, SCARA5, EFEMP1, CTSW, NDN, LDB2, COL14A1, OGN, RUNX1T1, FLRT2, MME, ECM2, PDGFRA, IGFBP6, CD248, ALDH1A2, PID1, EDNRB, CNRIP1, GLT8D2, EMILIN1, P2RY14, COL3A1, TWIST2, F10, GAS6, LMOD1, COX7A1, PLEKHH2, RBP7, VGLL3, MEG3, LTBP4, TSHZ3
613	10085	GSE42724_NAIVE_BCELL_VS_PLASMABLAST_UP	0.00012692	0.00159627	0.691575	2.04111	0	172	CD38, GBP5, GBP4, CXCL10, AIM2, PSMB9, CASP1, GBP1, SERPING1, ITGB7, EPSTI1, IRF1, TNFSF10, HLA-F, SP140, CLEC1A, LAG3, TMEM140, RARRES3, ISG20, UBE2L6, LAP3, SP110, NLRC5, TIMD4, IL15RA, NMI, TRIM5, STAT1, TRIM21, C15orf48, TAP1, CXCL11, SPATS2L, MX2, IFI44L, STOM, MYD88, OAS2, XAF1, GCH1, PDGFRL, AXL, TAPBPL, CARD16, PPM1K, RTP4, IFI44, PARP14, PLSCR1, B3GNT2, NUB1, PSME1, DDX60, PARP9, CSRNP1,…
614	1337	MORI_IMMATURE_B_LYMPHOCYTE_UP	0.000154012	0.00159627	0.80875	2.04075	0	49	IL10RA, CD74, HLA-DMA, SEMA4D, HLA-DMB, CD40, PTPRC, CD83, LY86, LYN, PIP4K2A, CD72, SMAP2, PTPN6, IFI30, GMIP, LAT2, GPCPD1, BIRC3, BTG1, GRN, MCL1, GPR65, GDPD5, JARID2, EIF4A1, TAPBP, DUSP6, ADCY7
615	4694	GO_LYMPHOCYTE_CHEMOTAXIS	0.000163292	0.00160245	0.858516	2.03997	0	34	CCL19, CCL21, CXCL13, CCL15, CCL5, CXCR3, CXCL10, CCL2, CCL13, CCL22, SAA1, CX3CL1, PIK3CD, CCR2, CCL8, CXCL11, CCL3L3, CCL17, CCL18, GAS6, CCL4L2, CCL3, ADAM8, CXCL16, CCL23, XCL1, CCL3L1
616	182	IPA_RELA_UP	0.000128667	0.00159627	0.697002	2.03961	0	158	CXCL9, CCL5, IL33, CXCR4, CXCL10, PECAM1, CYBB, CCL2, INPP5D, TNFAIP3, VCAM1, FOXO1, LUM, ABCB1, CAV1, FOS, TGM2, TNFSF10, SAA1, IL32, SELE, SERPINE2, LYN, HLA-B, ERAP2, B2M, ALB, TP63, PTPN6, ARHGDIB, RHOG, JUNB, TRAF1, CXCL11, SPI1, BIRC3, FASLG, HOXA10, IGF1, IL2RA, SELP, OAS2, GCH1, GRK5, AXL, TANK, IKBKE, MMP9, SOD2, TWIST2, CXCL2, RELB, NOD2, JUN, IL12A, ORAI1, NOTCH1, FCGRT, BNIP3L, SELPLG…
617	7081	GSE13485_CTRL_VS_DAY3_YF17D_VACCINE_PBMC_DN	0.00012692	0.00159627	0.691069	2.03961	0	172	PLAC8, IRF8, LAMP3, HLA-DPA1, CXCL10, AIM2, GBP1, C1orf162, TNFSF13B, SERPING1, EAF2, RGL1, EPSTI1, FGD2, C1QB, C1QA, SASH1, IGFBP7, CX3CR1, SLC31A2, IFFO1, C11orf75, UBE2L6, CYSLTR1, ST3GAL5, LAP3, IL15, C2, TRIM5, STAT1, MARCKS, TAP1, CXCL11, FCGR1B, SPATS2L, MX2, IFI44L, PCCA, LCP2, ADAP2, FAM13A, OAS2, XAF1, GCH1, BTK, CDKN1C, TRIM69, METTL7A, ARHGAP31, ANKRD22, RTP4, PHF11, IFI44, TNS3, CTSL…
618	1088	RASHI_RESPONSE_TO_IONIZING_RADIATION_6	0.000144739	0.00159627	0.757762	2.03948	0	77	CXCL9, CD79B, UBD, CXCL13, CCL5, CD48, CXCR4, PSMB9, S100A9, S100A8, CSF2RA, IL18R1, FERMT3, SLPI, EVI2A, PTPRC, TYROBP, GBP2, CSF1R, PIP4K2A, EMP3, ADH1C, CCR2, LAPTM5, MSC, PLEKHO1, HHEX, RNF38, ARNTL, FCGR2B, PQLC3, RNASE1, SORBS1, CFP, EIF4EBP2, IL1R2, SELPLG
619	7078	GSE13484_UNSTIM_VS_YF17D_VACCINE_STIM_PBMC_DN	0.000126454	0.00159627	0.689678	2.03937	0	176	ENPP2, LAMP3, CD38, AIM2, LTA, PSMB9, CCL4, CH25H, GBP1, CASP4, TNFAIP8, HLA-E, ARID5B, IFI16, IRF1, TNFSF10, SP140, LAG3, TMEM140, PSMB8, IL6, ETS2, ISG20, CYP2J2, UBE2L6, RASGRP3, BATF, LAP3, CES1, SP110, TRANK1, IL15RA, NMI, TRIM5, STAT1, TRIM21, TAP1, TRAF1, SOCS1, SPATS2L, SLAMF7, MX2, IFI44L, IL2RA, ATF3, MT1X, OAS2, XAF1, PDGFRL, TANK, SLC2A6, DRAM1, HLX, HBEGF, TRIM38, LPIN2, IKZF3, RTP4,…
620	5847	aDC_IRIS_2	0.000127796	0.00159627	0.694474	2.03918	0	163	CCL19, CXCL9, CXCL13, HLA-DQA1, IL10RA, CAMK1G, SLAMF1, CCL4, C1QB, CCL22, C1QA, TNFRSF4, ALOX15B, ABCA6, CD86, FCER1G, KCNMB1, CCL8, ALDH1A2, GPR132, RHOG, FPR3, FCER2, TRAF1, IRF4, CCL17, RAMP3, CMKLR1, LAIR1, IL2RA, EIF5, RAPGEF1, NFKB1, LILRA5, CCL18, ACOT9, SOCS3, ANXA5, CHFR, NFE2L2, ARPC4, XPNPEP1, MMP25, ADPGK, STAT2, NUP62, HAMP, PGK1, S100A10, MAP2K1, LOR, ABI1, TMX1, H6PD, TRIP4, IL3RA…
621	2022	BOSCO_ALLERGEN_INDUCED_TH2_ASSOCIATED_MODULE	0.000132013	0.00159627	0.706135	2.03896	0	139	IGJ, CXCL13, STAT4, ITK, CD69, MAL, EOMES, AMICA1, MEOX1, PECAM1, APBB1IP, SOCS2, CCL22, OBFC2A, ALOX5, STK17B, CD83, CD84, CYTIP, PPAP2A, TSC22D3, TMEM71, NFKBIZ, RASGRP3, BATF, CYSLTR1, HPGD, MEF2C, IL4R, FCER2, IRF4, SYTL3, SOCS1, DHRS3, TNFRSF14, BTG1, SLC12A2, IL2RA, LCP2, IL1B, TNFRSF9, RASL11A, ID2, ELL2, LRRC32, TTC39B, PGM1, SEMA5A, TIAM1, STAP1, CASP3, NCOA3, RAB27B, XBP1, PTGER2, DUSP5…
622	3103	Endothelial cells	0.000142167	0.00159627	0.746826	2.03861	0	85	TSPAN7, TGFBR2, FABP4, PECAM1, MATN2, CLDN5, S1PR1, GNG11, TEK, CD34, TFPI, TGM2, CDH5, VWF, LDB2, MALL, EMCN, ID1, SDPR, ADCY4, GPR116, RHOJ, ESAM, HAPLN3, LYVE1, RAMP3, PTPRB, MYCT1, TM4SF18, DYSF, APP, RGS16, NOS3, PLVAP, PRCP, TIE1, FXYD6, ERG, PPM1F, PDE2A, ELK3, IL3RA, PODXL, GPR146, RASA4
623	10208	Tirosh.Endothelial_cells	0.000142167	0.00159627	0.746826	2.03861	0	85	TSPAN7, TGFBR2, FABP4, PECAM1, MATN2, CLDN5, S1PR1, GNG11, TEK, CD34, TFPI, TGM2, CDH5, VWF, LDB2, MALL, EMCN, ID1, SDPR, ADCY4, GPR116, RHOJ, ESAM, HAPLN3, LYVE1, RAMP3, PTPRB, MYCT1, TM4SF18, DYSF, APP, RGS16, NOS3, PLVAP, PRCP, TIE1, FXYD6, ERG, PPM1F, PDE2A, ELK3, IL3RA, PODXL, GPR146, RASA4
624	10218	Endothelial-cells	0.000142167	0.00159627	0.746826	2.03861	0	85	TSPAN7, TGFBR2, FABP4, PECAM1, MATN2, CLDN5, S1PR1, GNG11, TEK, CD34, TFPI, TGM2, CDH5, VWF, LDB2, MALL, EMCN, ID1, SDPR, ADCY4, GPR116, RHOJ, ESAM, HAPLN3, LYVE1, RAMP3, PTPRB, MYCT1, TM4SF18, DYSF, APP, RGS16, NOS3, PLVAP, PRCP, TIE1, FXYD6, ERG, PPM1F, PDE2A, ELK3, IL3RA, PODXL, GPR146, RASA4
625	6072	MPP_FANTOM_3	0.000168067	0.00162353	0.883634	2.0386	0	29	IGLL1, CD37, PTPRCAP, HLA-DOA, FCER1A, CD53, SASH3, PTPN7, S1PR4, CTSW, NCF4, PTPRC, NCKAP1L, CPA3, MYO1F, SPI1, LAIR1, P2RX1
626	9474	GSE23568_ID3_TRANSDUCED_VS_ID3_KO_CD8_TCELL_UP	0.000124611	0.00159627	0.683682	2.03857	0	192	IL7R, CD3D, ITM2A, CD247, CD6, CCL5, CD27, RAC2, ARHGAP9, CST7, IQGAP2, CD3G, ITM2C, ZAP70, FAM46C, FYN, MS4A6A, HOPX, LBP, CTLA4, CD3E, CD5, ITGB7, IL18R1, CTSW, PSTPIP1, KLRD1, TNFRSF4, HBA2, TNFRSF1B, PDCD1, C13orf15, SGK1, DGKA, S100A4, BATF, B2M, NRP1, RGS10, ACVRL1, LPIN1, FXYD5, LXN, PITPNM1, TRAF1, SEMA4A, CYB5A, ANGPTL2, FASLG, PDGFRB, NPC2, CD28, ITGB1, C10orf26, ID2, PJA1, SOCS3, GALNT…
627	6890	MODULE_361	0.000132732	0.00159627	0.708232	2.03853	0	132	PRKCB, PLAC8, CD37, CD48, IRF8, BANK1, APOBEC3G, P2RY10, IL10RA, CXCR4, ST6GAL1, FAIM3, ITM2C, HSD17B11, CD53, CTLA4, PLCL2, CD5, LBH, ITGB7, FGR, TCL1A, DPEP2, ZFP36L2, ALOX5, SP140, TXNIP, ICAM3, BTG2, FLRT2, ADAM19, IL4R, NAALADL1, BACH2, FCER2, ZNF423, RCSD1, PRG4, ATP2A3, CMKLR1, SELP, CD200, HVCN1, ADAM28, OSBPL10, SPPL2A, PTCRA, CECR1, SEL1L
628	9238	GSE16385_ROSIGLITAZONE_IL4_VS_IFNG_TNF_STIM_MACROPHAGE_UP	0.000125047	0.00159627	0.685017	2.03846	0	187	SPOCK2, GZMA, CCR7, GPR183, GIMAP4, SLAMF1, GPR18, LTA, FYN, CD5, GBP1, EGR2, S1PR1, HERPUD1, ABCB1, SEMA4D, DOCK10, DPEP2, PTPRC, STK17B, BTN3A3, SLC2A3, PIK3IP1, PITPNC1, SLA, ISG20, NELL2, TNFRSF25, RAB33A, KLF2, COL6A3, TBC1D2B, HTR2B, TNFSF14, ADD3, MYOM2, JAK1, CD40LG, BACH2, SKAP1, CAB39, GNA14, TMEM204, MICAL1, PASK, IFI44L, MTUS1, DENND2D, GCH1, ID2, SLC9A6, LRRN3, ANKRD55, ZHX2, GALNT10…
629	10224	IPS.28052254.suppressor.cells	0.000161655	0.00160114	0.845035	2.03845	0	37	CD2, CXCR4, PLEK, MS4A6A, GPSM3, IL18BP, S100A9, S100A8, FERMT3, PARVG, LIPA, CD86, CCR2, MNDA, CD72, CD14, IL4R, ITGA4, FCGR2A, ST8SIA4, FCGR2B, STAB1, LRP1, PELO, PTGER2
630	1439	SHIPP_DLBCL_VS_FOLLICULAR_LYMPHOMA_DN	0.000158203	0.00159627	0.822897	2.03842	0	44	DARC, CD3D, CCL21, CD69, GPR18, DNASE1L3, SEPP1, LY9, CD3E, TXNIP, GLIPR1, PIK3IP1, PDCD1, TSC22D3, TNFRSF25, MEF2C, CD40LG, ANK2, HLA-A, ITGA4, INPP1, TXK, PMCH, CSRP2, TRIB2, CIRBP, ST8SIA1, HSPA1L
631	7774	GSE29618_MONOCYTE_VS_MDC_DAY7_FLU_VACCINE_DN	0.000125612	0.00159627	0.687564	2.03832	0	180	PRKCH, BANK1, GPR183, MAP4K1, CST7, HLA-DOA, P2RY10, ACSL5, FCER1A, HLA-DOB, HLA-DPB1, HLA-DPA1, HLA-DRA, CCND2, HLA-DRB6, BCL11A, CD1C, ITGB7, IL18R1, PARM1, CCR6, CD1B, ELMO1, HLA-DMA, LGMN, BIN1, GSN, FBLN2, PIP4K2A, PDLIM1, ITGAX, CD72, IL2RG, RGS10, C2CD2, HLA-DRB1, CLEC10A, IRF4, BASP1, DEPTOR, SPATS2L, DHRS3, FABP5, VOPP1, CNN2, P2RY14, EPB41L2, EIF3L, AXL, ADAM28, PPA1, MMD, CACNA2D3, RHO…
632	8647	GSE9601_NFKB_INHIBITOR_VS_PI3K_INHIBITOR_TREATED_HCMV_INF_MONOCYTE_DN	0.000125188	0.00159627	0.685325	2.0377	0	186	CXCL9, CCL5, GZMB, APOD, IL33, SRGN, FGL2, RUNX3, CYBB, CCL4, ALPL, CCL2, GEM, FAM129A, CCL13, TNFSF10, SAA1, IFNG, GBP2, GLIPR2, LITAF, C11orf96, CD14, HIF1A, IL15, MAFF, MYCN, SLC15A3, ACSL4, ALDH1A2, CYR61, PTGS2, EMP1, BASP1, CXCL11, SOCS1, EDN1, MMP3, RAMP3, MX2, MAP3K8, PTPRM, IL2RA, C13orf33, EHD1, SELP, STAT5A, OAS2, TNFRSF9, HBEGF, LIPG, CD44, PPA1, DDX24, SOD2, ID2, PRICKLE1, RTP4, TPST…
633	1898	SMID_BREAST_CANCER_ERBB2_UP	0.000133085	0.00159627	0.709552	2.03755	0	128	HMGCS2, APOD, CLCA2, PIP, UGT2B28, SERHL2, CDK12, TSPAN8, TFAP2B, IGKC, LBP, S100A9, KYNU, UCP2, S100A8, SLPI, TMPRSS2, CLIC3, FAM5C, LRRC31, ACE2, TRPV6, HPX, PNMT, PGAP3, MPHOSPH6, LAMA4, SCGB2A2, AKR1B10, GSDMB, ERBB2, SPTLC2, PRODH, FUT3, CATSPERB, FGG, GGT1, ACSL1, ELL2, IL13RA1, S100A7, DDC, BIK, ALDH3B2, SLC37A1, LRP1, GRB7, NQO1, PADI3, NCOA3, FAIM2, G6PD, ABCC2, DUSP6, AR, FGB, FA2H, ALC…
634	585	REACTOME_CLASS_A1_RHODOPSIN_LIKE_RECEPTORS	0.00011885	0.00159627	0.665545	2.03699	0	270	CCL19, CXCL9, DARC, CCL21, CXCL13, CCR7, CCL5, C3, CXCR5, CXCR3, CXCL12, P2RY10, CXCR4, GPR18, PTGER4, CXCL10, CXCR6, CCL4, CCL2, S1PR4, S1PR1, CCR6, CCL22, PNOC, SAA1, CX3CL1, ADRB2, PTGDR, ANXA1, CX3CR1, APLNR, F2RL2, LPAR6, CCR2, CYSLTR1, HTR2B, GPR132, FPR3, FPR1, EDNRB, NPSR1, P2RY6, CXCL11, EDN1, GHRL, CCL3L3, CCL17, GPR68, P2RY14, ADRA2A, CCR4, APP, OPN3, P2RY12, GPR65, CXCL2, NMB, LPAR1, …
635	700	REACTOME_INNATE_IMMUNE_SYSTEM	0.000120846	0.00159627	0.671071	2.03648	0	235	C3, C1S, AIM2, PLCG2, DEFB1, CFH, LBP, C7, CASP1, TLR8, CASP4, TNFAIP3, CCR6, TLR7, FOS, IRF1, LGMN, PROS1, C1QB, C1QA, PSTPIP1, SAA1, TLR10, LY96, TXNIP, LY86, CD4, CTSK, CCR2, NLRP3, C1QC, UBE2L6, CFD, MEF2C, CD14, RPS6KA5, NLRC5, C2, PELI1, C6, TLR1, MAPK1, TLR9, PELI2, BIRC3, MYD88, NOD1, TANK, IRAK3, BTK, IKBKE, APP, RPS6KA2, CARD9, NLRP1, CFI, NOD2, CTSL1, RPS27A, JUN, RNF125, CTSB, UBE2D3,…
636	8958	GSE19888_ADENOSINE_A3R_INH_VS_ACT_IN_MAST_CELL_DN	0.000126454	0.00159627	0.688401	2.03559	0	176	IGJ, PLAC8, IRF8, ARHGAP15, FGL2, DOCK2, GBP4, WAS, TSHZ2, RNASE6, TNFSF13B, S1PR4, SOCS2, ITGB7, FGD2, IRF1, HSD11B1, SYK, GSN, VWF, TMEM140, PIK3IP1, GBP2, GATM, NCOA7, TDO2, CCR2, UBE2L6, CFD, RAB33A, MYLK, RCBTB2, ITPR1, IL2RG, PTPRE, C2, MPEG1, CD40LG, HLA-A, PNMT, ITGA4, PSMB10, NFIA, IPCEF1, P2RY14, GAB3, AKR1A1, C12orf35, F10, MGST1, PARP14, KANK2, PMCH, PKD2, CYP27A1, GNG10, HDC, IFIT2, …
637	1404	TARTE_PLASMA_CELL_VS_PLASMABLAST_UP	0.000113314	0.00159627	0.652108	2.03537	0	364	PTGDS, IL7R, CD3D, LYZ, CD19, GZMA, CCR7, FCN1, ALDH1A1, CXCL12, HLA-DOB, C1S, GPR18, PPAP2B, S100A9, CTLA4, CD3E, S100A8, TNFAIP3, SERPING1, ALOX5AP, VCAM1, HERPUD1, FGR, FOS, LGMN, TCL1A, CCL22, ALDH2, CD34, LST1, CD40, FRZB, FOSB, HLA-F, DUSP1, GPX3, GPNMB, COL14A1, PLCB2, EGR1, FCER1G, TSC22D3, APOC1, NELL2, AMPD1, SPIB, TCN2, BTG2, RUNX1T1, CHN1, ITGAX, CYBA, HOXB2, FSTL1, CD72, MME, CES1, C…
638	5868	B-cells_NOVERSHTERN_1	0.000149589	0.00159627	0.781391	2.03525	0	60	CD79A, CD79B, CD19, TNFRSF17, CD37, CXCR5, HLA-DOA, VPREB3, TNFRSF13B, GPR18, CD53, TCL1A, PNOC, BLK, SP140, LY86, SPIB, CD72, SYPL1, POU2F2, IKZF3, ARHGAP17, STAP1, CD22
639	3571	Dendritic.cells.activated.z2	0.000169664	0.0016249	0.888745	2.03451	0	28	CCR7, HLA-DQA1, LAMP3, IDO1, KYNU, CCL13, CCL22, CD86, CHST7, HTR2B, MSC, RASSF4, FPR3, BIRC3, CCL17, IFI44L
640	891	TONKS_TARGETS_OF_RUNX1_RUNX1T1_FUSION_MONOCYTE_DN	0.000154012	0.00159627	0.806269	2.03449	0	49	LTB, FGL2, ADAMDEC1, HLA-DQB1, CYP1B1, HBB, CD1C, ITGB7, CCR6, CD1B, STK17B, ENTPD1, ICAM3, BTG2, CPA3, IRF4, ST8SIA4, PTPN22, P2RY14, RGS2, PLXNC1, HDC, UTRN, CASP8, SRPR, ARL4C, SLC38A1
641	3811	GO_PLATELET_ACTIVATION	0.00013282	0.00159627	0.706761	2.03429	0	133	PRKCB, PRKCH, RAC2, PLEK, PLCG2, FYN, HBB, FERMT3, CD40, SYK, SAA1, VWF, CX3CL1, GNG2, F2RL2, LYN, IL6, FCER1G, DGKA, LAT, VAV1, PDGFRA, PIK3R1, ITPR1, PTPN6, LCK, RHOG, CD40LG, GNA14, MAPK1, PRKCA, COL1A2, MERTK, LCP2, COL3A1, AXL, ADRA2A, ACTB, P2RY12, PDPN, FGG, GAS6, P2RX1, PLSCR1, ACTG1, GNAQ, TLN1, VCL, MYL12A, ITPR2, F5, ARRB1, ARRB2, FGB
642	519	PID_IL12_STAT4_PATHWAY	0.000163908	0.00160274	0.863639	2.03417	0	32	CD3D, CD247, STAT4, CD3G, PRF1, HLA-DRA, CD3E, IL18RAP, IL18R1, FOS, IRF1, IFNG, CD4, CD86, HLA-DRB1, IL2RA, CD28, JUN, PPP3CB
643	9766	GSE40274_CTRL_VS_FOXP3_TRANSDUCED_ACTIVATED_CD4_TCELL_DN	0.000126279	0.00159627	0.687572	2.03378	0	177	GIMAP7, CCR7, EVI2B, CD38, GPR183, RASSF5, GIMAP4, GPR18, DOCK11, HSD17B11, CTSC, KYNU, CD97, NCF1, ITGB7, CCR6, TLR7, KCTD12, HLA-E, ARID5B, EVI2A, PSTPIP1, RASGRP2, TMEM140, HLA-B, SGK1, MYCBP2, EMP3, TCN2, FILIP1L, PLBD1, KLF2, ARHGEF3, ITPR1, VIM, ITM2B, FAM43A, CYBASC3, RILPL2, ITGA4, GPCPD1, ARHGAP24, TMEM176A, ST8SIA4, FAM129C, ZNF274, MYLIP, PTPN22, CD200, HMHA1, ABCG1, RCAN1, UBL3, ABCA1…
644	7103	GSE14000_UNSTIM_VS_4H_LPS_DC_DN	0.000127437	0.00159627	0.690258	2.03374	0	169	IL7R, CCL5, GBP5, PLEK, RUNX3, PTGER4, IDO1, PSMB9, CCL4, KYNU, GBP1, MCOLN2, SERPING1, EPSTI1, IRF1, OBFC2A, TNFSF10, TMEM140, GBP2, SLC31A2, KLF9, NCOA7, ISG20, NFKBIZ, BTG2, WARS, C11orf75, UBE2L6, SP110, IL15, NLRC5, MSC, TRIM21, TRAF1, CXCL11, SLAMF7, MX2, IFI44L, ATF3, MT1X, STARD5, IL1B, MYD88, TNC, IL7, OAS2, XAF1, GCH1, NAMPT, SLC41A2, SOD2, ACSL1, PPM1K, ELL2, RTP4, RECK, IFI44, PARP14,…
645	4553	GO_REGULATION_OF_CYTOKINE_SECRETION	0.000132485	0.00159627	0.705028	2.03367	0	137	CCL19, CD2, CCR7, BANK1, FCN1, IL33, SRGN, SLAMF1, PTGER4, AIM2, CASP1, TLR8, GBP1, FGR, CD34, SYK, ALOX15B, SAA1, TLR10, IFNG, CX3CL1, CIDEA, ANXA1, LYN, C13orf15, IL6, CSF1R, FBLN1, CCR2, NLRP3, CD14, HTR2B, IL4R, HLA-DRB1, TLR1, TLR9, SOCS1, TNFRSF14, CD58, PTPN22, IL1B, LPL, TNFRSF9, IFNAR1, NLRP1, RLTPR, HLA-DRB4, GAS6, NOD2, ZC3H12A, TNF, RASGRP1, GPAM, SPTBN1, PYCARD, XBP1, CCL3, CLEC9A, T…
646	865	TAKEDA_TARGETS_OF_NUP98_HOXA9_FUSION_10D_UP	0.000126534	0.00159627	0.688243	2.03364	0	175	IGJ, IGLL1, NAPSB, CD38, ALDH1A1, DHRS9, GPR18, IDO1, CXCL10, DEFB1, HOPX, GBP1, HBB, MCOLN2, CLECL1, GEM, ITGB7, CCR6, EPSTI1, ARL4A, CAV1, BTLA, LSP1, SERPINE2, KIT, GATM, RARRES3, HOXA5, TPSAB1, CFD, LGALS2, ABLIM1, HPGD, C11orf96, SP110, IL15, BATF3, STAT1, C15orf48, FCER2, PTGS2, GPR124, DHRS3, C20orf103, MX2, IFI44L, MYCT1, GALNT12, OAS2, XAF1, CDKN1C, MEIS1, LILRA5, RTP4, PALLD, CFI, IFI44…
647	5937	CD8+ Tcm_HPCA_3	0.000155039	0.00159627	0.808914	2.03311	0	48	GZMK, CD8A, GZMA, CD27, ZAP70, KLRG1, SH2D1A, CD3E, GZMH, CTSW, KLRD1, RGS1, LAG3, CD28, KIF2A, CD8B, PPWD1, TNRC6B, DUSP11, CASP8, CDC14A, PTPN4, PARP11, CYP20A1, MED6, CGRRF1, DCTN6
648	6959	GOLDRATH_NAIVE_VS_MEMORY_CD8_TCELL_DN	0.000125329	0.00159627	0.684224	2.03284	0	184	GZMK, GZMA, CCL5, GZMB, IRF8, EOMES, FGL2, CST7, CXCR3, PRF1, ITM2C, KLRG1, HSD17B11, TXNDC5, CYBB, CCL4, CASP1, MCOLN2, CASP4, IL18RAP, AIF1, SOCS2, IL18R1, KCTD12, ABCB1, EVI2A, CTSW, IFNG, TNFRSF1B, ANXA1, PRDM1, ANTXR2, CCR2, SKAP2, S100A4, PLBD1, ITGAX, LITAF, MAPRE2, IL15, NRP1, OSTF1, PPP3CC, IL15RA, MYO1F, LPIN1, GLRX, EMP1, TRAF1, SEMA4A, ODC1, IL10RB, FASLG, MAP3K8, PRKCA, PTPN22, ITGB1…
649	3318	CAIRO_HEPATOBLASTOMA_CLASSES_DN	0.000124378	0.00159627	0.681211	2.03274	0	194	ITM2A, KLRB1, PRKCH, ADH1A, GIMAP5, ACSL5, SVEP1, DCN, C1S, LPXN, DNASE1L3, C7, CASP4, SERPING1, C1R, ALDH2, MAN1C1, HSD11B1, LAMA2, ABCA6, LDB2, CX3CR1, EMCN, HSPB6, EGR1, TSC22D3, ENG, GATM, FMO3, ADH1C, PAMR1, ZCCHC24, RAB33A, ST3GAL5, AOX1, MYLK, TBC1D2B, B2M, RARRES2, CAT, LCK, TSC22D1, TRANK1, SPON1, RARB, RAMP3, PTPRB, IGF1, DAPK1, RCAN1, GHR, HGD, SNRK, CTSO, ZBTB20, HPD, LIMS2, HTRA1, MA…
650	3901	GO_REGULATION_OF_DEFENSE_RESPONSE	0.000105075	0.00159627	0.633043	2.03253	0	685	CD247, CCL15, CCR7, CD6, LTF, CCL5, APOD, C3, FCN1, IL33, APOBEC3G, DOCK2, GBP5, FABP4, FCER1A, PTGER4, IDO1, AIM2, CD36, LTA, PLCG2, FYN, GPSM3, CFH, SH2D1A, PSMB9, LBP, C7, S100A9, CCL4, PPARG, CASP1, TLR8, S100A8, PLA2G2A, CCL2, CASP4, TNFAIP3, SERPING1, TLR7, HLA-E, FGR, ELMO1, CAV1, IFI16, IRF1, LGMN, TEK, PROS1, CCL13, SLIT2, ICAM2, SYK, SAA1, TLR10, RFTN1, ITGB2, IFNG, CX3CL1, LY96, ADRB2,…
651	439	PID_FCER1_PATHWAY	0.000150625	0.00159627	0.785336	2.0317	0	58	PRKCB, ITK, HCLS1, FCER1A, KLRG1, FYN, WIPF1, INPP5D, S1PR1, FOS, SYK, DUSP1, LYN, PPAP2A, FCER1G, LAT, VAV1, PIK3R1, LAT2, MAPK1, LCP2, CBLB, FCGR2B, BTK, NFKB1, JUN, RASA1, MS4A2, SOS1, MAP2K1
652	6040	Memory B-cells_BLUEPRINT_1	0.000133049	0.00159627	0.706801	2.03166	0	130	CD79A, PRKCB, CD79B, CD19, TNFRSF17, CD37, VPREB3, HLA-DPB1, TNFRSF13B, CD1C, CCR6, FMO1, PNOC, BLK, SP140, LY86, PLIN1, SPIB, CD72, SYPL1, CASQ2, CETP, SELP, KCNA5
653	4161	GO_REGULATION_OF_HEMOPOIESIS	0.000117178	0.00159627	0.659855	2.03106	0	292	CCL19, IL7R, CD2, LTF, CCL5, CD27, SFRP1, TGFBR2, HLA-DOA, HCLS1, ZAP70, CD74, SASH3, CTLA4, INPP5D, RASSF2, FOS, IRF1, SYK, IFNG, CD83, ANXA1, LILRB4, PRDM1, TYROBP, ZBTB16, LYN, CD86, IL6, HLA-B, CSF1R, HOXA5, ADA, MAFB, NCKAP1L, NLRP3, C1QC, ETS1, MEF2C, LILRB3, HIF1A, IL15, PIK3R1, PTPN6, LEF1, IL4R, KIAA0748, TESC, FES, IRF4, CDK6, LEP, SPI1, DLL1, MEIS2, KIAA0922, KLF13, TMEM176A, TMEM176B,…
654	8538	GSE5589_LPS_VS_LPS_AND_IL10_STIM_IL10_KO_MACROPHAGE_45MIN_DN	0.000126024	0.00159627	0.685772	2.03075	0	178	CD3D, MZB1, ITK, BCL11B, SRGN, RAC2, CORO1A, RUNX3, ICOS, GPR18, CXCL10, SH2D1A, PSMB9, CTLA4, KYNU, S100A8, TNFAIP3, ITGB7, HLA-E, CRISPLD2, CD40, HSD11B1, ALOX15B, BTLA, RGS1, PROM1, LSP1, RAB37, GBP2, SPIB, ITGAX, LITAF, ESAM, SP110, PTPN6, LCK, ADD3, MSRA, SNCA, FPR1, OLFM4, LAT2, PITPNM1, SEMA4A, ATP2A3, G0S2, CXCL11, FASLG, TINF2, JAK2, IL1B, XAF1, TANK, SLC2A6, HGD, SOD2, NEDD9, IKZF3, ACS…
655	9894	GSE39556_UNTREATED_VS_3H_POLYIC_INJ_MOUSE_CD8A_DC_DN	0.000125329	0.00159627	0.683224	2.03058	0	185	LTB, LYZ, ADH1A, TSPAN7, ARHGAP25, IQGAP2, FAIM3, PECAM1, FYN, GBP1, BCL11A, TNFAIP3, SERPING1, ALOX5AP, AIF1, SOCS2, RGL1, GNG11, LST1, GUCY1A3, GSN, F13A1, IGFBP7, PDE4B, SYT11, LIPA, ETS2, GYPC, ADA, FBLN5, VAV1, ABLIM1, MEF2C, MYLK, C10orf10, ITPR1, IL2RG, TRANK1, PPP3CC, TLE1, PTPRE, AP3S1, LMO2, SLC2A5, HOXA10, BEX4, HHEX, AFF1, P2RY14, LCP2, HIST1H2BK, UBL3, MAP4K4, CREG1, HLX, CD99, APP, …
656	5659	GO_GLYCOSAMINOGLYCAN_BINDING	0.000124828	0.00159627	0.681512	2.03026	0	190	IGJ, SPOCK2, SELL, CXCL13, CCL15, LTF, CCL5, ABI3BP, SFRP1, TGFBR2, THBS4, DCN, CXCL10, CFH, CTSG, CCL2, CRISPLD2, SLIT2, SAA1, GPNMB, SERPINE2, EGFLAM, OGN, ENG, NELL2, SOD3, MMP7, NLRP3, FSTL1, ECM2, SLIT3, FGFR4, APOE, HAPLN3, NRP1, CCL8, LYVE1, CLEC3B, LAYN, CYR61, LXN, CTGF, CXCL11, CCDC80, DPYSL3, PCOLCE, TGFBR3, RSPO3, VCAN, PCOLCE2, SELP, NOD1, LPL, STAB1, APP, HBEGF, LIPG, CD44, ANG, FMO…
657	7528	GSE22886_NAIVE_VS_IGM_MEMORY_BCELL_DN	0.000125329	0.00159627	0.683107	2.03023	0	185	PPP1R16B, CD27, GPR183, MAP4K1, ARHGAP25, IL10RA, PLEK, ITM2C, AIM2, LPXN, CCND2, CTSC, CD1C, GRAP, ITGB7, GNG11, DOCK10, EVI2A, NCF4, SAMSN1, SP140, LY96, CTSH, TNFRSF1B, SLC7A7, ABCC4, HLA-B, RARRES3, S100A4, MNDA, ST3GAL5, SLC15A3, VIM, RGS10, IFI30, MARCKS, AP3S1, JAM3, CD82, VAMP1, CAB39, FCGR2A, TRAM2, FABP5, CD58, VOPP1, EHD1, ITGB1, GRN, PPA1, ZBTB20, COL4A3, SOCS3, TNS3, PLSCR3, THAP11, …
658	5859	Astrocytes_FANTOM_1	0.000129232	0.00159627	0.694962	2.02984	0	155	MFAP4, RARRES1, SFRP4, CXCL12, DCN, C1S, CFH, CCL2, MATN2, GEM, VCAM1, LUM, GNG11, CLDN11, TFPI, TGM2, NR2F1, MOXD1, GLIPR1, FBLN2, TRPV2, BTN3A3, DIO2, GBP2, ZCCHC24, SERPINF1, FILIP1L, CHN1, HOXB2, COL6A3, MYLK, PDGFRA, IGFBP6, RARRES2, ADAM19, ACTG2, OLFML3, RARB, FAP, DHRS3, GLT8D2, DPYSL3, CPA4, PCOLCE, CNN1, PDGFRB, LAMA4, COL1A2, MN1, VCAN, PCOLCE2, COL3A1, CDH11, TPM1, TAGLN, PPP1R3C, TIM…
659	8128	GSE7460_CD8_TCELL_VS_CD4_TCELL_ACT_UP	0.000126534	0.00159627	0.686874	2.02959	0	175	GZMK, CD8A, NKG7, GZMA, CCL5, PLAC8, CXCR5, CD38, FGL2, CST7, CXCR3, GBP4, PLEK, CXCR6, LPXN, PLCG2, HOPX, CTLA4, ALPL, NCF1, SLC9A9, KCTD12, EPSTI1, IRF1, CTSW, TNFSF10, F13A1, IFNG, BTBD11, LYN, SIDT1, S100A4, CMTM7, DSE, NLRC5, OSTF1, MYO1F, RILPL2, CLIC5, PON3, PBX4, NCALD, SLAMF7, FASLG, PTPN22, CD8B, TAPBPL, KLRC1, LPIN2, FOXA1, IKZF3, RECK, ACOT9, FCHSD2, FBXL5, PSME2, FRMD4A, DDC, ZFP36L1
660	3706	GO_REGULATION_OF_CALCIUM_MEDIATED_SIGNALING	0.000146649	0.00159627	0.765844	2.02954	0	69	CD8A, FCER1A, PLEK, ZAP70, CCL4, CD3E, GBP1, TRAT1, SYK, CD4, SLA2, ADA, PRNP, FKBP1A, ITPR1, RCAN2, CMKLR1, CASQ2, IGF1, RCAN1, PTK2B, PDE4D, TMEM100, GSTM2, CALM1, PKD2, HINT1, SLC9A1, HRC, CCL3, LRRK2, CALM3, CAMK2D, GSTO1, TMBIM4
661	7576	GSE22886_CTRL_VS_LPS_24H_DC_DN	0.000125047	0.00159627	0.681852	2.02904	0	187	CCR7, CCL5, LAMP3, SLAMF1, CXCR4, PIM2, PTGER4, IDO1, PSMB9, KYNU, GBP1, TNFAIP3, TNFAIP8, HLA-E, BTN3A2, TNFSF10, SAMSN1, HLA-F, NCF1C, DUSP1, CD83, BTN3A3, PDE4B, PSMB8, HLA-B, ISG20, BTN3A1, WARS, UBE2L6, LAP3, RAB8B, SP110, PPP3CC, IL15RA, STK4, MSC, NMI, STAT1, HLA-A, TAP1, CRLF3, TRAF1, IRF4, G0S2, BIRC3, KIAA0922, PSMB10, SLAMF7, MX2, BTG1, PLAGL1, CD58, IFI44L, IL2RA, OAS2, XAF1, GCH1, TN…
662	4426	GO_GRANULOCYTE_MIGRATION	0.000147754	0.00159627	0.771096	2.0284	0	65	CCL15, CCL5, AMICA1, S100A9, CCL4, S100A8, CCL2, CCL13, CCL22, SYK, SAA1, ITGB2, IFNG, CX3CL1, PIK3CD, ANXA1, PDE4B, FCER1G, NCKAP1L, VAV1, CCL8, EDN1, CCL3L3, CCL17, IL1B, CCL18, PDE4D
663	4174	GO_COMPLEMENT_ACTIVATION	0.000158203	0.00159627	0.8188	2.02827	0	44	IGLL1, C3, FCN1, C1S, IGKC, CFH, C7, SERPING1, C1R, C1QB, C1QA, CR2, C13orf15, C1QC, CFD, C2, C6, FCN3, VSIG4, CFI, CFP
664	3390	LI_INDUCED_T_TO_NATURAL_KILLER_UP	0.000117385	0.00159627	0.65942	2.02763	0	286	CXCL9, CD52, NKG7, CCL5, CXCR5, CD69, AMICA1, CXCR3, CD7, IQGAP2, GPR18, LTA, PLCG2, CCND2, HOPX, CCL4, CASP1, ITGB7, IL18R1, EVI2A, CTSW, NCF4, KLRD1, HSD11B1, TNFSF10, FNBP1, IFNG, RGS1, GLIPR1, GNG2, LAG3, STX11, CX3CR1, F2RL2, TYROBP, SERPINE2, KIT, EGR1, FCER1G, SGK1, MYO1G, GLIPR2, C11orf75, SIDT1, S100A4, BATF, PLTP, LITAF, EMILIN2, TF, VIM, LRRC8C, OSTF1, SYPL1, PPP3CC, MYO1F, BATF3, IFI3…
665	493	PID_IL23_PATHWAY	0.000163292	0.00160245	0.853295	2.02756	0	34	CXCL9, STAT4, CD3E, CCL2, IL18RAP, IL18R1, IFNG, CD4, IL6, PIK3R1, STAT1, JAK2, IL1B, STAT5A, NFKB1, IL12RB1, SOCS3, TNF, NFKBIA
666	7896	GSE360_T_GONDII_VS_M_TUBERCULOSIS_DC_DN	0.000126024	0.00159627	0.684677	2.02751	0	178	IL7R, CXCL9, CD6, ENPP2, CD38, FABP4, VAMP5, PSMB9, CYP1B1, CCL4, CASP1, GBP1, S100A8, CCL2, CD97, SERPING1, ALOX5AP, KCTD12, FOS, C1QB, ASCL2, CD163, ALOX5, TXNIP, PSMB8, LYN, LIPA, FCER1G, TSC22D3, ISG20, BTN3A1, NCKAP1L, MNDA, UBE2L6, ST3GAL5, FKBP1A, CD14, LAIR2, LPIN1, GLRX, TRIM21, TAP1, EMP1, AQP7, FCAR, GPR137B, HSPA8, EFNB2, LHFPL2, LAMA4, ATF3, MYD88, PTPN2, GCH1, DKK1, B4GALT5, ACSL1, …
667	7595	GSE24142_EARLY_THYMIC_PROGENITOR_VS_DN3_THYMOCYTE_UP	0.000124828	0.00159627	0.680565	2.02744	0	190	CD52, LTF, CCL5, PLEK, HSD17B11, LBP, BCL11A, NCF1, SH2D3C, KCTD12, FGD2, FAM129A, CD34, KLRD1, GSN, SASH1, KRT7, RGS1, RASGRP2, ANXA1, TYROBP, C1orf54, CSF1R, SKAP2, S100A4, ITGAX, LITAF, MEF2C, MAPRE2, CD33, MYCN, TNFSF14, TSC22D1, IL4R, PTPRE, NAPSA, FES, SPI1, FCGR2A, DEPTOR, IL10RB, FASLG, CNN2, HHEX, SIRPA, CD68, SPTLC2, RAB32, FCGR2B, BTK, APP, HBEGF, CD44, GPR65, PTK2B, ACSL1, SERPINB1, I…
668	8559	GSE3920_UNTREATED_VS_IFNA_TREATED_ENDOTHELIAL_CELL_UP	0.000128057	0.00159627	0.691318	2.02696	0	161	FGL2, FABP4, PRF1, PLEK, FAM46C, TLR7, SEMA4D, PROS1, FABP7, TNFRSF4, SAMSN1, IDH1, SLCO2B1, ITGB2, RGS1, LAG3, TBXAS1, LYN, LIPA, CD86, SLC31A2, APOC1, SKAP2, PDE7B, CD33, HTR2B, FUCA1, SLC15A3, SDCBP, NCEH1, GLRX, DAB2, FXYD5, OLFML3, EFHD2, BASP1, TMEM176A, NPC2, STOM, TGFB3, ITGAV, CD68, SNAP23, SPTLC2, LAMP2, ATP6V0D1, EHD4, SNX30, PLEKHO2, UBASH3B, UBL3, HLX, STAB1, TIMP2, PDPN, ID2, PTK2B,…
669	1649	LIAN_LIPA_TARGETS_3M	0.000152835	0.00159627	0.795636	2.02636	0	52	FCN1, LY9, S100A9, TLR7, C1QB, C1QA, FABP7, IGSF6, RGS1, GPNMB, PLA2G7, FCER1G, SLC40A1, MAFB, C1QC, SLC15A3, MPEG1, FCGR2A, CD68, FCGR2B, MS4A7, CXCL2, STEAP4, ACP5, CTSB, CFP, UTRN, CCR1, IL1R2, XIST, DNMT3A, MYO5A, CD244, MSR1
670	5894	CD4+ T-cells_FANTOM_3	0.000146092	0.00159627	0.761365	2.0262	0	71	CD2, CCR7, ITK, ARHGAP15, FCN1, GPR183, GIMAP6, TRAF3IP3, GIMAP4, LY9, TRAT1, UBASH3A, CD4, CCR2, TMEM123, CRLF3, IPCEF1, CD28, RBL2, MTO1, ANKRD55, TPT1, ASXL2, CDC14A, SIT1, CA5B, LEPROTL1, RAPGEF6, PNMA3, DDX5, UBA3
671	5897	CD4+ T-cells_HPCA_3	0.000163292	0.00160245	0.851801	2.02402	0	34	CD3D, CD2, CD27, CD7, CD3G, ICOS, CTLA4, CD3E, CD5, TRAT1, TNFRSF4, CD40LG, TRAF1, CD28, MGAT2, CCR4
672	7537	GSE22886_IGM_MEMORY_BCELL_VS_BM_PLASMA_CELL_UP	0.000125612	0.00159627	0.682548	2.02345	0	180	PRKCB, CD79B, PVRIG, PPP1R16B, IRF8, ARHGAP15, TGFBR2, CORO1A, KLRG1, CD74, KYNU, CD1C, INPP5D, S1PR1, TNFAIP8, HLA-DMA, HLA-DMB, BIN1, CR2, PIK3CD, RASGRP2, LY86, LSP1, DGKA, LRRC31, NCR3, PKIA, FSTL1, CD72, MAPRE2, SP110, CAT, ADD3, SYPL1, TSC22D1, ARHGDIB, BACH2, KIF21B, ZNF22, ARHGAP24, RPL26, PLAGL1, SIPA1, HMHA1, RPS29, EEF1A1, DCK, RBL2, APP, TRIM38, RPL17, IKZF3, KIAA0355, RBM5, PTPRK, SI…
673	10203	Tirosh.T_cell_exhaustion_full	0.000115062	0.00159627	0.652372	2.02339	0	327	CD2, ITM2A, PRKCH, CD8A, CXCL13, CD27, ITK, IRF8, PTPRCAP, SRGN, RASSF5, LRMP, PYHIN1, PRF1, FAIM3, HLA-DQB1, HLA-DPA1, PTGER4, FYN, CD74, PTPN7, SH2D1A, PSMB9, CCND2, CTLA4, HLA-DRB6, EGR2, LBH, TRAT1, VCAM1, ELMO1, CAV1, IFI16, HLA-DMA, IGFLR1, BTLA, ENTPD1, TNFRSF1B, LAG3, ID3, LSP1, PDCD1, GBP2, SLA, MYO1G, WARS, LITAF, PDE7B, B2M, NAAA, IL2RG, PTPN6, TSC22D1, TBC1D4, TAGAP, FCRL3, STAT1, HLA…
674	6790	MODULE_121	0.00014039	0.00159627	0.733177	2.02329	0	93	CD2, CD8A, LAMP3, SLAMF1, RUNX3, CXCL10, CD5, EVI2A, ZFP36L2, AKR1C3, CD4, CD86, IL6, ISG20, EMP3, PDGFRA, MAPRE2, IL15, NRP1, IL2RG, IL15RA, DAB2, CYR61, EMP1, EDN1, BTG1, IGF1, TGFB3, ERBB2, IL1B, CREG1, GRN, CD8B, NAMPT, HBEGF, FGG, GAS6, CSRP2, MDK, LRP1, TACSTD2, KLF6, ERG, TGFA, TIMP1, FGB, OSMR, VIPR1, OSM
675	1561	KUMAR_TARGETS_OF_MLL_AF9_FUSION	0.0001126	0.00159627	0.64641	2.02278	0	378	CD79A, IL7R, CD2, ITM2A, LTB, CD8A, CD19, IGLL1, GZMA, CD6, LTF, CCL5, CD27, ITK, CXCR5, PTPRCAP, FCN1, EOMES, CXCR3, VPREB3, GIMAP4, POU2AF1, FCER1A, ST6GAL1, ICOS, ZAP70, PIM2, PTGER4, FYN, CTSC, CD3E, CD5, MCOLN2, EBF1, S1PR1, VCAM1, FERMT3, C1R, IFI16, CTSW, KLRD1, OBFC2A, BLK, CDH5, IDH1, CD83, GPX3, PLA2G7, ANXA1, TBXAS1, F2RL2, GAS7, PDLIM1, HOXA5, SPIB, C1QC, PLBD1, ABLIM1, HPGD, MEF2C, C…
676	10954	Liver.vs.All.test_67.ctrl_72.LFC.1.n.p.0.01.OR.q_val.0.25.n.0.5.Dn.inclusive1000+canonical.Cell.type.max.seed.size.50.sort.logFC.filter.Cor.consistent.seed__T.cells_init.seed_Dn.SC.extended.program.neg50	0.000157257	0.00159627	0.813088	2.02269	0	45	IL7R, LTB, CCR7, BCL11B, GPR183, C1S, TSHZ2, HBB, TRAT1, AIF1, ARL4A, HBA2, SGK1, CYSLTR1, KLF2, CD40LG, BIRC3, PASK, FXYD1, RPS29, EEF1A1, EML4, SOCS3, ANKRD55, LDHB, RPS12
677	6619	GNF2_JAK1	0.000168067	0.00162353	0.876545	2.02224	0	29	KLRB1, PRKCH, CD247, FYN, CD97, HLA-E, CTSW, PTPRC, BTN3A3, CYTIP, RARRES3, NCR3, ARHGEF3, STK10, JAK1, CYTH1, RAB7L1, PPP2R5C, SNRK, SUN2, GPR65, ARL4C, PTPN4, PTGER2
678	3327	UZONYI_RESPONSE_TO_LEUKOTRIENE_AND_THROMBIN	0.000161655	0.00160114	0.838206	2.02198	0	37	EGR2, GEM, ARID5B, ZFP36, DUSP1, SELE, EGR1, PDK4, KLF2, KLF4, CYR61, PTGS2, MAP3K8, ATF3, RGS2, RCAN1, HLX, MCL1, HBEGF, NEDD9, ELL2, CXCL2, ADAMTS1
679	1299	PASQUALUCCI_LYMPHOMA_BY_GC_STAGE_DN	0.000129199	0.00159627	0.691804	2.02105	0	156	CD79A, PRKCB, CD19, CCR7, CD37, ARHGAP15, PTPRCAP, BANK1, VPREB3, LRMP, CORO1A, CELF2, WAS, SASH3, LCP1, GMFG, BCL11A, EBF1, S1PR4, RASGRP2, ID3, LSP1, C7orf23, PDLIM1, MYO1G, GYPC, ETS1, PLEKHA2, SH3KBP1, KLF2, CHST7, ITPR1, SYPL1, ARHGDIB, STK4, NAPSA, CCDC50, BACH2, FAM43A, RCSD1, BTG1, FAM129C, HHEX, PDE3B, ACSS1, ANKRD13A, NEDD9, ARHGEF18, SERPINB1, TOP2B, CNOT6L, CDKN2C, GFOD1, LACTB, CYFIP…
680	8537	GSE5589_LPS_AND_IL10_VS_LPS_AND_IL6_STIM_IL6_KO_MACROPHAGE_45MIN_UP	0.000126024	0.00159627	0.682422	2.02083	0	178	NKG7, CCL5, EVI2B, HLA-DQA1, FGL2, DOCK2, CXCL10, LPXN, MS4A6A, PSMB9, CTSC, STAMBPL1, CASP1, CCL2, CASP4, AIF1, TLR7, EPSTI1, CCL13, C1QA, TNFSF10, CD83, GAS7, IL21R, LYN, CD86, C1orf54, HLA-B, NCOA7, ISG20, MYCBP2, UBE2L6, PLBD1, DPYSL2, CD72, PDE7B, IL15, RCBTB2, NLRC5, PTPN6, IL15RA, ADAM19, NMI, GLRX, TAP1, IRF4, PSMB10, MLKL, LAIR1, VCAN, LAMP2, TMEM163, PTPRO, OAS2, DCK, GCH1, FCGR2B, PRR5…
681	5939	CD8+ Tcm_NOVERSHTERN_2	0.000171674	0.00162714	0.907188	2.02055	0	24	GZMK, CD8A, PTPRCAP, GNLY, CXCR3, CD7, KLRG1, SH2D1A, CD3E, LAG3, PDCD1, CD8B
682	7003	GSE11057_NAIVE_VS_MEMORY_CD4_TCELL_DN	0.000125188	0.00159627	0.678554	2.01934	0	189	GZMK, KLRB1, EVI2B, GPR183, SRGN, SEL1L3, CXCR3, IL10RA, IQGAP2, PYHIN1, CD74, SH2D1A, MCOLN2, SLC9A9, CCR6, HERPUD1, FAM129A, IFI16, OBFC2A, TNFRSF4, RFTN1, MAF, GLIPR1, TNFRSF1B, CD84, ANXA1, SLC2A3, NCOA7, S100A4, CHST7, ADAM19, MYO1F, HLA-DRB1, CD82, RILPL2, RAB27A, PHACTR2, TGFBR3, CD58, DUSP10, RNF19B, SH3BGRL3, STOM, RAPGEF1, TTYH2, KIAA0247, ITGB1, TIGIT, EHD4, EPHA4, UBL3, TANK, GLB1, SQ…
683	4451	GO_RESPONSE_TO_INTERLEUKIN_1	0.000137514	0.00159627	0.71932	2.01932	0	106	CCL19, CCL21, CCL15, CCL5, CD38, SFRP1, PTGER4, PSMB9, CCL4, CCL2, CCL13, CCL22, CX3CL1, SELE, ANXA1, EGR1, IL6, ETS1, CYBA, KLF2, HIF1A, RPS6KA5, CCL8, SNCA, HNMT, EDN1, CCL3L3, CCL17, PRKCA, MYD88, IRAK3, VLDLR, NFKB1, CCL18, HYAL1, ZC3H12A, IGBP1, PLCB1, PYCARD, CCL4L2, CCL3, FGB, IL1R1, HAS2, TRAF6, FAS, CCL23, XCL1, CCL3L1, CREBBP, FIGF
684	936	GRAHAM_CML_QUIESCENT_VS_NORMAL_QUIESCENT_DN	0.000158303	0.00159627	0.816687	2.01877	0	43	CD52, SELL, HLA-DQA1, HLA-DQB1, HLA-DPB1, HLA-DPA1, AIF1, HLA-DMA, HLA-DMB, GUCY1A3, TFPI, ALOX5, FHL1, GLIPR1, PROM1, GBP2, EMP1, LIMCH1, TSPAN6, HLX, APP, MPZL2, HLA-DRB4, PMCH, SPTBN1, DUSP6
685	7754	GSE29618_BCELL_VS_MONOCYTE_DN	0.000125047	0.00159627	0.678355	2.01864	0	187	GIMAP4, PLEK, HSD17B11, PECAM1, GMFG, CASP1, CRISPLD2, ITGB2, CD93, IGFBP7, SLC7A7, TBXAS1, SLC31A2, AP1S2, MAFB, WARS, NLRP3, CLEC4A, NPL, DPYSL2, FKBP1A, LILRB3, CD33, CD14, CEBPA, RCBTB2, DPYD, SDCBP, VIM, EPB41L3, KLF4, ITM2B, MYO1F, IFI30, MCTP1, RHOG, GLRX, PID1, PTGS2, PCSK5, MGAT1, STOM, KIAA0513, DAPK1, CD68, RAB32, MYD88, CREG1, SQRDL, AHR, HBEGF, CD44, SOD2, LILRA5, ACSL1, CXCL2, LTA4H…
686	8332	GSE2128_CTRL_VS_MIMETOPE_NEGATIVE_SELECTION_DP_THYMOCYTE_NOD_UP	0.000125047	0.00159627	0.678299	2.01847	0	187	IGJ, IL7R, PLAC8, STAT4, GPR183, RAC2, GBP4, THBS4, MS4A6A, IGKC, SEPP1, SPRY1, IL18BP, CCL4, CASP4, C1QB, C1QA, SYK, TNFRSF1B, LY86, CX3CR1, TYROBP, SCPEP1, PITPNC1, FCER1G, ENG, CSF1R, ETS2, MYCBP2, C1QC, HPGD, CD72, PDE7B, CD33, CD14, APOE, IL2RG, PID1, TLR1, PTGS2, IRF4, CXCL11, FCGR2A, EDN1, DOK2, TMEM176B, ABCA9, ATF3, LCP2, PTGR1, NR1H3, IRAK3, GLB1, MS4A7, TIMP2, PDPN, B4GALT5, RTP4, B3GN…
687	5338	GO_REGULATION_OF_VASCULATURE_DEVELOPMENT	0.000122609	0.00159627	0.670219	2.0181	0	214	PRKCB, CXCL13, CCL5, PPP1R16B, C3, ENPP2, CXCR3, SFRP1, TGFBR2, THBS4, DCN, PTGER4, CXCL10, CYP1B1, CCL2, TNFAIP3, TEK, CD34, SASH1, ITGB2, CX3CL1, ADRB2, CTSH, CX3CR1, KIT, EGR1, C13orf15, SFRP2, IL6, ENG, HOXA5, SERPINF1, CCR2, ID1, WARS, ETS1, HIF1A, KLF4, JAK1, ACVRL1, STAT1, C6, PTGS2, GPR124, AQP1, SEMA4A, LEP, GHRL, DLL1, FASLG, BTG1, PRKCA, HHEX, PTPRM, PDE3B, ERBB2, IL1B, STAB1, PDGFD, T…
688	4082	GO_B_CELL_MEDIATED_IMMUNITY	0.000147754	0.00159627	0.767066	2.0178	0	65	IGLL1, C3, CD27, HLA-DQB1, C1S, CD74, IGKC, C7, TLR8, INPP5D, SERPING1, C1R, C1QB, C1QA, GAPT, CR2, FCER1G, SLA2, C1QC, BATF, IL4R, C2, HLA-DRB1, CD40LG, C6, SWAP70, POU2F2, CFI, HLA-DRB4, CR1, BCL10, ERCC1, RNF168, IRF7, C4B, CD46, FAS, BCL3, GCNT3
689	6916	MODULE_456	0.00013776	0.00159627	0.720159	2.0175	0	104	PRKCH, CD8A, STAT4, TSPAN7, CD38, MAL, SLAMF1, PTGER4, KLHL6, FYN, CD1C, TNFAIP3, EVI2A, SAMSN1, PAG1, CR2, CD83, SELE, STX11, SLC2A3, CYTIP, IL6, TNFRSF25, SIDT1, MME, HIF1A, LCK, TLR1, TRAF1, SWAP70, BASP1, IL1B, GSTM1, PDGFD, DENND3, MMD, GPR65, CDKN2C, MGLL, CHI3L2, ATP2C1, TOX, TNF, ANPEP, NFKBIA, TRIB2, SLC43A3, MAPK10, SON, DUSP5, IL6ST
690	6039	Melanocytes_FANTOM_3	0.000125188	0.00159627	0.678492	2.01739	0	186	ITM2A, APOD, IQGAP2, PYHIN1, RUNX3, HLA-DPA1, CD36, HLA-DRA, KYNU, IFI16, DOCK10, PROS1, HLA-F, MBP, GPNMB, TRPV2, TMEM140, PDE4B, ZEB2, GAS7, KIT, CTSK, SGK1, PDK4, ISG20, PLA1A, WARS, UBE2L6, LAP3, MME, SP110, LEF1, STAT1, HLA-DRB1, ATP6V0A4, DAB2, TAP1, TLR1, RAB27A, EDNRB, PPFIBP2, IRF4, ARHGAP24, TNFRSF14, TCN1, MX2, CBR3, SLC12A2, IFI44L, PDE3B, CAPN3, STAT5A, OAS2, XAF1, IRAK3, NAMPT, ZFYV…
691	3434	WIERENGA_STAT5A_TARGETS_UP	0.000123916	0.00159627	0.67463	2.01701	0	199	IL7R, LTB, CCR7, CCL5, LAMP3, CST7, GBP4, CXCL10, C5orf39, CFH, CCND2, CH25H, CCL2, IL18RAP, SOCS2, IL18R1, CD1B, ARL4A, ARID5B, CCL22, TGM2, TNFRSF4, SAMSN1, RGS1, STK17B, CD83, GNG2, CTSH, TARP, SLC2A3, PIK3IP1, EGR1, ENPP3, ANTXR2, TLE4, BTG2, PRDM8, CLEC4A, PSAT1, ST3GAL5, KLF2, SMAP2, NAAA, IL4R, BATF3, NAALADL1, ENC1, CD40LG, FPR3, DAB2, PLIN2, CPXM1, MAOA, FCER2, EMP1, TRAF1, FCGR2A, DHRS3…
692	10259	FGFR2_N550K_vs_controls.DMSO.500.Rescue.seq	0.000112511	0.00159627	0.644155	2.01698	0	385	ITM2A, HLA-DQA1, LAMP3, RARRES1, SRGN, CST7, SEL1L3, P2RY10, GBP4, CPVL, CXCR4, HLA-DPB1, HLA-DPA1, IDO1, PLCG2, CD74, HLA-DRA, TFAP2B, SPRY1, CFH, HOPX, LBP, S100A9, GBP1, S100A8, SERPING1, EPSTI1, SLPI, LUM, IFI16, IRF1, PROS1, HLA-DMB, TGM2, TNFSF10, HLA-F, RASGRP2, GLIPR1, CTSH, GPNMB, ANXA1, TMEM140, CX3CR1, FGD5, PSMB8, PITPNC1, EGR1, HLA-B, GBP2, ENPP3, ETS2, RARRES3, ISG20, ABCC11, SH3KBP…
693	9383	GSE28726_NAIVE_VS_ACTIVATED_CD4_TCELL_UP	0.000125047	0.00159627	0.677628	2.01647	0	187	IL7R, CD247, SPOCK2, CCR7, CD37, TRAF3IP3, ACAP1, DOCK2, CORO1A, CXCR6, GPSM3, VAMP5, BCL11A, S1PR4, AIF1, LGMN, ZFP36L2, BIN1, SLCO2B1, RGS1, ARHGAP4, RASGRP2, TXNIP, COL14A1, SLC2A3, DIO2, PIK3IP1, CTSK, SGK1, ICAM3, DGKA, ISG20, IFFO1, SERPINF1, ADA, ID1, LITAF, ABLIM1, HPGD, STK10, LAPTM5, ADD3, CDC14B, TRANK1, VAMP1, IL11RA, SC5DL, TRAM2, CASQ2, SIPA1, HHEX, HMHA1, PIM1, MCL1, IDH2, CTSO, PT…
694	5375	GO_MHC_PROTEIN_COMPLEX	0.000171674	0.00162714	0.905348	2.01645	0	24	HLA-DQA1, HLA-DOA, HLA-DOB, HLA-DQB1, HLA-DPB1, HLA-DPA1, CD74, HLA-DRA, HLA-E, HLA-DMA, HLA-DMB, HLA-F, HLA-B, B2M, HLA-DRB1, HLA-A, HLA-C, HLA-H, MR1, HLA-DRB4
695	7089	GSE13485_PRE_VS_POST_YF17D_VACCINATION_PBMC_DN	0.000126534	0.00159627	0.682712	2.01628	0	173	PLAC8, LAMP3, FGL2, ACSL5, CXCL10, AIM2, TLR8, GBP1, C1orf162, TNFSF13B, SERPING1, RGL1, EPSTI1, IFI16, C1QA, GAPT, IDH1, BTN3A3, CX3CR1, PSMB8, C11orf75, UBE2L6, CYSLTR1, LAP3, SP110, C2, TRIM5, STAT1, MARCKS, RALB, TAP1, CXCL11, FCGR1B, SPATS2L, SLAMF7, MX2, IFI44L, LAIR1, MYD88, ADAP2, FAM13A, RCAN1, MBNL3, OAS2, XAF1, BTK, TRIM69, IFNAR1, METTL7A, ANKRD22, RTP4, TMEM154, IFI44, CECR1, PARP14,…
696	8224	GSE9988_LOW_LPS_VS_ANTI_TREM1_AND_LPS_MONOCYTE_UP	0.000127356	0.00159627	0.683875	2.01614	0	171	PLAC8, RASSF5, TGFBR2, IL10RA, CYBB, TLR8, MCOLN2, TNFAIP3, IRF1, GAPT, SAMSN1, FNBP1, STK17B, GNG2, STX11, PDE4B, ENG, SLA, NFKBIZ, ADA, C11orf75, NLRP3, TMEM123, VAV1, SLC1A3, RNF144B, EPB41L3, GPR132, RHOG, FPR3, NIN, BIRC3, LYSMD2, CMKLR1, MAP3K8, RNF19B, CNN2, LAIR1, SIRPA, EHD1, MYD88, STAT5A, GCH1, TNFRSF9, SLC2A6, IKBKE, ARHGAP31, ACSL1, SERPINB1, ARID1A, PLXNC1, FAM190B, NFE2L2, CMTM6, T…
697	5949	CD8+ Tem_NOVERSHTERN_3	0.000173732	0.00163328	0.920024	2.01609	0	22	GZMK, CD8A, GZMB, PYHIN1, PRF1, ZAP70, KLRG1, CXCR6, SH2D1A, GZMH, IFNG, PTGDR, CX3CR1, PDCD1, FASLG, CD8B
698	8283	GSE2770_TGFB_AND_IL4_ACT_VS_ACT_CD4_TCELL_2H_DN	0.000126534	0.00159627	0.682225	2.01586	0	175	ENPP2, IRF8, LAMP3, CD38, GIMAP6, GIMAP4, PTGER4, CXCL10, EPSTI1, IFI16, OBFC2A, TNFSF10, NCOA7, ISG20, MNDA, UBE2L6, LAP3, ARHGEF3, SP110, HTR2B, IL15RA, NMI, ELF1, TRIM21, PELI1, PLSCR4, CXCL11, SPATS2L, MX2, MLKL, IFI44L, STOM, KDM6A, FEZ2, SPTLC2, MYD88, NOD1, OAS2, XAF1, GCH1, SAT1, CDKN1C, SLFN12, ELF4, B4GALT5, PPM1K, PHF11, IFI44, PARP4, PLSCR1, B3GNT2, GSTK1, NUB1, DDX60, PARP9, SH3GLB1,…
699	8218	GSE9988_LPS_VS_LPS_AND_ANTI_TREM1_MONOCYTE_UP	0.000127796	0.00159627	0.684142	2.01522	0	170	PLAC8, RASSF5, TGFBR2, IL10RA, CYBB, TLR8, TNFAIP3, TNFSF13B, TLR7, IRF1, CD40, GAPT, SAMSN1, STK17B, PIK3CD, GNG2, PDE4B, SLA, NFKBIZ, ADA, C11orf75, SMPDL3A, VAV1, TBC1D2B, RNF144B, EPB41L3, MYO1F, GPR132, MARCKS, NIN, BIRC3, LYSMD2, C1QTNF1, MAP3K8, RNF19B, FOXN2, LAIR1, EHD1, GCH1, TNFRSF9, SLC2A6, IKBKE, ARHGAP31, ACSL1, PPM1K, SOCS3, ARID1A, RPS27A, PLSCR1, FAM190B, CCM2, ARCN1, ORAI1, NFE2…
700	6950	KAECH_NAIVE_VS_MEMORY_CD8_TCELL_DN	0.000124797	0.00159627	0.676353	2.01511	0	191	GZMK, IL7R, CCL5, GZMB, EOMES, FGL2, CST7, CXCR3, GBP4, CD7, IL10RA, IQGAP2, PRF1, KLRG1, FAM46C, TXNDC5, SH2D1A, HOPX, CTLA4, CCL4, CASP1, CD97, CASP4, TNFAIP3, IL18RAP, ITGB7, IL18R1, FGR, FOS, CTSW, TNFSF10, FOSB, ITGB2, IFNG, TNFRSF1B, ANXA1, CCR2, S100A4, ITGAX, MAPRE2, NRP1, KLF4, LRRC8C, PPP3CC, ADAM19, MYO1F, GLRX, HLA-A, ETFB, EMP1, EFHD2, ITGA4, ODC1, LYSMD2, FASLG, MX2, RNF19B, ZMAT3, …
701	3675	GO_PROTEIN_ACTIVATION_CASCADE	0.000147951	0.00159627	0.767255	2.01502	0	64	IGLL1, C3, FCN1, C1S, IGKC, CFH, C7, SERPING1, C1R, C1QB, C1QA, TFPI, VWF, CR2, C13orf15, FBLN1, C1QC, CFD, C2, C6, FCN3, VSIG4, FGG, CFI, F10, PRCP, A2M, CFP
702	3143	RUTELLA_RESPONSE_TO_HGF_UP	0.0001126	0.00159627	0.643787	2.01459	0	379	CCL19, PTGDS, CXCL9, NKG7, CCR7, C3, LAMP3, RARRES1, ADAMDEC1, SLAMF1, AKR1C2, C1S, IDO1, CXCL10, LPXN, CYBB, PPAP2B, CYP1B1, KYNU, CSF2RA, CCL2, TNFAIP8, RGL1, CD1B, FAM129A, CCL13, CCL22, C1QA, PSTPIP1, TGM2, HSD11B1, TNFRSF4, MATK, RFTN1, ENTPD1, GPNMB, CD84, PLA2G7, LILRB4, IL21R, CTSK, PPAP2A, AKR1B1, KLF9, SGK1, APOC1, SERPINF1, FILIP1L, RASGRP3, NPL, PLTP, LITAF, RAB8B, CES1, SLC1A3, APOE,…
703	3588	Monocytes.z1	0.000158203	0.00159627	0.813078	2.0141	0	44	FCN1, MS4A6A, RNASE6, TLR8, AIF1, TLR7, LST1, FOSB, ALOX5, IGSF6, LY86, CCR2, NLRP3, CLEC4A, MNDA, CD33, HNMT, FPR1, FES, HHEX, NOD2, PADI4, CFP, ASGR2, P2RY13, ARRB1, RNASE2, CLEC7A, HK3, BST1
704	5302	GO_REGULATION_OF_INTERLEUKIN_12_PRODUCTION	0.000155039	0.00159627	0.801334	2.01406	0	48	CCL19, LTB, CCR7, IRF8, SLAMF1, IDO1, CD36, IRF1, CD40, IFNG, HLA-B, CD40LG, TLR9, CMKLR1, TIGIT, IRAK3, TNFRSF9, NFKB1, ACP5, PLCB1, THBS1, ARRB2, LILRB1, TRAF6, TNFSF4, ISL1, TLR3
705	4950	GO_RESPONSE_TO_BIOTIC_STIMULUS	0.000104286	0.00159627	0.625242	2.0139	0	767	CCL19, IGJ, CXCL9, CD8A, HMGCS2, LYZ, IGLL1, CXCL13, CCR7, CD6, LTF, CCL5, PLAC8, CD27, IRF8, IL33, GNLY, APOBEC3G, CXCL12, IL10RA, PRF1, CXCR4, DCN, PIM2, PTGER4, IDO1, CXCL10, CD36, LTA, PLCG2, DEFB1, IGKC, PSMB9, IL18BP, LBP, S100A9, SLFN11, CCL4, ALPL, CASP1, TLR8, GBP1, CTSG, S100A8, WIPF1, PLA2G2A, CCL2, TNFAIP3, VCAM1, TLR7, HLA-E, FMO1, SLPI, LRRC33, FGR, CAV1, IFI16, FOS, IRF1, PROS1, CC…
706	9491	GSE33425_CD8_ALPHAALPHA_VS_ALPHABETA_CD161_HIGH_TCELL_UP	0.000125329	0.00159627	0.677579	2.0138	0	185	CD79A, PRKCB, CD79B, CD19, SELL, IRF8, HLA-DQA1, HLA-DOA, POU2AF1, HLA-DOB, PLCG2, CD74, HBB, CASP4, CCR6, KCTD12, C1R, HLA-DMA, HLA-DMB, CCL22, NCF4, CD40, BIN1, LYL1, SYK, GSN, LDB2, HBA2, CTSH, SH2B3, LY86, LYN, SPIB, TCF4, MEF2C, CD72, APOE, IL4R, IFI30, NAPSA, RALB, CRLF3, SPI1, SIPA1, MGAT1, BMP2K, INPP1, UBL3, ABCA1, FCGR2B, BTK, MCL1, ELL2, HS3ST3A1, ZFP36L1, ZNF143, EIF4G2, EPS15, SNX2, …
707	6819	MODULE_172	0.000140805	0.00159627	0.732436	2.01353	0	89	GZMK, HMGCS2, LYZ, UBD, GZMA, GZMB, C1S, PLCG2, PSMB9, CTSC, CASP1, PLA2G2A, CASP4, C1R, LGMN, TMPRSS2, PLA2G7, LIPA, CTSK, APOC1, MMP7, TPSAB1, LAP3, CPA3, C2, NAPSA, FAP, MMP3, IGF1, PGC, MMP9, ACOX2, CTSO, PEPD, CFI, F10, CTSL1, GALT, CTSB, ANPEP, XPNPEP1
708	3565	NK.cells.activated.z2	0.000168067	0.00162353	0.872624	2.0132	0	29	CD247, NKG7, GZMA, GZMB, GNLY, APOBEC3G, PRF1, LTA, CCND2, CCL4, IL18RAP, CTSW, KLRD1, IFNG, PTGDR, NCR3, TNFSF14, CDK6, FASLG, PRR5L, TXK, CD300A
709	5942	CD8+ Tem_BLUEPRINT_2	0.000132485	0.00159627	0.697902	2.01311	0	137	GZMK, CD3D, CD2, KLRB1, CD8A, PVRIG, NKG7, GZMA, GNLY, CD7, IL10RA, PYHIN1, CD3G, SLAMF1, ZAP70, KLRG1, WAS, CXCR6, CCL4, IL18RAP, GZMH, CTSW, KLRD1, IFNG, RGS1, PTGDR, LAG3, CX3CR1, NCR3, LAIR2, MYO1F, RHOG
710	980	CHIARADONNA_NEOPLASTIC_TRANSFORMATION_KRAS_CDC25_DN	0.000155039	0.00159627	0.800629	2.01228	0	48	C3, CXCL12, CYP1B1, VCAM1, SLPI, FOS, PROS1, ZFP36L2, ZFP36, D4S234E, PDK4, CRTAP, AP3S1, LXN, PTGS2, CDO1, CCDC80, TMEM176A, TMEM176B, SLC12A2, MAN2A1, LAMA4, TNC, MGP, MEG3, WISP2, COL6A1, NID1, DPEP1, OSMR, IL1R1, CXCL6, FAS, STAT3, FIGF
711	3004	HALLMARK_IL2_STAT5_SIGNALING	0.000124611	0.00159627	0.674852	2.01224	0	192	CD79B, PRKCH, LTB, SELL, CD48, IRF8, EOMES, FGL2, CST7, GBP4, IL10RA, ICOS, CXCL10, CCND2, HOPX, CTLA4, SOCS2, IL18R1, TLR7, ARL4A, ABCB1, TGM2, TNFSF10, TNFRSF4, CD83, TNFRSF1B, SLC2A3, SYT11, F2RL2, PPAP2A, CD86, GALM, NFKBIZ, GLIPR2, PRNP, BATF, SMPDL3A, MAFF, NRP1, LRRC8C, ADAM19, IL4R, BATF3, CDC42SE2, SHE, PLIN2, EMP1, TRAF1, IRF4, SWAP70, WLS, SOCS1, ODC1, DHRS3, PLAGL1, MAP3K8, ITGAV, IL2…
712	8507	GSE5679_PPARG_LIGAND_ROSIGLITAZONE_VS_RARA_AGONIST_AM580_TREATED_DC_DN	0.000126024	0.00159627	0.679288	2.01155	0	178	IL7R, TBC1D10C, EVI2B, ACAP1, GMFG, S1PR4, S1PR1, ABCB1, DOCK10, ICAM2, TNFSF10, ARHGAP4, PIK3CD, TXNIP, GPNMB, ID3, PITPNC1, SGK1, TMEM71, DGKA, HOXA5, SKAP2, PLTP, KLF2, CALCRL, STK10, PIK3R1, IL4R, PTPRE, GPR132, ELF1, EIF4E3, PELI1, CRLF3, ITGA4, GPR137B, GPCPD1, RAMP3, RNF19A, BMP2K, GAB3, ACSS1, UBASH3B, HVCN1, XAF1, IRAK3, NCK1, ASPHD2, RPL17, ARHGEF18, RTP4, ARID1A, CLINT1, CCM2, ACP5, AR…
713	6599	GNF2_CD97	0.000163292	0.00160245	0.846402	2.01119	0	34	GIMAP6, IL10RA, PTGER4, CD97, HLA-E, PSTPIP1, PTPRC, HLA-F, ITGB2, CX3CR1, CYTIP, LITAF, STK10, OSTF1, JAK1, MYO1F, EFHD2, DOK2, ELF4, GPR65, ID2, CD300A, ADCY7, PTGER2, SELPLG, ADAM8, RIN3
714	1820	HELLER_SILENCED_BY_METHYLATION_UP	0.00011946	0.00159627	0.65833	2.01106	0	259	CCL19, UBD, CXCL13, CCR7, PPP1R16B, ENPP2, HLA-DQA1, LAMP3, GPR183, APOBEC3G, CST7, ADAMDEC1, PRF1, PLEK, HLA-DOB, HLA-DQB1, HLA-DPB1, HLA-DPA1, PTGER4, CXCL10, LPXN, PECAM1, HLA-DRA, LCP1, CYP1B1, KYNU, HLA-DRB6, GBP1, NCF1, VCAM1, RASSF2, HLA-DMA, DOCK10, HLA-DMB, ALDH2, NCF4, TFPI, TNFRSF4, SAMSN1, BLK, RFTN1, KRT7, RGS1, PIK3CD, APOBEC3F, IL32, CTSH, TNFRSF1B, GPNMB, CX3CR1, LSP1, CD86, ISG20…
715	1332	MORI_PRE_BI_LYMPHOCYTE_DN	0.00014573	0.00159627	0.752755	2.01068	0	73	CD2, CD79B, IL10RA, CD74, S1PR1, PTPRC, BLK, ZFP36, LY86, CYTIP, LSP1, LYN, TMEM71, NFKBIZ, BTG2, ABLIM1, KLF2, CD72, CCNDBP1, IL4R, GPCPD1, BIRC3, BTG1, FCGR2B, TANK, SAT1, MCL1, NFKB1, PTK2B, AKIRIN1, FAM107B, JARID2, PNRC2, CD22, FAM3C, ADCY7
716	10670	FGFR.ACT.Fulv.FGF2.top.200	0.000127437	0.00159627	0.682371	2.0105	0	169	HLA-DQA1, LAMP3, RARRES1, CST7, GBP4, HLA-DPB1, HLA-DPA1, IDO1, CD74, HLA-DRA, CFH, LBP, S100A9, CASP1, GBP1, S100A8, TNFSF13B, SERPING1, EPSTI1, SLPI, LUM, IRF1, PROS1, NCF4, BIN1, TGM2, RASGRP2, GLIPR1, IL32, ANXA1, FGD5, GBP2, RARRES3, FBLN1, SH3KBP1, PPP1R1B, ACE2, C10orf10, CD14, MAFF, TP63, CD163L1, LMO2, JUNB, LAT2, LCN2, MAP1B, BIRC3, IFI44L, KRT81, VCAN, S100P, STAT5A, UBASH3B, ABCA1, XA…
717	7532	GSE22886_NAIVE_BCELL_VS_BM_PLASMA_CELL_UP	0.000125329	0.00159627	0.676933	2.01043	0	183	PRKCB, LTB, CD52, PVRIG, SELL, IRF8, CORO1A, CXCR4, FAIM3, HLA-DPB1, HLA-DPA1, HLA-DRA, KYNU, LBH, INPP5D, HLA-DMA, TCL1A, HLA-DMB, TPK1, CR2, CD83, PIK3CD, ENTPD1, LY86, SLA, CLEC4A, PKIA, CD72, CAT, DPYD, ITPR1, LAPTM5, IL4R, STK4, HLA-DRB1, KIF21B, GSPT2, CRLF3, BTG1, HHEX, CCDC109B, CD200, HMHA1, RPS29, EML4, NR3C2, MMD, ITPKB, KIAA0494, PLSCR3, PIK3C2B, GCA, COMMD8, ZFP36L1, PNRC2, CD22, TRI…
718	9643	GSE37301_HEMATOPOIETIC_STEM_CELL_VS_RAG2_KO_NK_CELL_DN	0.000126534	0.00159627	0.680056	2.00945	0	175	SPOCK2, STAT4, CXCR5, CD69, GPR183, CXCR3, DOCK2, IL10RA, TOX2, CXCR6, HOPX, CD97, TNFAIP3, IL18RAP, IL18R1, PROS1, OBFC2A, FOSB, MBP, IFNG, RGS1, DUSP1, MAF, FZD4, SLC2A3, SYT11, ZEB2, CCR2, BTG2, CHN1, ETS1, DPYSL2, NRP1, OSTF1, TBC1D4, MYO1F, TAGAP, ELF1, JUNB, OLFML3, GPR34, EMP1, RILPL2, ITGA4, CDK6, ATF3, CD28, RGS2, ITGB1, PIM1, MBNL3, DCK, PGRMC1, PRKAA1, PJA1, THAP11, FAM107B, ZBTB32, PN…
719	10335	FGFR.ACT.DMSO.top.200	0.000125612	0.00159627	0.677824	2.00944	0	180	ITM2A, HLA-DQA1, LAMP3, RARRES1, CST7, SEL1L3, GBP4, CPVL, HLA-DPB1, HLA-DPA1, IDO1, CD74, HLA-DRA, CFH, LBP, S100A9, GBP1, S100A8, SERPING1, EPSTI1, SLPI, LUM, IFI16, IRF1, PROS1, TGM2, GLIPR1, IL32, ANXA1, CX3CR1, FGD5, LRRC26, LYN, EGR1, GBP2, RARRES3, ISG20, FBLN1, SH3KBP1, PPP1R1B, C10orf10, CD14, PATL2, MAFF, TP63, CD163L1, FPR3, LAD1, JUNB, HLA-A, LAT2, LCN2, MAP1B, BIRC3, VASN, IFI44L, KR…
720	10614	FGFR.ACT.DMSO..top.200	0.000125612	0.00159627	0.677824	2.00944	0	180	ITM2A, HLA-DQA1, LAMP3, RARRES1, CST7, SEL1L3, GBP4, CPVL, HLA-DPB1, HLA-DPA1, IDO1, CD74, HLA-DRA, CFH, LBP, S100A9, GBP1, S100A8, SERPING1, EPSTI1, SLPI, LUM, IFI16, IRF1, PROS1, TGM2, GLIPR1, IL32, ANXA1, CX3CR1, FGD5, LRRC26, LYN, EGR1, GBP2, RARRES3, ISG20, FBLN1, SH3KBP1, PPP1R1B, C10orf10, CD14, PATL2, MAFF, TP63, CD163L1, FPR3, LAD1, JUNB, HLA-A, LAT2, LCN2, MAP1B, BIRC3, VASN, IFI44L, KR…
721	10668	FGFR.ACT.FGF2.top.200	0.000125612	0.00159627	0.677824	2.00944	0	180	ITM2A, HLA-DQA1, LAMP3, RARRES1, CST7, SEL1L3, GBP4, CPVL, HLA-DPB1, HLA-DPA1, IDO1, CD74, HLA-DRA, CFH, LBP, S100A9, GBP1, S100A8, SERPING1, EPSTI1, SLPI, LUM, IFI16, IRF1, PROS1, TGM2, GLIPR1, IL32, ANXA1, CX3CR1, FGD5, LRRC26, LYN, EGR1, GBP2, RARRES3, ISG20, FBLN1, SH3KBP1, PPP1R1B, C10orf10, CD14, PATL2, MAFF, TP63, CD163L1, FPR3, LAD1, JUNB, HLA-A, LAT2, LCN2, MAP1B, BIRC3, VASN, IFI44L, KR…
722	8762	GSE14699_NAIVE_VS_DELETIONAL_TOLERANCE_CD8_TCELL_DN	0.000125439	0.00159627	0.677337	2.00934	0	181	ITM2A, CCR7, PLAC8, ITK, GPR183, TGFBR2, POU2AF1, APBB1IP, S1PR1, RASSF2, IL18R1, KLRD1, EPAS1, RASGRP2, LAG3, PDE4B, PITPNC1, SGK1, ETS2, DGKA, PLEKHF1, FILIP1L, THEMIS, PLEKHA2, SLFN5, C2orf88, RCBTB2, ADD3, ADAM19, LEF1, PLEKHO1, ENC1, EMP1, PRG4, SEMA4A, ANGPTL2, KLF13, MX2, TGFBR3, DUSP10, TGFB3, PDE3B, PPIC, DENND2D, PRR5L, PPP2R5C, TIMP2, FAM20A, ID2, GGT1, RTP4, FAM78A, RNF144A, NFE2L2, P…
723	668	REACTOME_INTERFERON_GAMMA_SIGNALING	0.000151172	0.00159627	0.783473	2.00929	0	54	IRF8, HLA-DQA1, GBP5, GBP4, HLA-DPB1, HLA-DPA1, GBP1, VCAM1, IRF1, HLA-F, IFNG, HLA-B, GBP2, B2M, PTPN6, JAK1, STAT1, HLA-DRB1, HLA-A, HLA-C, IRF4, FCGR1B, SOCS1, JAK2, PTPN2, PIAS1, OAS2, CD44, SOCS3
724	337	KEGG_VIRAL_MYOCARDITIS	0.000147124	0.00159627	0.762334	2.00912	0	66	HLA-DQA1, RAC2, MYH11, HLA-DOA, PRF1, HLA-DOB, HLA-DQB1, HLA-DPB1, HLA-DPA1, FYN, HLA-DRA, HLA-E, CAV1, HLA-DMA, HLA-DMB, CD40, LAMA2, HLA-F, ITGB2, CD86, HLA-B, HLA-DRB1, CD40LG, HLA-A, HLA-C, CD28, ACTB, HLA-DRB4, EIF4G2, ACTG1, CASP3, CASP8
725	10260	FGFR2_N550K_vs_controls.DMSO.200.Rescue.seq	0.000127584	0.00159627	0.682754	2.00905	0	167	ITM2A, HLA-DQA1, LAMP3, CST7, SEL1L3, P2RY10, GBP4, CXCR4, HLA-DPB1, HLA-DPA1, IDO1, CD74, HLA-DRA, TFAP2B, CFH, HOPX, LBP, GBP1, S100A8, SERPING1, EPSTI1, SLPI, LUM, IRF1, PROS1, HLA-DMB, TGM2, HLA-F, ANXA1, FGD5, GBP2, ENPP3, RARRES3, SH3KBP1, PPP1R1B, C10orf10, CD14, MAFF, TP63, CD163L1, IFI30, ACY3, FPR3, JUNB, HLA-A, LAT2, LCN2, MAP1B, BIRC3, IFI44L, TM4SF18, KRT81, VCAN, S100P, UBASH3B, XAF…
726	9481	GSE32164_RESTING_DIFFERENTIATED_VS_CMYC_INHIBITED_MACROPHAGE_UP	0.000125897	0.00159627	0.678139	2.00877	0	179	CD19, SELL, CD37, IRF8, CD38, POU2AF1, HLA-DOB, CTSC, MCOLN2, EBF1, SERPING1, S1PR1, CCR6, C1R, HLA-DMB, ALDH2, CD40, SYK, GSN, LDB2, ADRB2, RASGRP2, CTSH, ID3, LYN, SPIB, RASD1, TCF4, PLTP, MEF2C, CRAT, FGFR4, PTPN6, SYPL1, TLE1, MARCKS, RALB, LAT2, ITGA4, IRF4, SPI1, BIRC3, MGAT1, COL1A2, LAMP2, EPB41L2, MTM1, FCGR2B, BTK, METTL7A, ZDHHC14, TPST1, JARID2, TACSTD2, CD22, TUBB6, FCGRT, ACP1, RPL3…
727	1191	WATTEL_AUTONOMOUS_THYROID_ADENOMA_DN	0.000152835	0.00159627	0.788697	2.00869	0	52	CXCL9, CD2, IGLL1, C3, FGL2, SFRP4, C1S, C7, HBB, ARL4A, CAV1, DUSP1, FZD4, PROM1, OGN, NELL2, CAV2, RELN, JUNB, OLFML3, CYR61, CTGF, ATF3, RGS2, PCOLCE2, RCAN1, DUSP2, KIAA1324, WISP2, KLF6
728	3416	DEMAGALHAES_AGING_UP	0.000152835	0.00159627	0.788356	2.00782	0	52	IGJ, LYZ, APOD, C3, IL33, HCST, SERPING1, EFEMP1, C1QB, C1QA, VWF, TXNIP, GPNMB, GBP2, SGK1, S100A4, C1QC, LITAF, B2M, LAPTM5, MPEG1, FCGR2A, MSN, DCLK1, NPC2, TMED10, FCGR2B, KIAA0494, ANXA5, MGST1
729	3709	GO_POSITIVE_REGULATION_OF_HEMOPOIESIS	0.00012955	0.00159627	0.689309	2.00778	0	151	CCL19, IL7R, CCL5, CD27, TGFBR2, HCLS1, ZAP70, CD74, SASH3, INPP5D, FOS, SYK, IFNG, CD83, ANXA1, PRDM1, ZBTB16, CD86, IL6, CSF1R, HOXA5, ADA, NCKAP1L, NLRP3, ETS1, HIF1A, IL15, LEF1, IL4R, KIAA0748, TESC, FES, LEP, GPR68, PRKCA, IL2RA, IL1B, IL7, AXL, BTK, HLX, IL12RB1, ID2, ITPKB, RLTPR, GAS6, JUN, IL12A, ATP11C, PNP, TNF, RB1, CASP8, TMEM64, RASGRP1, FOXO3, PDCD2, STAT5B, TM7SF4, CCR1, IL34, TR…
730	6643	GNF2_SNRK	0.000171674	0.00162714	0.901437	2.00774	0	24	KLRB1, CCL5, GIMAP6, SEMA4D, BTN3A2, PTPRC, BTN3A3, CYTIP, BTN3A1, ARHGEF3, STK10, JAK1, CYTH1, LCP2, SNRK, GPR65, MBNL1, CASP8, RASGRP1
731	8078	GSE3982_CENT_MEMORY_CD4_TCELL_VS_NKCELL_DN	0.000125329	0.00159627	0.675353	2.00719	0	185	CD8A, LYZ, GZMA, CCL5, PLAC8, IRF8, CD38, APOBEC3G, PLEK, HLA-DPB1, PECAM1, PLCG2, CTSC, AIF1, TLR7, ELMO1, PSTPIP1, GSN, RFTN1, LDB2, AKR1C3, TARP, SYT11, LYN, FCER1G, CSF1R, PLEKHF1, NCR3, MNDA, CFD, NPL, PDE7B, MAPRE2, CEBPA, CAT, LAIR2, PTPN6, KLF4, JAK1, PTPRE, ENC1, KIF21B, LAT2, FES, TM6SF1, TGFBR3, FEZ1, KIAA0247, BTK, DRAM1, PDGFD, METTL7A, CTSO, PALLD, SPRED2, NOP10, UQCRFS1, GALNT10, G…
732	1387	ROSS_AML_WITH_CBFB_MYH11_FUSION	0.000156789	0.00159627	0.805448	2.00715	0	46	CD52, MYH11, GIMAP4, IL10RA, CYBB, S100A9, S100A8, CD1C, KCTD12, SLC7A7, CCR2, CLEC4A, LGALS2, PLBD1, NRP1, CLEC10A, TNFSF13, MN1, PTPRM, LPAR1, IL13RA1, PGM1, CFP, AK5, HPCAL1, SLC38A1, CBFB, DUSP6, CEBPD, KIF17
733	7568	GSE22886_NAIVE_CD4_TCELL_VS_DC_UP	0.000125345	0.00159627	0.676303	2.00703	0	182	CD2, CD247, PVRIG, SPOCK2, CCR7, CD6, CD27, ITK, CD69, BCL11B, CD7, CD3G, ICOS, ITM2C, GPR18, LTA, SH2D1A, CD3E, CD5, LBH, BTN3A2, UBASH3A, DUSP1, STK17B, IL32, TARP, PIK3IP1, TSC22D3, KLF9, ISG20, GYPC, TNFRSF25, ETS1, PKIA, FKBP11, RPS6KA5, CDC14B, TBC1D4, PPP3CC, LEF1, KIAA0748, CYTH1, TMEM204, IL11RA, BTG1, PASK, EEF1G, MYLIP, IPCEF1, GSDMB, CD28, EHD1, ZCCHC11, GCH1, KLF12, SNRK, RPS25, SYNE…
734	3408	WANG_RESPONSE_TO_GSK3_INHIBITOR_SB216763_UP	0.000115048	0.00159627	0.647207	2.00701	0	326	PRKCB, NKG7, CD37, CD48, ENPP2, EVI2B, ARHGAP15, MAP4K1, FGL2, AMICA1, TRAF3IP3, IL10RA, CXCR4, CD36, CD74, CASP1, MCOLN2, TNFSF13B, ALOX5AP, ITGB7, FGD2, ELMO1, HLA-DMA, PROS1, EVI2A, ALDH2, NCF4, PTPRC, OBFC2A, IGFLR1, CTSH, CD84, PRDM1, LY86, CD4, PITPNC1, C17orf87, B2M, RPL21, SNRPN, RCBTB2, IFI30, GLRX, GIMAP2, TLR1, CYBASC3, SCARNA9, LIMA1, PCNX, DENND1C, IL10RB, TMEM131, IGF1, LHFPL2, ZMAT…
735	7555	GSE22886_NAIVE_BCELL_VS_NEUTROPHIL_DN	0.000125282	0.00159627	0.674688	2.00692	0	188	FCN1, SRGN, FGL2, GIMAP4, PLEK, WAS, CTSC, S100A9, S100A8, CD97, CASP4, S1PR4, AIF1, RASSF2, SLPI, FAM129A, SEMA4D, EVI2A, LST1, TNFSF10, IGSF6, LY96, TNFRSF1B, TMEM140, TYROBP, FCER1G, SLC31A2, CLEC4A, MNDA, CFD, PLBD1, NPL, LITAF, MME, LILRB3, NMI, MYO1F, RALB, FPR1, PTGS2, EFHD2, NRBF2, FCGR2A, CD58, SERPINA1, KIAA0513, LAMP2, SEC14L1, S100P, PLEKHO2, SQRDL, NAMPT, HLX, MCL1, PRDX3, SOD2, ID2,…
736	10948	Liver.vs.All.test_67.ctrl_72.LFC.1.n.p.0.01.OR.q_val.0.25.n.0.5.Dn.inclusive1000+canonical.Cell.type.max.seed.size.10.sort.minus.log.p.val.filter.Cor.consistent.seed__T.cells_init.seed_Dn.SC.extended.program.pos50	0.000154012	0.00159627	0.795337	2.0069	0	49	CD2, CD52, GIMAP7, APOD, GPR183, CXCR3, IL10RA, CORO1A, CELF2, LCP1, ALOX5AP, IFI16, PRDM1, LSP1, TNFRSF25, S100A4, APOE, VIM, HLA-A, TAP1, HLA-C, SCGB2A2, ACTB, CD44, ARHGEF1, KLF6, RBPJ, ANXA2
737	7062	GSE13411_NAIVE_BCELL_VS_PLASMA_CELL_UP	0.000125329	0.00159627	0.675621	2.00653	0	183	CD19, PPP1R16B, ARHGAP25, CORO1A, RUNX3, HLA-DPB1, FYN, CD74, SPRY1, BCL11A, CD97, CD1C, RASSF2, BIN1, ALOX5, CD83, PIK3CD, SH2B3, LY86, SLC2A3, DGKA, HOXA5, SIDT1, SLC15A3, LCK, KLF4, IL4R, BACH2, KIF21B, JAM3, LAT2, IL11RA, TM6SF1, SOCS1, MX2, GIT2, ZMAT3, HHEX, KDM6A, LAIR1, CD200, DENND2D, EML4, CBLB, DCK, GRK5, ADAM28, PRR5L, ARHGEF6, APP, DENND3, NFKB1, SERPINB1, HLA-DRB4, PTPRK, GALNT10, W…
738	6591	GNF2_CASP8	0.000171674	0.00162714	0.900814	2.00635	0	24	GIMAP6, TRAF3IP3, GIMAP4, SEMA4D, BTN3A2, PTPRC, BTN3A3, CYTIP, BTN3A1, STK10, CYTH1, LCP2, HMHA1, SNRK, TMC6, MBNL1, CASP8
739	7082	GSE13485_CTRL_VS_DAY7_YF17D_VACCINE_PBMC_DN	0.000125897	0.00159627	0.677314	2.00632	0	179	PLAC8, LAMP3, CD38, GBP4, CXCL10, AIM2, PSMB9, GBP1, TNFSF13B, SERPING1, RGL1, EPSTI1, IFI16, TNFSF10, SASH1, CX3CR1, PSMB8, SLC31A2, NCOA7, TCN2, CYP2J2, NLRP3, UBE2L6, CYSLTR1, LAP3, HEG1, SP110, IL15, CCL8, IL15RA, NMI, C2, TRIM5, STAT1, MARCKS, TAP1, CXCL11, FCGR1B, SPATS2L, MX2, JAK2, IFI44L, LAIR1, LCP2, SPTLC2, GNGT2, MYD88, ADAP2, OAS2, XAF1, GCH1, AXL, TRIM69, MS4A7, ANKRD22, RTP4, ACOT9…
740	3100	B-cells	0.00017001	0.0016249	0.883754	2.00597	0	27	CD79A, CD79B, CD19, IGLL3P, CD37, IRF8, CXCR5, BANK1, VPREB3, POU2AF1, HLA-DOB, PLCG2, BCL11A, CCR6, BLK, TLR10, FAM129C, POU2F2, HVCN1
741	10207	Tirosh.B_cells	0.00017001	0.0016249	0.883754	2.00597	0	27	CD79A, CD79B, CD19, IGLL3P, CD37, IRF8, CXCR5, BANK1, VPREB3, POU2AF1, HLA-DOB, PLCG2, BCL11A, CCR6, BLK, TLR10, FAM129C, POU2F2, HVCN1
742	6622	GNF2_LYN	0.00017001	0.0016249	0.883735	2.00592	0	27	SELL, WAS, HLA-DRA, HLA-DMA, HLA-DMB, SYK, LYN, SKAP2, CYBA, SP110, PTPN6, LAPTM5, HLA-DRB1, LAT2, GIT2, MYD88, DAZAP2, ARPC3, LTA4H, SNX2, CMTM6, RNASET2
743	10744	Liver.vs.All.test_67.ctrl_72.LFC.1.n.p.1.OR.q_val.0.1.n.0.1.Dn.main200+canonical.Cell.type.max.seed.size.50.filter.Cor.consistent.seed__T.cells_init.seed_Up.SC.extended.program.neg200	0.000128949	0.00159627	0.686048	2.00581	0	157	IL7R, LTB, SELL, GIMAP7, CCR7, PLAC8, BCL11B, GPR183, PIM2, TSHZ2, DNASE1L3, S100A9, HBB, S100A8, CCL2, TRAT1, C1orf162, AIF1, TLR7, ARL4A, GNG11, FOS, ZFP36L2, FOSB, SLC2A3, CD4, TSC22D3, SGK1, LPAR6, TLE4, BTG2, C1QC, CYSLTR1, KLF2, BAMBI, C11orf96, TAGAP, BATF3, CD40LG, FXYD5, JUNB, FAM43A, MAP1B, BIRC3, PASK, YPEL5, RPS29, EEF1A1, NAMPT, TXK, GPR65, SOCS3, SVIL, RERE, FAM107B, LDHB, GNG12, RP…
744	9013	GSE21774_CD62L_POS_CD56_BRIGHT_VS_CD62L_NEG_CD56_DIM_NK_CELL_UP	0.00012663	0.00159627	0.679109	2.00571	0	174	CD52, SELL, PLAC8, C3, IRF8, CD69, CXCR3, CXCR4, GPR18, PI16, CYBB, ALPL, CTSG, NCF1, TNFSF13B, TLR7, ARID5B, NCF4, CD163, CDH5, IDH1, BTLA, F13A1, IGSF6, GPNMB, LY86, APLNR, TYROBP, CD86, CSF1R, CCR2, TCF4, ABLIM1, HOXB2, FKBP1A, CD14, FGFR4, CEBPA, NRP1, ARHGDIB, EGFR, RASSF4, ENC1, ATP6V0A4, DAB2, LCN2, GPR124, P2RY6, CTGF, TM6SF1, SPI1, TRAM2, MTUS1, CD28, POU2F2, STARD5, PHGDH, KDELR2, DRAM1…
745	7461	GSE18791_UNSTIM_VS_NEWCATSLE_VIRUS_DC_10H_DN	0.000127437	0.00159627	0.680467	2.0049	0	169	CXCL9, CD38, APOBEC3G, GBP5, GBP4, IL10RA, IDO1, CXCL10, AIM2, SERPING1, RGL1, EPSTI1, TNFSF10, SASH1, STX11, PDE4B, IL6, SLC31A2, ISG20, NFKBIZ, WARS, SLFN5, SP110, IL15RA, TRIM5, STAT1, TAP1, FAM43A, PTGS2, CXCL11, LYSMD2, MX2, MAP3K8, IFI44L, CCDC109B, STARD5, MYD88, AKAP7, OAS2, XAF1, GCH1, PDGFRL, TRIM69, MEIS1, NEDD9, CARD16, RTP4, PHF11, IFI44, PARP14, PLSCR1, DDX60, PARP9, TNF, CSRP2, LOC…
746	4949	GO_LYMPHOCYTE_MIGRATION	0.000158203	0.00159627	0.809277	2.00469	0	44	CCL19, CCL21, CXCL13, CCL15, CCR7, CCL5, CXCR3, ZAP70, CXCL10, CCL2, S1PR1, ITGB7, CCL13, CCL22, SAA1, CX3CL1, PIK3CD, MYO1G, CCR2, CCL8, CXCL11, CCL3L3, CCL17
747	7435	GSE17974_IL4_AND_ANTI_IL12_VS_UNTREATED_12H_ACT_CD4_TCELL_DN	0.000127535	0.00159627	0.681887	2.00442	0	164	CD27, ENPP2, GIMAP6, GBP5, GIMAP4, GBP4, PIM2, CD74, DNASE1L3, CTLA4, CD5, RNF126P1, PLA2G2A, CCL2, CD97, TNFSF13B, TFPI, KLRD1, COL15A1, VWF, TNFRSF1B, IL21R, SERPINE2, SGK1, SOX18, ZBED2, COL6A3, BACH2, JUNB, CD82, PASK, IFI44L, DUSP10, SCGB2A2, IPCEF1, P2RY14, CD28, IL1B, HVCN1, TRIM69, RGS16, ZDHHC14, PALLD, FAM107B, CARD11
748	8907	GSE19198_CTRL_VS_IL21_TREATED_TCELL_24H_UP	0.000125282	0.00159627	0.673761	2.00416	0	188	CXCL9, UBD, CCR7, GZMB, GBP4, SPRY1, CCL4, SOCS2, CCL13, CD40, TGM2, TNFRSF4, CDH5, IFNG, RGS1, CX3CL1, CD83, PDE4B, OAF, IL6, TSC22D3, GBP2, PDK4, PLA1A, SUSD2, LITAF, RHOJ, RAB8B, HIF1A, MAFF, LYVE1, IL15RA, ALDH1A2, BATF3, RND3, ENC1, PLIN2, EMP1, CTGF, CXCL11, EDN1, ODC1, MMP3, RAMP3, PLAGL1, NECAP2, DUSP10, ITGAV, PTPN22, ATF3, MERTK, CD200, STAB1, SESN1, SOD2, CXCL2, NMB, IFI44, SERPINE1, Z…
749	6080	mv Endothelial cells_FANTOM_2	0.000150921	0.00159627	0.779659	2.00353	0	55	GIMAP6, GIMAP4, CLDN5, CAV1, TEK, CD34, LYL1, VWF, CLEC1A, ENTPD1, CD93, EMCN, SOX18, RASIP1, LYVE1, ACVRL1, RAMP3, MYCT1, CETP, STAB1, KANK3, FAM124B, PNP, TIE1, ERG, PPM1F, MAP3K3, KIF17, IL3RA, CASP10
750	8586	GSE6259_CD4_TCELL_VS_CD8_TCELL_DN	0.000128386	0.00159627	0.684132	2.00348	0	159	IL7R, CD48, IQGAP2, SASH3, LY9, IL18BP, PLCL2, TLR8, CASP4, FAM129A, TNFSF10, RFTN1, F13A1, SLC31A2, MYO1G, CCR2, PLEKHA2, ARHGAP10, DSE, HTR2B, ITPR1, NLRC5, JAK1, ITM2B, IL15RA, IFI30, P2RY6, FAP, TMEM131, IGF1, AKR1B10, STOM, KDM6A, P2RY14, SNAP23, VCAN, EHD4, ADAP2, NR1H3, RAB9A, LPIN2, PTK2B, PRCP, FRMD4A, TIAM1, ARHGAP17, PFKP, BCAR3, CAP1, DTX2, CASP8, EP300, FAM26F, STAT2, HTRA4, SP2, ARI…
751	9493	GSE33425_CD161_HIGH_VS_INT_CD8_TCELL_UP	0.000125329	0.00159627	0.674243	2.00318	0	184	CD2, PRKCB, CD79B, CD19, SELL, CXCL13, PLAC8, CXCR5, HLA-DQA1, GBP4, POU2AF1, HLA-DOB, HSD17B11, CD74, CASP1, MCOLN2, HLA-DMA, LGMN, NCF4, CD40, LYL1, SYK, SAA1, ENTPD1, CTSH, SLC7A7, LYN, SPIB, TMEM123, TCF4, PLBD1, MEF2C, KLF4, MPEG1, IFI30, NAPSA, LMO2, GPR137B, PON3, SPI1, MGAT1, HHEX, UBL3, BTK, WDFY2, MCL1, ZFP106, ELL2, PEPD, TPST1, EPS15, GNG10, UBE2G1, RB1, SNX2, PBX3, TUBB6, DNAJB9, NID…
752	10264	FGFR_vs_controls.DMSO.258.Rescue.seq	0.000121566	0.00159627	0.66332	2.00289	0	220	ITM2A, HLA-DQA1, LAMP3, RARRES1, CST7, SEL1L3, GBP4, CPVL, CXCR4, HLA-DPB1, HLA-DPA1, IDO1, CD74, HLA-DRA, TFAP2B, CFH, LBP, S100A9, GBP1, S100A8, SERPING1, EPSTI1, SLPI, LUM, IFI16, IRF1, PROS1, BIN1, TGM2, DUSP1, RASGRP2, GLIPR1, IL32, ANXA1, CX3CR1, FGD5, LRRC26, LYN, EGR1, GBP2, RARRES3, ISG20, FBLN1, SH3KBP1, PPP1R1B, C10orf10, CD14, PATL2, MAFF, TP63, CD163L1, IFI30, FPR3, LAD1, JUNB, HLA-A…
753	10205	Tirosh.Treg	0.000121462	0.00159627	0.661439	2.00252	0	228	CD79B, LTB, CD27, RAC2, ARHGAP9, APOBEC3G, CST7, CXCR3, GBP5, GBP4, CD7, IL10RA, SLAMF1, PRF1, ICOS, HLA-DPA1, PIM2, CXCR6, CD74, PTPN7, CCND2, CTSC, CTLA4, HERPUD1, HLA-DMA, NCF4, TNFRSF4, SAMSN1, IL32, TNFRSF1B, PRDM1, LSP1, GBP2, GALM, MYO1G, ISG20, NFKBIZ, EMP3, PRNP, S100A4, BATF, DPYSL2, CMTM7, FKBP1A, HAPLN3, LAIR2, IL2RG, FCRL3, STAT1, HLA-DRB1, SFT2D1, GLRX, PELI1, TAP1, BIRC3, CD58, MGA…
754	9898	GSE39556_CD8A_DC_VS_NK_CELL_MOUSE_3H_POST_POLYIC_INJ_DN	0.000125897	0.00159627	0.675958	2.00231	0	179	PRKCB, LYZ, CD19, ADH1A, PPP1R16B, CD69, ST6GAL1, FAIM3, CDK12, RNASE6, FOLR2, TNFAIP3, HLA-E, HLA-DMB, IDH1, ZFP36, F13A1, ZEB2, GAS7, SERPINF1, ABLIM1, IL16, ITPR1, IL4R, TLE1, ACSM3, CYTH1, MX2, MAP3K8, HHEX, FEZ2, DAPK1, HIST1H2BK, PTPN2, ABCG1, UBL3, OAS2, PDIA5, HLX, RPS6KA2, RGS16, METTL7A, SLC7A6, KIAA0494, CXCL2, RELB, MGLL, FBXL5, GCA, PSD4, DHRS7, CSK, TRIB2, ARL6IP5, FCGRT, HBP1, CRIM…
755	9072	GSE21360_PRIMARY_VS_QUATERNARY_MEMORY_CD8_TCELL_UP	0.000128386	0.00159627	0.683704	2.00222	0	159	LTF, CCL5, C3, FABP4, CD36, CD74, LY9, CYBB, PPARG, EGR2, CCL2, CD97, FOS, VWF, RGS1, CD83, ENTPD1, GPNMB, CYTIP, GAS7, SCPEP1, UBE2L6, HPGD, PDE7B, RNF144B, IL2RG, MYO1F, STAT1, RASSF4, CCDC50, EMP1, RILPL2, GPR137B, CYB5A, ODC1, SLAMF7, IGF1, MLKL, IFI44L, ATF3, TTYH2, PTGR1, LPL, ASCC3, XAF1, GSTM1, WDR91, IFI44, SERPINE1, TNS3, MGLL, ANXA5, ANKRD55, PLXNC1, PENK, SLC15A4, DDX60, STAP1, ANPEP,…
756	7554	GSE22886_NAIVE_BCELL_VS_NEUTROPHIL_UP	0.000125345	0.00159627	0.674663	2.00216	0	182	CD79A, CD79B, CD52, CD19, PLAC8, IRF8, CD69, BANK1, VPREB3, POU2AF1, ST6GAL1, HLA-DOB, FAIM3, HLA-DQB1, HLA-DPB1, HLA-DPA1, GPR18, CD74, HLA-DRA, IGKC, HLA-DRB6, BCL11A, LBH, ARID5B, TCL1A, HLA-DMB, RFTN1, CR2, CD83, LY86, PDLIM1, SPIB, SIDT1, TCF4, PKIA, CD72, RPL21, ITPR1, HLA-DRB1, BACH2, IRF4, ZNF22, ODC1, RPL26, CCDC109B, CD200, EIF3L, TMEM156, OPN3, RPS25, NR3C2, KIAA0355, RPS27A, JUN, PIK3…
757	10747	Liver.vs.All.test_67.ctrl_72.LFC.1.n.p.1.OR.q_val.0.1.n.0.1.Dn.main200+canonical.Cell.type.max.seed.size.50.filter.Cor.consistent.seed__T.cells_init.seed_Dn.SC.extended.program.neg200	0.000128386	0.00159627	0.683573	2.00184	0	159	GZMK, KLRB1, CD8A, NKG7, GZMA, LTF, CCL5, CST7, HCST, CXCL12, PRF1, KLRG1, CXCL10, CXCR6, SPRY1, PSMB9, CYBB, HOPX, CCL4, CALML5, GZMH, LUM, CTSW, LST1, KLRD1, FABP7, MATK, IFNG, HBA2, IL32, SYT11, TYROBP, EGR1, HLA-B, BTG2, NCR3, MNDA, FKBP11, MYLK, C2, CYR61, BASP1, SYTL3, CCL3L3, SLAMF7, KRT86, CD8B, KLRC1, ID2, LYAR, GFOD1, CD160, TNF, PPP1R14A, RPS12, L3MBTL3, IFI27, CCR1, FTL, DNAH1, CLNK, …
758	9133	GSE22935_WT_VS_MYD88_KO_MACROPHAGE_48H_MBOVIS_BCG_STIM_DN	0.000125329	0.00159627	0.673517	2.00173	0	185	CD48, HLA-DQA1, HCST, DPT, RUNX3, CYBB, WIPF1, CD97, NCF1, TNFAIP3, ALOX5AP, TNFAIP8, HLA-DMB, C1QA, ITGB2, BTBD11, CD84, ANXA1, STX11, PRDM1, D4S234E, CD86, PIP4K2A, MYO1G, PLEKHF1, TMEM123, SH3KBP1, CYSLTR1, LITAF, FSTL1, RAB8B, SDCBP, VIM, LRRC8C, ADAM19, HLA-DRB1, PLIN2, LAT2, GPR34, P2RY6, GPR137B, CDK6, WLS, LHFPL2, ITPRIP, SH3BGRL3, NPC2, ITGAV, COL3A1, LIX1L, UBASH3B, BTK, PQLC3, SOCS3, C…
759	5759	GO_CHEMOKINE_RECEPTOR_BINDING	0.000152253	0.00159627	0.783246	2.00134	0	53	CCL19, CXCL9, CCL21, CXCL13, CCL15, CCL5, CXCL12, CXCL10, CCL4, CCL2, CXCL14, CCL13, CCL22, CX3CL1, CCR2, CCL8, JAK1, CXCL11, CCL3L3, CCL17, CCL18, CXCL2
760	568	REACTOME_GENERATION_OF_SECOND_MESSENGER_MOLECULES	0.000170736	0.0016249	0.891738	2.00093	0	25	CD3D, CD247, ITK, HLA-DQA1, CD3G, HLA-DPB1, HLA-DPA1, ZAP70, WAS, CD3E, CD4, LAT, LCK, HLA-DRB1, LCP2, NCK1
761	8457	GSE3039_CD4_TCELL_VS_ALPHABETA_CD8_TCELL_UP	0.000126024	0.00159627	0.675566	2.00053	0	178	IGJ, FCN1, ABI3BP, ARHGAP9, HCST, FABP4, FAIM3, LHFP, MS4A6A, CFH, CYBB, PPAP2B, CTSG, NCF1, TNFSF13B, SERPING1, S1PR4, SLPI, IRF1, C1QB, NCF4, PTPRC, FOSB, EPAS1, DUSP1, ANXA1, SLC2A3, PITPNC1, UBE2L6, PLTP, FSTL1, B2M, SP110, APOE, LYVE1, ADAM19, MCTP1, OLFM4, OLFML3, PTGS2, HLA-C, PCNX, SSH2, ATP2A3, FAP, PLAGL1, TNC, MMP9, SUN2, SERPINB1, C6orf105, MAP3K5, LTA4H, PDE4D, GAS6, DUSP2, LBR, CYP2…
762	304	KEGG_COMPLEMENT_AND_COAGULATION_CASCADES	0.000149098	0.00159627	0.766087	2.00047	0	62	C3, C1S, CFH, C7, SERPING1, C1R, PROS1, C1QB, C1QA, TFPI, VWF, F13A1, CR2, C1QC, CFD, C2, C6, SERPINA1, SERPINF2, FGG, CFI, F10, SERPINE1, A2M, CR1, F5, FGB, CD59, C4B, CD46
763	8625	GSE7548_NAIVE_VS_DAY7_PCC_IMMUNIZATION_CD4_TCELL_DN	0.000125282	0.00159627	0.672499	2.00041	0	188	CXCL9, ENPP2, CD69, LAMP3, APOBEC3G, IL10RA, IDO1, CXCL10, VAMP5, DEFB1, CFH, GBP1, CD97, RGL1, ARL4A, IFI16, ZFP36, SASH1, STK17B, LAG3, LYN, ETS2, ISG20, WARS, MNDA, ST3GAL5, HEG1, SP110, CCL8, TSC22D1, IL15RA, NMI, RALB, TRIM21, TAP1, CXCL11, SOCS1, CMKLR1, MX2, IFI44L, RNF19B, P2RY14, RBMS1, OAS2, XAF1, GCH1, PDGFRL, ASIP, ELF4, PTK2B, SERPINB1, IFI44, GCNT1, PLSCR1, SEC23B, GCA, EFR3A, NFE2L…
764	8471	GSE4748_CYANOBACTERIUM_LPSLIKE_VS_LPS_AND_CYANOBACTERIUM_LPSLIKE_STIM_DC_3H_UP	0.000127551	0.00159627	0.680208	2.00028	0	165	IGJ, CD79A, CD79B, CD247, TNFRSF17, IGLL3P, MZB1, GZMB, ENPP2, IRF8, CXCR5, BANK1, PRF1, MEOX1, HLA-DOB, FAIM3, IGKC, BCL11A, EBF1, FOXO1, ARID5B, PNOC, BLK, BTLA, RFTN1, RGS1, CD83, AKR1C3, ZBTB16, SPIB, NCR3, SIDT1, RASGRP3, MEF2C, CD72, KBTBD8, FCRL5, BACH2, FCER2, FAM129C, TMED10, CD200, DENND2D, ATF7IP2, POLR3GL, TXK, KIAA0494, PTPRK, PIK3C2B, STAP1, CD22, ARL4C, ADARB1, CORO2B, XBP1, FAM150…
765	10122	GSE42088_UNINF_VS_LEISHMANIA_INF_DC_24H_UP	0.000125345	0.00159627	0.673769	1.99951	0	182	PRKCB, CD37, EVI2B, CD69, ACAP1, DOCK2, IL10RA, RUNX3, PTGER4, HSD17B11, CELF2, PECAM1, INPP5D, TACC1, RASSF2, CRISPLD2, HLA-DMA, EVI2A, HLA-DMB, ALDH2, ZFP36L2, ZFP36, ITGB2, DUSP1, ARHGAP4, GPX3, GAS7, SCPEP1, EGR1, LIPA, CD86, TSC22D3, SLA, PLBD1, MEF2C, KLF2, PIK3R1, KLF4, ITM2B, ELF1, ITGA4, PPFIBP2, DHRS3, SIPA1, MYLIP, KIAA0513, PTPN22, VCAN, RGS2, YPEL5, HMHA1, SH3TC1, SNRK, DENND3, NEDD9…
766	8483	GSE5542_UNTREATED_VS_IFNA_TREATED_EPITHELIAL_CELLS_6H_UP	0.00012663	0.00159627	0.676954	1.99935	0	174	GZMK, GPR183, EOMES, CST7, CXCR3, GBP4, PYHIN1, SLAMF1, RUNX3, FYN, HBB, IL18RAP, FAM129A, ARID5B, KLRD1, OBFC2A, TLR10, SP140, ENTPD1, APOBEC3F, SH2B3, PTGDR, PRDM1, SYT11, ZEB2, GALM, NCOA7, CYSLTR1, MEF2C, RHOJ, TRANK1, MYO1F, EFHD2, PHACTR2, IRF4, TGFBR3, CD58, DUSP10, SH3BGRL3, STOM, MERTK, TTYH2, KIAA0247, ARFGAP3, ITGB1, TIGIT, SEC14L1, EPHA4, TANK, PPP2R5C, CD99, LPIN2, LYAR, ACOT9, LUZP1…
767	9750	GSE40274_CTRL_VS_FOXP3_AND_LEF1_TRANSDUCED_ACTIVATED_CD4_TCELL_UP	0.00012955	0.00159627	0.686349	1.99916	0	151	ITM2A, CD247, NKG7, TNFRSF17, CCL5, GZMB, CD27, ITK, EOMES, FGL2, CXCR3, DHRS9, SH2D1A, S100A9, CTLA4, IL18RAP, TNFAIP8, CTSW, JAM2, CD40, ALOX5, LAG3, STX11, NFKBIZ, LAT, CES1, MAFF, TNFSF14, LEF1, GPR132, CD40LG, SKAP1, EFNB2, MAP3K8, TTYH2, TIGIT, PIM1, CD8B, SLC2A6, MMP9, CCR4, LIPG, RASL11A, STK40, TNIK, LRRC32, SERTAD2, TMEM66, TOX, KLHL3, THY1, CSF3R, CRIM1, PMEPA1, CEBPD, NT5E, ITGB1BP1, …
768	3433	CHYLA_CBFA2T3_TARGETS_UP	0.000114038	0.00159627	0.641951	1.99838	0	344	ITM2A, NKG7, IGLL1, GZMA, CD48, EVI2B, HLA-DQA1, CST7, VPREB3, GBP4, SLAMF1, CXCR4, TMEM119, CELF2, CXCR6, PLCG2, LCP1, GMFG, CCND2, CTSC, LBP, CASP1, CTSG, EBF1, ALOX5AP, SOCS2, TNFAIP8, GZMH, SLPI, C1R, TEK, CD34, NCF4, MAN1C1, HSD11B1, IDH1, F13A1, KRT7, IGSF6, RASGRP2, CD93, CX3CR1, PIK3IP1, F2RL2, GAS7, IL21R, C1orf54, TSC22D3, SLA2, TCN2, CYP2J2, ID1, PLEKHA2, NOSTRIN, NPL, HPGD, HOXB2, FKB…
769	10751	Liver.vs.All.test_67.ctrl_72.LFC.1.n.p.1.OR.q_val.0.1.n.0.1.Dn.main200+canonical.Cell.type.max.seed.size.50.filter.Cor.consistent.seed__T.cells_init.seed_Dn.SC.extended.program.neg50	0.000159109	0.00159627	0.812355	1.99816	0	42	KLRB1, CD8A, NKG7, GZMA, CCL5, CST7, PRF1, KLRG1, SPRY1, CCL4, CALML5, CTSW, LST1, KLRD1, SYT11, NCR3, FKBP11, C2, EEF1A1, ID2, LYAR, CD160, RPS12, IFI27, FTL
770	4630	GO_POSITIVE_REGULATION_OF_INNATE_IMMUNE_RESPONSE	0.00012161	0.00159627	0.661314	1.99786	0	222	CCL5, FCN1, GBP5, AIM2, CD36, PLCG2, FYN, SH2D1A, PSMB9, LBP, TLR8, TNFAIP3, TLR7, HLA-E, IFI16, LGMN, ICAM2, SYK, TLR10, RFTN1, ITGB2, LY96, LAG3, PSMB8, LYN, CTSK, CD86, TRIL, FCER1G, ICAM3, NCR3, CLEC4A, VAV1, COLEC12, CD14, RPS6KA5, NLRC5, TRIM5, HPX, TLR1, TLR9, PSMC1, BIRC3, PSMB10, MYD88, NOD1, TANK, IRAK3, BTK, IKBKE, CARD9, NFKB1, TXK, PSMD7, UBB, RELB, NOD2, CTSL1, CD226, RPS27A, PSME2,…
771	9094	GSE19401_UNSTIM_VS_RETINOIC_ACID_AND_PAM2CSK4_STIM_FOLLICULAR_DC_DN	0.000125188	0.00159627	0.671919	1.99785	0	186	IL7R, CCL5, IRF8, PIP, CPVL, PIM2, PTGER4, FYN, SEPP1, FOLR2, GEM, IL18R1, TNFRSF4, CDH5, F13A1, TMPRSS2, GPNMB, CTSK, IL6, AKR1B1, SLA, GYPC, FBLN5, NLRP3, BATF, PLTP, STK10, NRP1, ADD3, IL15RA, HNMT, PLIN2, TRAF1, ZNF22, CXCL11, TNFRSF14, BTG1, IGF1, MAP3K8, KDM6A, DAPK1, IL2RA, EHD1, IL1B, STAT5A, ZCCHC11, MAP4K4, OLFML2B, CD99, STAB1, RPS6KA2, TIMP2, PDPN, RENBP, RNASE1, CCL18, CXCL2, EIF4B, …
772	217	IPA_SPI1_UP	0.000158203	0.00159627	0.806499	1.9978	0	44	LTF, P2RY10, FCER1A, CYBB, CSF2RA, CCL22, PTPRC, FCER1G, CSF1R, RUNX1T1, MME, CD14, CEBPA, PTPN6, DAB2, ITGA4, SPI1, CCL17, IRAK3, DICER1, ACP5, CSF3R, BMP4, EMR1, HK3, CLEC11A, ACHE
773	3435	WIERENGA_STAT5A_TARGETS_DN	0.000124797	0.00159627	0.670499	1.99766	0	191	LYZ, IRF8, BANK1, NAPSB, FCN1, FCER1A, CORO1A, CXCR4, PLEK, PECAM1, PLCG2, CTSG, SLC9A9, CLDN5, EAF2, ITGB7, FERMT3, GNG11, IFI16, RGS18, PROS1, DLK1, LST1, BIN1, GAPT, VWF, GJA4, CD93, CD84, STX11, SCPEP1, PLCB2, FCER1G, PDLIM1, SERPINF1, SDPR, ETS1, RASGRP3, BATF, NFIB, BAMBI, MYLK, ARHGEF3, CD14, JAM3, LCN2, DEPTOR, EFNB2, EMILIN1, LHFPL2, SLC12A2, MSRB3, ZYX, SELP, PLEKHO2, TMEM163, UBASH3B, …
774	3556	Plasma.cells.z2	0.000165071	0.00161207	0.852718	1.99758	0	31	TNFRSF17, IGLL3P, MZB1, CD27, CD38, TNFRSF13B, IGKC, EAF2, AMPD1, RASGRP3, DENND5B, GNG7, TMEM156
775	4095	GO_CELL_CELL_ADHESION	0.000107689	0.00159627	0.627854	1.9975	0	535	CCL19, IL7R, CD3D, CD2, CD8A, CCL21, CCR7, CD6, CCL5, ITK, BCL11B, EOMES, RAC2, AMICA1, DOCK2, CD7, THBS4, CD3G, PLEK, ICOS, ZAP70, PTGER4, WAS, FYN, CD74, DOCK8, LCP1, LY9, PPAP2B, S100A9, CYP1B1, CD3E, APBB1IP, HBB, CLDN8, S100A8, CD1C, CLDN5, VCAM1, ITGB7, IL18R1, FERMT3, HLA-E, IRF1, SEMA4D, CLDN11, ICAM2, CD34, ZFP36L2, JAM2, PTPRC, TNFRSF4, CDH5, SYK, ITGB2, IFNG, PIK3CD, CD93, SELE, CD84, …
776	3592	Dendritic.cells.resting.z1	0.000162153	0.00160114	0.832242	1.9973	0	36	HLA-DQA1, FCER1A, RNASE6, EGR2, CD1C, CD1B, CCL13, IGSF6, PLA2G7, C1orf54, NLRP3, CLEC4A, NPL, CD33, SLC15A3, HNMT, CLEC10A, FPR3, FCER2, CCL17, CD68, FLVCR2
777	3730	GO_CELLULAR_RESPONSE_TO_INTERLEUKIN_1	0.000143575	0.00159627	0.737461	1.99719	0	80	CCL19, CCL21, CCL15, CCL5, SFRP1, PTGER4, PSMB9, CCL4, CCL2, CCL13, CCL22, CX3CL1, EGR1, IL6, KLF2, HIF1A, RPS6KA5, CCL8, EDN1, CCL3L3, CCL17, IRAK3, VLDLR, NFKB1, CCL18, HYAL1, ZC3H12A, PLCB1, PYCARD, CCL4L2, CCL3, FGB, IL1R1, HAS2, TRAF6, FAS, CCL23, XCL1, CCL3L1
778	960	HAHTOLA_SEZARY_SYNDROM_DN	0.000163212	0.00160245	0.836141	1.99703	0	35	GZMK, KLRB1, NKG7, CCL5, GZMB, IRF8, GNLY, HOPX, CCL4, IL18RAP, CTSW, KLRD1, MATK, ZBTB16, NELL2, BACH2, KLRF1, SESN1, TXK, DUSP2, CD160
779	4048	GO_POSITIVE_REGULATION_OF_TUMOR_NECROSIS_FACTOR_SUPERFAMILY_CYTOKINE_PRODUCTION	0.000152835	0.00159627	0.784012	1.99676	0	52	CCL19, CD2, CD36, SASH3, LBP, CCL2, HLA-E, IFNG, LY96, CD86, FCER1G, CCR2, CYBA, CD14, PIK3R1, TLR1, TLR9, JAK2, NOD1, CARD9, ZBTB20, NOD2, RASGRP1, THBS1, PYCARD, CCL3, ADAM8, PTAFR, RIPK1, TWIST1, TNFRSF8, ISL1, TLR3
780	8520	GSE5099_CLASSICAL_M1_VS_ALTERNATIVE_M2_MACROPHAGE_UP	0.000126024	0.00159627	0.6742	1.99648	0	178	CCR7, PLAC8, CD48, CD27, LAMP3, GBP4, PYHIN1, LTA, S1PR1, RASSF2, FOXO1, EPSTI1, ELMO1, BIN1, RGS1, PAG1, MAF, BTN3A3, PDE4B, LIPA, HLA-B, SLA2, NELL2, GYPC, ERAP2, PLEKHA2, LITAF, FUCA1, LRRC8C, ADD3, IL4R, PLEKHO1, LPIN1, GIMAP2, SPON1, BTG1, EEF1G, MGAT1, COL1A2, KIAA0513, HMHA1, CBLB, SQRDL, TRIM69, RGS16, RGS19, TXK, IL12RB1, RPL17, GGT1, LPIN2, RPL13A, LRRN3, CTSL1, ZFAND6, PSME2, RPS15A, F…
781	10897	Liver.vs.All.test_67.ctrl_72.LFC.1.n.p.0.01.OR.q_val.0.25.n.0.5.Dn.inclusive1000+canonical.Cell.type.max.seed.size.50.sort.minus.log.p.val.filter.Cor.consistent.seed__T.cells	0.000175285	0.00164454	0.918393	1.99631	0	21	CD3D, CD8A, GNLY, RAC2, CXCR3, SAMD3, PTPN7, ZNF683, CD3E, ALOX5AP, FGR, CTSW, MATK, LSP1, PDCD1, TIGIT, CD8B
782	309	KEGG_JAK_STAT_SIGNALING_PATHWAY	0.000131079	0.00159627	0.689073	1.99619	0	144	IL7R, STAT4, IL10RA, SPRY1, CCND2, CSF2RA, SOCS2, IFNG, PIK3CD, IL21R, IL6, LEPR, IL15, PIK3R1, IL2RG, PTPN6, JAK1, IL15RA, IL4R, STAT1, IL11RA, LEP, SOCS1, IL10RB, JAK2, IL2RA, SPRY2, STAT5A, PIAS1, PIM1, IL7, CBLB, GHR, IFNAR1, IL12RB1, IFNAR2, SOCS3, SPRED2, IL13RA1, IL12A, CNTFR, EP300, CSF3R, IRF9, STAT5B, CCND3, STAT2, SOS1, LIFR, IL6ST, OSMR, SOCS4, IL3RA, OSM, SOS2, STAT3, CREBBP, IL6R, S…
783	7845	GSE34205_HEALTHY_VS_RSV_INF_INFANT_PBMC_UP	0.000127356	0.00159627	0.677086	1.99612	0	171	KLRB1, TBC1D10C, P2RY8, GNLY, EOMES, ARHGAP9, ALDH1A1, FCER1A, PRF1, HLA-DPB1, ARHGAP30, ZAP70, LPXN, C5orf20, IL18BP, ITGB7, ABCB1, KLRD1, MBP, RFTN1, ADRB2, AKR1C3, PTGDR, CLIC3, AKR1B1, NELL2, PLEKHF1, IL16, CPA3, RPL21, FCRL3, FAM43A, MAPK1, NCALD, TGFBR3, COMMD6, EEF1G, TIGIT, C10orf128, PIAS1, IL7, EIF3L, PRR5L, NR3C2, RGS19, SUN2, POTEKP, BNC2, EIF4B, THAP11, CLEC4C, KIAA1147, ZHX2, CD160,…
784	3437	WIERENGA_STAT5A_TARGETS_GROUP2	0.000150852	0.00159627	0.775385	1.99604	0	56	IL7R, CCR7, CCL5, LAMP3, CXCL10, C5orf39, CCL2, SOCS2, CD1B, ARID5B, CCL22, RGS1, CD83, SLC2A3, ANTXR2, BTG2, PRDM8, CLEC4A, PSAT1, KLF2, FPR3, EMP1, TRAF1, EGFL6, ABCA1, TUBB2B, GPR65, STAP1, KLF6, COL6A1, CCL4L2, CCL3
785	5113	GO_POSITIVE_REGULATION_OF_B_CELL_ACTIVATION	0.000147754	0.00159627	0.758774	1.99599	0	65	IGLL1, CD27, CD38, GPR183, ZAP70, CD74, SASH3, IGKC, INPP5D, TNFSF13B, CD40, PTPRC, TNFRSF4, SYK, IFNG, PRDM1, IL6, ADA, NCKAP1L, MEF2C, PELI1, TNFSF13, CD28, IL7, BTK, NOD2, CARD11, ATP11C, STAT5B, XBP1, PPP2R3C
786	5049	GO_REGULATION_OF_INTERLEUKIN_6_PRODUCTION	0.000140588	0.00159627	0.72397	1.99587	0	92	BANK1, IL33, SLAMF1, CD36, LBP, INPP5D, TNFAIP3, TLR7, IFNG, IL6, FCER1G, HLA-B, CCR2, NCKAP1L, CYBA, KLF2, TLR1, TLR9, GHRL, PTPN22, IL1B, MYD88, NOD1, IRAK3, CARD9, ZBTB20, AKIRIN2, GAS6, NOD2, ZC3H12A, TNF, CSK, PYCARD, XBP1, ARRB1, ARRB2, PTAFR, F2RL1, SELS, TRAF6, TWIST1, ORM1, IL6R, TNFSF4, ISL1, FIGF, TLR3
787	7535	GSE22886_IGG_IGA_MEMORY_BCELL_VS_BM_PLASMA_CELL_UP	0.000125612	0.00159627	0.673232	1.99583	0	180	PRKCB, CD79B, LTB, PVRIG, PPP1R16B, CORO1A, HLA-DPB1, AIM2, FYN, SPRY1, KYNU, CD1C, INPP5D, TNFAIP8, FGR, HLA-DMA, HLA-DMB, BIN1, CR2, PIK3CD, RASGRP2, ENTPD1, LY86, COL6A3, CD72, MAPRE2, SP110, CAT, LAPTM5, SYPL1, TSC22D1, TBC1D4, MAPK1, SWAP70, KIAA0922, GIT2, MYLIP, CCDC109B, SNAP23, HMHA1, RPS29, RBL2, DAZAP2, DENND3, RPL17, KIAA0355, ARHGEF18, RBM5, TNIK, GCA, PNRC2, ARPC4, CD22, DYRK2, CDC4…
788	7909	GSE360_L_DONOVANI_VS_M_TUBERCULOSIS_MAC_DN	0.000125439	0.00159627	0.67271	1.99561	0	181	CCL19, CD2, CXCL13, CCL5, STAT4, PTPRCAP, CLCA2, CD38, HLA-DPA1, IDO1, CXCL10, AIM2, SASH3, VAMP5, PSMB9, UCP2, GBP1, CASP4, TNFAIP3, SERPING1, FOS, IRF1, C1QB, ZFP36, DUSP1, TXNIP, APOBEC3F, IL6, TSC22D3, GBP2, ISG20, ETS1, UBE2L6, BATF, HEG1, SP110, CCL8, EPB41L3, IL15RA, STK4, PTGS2, PCNX, STEAP1, IL10RB, STOM, RGS2, PTPN2, GCH1, MCL1, HBEGF, NR5A2, REM1, ANG, SERPINB1, PEPD, HTRA1, PSME2, ECH…
789	6623	GNF2_MATK	0.000173732	0.00163328	0.910403	1.995	0	22	KLRB1, PRKCH, CD247, NKG7, GZMA, PRF1, ZAP70, IL18RAP, GZMH, CTSW, KLRD1, MATK, PTGDR, BTN3A3, ARHGEF3
790	7666	GSE2706_UNSTIM_VS_2H_R848_DC_DN	0.000127437	0.00159627	0.677031	1.99477	0	169	CCL5, STAT4, IRF8, RASSF5, IL10RA, PLEK, DCN, PTGER4, CXCL10, LTA, CCL4, GBP1, MCOLN2, TRAT1, GEM, TNFAIP3, TNFAIP8, OBFC2A, ALOX15B, NCF1C, RGS1, STX11, SLC2A3, IL6, MYO1G, ISG20, NFKBIZ, BTG2, CHST7, RNF144B, MAFF, IL15RA, GPR132, C15orf48, TAP1, PTGS2, RILPL2, TRAF1, EDN1, BIRC3, SLAMF7, BTG1, CASQ2, MAP3K8, TTYH2, EHD1, IL1B, TMEM88, GCH1, DRAM1, DENND3, NFKB1, B4GALT5, LILRA5, ACSL1, CXCL2, …
791	3466	AZARE_NEOPLASTIC_TRANSFORMATION_BY_STAT3_UP	0.000135355	0.00159627	0.7035	1.99472	0	116	SRGN, APOBEC3G, SFRP1, TGFBR2, ARHGAP25, LPXN, CCND2, S100A9, S100A8, WIPF1, GNG11, IFI16, GPX3, D4S234E, SERPINE2, EMP3, PRNP, PLTP, AOX1, TP63, KCNMA1, ARHGDIB, PID1, PTGS2, G0S2, CXCL11, MAP1B, MMP3, CUX2, DPYSL3, FEZ1, CDH11, TNC, OAS2, MCL1, PDPN, NNMT, PALLD, G3BP2, IL13RA1, CALML3, PTPRK, ROBO3, DDX3X, IFI27, ARL4C, THBS1, CLDN1, GREM1, TGFA, PCDH7, JAG1, CALD1, CDV3, FLI1, SH2D2A, WDR1, S…
792	780	TURASHVILI_BREAST_DUCTAL_CARCINOMA_VS_LOBULAR_NORMAL_DN	0.000149031	0.00159627	0.762416	1.9946	0	63	MYH11, SFRP1, PIGR, C2orf40, CAV1, FOS, FOSB, CX3CL1, PROM1, ANXA1, ZBTB16, KRT14, MMP7, CFD, ELF5, NFIB, MYLK, CRYAB, MAMDC2, ACTG2, KRT5, BACH2, MAOA, GABRP, CNN1, SCGB2A2, ATF3, KRT17, TAGLN, RCAN1, GHR, ACTA2, MGP, CSDA, SORBS1, AK5, ATP1A2, GPM6B
793	10119	GSE45739_UNSTIM_VS_ACD3_ACD28_STIM_WT_CD4_TCELL_DN	0.000125329	0.00159627	0.671085	1.9945	0	185	GZMK, CD8A, NKG7, GZMA, CCL5, GZMB, APOBEC3G, CST7, PRF1, PLEK, RUNX3, KLRG1, PECAM1, SH2D1A, HOPX, CCL4, VCAM1, GZMH, ABCB1, CTSW, KLRD1, MATK, RFTN1, IFNG, ADRB2, TARP, PTGDR, LAG3, CX3CR1, SYT11, ZEB2, PITPNC1, CLIC3, PIP4K2A, NCR3, LITAF, FKBP11, MAFF, CD248, ENC1, RAB7L1, EFHD2, RAB27A, GPR137B, NCALD, SLAMF7, FASLG, TGFBR3, FABP5, MAP3K8, KLRF1, PHGDH, CBLB, PRR5L, CD8B, ID2, UBB, RHOF, CHI…
794	3963	GO_REGULATION_OF_SEQUESTERING_OF_CALCIUM_ION	0.00013988	0.00159627	0.719888	1.99357	0	95	CCL19, CXCL9, CCL21, CCR7, CXCR3, CORO1A, CXCL10, PLCG2, PTPRC, LYN, CYBA, FKBP1A, HTR2B, ITPR1, PTPN6, LCK, SNCA, FCRL5, ANK2, NPSR1, CXCL11, CASQ2, CAPN3, UBASH3B, PTK2B, PDE4D, DIAPH1, GSTM2, CALM1, PRKD1, PKD2, THY1, ATP1A2, HRC, RYR1, CCL3, ITPR2, CALM3, CAMK2D, GSTO1, RASA3
795	8936	GSE18893_TCONV_VS_TREG_2H_CULTURE_DN	0.000125329	0.00159627	0.671254	1.99356	0	183	CCR7, PLAC8, GZMB, TGFBR2, RUNX3, GPR18, CTSC, CD97, NCF1, ARL4A, HLA-DMA, IRF1, CD40, OBFC2A, ITGB2, IFNG, PSMB8, GBP2, SGK1, ISG20, SUSD2, PLEKHA2, UBE2L6, CYBA, CYGB, TBC1D2B, VIM, CRTAP, NIN, TAP1, HLA-C, GPCPD1, SYTL3, FAP, PSMB10, TMEM176A, TMEM176B, MAN2A1, P2RY14, EHD1, ATG4C, NAMPT, TAPBPL, IDH2, SYNE2, ID2, LPIN2, SOCS3, MAP3K5, G3BP2, SEL1L, PSME2, PSME1, NFE2L2, SH3GLB1, SNX2, DYRK2, …
796	9037	GSE21546_WT_VS_SAP1A_KO_DP_THYMOCYTES_UP	0.000127796	0.00159627	0.676736	1.99341	0	170	CXCL10, VAMP5, PSMB9, CASP1, GBP1, HLA-E, IFI16, BTN3A2, UBASH3A, HLA-F, CX3CL1, BTN3A3, TMEM140, PSMB8, HLA-B, BTN3A1, UBE2L6, LAP3, HEG1, B2M, SP110, NLRC5, TRANK1, NMI, TRIM5, STAT1, TRIM21, TAP1, HLA-C, LIMA1, CXCL11, SPATS2L, MX2, IFI44L, MT1X, MYD88, EHD4, OAS2, XAF1, SAT1, TRIM69, ADRA2A, TAPBPL, TRIM38, PPM1K, PHF11, IFI44, SERPINE1, PARP14, PSME2, ANKRD55, PLSCR1, SIDT2, NUB1, PSME1, DDX…
797	4772	GO_REGULATION_OF_B_CELL_PROLIFERATION	0.000152835	0.00159627	0.78265	1.99329	0	52	MZB1, CD38, GPR183, TNFRSF13B, CD74, SASH3, CTLA4, INPP5D, TNFSF13B, CD40, PTPRC, TNFRSF4, PRDM1, LYN, ADA, NCKAP1L, MNDA, MEF2C, PELI1, IL7, AHR, IKZF3, CARD11, CD300A, CASP3
798	9114	GSE21033_CTRL_VS_POLYIC_STIM_DC_12H_UP	0.000131337	0.00159627	0.688506	1.99317	0	143	IL7R, LTB, SELL, GIMAP7, CD48, GIMAP6, PYHIN1, GPR18, PECAM1, LCP1, SH2D1A, LY9, IL18RAP, S1PR4, HERPUD1, FOXO1, UBASH3A, STK17B, GNG2, PITPNC1, GBP2, MYO1G, TLE4, CALCRL, SLFN5, B2M, SMAP2, DSE, VIM, JAK1, ITM2B, MYO1F, NIN, TNFRSF14, CNN2, NPC2, N4BP2L1, PTPN22, UBE2E2, STARD5, MGAT2, PQLC3, CCR4, SESN1, GPR65, CD226, RUNDC3B, HEXB, RPL22, KLHL3, UTRN, DYRK2, MFSD1, TRIB2, FAM3C, ANKMY2, EBPL, …
799	8486	GSE5542_UNTREATED_VS_IFNG_TREATED_EPITHELIAL_CELLS_24H_UP	0.000125612	0.00159627	0.672242	1.99289	0	180	GZMK, GPR183, SRGN, APOBEC3G, PYHIN1, SLAMF1, FAM46C, AIM2, FYN, SLFN11, IL18RAP, ARID5B, KLRD1, RFTN1, ENTPD1, APOBEC3F, TNFRSF1B, SH2B3, SYT11, ZEB2, GALM, CHN1, NLRP3, BATF, RBMS3, RCBTB2, TRANK1, MYO1F, PHACTR2, SYTL3, TGFBR3, GIT2, DUSP10, SH3BGRL3, STOM, PTPRM, RAPGEF1, TTYH2, KIAA0247, RGS2, ITGB1, TIGIT, SEC14L1, FLVCR2, GLB1, SH3TC1, PPP2R5C, CD99, CCR4, IL12RB1, ARHGAP31, LYAR, AKIRIN2,…
800	9343	GSE27241_CTRL_VS_DIGOXIN_TREATED_CD4_TCELL_IN_TH17_POLARIZING_CONDITIONS_UP	0.000131079	0.00159627	0.687934	1.99289	0	144	CXCL9, CD69, GPR183, GPR18, PTGER4, CXCL10, LTA, CTSC, PLCL2, EGR2, TNFAIP3, ARID5B, FOS, UBASH3A, SAMSN1, BTLA, ARHGAP4, STX11, IL21R, PDCD1, EGR1, NFKBIZ, BATF, PTPN6, MYOM2, TLE1, TAGAP, PLIN2, FPR1, KIF21B, SSH2, BIRC3, KLF13, MAP3K8, RNF19A, NFKB1, RELB, PARP14, ZC3H12A, DUSP2, ZHX2, FAM124B, UBE2D3, NFKBIA, ATG16L1, NCOA3, TRIB1, POLG, CLNK, BAZ1A, GADD45B, DOPEY2, IL3RA, PTH1R, PDE7A, ADAM…
801	10877	ESR1.GOF.test_32.ctrl_81.LFC.1.n.p.0.01.OR.q_val.0.25.n.0.5.Up.inclusive1000+canonical.Cell.type.max.seed.size.50.sort.minus.log.p.val.filter.Cor.consistent.seed__Epithelial.ER.breast_init.seed_Dn.SC.extended.program.pos50	0.000159566	0.00159627	0.814187	1.99282	0	41	HMGCS2, CXCL13, LTF, APOD, PIP, RARRES1, SERHL2, CYP4Z1, CD36, CALML5, SLPI, HSD17B2, LRRC26, CYBA, B2M, HLA-A, CYB5A, MPHOSPH6, CYBRD1, DBI, IDH2, PPA1, MGP, TACSTD2, CHCHD10
802	4938	GO_ACTIVATION_OF_INNATE_IMMUNE_RESPONSE	0.000125329	0.00159627	0.670437	1.99257	0	185	FCN1, AIM2, CD36, PLCG2, FYN, PSMB9, LBP, TLR8, TNFAIP3, TLR7, IFI16, LGMN, ICAM2, SYK, TLR10, RFTN1, ITGB2, LY96, PSMB8, LYN, CTSK, CD86, TRIL, FCER1G, ICAM3, CLEC4A, COLEC12, CD14, RPS6KA5, TRIM5, TLR1, TLR9, PSMC1, BIRC3, PSMB10, MYD88, NOD1, TANK, IRAK3, BTK, IKBKE, CARD9, NFKB1, PSMD7, UBB, RELB, NOD2, CTSL1, RPS27A, PSME2, CLEC4C, CARD11, PSME1, CTSB, UBE2D3, CASP8, NFKBIA, EP300, IFIH1, PS…
803	3121	LINDSTEDT_DENDRITIC_CELL_MATURATION_B	0.000153941	0.00159627	0.787793	1.99255	0	50	IL7R, LAMP3, SLAMF1, CXCR4, CSF2RA, TNFAIP3, CD83, CYTIP, LYN, MAFF, IL15RA, STK4, MARCKS, TAP1, TRAF1, BIRC3, BTG1, IL2RA, TNFRSF9, NFKB1, ID2, RELB, PSME2, HIVEP1, NFKBIA, OPTN, PNRC1, TNIP1, N4BP2L2, DUSP4
804	2425	LIPID_RAFT	0.00017001	0.0016249	0.877838	1.99254	0	27	CD79A, CD48, MAL, CAV1, PAG1, MALL, LYN, LAT, PRNP, CAV2, LCK, LAT2, STOM, ABCA1, BTK, CARD11, SORBS1
805	8950	GSE19888_ADENOSINE_A3R_INH_VS_TCELL_MEMBRANES_ACT_MAST_CELL_UP	0.000126534	0.00159627	0.674047	1.99169	0	175	CXCL9, NKG7, UBD, GZMB, GBP4, CXCL10, SH2D1A, PSMB9, IL18BP, CH25H, BCL11A, CASP4, HLA-E, IRF1, CD40, KLRD1, TNFSF10, IFNG, PSMB8, C7orf23, GBP2, PRNP, UBE2L6, CD72, SLFN5, ECM2, SP110, NLRC5, NMI, C2, TRIM5, STAT1, CYTH1, FPR1, TRIM21, TAP1, CYBASC3, STEAP1, TRAF1, SYTL3, CXCL11, PSMB10, MX2, JAK2, EGFL6, INPP1, OAS2, XAF1, DCK, SPPL2A, MITD1, PPM1K, RTP4, RBM5, IFI44, PARP14, PSME2, PSME1, PARP…
806	10145	GSE41176_WT_VS_TAK1_KO_ANTI_IGM_STIM_BCELL_6H_DN	0.000125345	0.00159627	0.670866	1.99089	0	182	CD48, STAT4, CD69, LAMP3, RAC2, ADAMDEC1, IQGAP2, PIM2, GPSM3, CCL4, KYNU, CASP1, GBP1, TNFAIP3, TNFAIP8, CD40, TNFRSF4, HLA-F, FNBP1, SASH1, RFTN1, IGSF6, SLC7A7, PDE4B, LYN, ENG, KCNMB1, ADA, BATF, VAV1, B2M, IL2RG, ACSL4, PTPN6, IL4R, MSC, STAT1, PTGS2, GPR137B, G0S2, BIRC3, LAIR1, KIAA0247, EHD1, STAT5A, LPL, GCH1, ZFYVE26, DFNA5, CD44, RGS19, NR3C1, NFKB1, SERPINB1, IFNAR2, SOCS3, MAP3K5, FC…
807	2930	STK33_SKM_UP	0.000120192	0.00159627	0.653766	1.99057	0	247	NAPSB, GPR183, FGL2, FABP4, IL10RA, CD36, LPXN, CD53, CYBB, CCL4, FGR, ARID5B, GNG11, IFI16, FOS, IRF1, TFPI, ZFP36, TLR10, RGS1, DUSP1, LY96, GLIPR1, SH2B3, ANXA1, TYROBP, EGR1, C13orf15, CTSK, CD86, GBP2, SGK1, TMEM71, LPAR6, NFKBIZ, EMP3, BTG2, MAFB, RASGRP3, IL15, RCBTB2, MPEG1, GPR132, RND3, PID1, JUNB, TLR1, GPR34, GPR137B, CYBRD1, CD58, RNF19B, C5orf41, CMTM3, PTPRM, RNF19A, P2RY14, RGS2, …
808	3123	LINDSTEDT_DENDRITIC_CELL_MATURATION_D	0.00014912	0.00159627	0.763117	1.98992	0	61	FGL2, PECAM1, DNASE1L3, PPAP2B, EGR2, IFI16, HLA-DMA, HLA-DMB, CCL22, LST1, F13A1, ITGB2, IGSF6, MAF, ANXA1, ITGAX, RCBTB2, NAAA, SYPL1, ARHGDIB, PTPRE, CLEC10A, DAB2, FCER2, P2RY6, ITGAV, TPM1, CD99, MAN2B1, HLA-DRB4, ACP5, FCGRT, CCR1, ADCY7
809	10678	FGFR.ACT.Fulv.FGF2.top.100	0.000140588	0.00159627	0.72178	1.98984	0	92	HLA-DQA1, LAMP3, CST7, GBP4, HLA-DPB1, HLA-DPA1, IDO1, HLA-DRA, CFH, LBP, GBP1, S100A8, SERPING1, EPSTI1, SLPI, TGM2, RASGRP2, IL32, ANXA1, FGD5, GBP2, C10orf10, CD14, TP63, CD163L1, JUNB, LCN2, MAP1B, BIRC3, IFI44L, KRT81, VCAN, S100P, XAF1, CATSPERB, RTP4, RELB, IFI44, NOS3, TMEM51, DDX60, IFI27, IFIT2, DUSP6
810	7634	GSE24634_TEFF_VS_TCONV_DAY7_IN_CULTURE_DN	0.000125345	0.00159627	0.670394	1.98949	0	182	PLEK, HLA-DPB1, C1S, RNASE6, PPAP2B, CYP1B1, EGR2, AIF1, FGR, HLA-DMA, C1QB, CCL22, C1QA, HSD11B1, HLA-F, SYK, GSN, CD84, PLA2G7, LILRB4, TYROBP, LYN, SCPEP1, C13orf15, LIPA, CD86, SGK1, SLC26A3, LPAR6, MNDA, LAP3, IGFBP6, CEBPA, DSE, NRP1, EPB41L3, TSC22D1, PTPRE, IFI30, HNMT, HLA-DRB1, CLEC10A, DAB2, TLR1, TNFSF13, LHFPL2, NPC2, SIRPA, KIAA0513, SPRY2, PLEKHO2, PDE4DIP, SAT1, HLX, NR3C2, CARD9,…
811	8362	GSE22601_DOUBLE_POSITIVE_VS_CD8_SINGLE_POSITIVE_THYMOCYTE_UP	0.000125329	0.00159627	0.66961	1.98942	0	184	SELL, ITK, DOCK2, GIMAP4, SLAMF1, CD53, PLCG2, GMFG, SH2D1A, CCND2, SLC9A9, IL18RAP, S1PR4, GZMH, EPSTI1, LRRC33, LIME1, STK17B, GNG2, SLC2A3, CYTIP, EGR1, LIPA, PDLIM1, DGKA, LPAR6, LAT, BTG2, TNFRSF25, S100A4, TMEM123, IL15RA, IL4R, ELF1, TRIM21, PELI1, CRLF3, SSH2, KLF13, PRKCA, C5orf41, RNF19A, INPP1, CD200, UBASH3B, PPP1R3C, IRAK3, CD8B, TNFRSF9, AKAP13, TTYH3, SUN2, KLRC1, ITPKB, PPM1K, PAR…
812	3161	HINATA_NFKB_TARGETS_KERATINOCYTE_UP	0.000141764	0.00159627	0.726323	1.98933	0	87	IL7R, CCL5, RARRES1, RAC2, CXCL10, GBP1, CCL2, TNFAIP3, TNFAIP8, IRF1, SAA1, KRT7, CD83, IL32, IL6, KRT14, LITAF, IL15, VIM, ARHGDIB, EGFR, RND3, TAP1, TRAF1, CXCL11, IL1B, STAT5A, TNC, MMP9, NFKB1, SOD2, PDPN, IFNAR2, SERPINE1, KRT6B, TIAM1, TNF, NFKBIA
813	1896	SMID_BREAST_CANCER_LUMINAL_A_UP	0.00014374	0.00159627	0.735687	1.98902	0	79	HMGCS2, ENPP2, MFAP4, MYH11, SFRP4, FABP4, SVEP1, CILP, DPT, CIDEC, ABCA8, PPARG, HBB, CXCL14, LAMA2, FOSB, FHL1, F13A1, DUSP1, COL14A1, ZBTB16, OGN, PLIN1, SLC26A3, FBLN1, BTG2, CFD, HOXB2, LEPR, CPA3, MAOA, PCSK5, LEP, G0S2, C20orf103, IGF1, C5orf4, OMD, TIMP4, ADRA2A, LMOD1, TNN, RBP4, WISP2
814	8984	GSE16450_IMMATURE_VS_MATURE_NEURON_CELL_LINE_12H_IFNA_STIM_UP	0.000125329	0.00159627	0.669638	1.98876	0	183	SPOCK2, CCL5, EVI2B, GPR183, ARHGAP9, ACAP1, HCST, GIMAP4, CD7, AKNA, ITM2C, KLRG1, GMFG, CYBB, CD97, SLC9A9, EPSTI1, ABCB1, LGMN, GUCY1A3, BTLA, MATK, ARHGAP4, RASGRP2, CD84, RAB37, AMPD1, S100A4, SMPDL3A, STK10, NRP1, MYO1F, PTPRE, CDC42SE2, CYTH1, GLRX, EPHB6, PITPNM1, SWAP70, DENND1C, MYLIP, NOD1, HVCN1, ZCCHC11, AXIN2, XAF1, CD8B, ARHGEF18, NMB, TMEM154, ZFP36L1, DDX60, HEXB, UTRN, ARHGAP20,…
815	5303	GO_POSITIVE_REGULATION_OF_ALPHA_BETA_T_CELL_ACTIVATION	0.000155788	0.00159627	0.793921	1.98797	0	47	CCL19, TGFBR2, RASAL3, ZAP70, SASH3, CD3E, HLA-E, SYK, IFNG, CD83, ANXA1, ZBTB16, CD86, IL6, ADA, CCR2, NCKAP1L, NLRP3, IL4R, HLA-A, CD28, HLX, IL12RB1, ITPKB, IL12A, PNP
816	7058	GSE13306_RA_VS_UNTREATED_MEM_CD4_TCELL_UP	0.000125439	0.00159627	0.670061	1.98775	0	181	PRKCH, GIMAP7, PLAC8, CD37, BANK1, GIMAP4, HLA-DOB, CELF2, MS4A6A, CYP1B1, NCF1, TACC1, VCAM1, EPSTI1, ABCB1, HLA-DMA, FOS, ICAM2, CTSW, TGM2, TNFSF10, ITGB2, PITPNC1, CD86, SLA, AP1S2, LPAR6, TNFRSF25, FILIP1L, SMPDL3A, TBC1D2B, NRP1, NTN4, PTPRE, MCTP1, CLEC10A, PLIN2, ITGA4, TM6SF1, IL10RB, DHRS3, FASLG, MICAL1, GPR68, NPC2, IPCEF1, C13orf33, C10orf128, FAM20A, MMD, TXK, ZBTB20, LPIN2, TNIK, Z…
817	9934	GSE41867_MEMORY_VS_EXHAUSTED_CD8_TCELL_DAY30_LCMV_UP	0.000126454	0.00159627	0.672221	1.98774	0	176	LTB, IRF8, GIMAP6, ARHGAP25, GBP4, PLEK, ARHGAP30, GPR18, CXCR6, MS4A6A, CYBB, CASP1, CTSG, IL18RAP, TLR7, IRF1, CD40, HSD11B1, FNBP1, IFNG, MAF, CD83, CD84, ANXA1, TMEM140, SERPINE2, MYCBP2, RNF145, NLRC5, SLC15A3, LCK, NCEH1, TRIM5, TRIM21, LAT2, TLR1, SPI1, SOCS1, FASLG, MICAL1, HHEX, MTUS1, PIAS1, ARHGEF6, ZFYVE26, TAPBPL, TTYH3, SESN1, IL12RB1, GPR65, MITD1, SERPINB1, MAP3K5, PLSCR3, PARP14,…
818	9824	GSE39916_B_CELL_SPLEEN_VS_PLASMA_CELL_BONE_MARROW_DN	0.000126454	0.00159627	0.672187	1.98765	0	176	GZMK, IL7R, NKG7, SPOCK2, CCL5, CXCR5, CST7, CXCR3, GBP4, TOX2, ICOS, ITM2C, LPXN, CASP1, CSF2RA, SLC9A9, IL18RAP, IL18R1, EPSTI1, ABCB1, PROS1, CTSW, NCF4, MATK, IFNG, MAF, STX11, SYT11, S100A4, SMPDL3A, RAB8B, MAPRE2, HIF1A, NRP1, TNFSF14, OSTF1, PPP3CC, MYO1F, PID1, GPR34, EFHD2, TRAF1, PLAGL1, MICAL1, GPR68, ITGB1, GRN, KDELC2, APP, METTL7A, CD44, ID2, IFNAR2, PLXNC1, GCNT1, PLSCR1, CSDA, OSB…
819	3282	MARSON_FOXP3_TARGETS_UP	0.000149031	0.00159627	0.759694	1.98748	0	63	CD2, NKG7, IRF8, RAC2, ARHGAP9, CORO1A, ITM2C, CELF2, NCF4, TNFRSF4, SLC2A3, PSMB8, S100A4, ETS1, MAPRE2, STK10, VIM, LRRC8C, PLIN2, RCSD1, SWAP70, BASP1, CYB5A, PDZK1IP1, ITGAV, MCL1, RGS16, CD44, TIAM1, PNP, SH3BGRL, OSBPL9, S100A10
820	1331	ZHANG_RESPONSE_TO_IKK_INHIBITOR_AND_TNF_UP	0.000124239	0.00159627	0.665341	1.98697	0	197	IL7R, CCL5, TRAF3IP3, CXCL10, KYNU, TNFAIP3, TNFAIP8, HERPUD1, IRF1, TNFSF10, LAMA2, PAG1, CD83, IL32, OAF, LYN, SGK1, NCOA7, ISG20, LPAR6, NFKBIZ, TLE4, BTG2, ETS1, SLFN5, IL15, DSE, MAFF, GPR132, CYTH1, PELI1, C15orf48, TAP1, TRAF1, G0S2, CXCL11, EDN1, PI3, BIRC3, BTG1, RNF19B, ATF3, EHD1, STARD5, IL1B, RCAN1, GCH1, TANK, NCK1, TNFRSF9, SLC2A6, DRAM1, HBEGF, TRIM38, NFKB1, SOD2, B4GALT5, ANKRD2…
821	8638	GSE4590_SMALL_VS_LARGE_PRE_BCELL_UP	0.000127584	0.00159627	0.675218	1.98688	0	167	CD8A, NKG7, CD19, PLAC8, CD38, PIP, AMICA1, ACAP1, VPREB3, SLAMF1, PRF1, PTGER4, LY9, CYBB, TLR8, S100A8, GAPT, CR2, CD93, PLA2G7, ZEB2, TYROBP, PIP4K2A, LAT, RNF145, SLC15A3, ACSL4, RGS10, FCRL5, IFI30, RND3, MARCKS, RILPL2, SIPA1, ATP6V0E1, LAIR1, RGS2, CBLB, SPNS3, SH3TC1, MS4A7, SLC41A2, CXCL2, MAP3K5, PDE4D, CD226, FBXL5, PLXNC1, SEMA5A, EIF4G2, EPS15, RB1, CFP, EDARADD, SORBS2, DUSP6, CCL3,…
822	10951	Liver.vs.All.test_67.ctrl_72.LFC.1.n.p.0.01.OR.q_val.0.25.n.0.5.Dn.inclusive1000+canonical.Cell.type.max.seed.size.50.sort.logFC.filter.Cor.consistent.seed__T.cells_init.seed_Up.SC.extended.program.neg50	0.000162153	0.00160114	0.827874	1.98682	0	36	IL7R, LTB, SELL, CCR7, PLAC8, TSHZ2, C1orf162, FOS, FOSB, EGR1, KLF2, FXYD5, JUNB, BIRC3, RPS29, EEF1A1, SOCS3, RPS12
823	8199	GSE9650_NAIVE_VS_MEMORY_CD8_TCELL_DN	0.000124797	0.00159627	0.666785	1.9866	0	191	GZMK, CCL5, GZMB, EOMES, FGL2, CST7, CXCR3, GBP4, CD7, IL10RA, IQGAP2, PRF1, KLRG1, FAM46C, TXNDC5, SH2D1A, HOPX, CTLA4, CCL4, CASP1, CASP4, TNFAIP3, IL18RAP, ITGB7, IL18R1, FGR, FOS, CTSW, ZFP36L2, TNFSF10, FOSB, IFNG, TNFRSF1B, ANXA1, CCR2, S100A4, ITGAX, MAPRE2, NRP1, KLF4, LRRC8C, PPP3CC, ADAM19, MYO1F, LPIN1, GLRX, HLA-A, ETFB, EMP1, EFHD2, ITGA4, ODC1, LYSMD2, FASLG, MX2, RNF19B, ZMAT3, ITG…
824	7615	GSE24634_NAIVE_CD4_TCELL_VS_DAY3_IL4_CONV_TREG_UP	0.000125345	0.00159627	0.669354	1.98641	0	182	ITM2A, CD247, CD6, CD48, BCL11B, TGFBR2, CXCR4, FAIM3, FAM46C, PTGER4, HSD17B11, FYN, TNFAIP3, S1PR1, ITGB7, FOXO1, DPEP2, ZFP36L2, FHL1, BTN3A3, PDE4B, CX3CR1, PIK3IP1, C7orf23, TSC22D3, ICAM3, BTN3A1, GYPC, BTG2, LITAF, ABLIM1, IL16, PIK3R1, ITM2B, PPP3CC, LEF1, ACSM3, CYTH1, SC5DL, KLF13, CCDC109B, PIAS1, SYF2, ARNTL, DAZAP2, ZNF329, BNIP2, NLRP1, KIAA0355, ARHGEF18, JMJD1C, ZNF211, IGBP1, RNF…
825	1443	LU_IL4_SIGNALING	0.000141764	0.00159627	0.725136	1.98608	0	87	CD79B, SELL, CCL5, STAT4, IRF8, CD69, MAL, FGL2, SEL1L3, CCL4, EBF1, TNFAIP3, TLR7, EVI2A, SAMSN1, ALOX5, GNG2, EGR1, CD86, IL6, SLA, NFKBIZ, ZBED2, RASGRP3, BATF, IL4R, STK4, FCER2, CTGF, SOCS1, KLF13, SLC15A2, IL2RA, HLX, MAP3K5, MGLL, NEK6, CMTM6, NCOA3, XBP1, VCL
826	7519	GSE22886_TCELL_VS_BCELL_NAIVE_UP	0.000124797	0.00159627	0.666608	1.98607	0	191	IL7R, CD3D, CD2, ITM2A, PRKCH, CD247, SPOCK2, CD27, ITK, GIMAP5, BCL11B, MAL, GIMAP6, SRGN, CD7, CD3G, ZAP70, CCND2, CD3E, APBB1IP, GBP1, CD97, SEMA4D, EVI2A, UBASH3A, LIME1, SAMSN1, IL32, TRPV2, ANXA1, BTN3A3, PITPNC1, C13orf15, GBP2, DGKA, RARRES3, NELL2, BTN3A1, GYPC, DEF6, LCK, RGS10, LEF1, RHOG, PSMC1, PRKCA, ZYX, THYN1, LRCH4, TXK, ID2, ITPKB, LPIN2, LDHB, ACTG1, LTBP4, ARHGEF1, DYRK2, STAT…
827	312	KEGG_T_CELL_RECEPTOR_SIGNALING_PATHWAY	0.000138466	0.00159627	0.712413	1.98583	0	100	CD3D, CD247, CD8A, ITK, CD3G, ICOS, ZAP70, FYN, CTLA4, CD3E, FOS, PTPRC, IFNG, PIK3CD, CD4, PDCD1, LAT, VAV1, PIK3R1, PTPN6, LCK, PPP3CC, CD40LG, MAPK1, MAP3K8, LCP2, CD28, CBLB, CD8B, NCK1, NFKB1, JUN, CARD11, TNF, PPP3CB, RASGRP1, NFKBIA, GRAP2, SOS1, MAP2K1, BCL10, NFATC3
828	9785	GSE40274_FOXP3_VS_FOXP3_AND_PBX1_TRANSDUCED_ACTIVATED_CD4_TCELL_UP	0.000125439	0.00159627	0.669211	1.98523	0	181	CD79B, CD247, GIMAP7, CD48, IL10RA, POU2AF1, IQGAP2, PLEK, FAIM3, ICOS, KLRG1, KLHL6, CD74, VAMP5, LCP1, CYBB, TRAT1, S1PR4, ELMO1, LGMN, ALOX15B, CR2, MAF, GLIPR1, PRDM1, PPAP2A, CCR2, C11orf75, SMPDL3A, MYO1F, PTPRE, HLA-DRB1, SHE, GLRX, FCER2, TM6SF1, IL10RB, MAN2A1, ITGAV, AKAP7, UBASH3B, GCHFR, ARHGEF6, CCR4, MMD, SESN1, ARHGAP31, IKZF3, SERPINB1, CDKN2C, TMEM154, SNAI2, FAM89A, GCNT1, TMEM5…
829	3790	GO_REGULATION_OF_ADAPTIVE_IMMUNE_RESPONSE	0.000135465	0.00159627	0.701472	1.9851	0	113	CCL19, IL7R, C3, IL33, FCER1A, SLAMF1, WAS, LTA, SASH3, TNFAIP3, HLA-E, IRF1, CD40, PTPRC, SAMSN1, IFNG, ANXA1, CD4, FCER1G, HLA-B, ADA, CCR2, NCR3, NLRP3, MEF2C, B2M, PTPN6, IL4R, HLA-A, HPX, FCER2, TNFSF13, DUSP22, DUSP10, CD28, IL1B, BTK, HLX, IL12RB1, CD226, IL12A, TNF, PPP3CB, PYCARD, CLEC4G, CR1, STX7, IL6ST
830	4067	GO_NEGATIVE_REGULATION_OF_LEUKOCYTE_APOPTOTIC_PROCESS	0.000160128	0.00159627	0.814149	1.98488	0	40	CCL19, CCL21, CCR7, CCL5, CD27, PIP, CXCL12, HCLS1, ST6GAL1, IDO1, CD74, DOCK8, FCER1G, TSC22D3, ADA, HIF1A, MERTK, AXL, ITPKB, GAS6, NOD2
831	9775	GSE40274_XBP1_VS_FOXP3_AND_XBP1_TRANSDUCED_ACTIVATED_CD4_TCELL_UP	0.000125188	0.00159627	0.667536	1.98481	0	186	CD79B, LTB, SELL, ARHGAP15, ARHGAP9, SEL1L3, P2RY10, GIMAP4, SLAMF1, HSD17B11, KLHL6, SH2D1A, HOPX, S1PR4, ITGB7, HERPUD1, IRF1, SEMA4D, TMEM140, C7orf23, TSC22D3, SLA, EMP3, SIDT1, SH3KBP1, ST3GAL5, CDC14B, ITM2B, IL4R, MYO1F, GLRX, CRLF3, RILPL2, SLAMF7, RNF19B, DSCR3, ITGAV, MSRB3, POU2F2, INPP1, AKAP7, HVCN1, KIF13B, PDE4DIP, NCK1, AKAP13, TAPBPL, POLR3GL, SUN2, MMD, SESN1, PARP4, TTC39B, TME…
832	1520	BASSO_CD40_SIGNALING_DN	0.000149031	0.00159627	0.758586	1.98458	0	63	IGJ, LTB, CD27, CD38, POU2AF1, ST6GAL1, AIF1, GRAP, ITGB7, NCF4, PNOC, SYK, RASGRP2, ID3, ISG20, BTG2, ID1, RUNX1T1, IGFBP6, SLC2A5, PTPN22, METTL7A, DFNA5, ARHGEF18, GCNT1, RERE, BIK, TRIB2, ARL4C, VNN2, TSPO, CTDSP2
833	2826	CYTOKINE_ACTIVITY	0.000137798	0.00159627	0.708038	1.98446	0	105	CCL19, CXCL9, CCL21, CXCL13, CCL15, CCL5, CXCL12, CXCL10, CCL4, CCL2, CXCL14, CCL13, CCL22, IFNG, CX3CL1, PIK3R1, CCL8, SDCBP, CD40LG, CXCL11, CCL17, ERBB2, IL7, NAMPT, CCL18, CXCL2, SPRED2, IL12A, TNF, BRE, CCL3, CXCL6, OSM, CXCL16, BMP4, CCL23, XCL1, TYMP, FIGF, SPRED1
834	7601	GSE24142_EARLY_THYMIC_PROGENITOR_VS_DN3_THYMOCYTE_ADULT_UP	0.000125345	0.00159627	0.668651	1.98432	0	182	CD52, LTF, IRF8, GIMAP6, ST6GAL1, HLA-DOB, AKNA, FAM46C, LBP, CTSG, BCL11A, NCF1, GEM, IL18R1, HLA-E, FGD2, KLRD1, SASH1, STK17B, SH2B3, LY86, TYROBP, PITPNC1, CSF1R, GATM, PIP4K2A, S100A4, PLBD1, ITGAX, ST3GAL5, MAPRE2, NAAA, EPB41L3, TSC22D1, PTPRE, HLA-DRB1, LMO2, FES, GNA14, PPFIBP2, PDGFRB, MAP3K8, MICAL1, ITGAV, P2RY14, RGS2, SPRY2, ABCA1, GRN, WDFY2, MAN2B1, BNIP2, MEIS1, TWIST2, ARHGEF18,…
835	877	RHEIN_ALL_GLUCOCORTICOID_THERAPY_UP	0.000146542	0.00159627	0.747579	1.98411	0	70	LYZ, LTF, GPR183, SEL1L3, P2RY10, GPR18, CH25H, S100A8, PTPRC, LY96, TXNIP, GLIPR1, LY86, CYTIP, KLF9, MNDA, PELI1, SWAP70, G0S2, BIRC3, MAP3K8, RGS2, ABCA1, GRK5, ADAM28, GPR65, IL13RA1, FOLR1, CSTA, VNN2, NOTCH2, IL1R2, DUSP5
836	8597	GSE6259_FLT3L_INDUCED_DEC205_POS_DC_VS_CD8_TCELL_DN	0.000129634	0.00159627	0.680612	1.98398	0	153	CXCL9, NKG7, PLAC8, GZMB, C3, AMICA1, GBP5, GBP4, PRF1, DNASE1L3, PSMB9, IL18BP, CCL4, EPSTI1, GBP2, WARS, CYBA, PDE7B, MME, SLFN5, IL15, NLRC5, IL15RA, STAT1, HERC3, PLIN2, TRIM21, EFHD2, TLR9, PSMB10, MAP3K8, MLKL, RNF19B, IL2RA, MYD88, EHD4, NOD1, OAS2, IKBKE, NAMPT, ZFYVE26, WDR91, PPA1, IL12RB1, RTP4, PHF11, G3BP2, PARP14, PSME2, TPST1, ZBTB32, PSME1, DDX60, IRF9, NOTCH1, DCP2, CTSZ, TSPO, L…
837	7607	GSE24142_EARLY_THYMIC_PROGENITOR_VS_DN3_THYMOCYTE_FETAL_UP	0.000125188	0.00159627	0.667251	1.98396	0	186	GIMAP7, LTF, CST7, TGFBR2, ADAMDEC1, TMEM119, VAMP5, NCF1, S1PR1, IL18R1, FGD2, NDN, SASH1, GNG2, CD93, ANXA1, ZEB2, TYROBP, KIT, C1orf54, CSF1R, SKAP2, MEF2C, ESAM, CD33, TF, VIM, KLF4, ADD3, SYPL1, TSC22D1, CLEC10A, LMO2, GSPT2, TESC, FES, HLA-C, AQP1, IL11RA, SWAP70, ZNF22, IL10RB, BIRC3, DOK2, PDGFRB, HHEX, CD68, P2RY14, UBE2E2, EHD4, FCGR2B, BTK, PDIA5, CD44, MEIS1, LPIN2, SERPINB1, IGDCC4, …
838	7552	GSE22886_NAIVE_TCELL_VS_MONOCYTE_UP	0.000125188	0.00159627	0.66708	1.98346	0	186	CD3D, CD2, PRKCH, CD247, LTB, PVRIG, SPOCK2, CD6, CD27, ITK, CD69, PTPRCAP, BCL11B, MAL, CD7, CD3G, FAIM3, ZAP70, GPR18, SH2D1A, LY9, CCND2, CD3E, CD5, LBH, S1PR1, BIN1, UBASH3A, LIME1, IL32, PIK3IP1, IL21R, DGKA, NELL2, GYPC, SIDT1, RAB33A, ABLIM1, PKIA, LCK, TBC1D4, LEF1, LPIN1, BACH2, KIF21B, SKAP1, TMEM204, ATP2A3, PASK, PRKCA, MYLIP, GALNT12, CD28, DENND2D, CBLB, NR3C2, MPRIP, SESN1, SYNE2, …
839	897	PAPASPYRIDONOS_UNSTABLE_ATEROSCLEROTIC_PLAQUE_UP	0.000155039	0.00159627	0.789095	1.98329	0	48	RARRES1, SRGN, SEL1L3, LGMN, CD163, SAMSN1, IDH1, CD84, PLA2G7, C13orf15, SGK1, NCKAP1L, NPL, FUCA1, MPEG1, IFI30, DAB2, RAPGEF1, RBMS1, CREG1, GRN, SAT1, SOD2, CCL18, CXCL2, ACP5, CTSB, TRAK2, RNASET2, DUSP6, MS4A4A, BAZ1A
840	6948	KAECH_NAIVE_VS_DAY15_EFF_CD8_TCELL_DN	0.000125329	0.00159627	0.667258	1.98313	0	185	GZMK, GZMA, CCL5, GZMB, EOMES, SRGN, FGL2, CXCR3, GBP4, IL10RA, PRF1, KLRG1, TXNDC5, GMFG, SH2D1A, HOPX, CTLA4, CCL4, CASP1, CASP4, IL18RAP, SOCS2, IL18R1, FGR, KLRD1, IFNG, ENTPD1, ANXA1, PRDM1, CD4, SLA, EMP3, CCR2, S100A4, ITGAX, LITAF, MAPRE2, NRP1, LAPTM5, MYO1F, LPIN1, GLRX, HLA-A, ETFB, LXN, EMP1, EFHD2, ITGA4, FASLG, MX2, MAN2A1, RNF19B, TMED10, ITGB1, MTM1, FCGR2B, ACTB, KCNJ8, CD44, KLR…
841	5130	GO_LYMPHOCYTE_ACTIVATION_INVOLVED_IN_IMMUNE_RESPONSE	0.000141084	0.00159627	0.722627	1.9831	0	88	GPR183, EOMES, CORO1A, PTGER4, PLCG2, LCP1, LY9, PLCL2, APBB1IP, CD1C, IL18R1, GAPT, IFNG, CD86, IL6, FCER1G, ADA, BATF, LEF1, CD40LG, RAB27A, SEMA4A, IRF4, SWAP70, DLL1, PTK2B, RELB, NOTCH2, ERCC1, RNF168, F2RL1, ATP7A, UNC13D, LILRB1, VAMP7, BCL3, CD244, LFNG
842	10534	BX_LOCATION.Liver.BX_LOCATION.All.But.Breast.LN.ChestWall.DE.bulk..test_67.ctrl_22.purity.WithoutSiteCovariate.Up.SC.extended.program.neg	0.000122911	0.00159627	0.659597	1.9825	0	210	IL7R, LTB, CD52, SELL, CCR7, CD27, BCL11B, GPR183, MAL, CD3G, CXCR4, TSHZ2, CD5, HBB, TRAT1, NCF1, AIF1, ZFP36L2, FOSB, STK17B, LY96, HBA2, CD84, SGK1, DGKA, NELL2, SLC40A1, FBLN5, TMEM123, CMTM7, KLF2, RPL21, EEF1B2, RGS10, LEF1, CDC42SE2, FXYD5, JUNB, BIRC3, RPL26, PASK, EEF1G, CCDC109B, FXYD1, CD28, RPS29, EEF1A1, CD8B, RPS25, CD44, RPL10A, RPL17, RPL13A, EIF4B, SOCS3, RPS27A, TMEM66, RPS15A, …
843	9897	GSE39556_UNTREATED_VS_3H_POLYIC_INJ_MOUSE_CD8A_DC_UP	0.000125612	0.00159627	0.668729	1.98248	0	180	IL7R, CD52, CD19, TNFRSF17, PPP1R16B, CD48, TGFBR2, LRMP, ST6GAL1, HLA-DOB, GPR18, RNASE6, TRAT1, CD1C, S1PR1, TACC1, TNFAIP8, CCR6, ARL4A, TCL1A, ITGB2, SP140, STK17B, CR2, CD83, ENTPD1, SLC7A7, LY86, LYN, KLF9, ICAM3, SLA, PDLIM1, SPIB, EMP3, PKIA, AOX1, CD72, PDGFRA, PTPN6, LCK, RGS10, ADAM19, IL4R, IFI30, RAB7L1, KIF21B, AQP7, IRF4, SWAP70, CXCL11, BIRC3, PTPRM, PTPN22, KIAA0247, EPHA4, ADAM2…
844	9967	GSE42021_TREG_PLN_VS_TREG_PRECURSORS_THYMUS_DN	0.000126454	0.00159627	0.670089	1.98144	0	176	LAMP3, C1S, PSMB9, CD3E, GBP1, HLA-E, IFI16, IRF1, IGFLR1, TNFSF10, HLA-F, BTN3A3, TMEM140, PSMB8, HLA-B, ETS2, ISG20, BTN3A1, UBE2L6, RASGRP3, LAP3, HEG1, B2M, SP110, IL15, MAFF, NRP1, SLC15A3, TRANK1, IL15RA, NMI, TRIM5, IFI30, STAT1, CYTH1, ELF1, TRIM21, LMO2, HLA-A, TAP1, GNA14, PLSCR4, HLA-C, SOCS1, SPATS2L, PSMB10, MX2, DUSP22, IFI44L, RNF19B, MYD88, EHD4, OAS2, XAF1, SQRDL, WDR91, TRIM38, …
845	10154	GSE45365_NK_CELL_VS_CD8_TCELL_MCMV_INFECTION_DN	0.000125329	0.00159627	0.66668	1.98141	0	185	CCL19, PPP1R16B, SRGN, P2RY10, GBP1, CSF2RA, TNFAIP3, SOCS2, RASSF2, FOXO1, IRF1, CCL22, ALDH2, CD40, HLA-F, ALOX15B, RFTN1, DUSP1, TNFRSF1B, PDE4B, LSP1, NFIB, CHST7, RAB8B, IL15, TBC1D4, IL15RA, BATF3, RASSF4, TAP1, TRAF1, BASP1, EDN1, BIRC3, PSMB10, SLAMF7, TNFRSF14, HSPA8, N4BP2L1, IL2RA, KIF2A, CDH11, STAT5A, EEF1A1, MAP4K4, TANK, TNFRSF9, SLC2A6, AKAP13, ACOX2, LIPG, NR3C1, NFKB1, RELB, SPR…
846	10568	Liver.vs.All.test_71.ctrl_84.Dn.LFC.1.pval.0.001	0.000142776	0.00159627	0.728304	1.9812	0	83	CCR7, BCL11B, GPR183, ARHGAP9, ACAP1, ZAP70, CELF2, IFI16, FOS, FOSB, PTGDR, ANXA1, PRDM1, LRRC26, LSP1, CLIC3, MYO1G, TNFRSF25, CHN1, KLF2, IL16, HAPLN3, VIM, SNCA, CLIC5, MAP1B, PTPN22, RGS2, CD200, HMHA1, ANKRD35, PLEKHH2, ZBTB32, POPDC2, COL6A1, RYR1, LIPE, ST8SIA1, GOLGA8B
847	4206	GO_LEUKOCYTE_PROLIFERATION	0.000143575	0.00159627	0.731419	1.98083	0	80	CD79A, IL7R, DOCK2, SLAMF1, FYN, DOCK8, PLCL2, CD40, PTPRC, TNFRSF4, GAPT, CR2, KIT, CD86, BTN3A1, MEF2C, IL15, TNFSF14, LEF1, CD40LG, PSMB10
848	409	BIOCARTA_NKT_PATHWAY	0.000170242	0.0016249	0.876897	1.98066	0	26	CCR7, CXCR3, CXCR4, CCL4, IL18R1, IFNG, CD4, CCR2, IL4R, CD40LG, TGFB3, CD28, CCR4, IL12RB1, IL12A, CCR1, CCL3
849	3331	ZHAN_MULTIPLE_MYELOMA_LB_DN	0.000162153	0.00160114	0.825014	1.97995	0	36	PTPRCAP, AKNA, LOC643733, WIPF1, CASP4, TACC1, IRF1, MAN1C1, CCR2, HIF1A, STAT1, BASP1, LYSMD2, PSMB10, MX2, XAF1, RTP4, DDX60, CAP1, IFI27, STAT2, DUSP6
850	9489	GSE33425_CD161_INT_VS_NEG_CD8_TCELL_DN	0.000125329	0.00159627	0.666617	1.97979	0	183	CD79B, CD19, PLAC8, CXCR5, HLA-DQA1, CD38, SRGN, IL10RA, POU2AF1, HLA-DOB, HSD17B11, PLCG2, CD74, CTSC, TLR7, EVI2A, CD40, LYL1, BLK, SYK, CR2, CD83, ENTPD1, CTSH, ANXA1, SLC7A7, GAS7, LYN, MYCBP2, SPIB, S100A4, ETS1, TCF4, PLBD1, KLF4, SYPL1, MPEG1, NAPSA, CDC42SE2, LMO2, PCSK5, GPR137B, TMEM176A, MAN2A1, MAP3K8, MGAT1, EPB41L2, UBL3, BTK, MCL1, MGST1, PLSCR1, SPG21, EPS15, GNG10, UBE2G1, SNX2, …
851	5896	CD4+ T-cells_HPCA_2	0.000169664	0.0016249	0.864698	1.97946	0	28	CD3D, CD2, CD6, CD27, ARHGAP15, CD7, CD3G, ICOS, CTLA4, CD3E, CD5, CD40LG, CD28, CCR4
852	6593	GNF2_CD14	0.000168067	0.00162353	0.857657	1.97867	0	29	FCN1, FGL2, MS4A6A, DUSP1, CD93, SLC7A7, STX11, TBXAS1, TYROBP, AP1S2, MAFB, PLBD1, LILRB3, CD33, CD14, IFI30, RGS2, NOD2, CFP, RNF130
853	9914	GSE24671_CTRL_VS_SENDAI_VIRUS_INFECTED_MOUSE_SPLENOCYTES_UP	0.000131337	0.00159627	0.683448	1.97853	0	143	IL7R, CXCR5, ABI3BP, AMICA1, CD7, GPR18, CELF2, LTA, PLCG2, CD74, DOCK8, PSMB9, CASP4, AIF1, IL18R1, CCR6, EPSTI1, DOCK10, PDE4B, CD4, FCER1G, NCOA7, SUSD2, ARHGDIB, MYO1F, BATF3, RAB27A, ITGA4, DLL1, DHRS3, TMEM176A, TMEM176B, HHEX, STOM, IPCEF1, SNAP23, TNC, DENND3, TXK, ACSL1, GDPD5, TMEM154, TNS3, PARP14, ZFAND6, EP300, CDC14A, TXNRD1, CLNK, MAPK10, ACPP, PRAM1, ARID4A, LRRK2, RASA3, OGT, APP…
854	4849	GO_REGULATION_OF_CHEMOTAXIS	0.000127437	0.00159627	0.671294	1.97787	0	169	CCL19, CXCL9, CCL21, CXCL13, CCR7, CCL5, RAC2, CXCR3, CXCL12, THBS4, CXCR4, ST6GAL1, CXCL10, CD74, GPSM3, LBP, CCL4, CCL2, CXCL14, AIF1, S1PR1, CCR6, SEMA4D, SLIT2, CX3CL1, PLA2G7, LYN, IL6, CCR2, NCKAP1L, IL16, PDGFRA, RARRES2, NRP1, TNFSF14, JAM3, GPR124, SEMA4A, SWAP70, CXCL11, CMKLR1, EFNB2, PDGFRB, IL1B, ANO6, PTPN2, PTPRO, PDGFD, PTK2B, CXCL2, LPAR1, SERPINE1, GAS6, IL12A, PLXNC1, MPP1, S10…
855	3802	GO_CELLULAR_RESPONSE_TO_BIOTIC_STIMULUS	0.000129584	0.00159627	0.678579	1.97786	0	152	HMGCS2, CD6, CCL5, IRF8, CXCL10, CD36, LBP, CCL2, TNFAIP3, CD40, SYK, IFNG, LY96, TXNIP, TNFRSF1B, PDE4B, CX3CR1, LYN, CD86, IL6, GSTP1, NLRP3, LITAF, MEF2C, CD14, B2M, HIF1A, TLR1, MAPK1, PLSCR4, EDNRB, LTC4S, PTPN22, IL1B, NR1H3, ABCA1, AXL, VLDLR, NFKB1, SERPINE1, PDE4D, NOS3, PLSCR3, ZC3H12A, IL12A, TNF, STAP1, NFKBIA, PYCARD, HNRNPM, XBP1, APAF1, CCL3, OGT, PTAFR, TSPO, CPEB1, SELS, LILRB1, …
856	3242	BOYAULT_LIVER_CANCER_SUBCLASS_G5_DN	0.000170736	0.0016249	0.881403	1.97774	0	25	SEL1L3, IL10RA, HLA-DPB1, HLA-DPA1, PTGER4, CELF2, WIPF1, IFI16, TGM2, EMP3, CYBA, LAPTM5, ARHGDIB, STAT1, DAB2, PELI1, SIRPA, IFI44
857	224	IPA_STAT3_UP	0.000121699	0.00159627	0.655361	1.97772	0	218	CXCL9, CCL5, TGFBR2, IL10RA, SLAMF1, ICOS, PIM2, CXCL10, PECAM1, PSMB9, CCND2, CCL4, CD5, HBB, CCL2, SOCS2, S1PR1, IL18R1, IFI16, FOS, IRF1, CD40, TNFSF10, CDH5, ZFP36, SAA1, ITGB2, IFNG, MAF, TNFRSF1B, PRDM1, PSMB8, EGR1, HLA-B, GBP2, SGK1, WARS, TCF4, BATF, LEPR, HIF1A, ALB, CEBPA, CAT, VIM, KLF4, EGFR, IL4R, IFI30, STAT1, JUNB, TAP1, IRF4, LEP, SOCS1, DLL1, CCL3L3, MMP3, CCL17, PDGFRB, COL1A2,…
858	5948	CD8+ Tem_NOVERSHTERN_2	0.000177431	0.00165595	0.920815	1.97765	0	20	GZMK, CD8A, GZMB, PYHIN1, PRF1, ZAP70, KLRG1, CXCR6, GZMH, IFNG, PTGDR, CX3CR1, PDCD1, FASLG, CD8B
859	3707	GO_REGULATION_OF_ALPHA_BETA_T_CELL_ACTIVATION	0.000149031	0.00159627	0.755918	1.9776	0	63	CCL19, TGFBR2, RASAL3, ZAP70, SASH3, CD3E, HLA-E, IRF1, SYK, IFNG, CD83, ANXA1, ZBTB16, CD86, IL6, ADA, CCR2, NCKAP1L, NLRP3, IL4R, HLA-A, IRF4, TNFRSF14, CD28, HLX, IL12RB1, ITPKB, IL12A, CD300A, PNP
860	3721	GO_REGULATION_OF_WOUND_HEALING	0.000135263	0.00159627	0.695953	1.97727	0	119	TGFBR2, PLEK, ZAP70, PTGER4, CD36, TSPAN8, HOPX, PPAP2B, S100A9, LBH, TNFAIP3, SERPING1, CAV1, SCARA5, PROS1, CD34, SYK, GSN, ADRB2, ANXA1, SERPINE2, LYN, FCER1G, MYLK, PDGFRA, APOE, EDN1, FAP, C1QTNF1, PRKCA, SERPINF2, CAPN3, TC2N, SELP, ANO6, UBASH3B, ADRA2A, HBEGF, TXK, FGG, SERPINE1, NOS3, ANXA5, STAB2, NFE2L2, THBS1, RREB1, ANXA2
861	3703	GO_POSITIVE_REGULATION_OF_ENDOCYTOSIS	0.000136649	0.00159627	0.701765	1.97716	0	109	CCL19, CCL21, C3, SFRP4, DOCK2, CD36, PLCG2, LBP, PPARG, CCL2, CAV1, PROS1, SYK, SELE, FCER1G, NCKAP1L, CYBA, CD14, B2M, TF, SNCA, C2, DAB2, RAB27A, DLL1, GPC3, ITGAV, MERTK, IL1B, ITGB1, ANO6, AXL, CLIP3, SERPINE1, GAS6, CAMK1D, TNF, STAP1, PYCARD, ABCA7, HAMP, ARRB1, GREM1, ARRB2, ANGPT1, ABR, F2RL1, C4B, CD47, DNM2, HNRNPK
862	5132	GO_RESPONSE_TO_TUMOR_NECROSIS_FACTOR	0.000121536	0.00159627	0.653806	1.97686	0	224	CCL19, LTB, CCL21, UBD, CCL15, TNFRSF17, CCL5, CD27, SFRP1, TNFRSF13B, AIM2, LTA, PSMB9, IL18BP, CCL4, CCL2, TNFSF13B, VCAM1, CCL13, CCL22, CD40, TNFRSF4, MBP, CX3CL1, SELE, TNFRSF1B, PSMB8, IL6, TNFRSF25, CYBA, KLF2, CD14, CCL8, TNFSF14, STAT1, CD40LG, PID1, PTGS2, PSMC1, EDN1, CCL3L3, BIRC3, CCL17, PSMB10, TNFRSF14, TNFSF13, CD58, JAK2, GCH1, TNFRSF9, TNFRSF6B, NFKB1, CCL18, PTK2B, PSMD7, UBB, …
863	8235	GSE369_SOCS3_KO_VS_WT_LIVER_POST_IL6_INJECTION_DN	0.000125439	0.00159627	0.666345	1.97673	0	181	IGJ, PRKCB, CCR7, HLA-DQA1, CD38, GBP4, FAIM3, TNFRSF13B, GPR18, KLHL6, CD36, LPXN, PECAM1, CD74, CCND2, RNASE6, EAF2, S1PR1, TLR7, SLPI, HLA-DMB, CD93, STX11, LSP1, LYN, C7orf23, SPIB, TMEM123, PLEKHA2, MEF2C, MYCN, ADAM19, NAPSA, HLA-DRB1, CYTH1, ELF1, HERC3, BACH2, LMO2, GPCPD1, BIRC3, TINF2, KRT86, ST8SIA4, FAM129C, BMP2K, RGS2, EGFL6, PTGR1, PIAS1, CBLB, TANK, P2RY12, ELL2, FBXL5, FAM107B, B…
864	3904	GO_B_CELL_PROLIFERATION	0.000163212	0.00160245	0.827544	1.97649	0	35	CD79A, IL7R, PLCL2, CD40, PTPRC, GAPT, CR2, MEF2C, LEF1, CD40LG
865	6607	GNF2_FGR	0.00017001	0.0016249	0.870663	1.97625	0	27	FGL2, CASP1, AIF1, FGR, ITGB2, TNFRSF1B, TYROBP, FCER1G, S100A4, LILRB3, IFI30, GMIP, RHOG, EFHD2, SH3BGRL3, RGS2, RGS19, CFP, CMTM6, PYCARD
866	20	IPA_CEBPA_UP	0.00013031	0.00159627	0.680113	1.975	0	147	ADH1A, LTF, CD7, CD3G, GBP1, EGR2, CSF2RA, ALOX5AP, ABCB1, FOS, LST1, PTPRC, HSD11B1, SAA1, GLIPR1, AKR1C3, EMCN, APLNR, CSF1R, KCNMB1, ADH1C, SERPINF1, BTG2, MNDA, CFD, ITGAX, SMPDL3A, HPGD, LEPR, CD14, ALB, GAS1, CEBPA, NRP1, PTPRE, GLRX, PLIN2, LCN2, FCAR, CCDC80, BTG1, EFNB2, AKR1B10, CETP, RGS2, STAT5A, LPL, ARNTL, GCH1, TIMP4, CREG1, TANK, SOD2, ACSL1, LGALS12, PGD, PPP1R14A, FOXO3, CSF3R, …
867	7687	GSE2706_2H_VS_8H_LPS_STIM_DC_DN	0.000126279	0.00159627	0.667654	1.97487	0	177	CCR7, CCL5, PLAC8, CD48, CD38, APOBEC3G, GBP4, AIM2, KYNU, CSF2RA, BHLHE22, SOCS2, EPSTI1, GUCY1A3, HLA-F, ALOX15B, NCF1C, RFTN1, SP140, TMEM140, LYN, PLA1A, UBE2L6, HAPLN3, NLRC5, IL15RA, NMI, TRIM5, RAB7L1, C15orf48, TAP1, PPFIBP2, BASP1, LYSMD2, C20orf103, TMEM131, SERPINA1, JAK2, KDM6A, IL2RA, MT1X, TTYH2, MAP4K4, PDE4DIP, PRR5L, TNFRSF9, TRIM69, IGSF21, PPA1, NFKB1, PPM1K, C6orf105, MGLL, PS…
868	4825	GO_NEGATIVE_REGULATION_OF_CELL_ACTIVATION	0.000131079	0.00159627	0.681698	1.97482	0	144	TBC1D10C, BANK1, SFRP1, TNFRSF13B, IDO1, CD74, CTLA4, INPP5D, TNFAIP3, IRF1, LST1, SAMSN1, PAG1, ADRB2, CD84, LAG3, ANXA1, PRDM1, SERPINE2, LYN, SLA2, CCR2, PRNP, MNDA, CYGB, GPR116, PDGFRA, APOE, PTPN6, IL4R, HLA-DRB1, PELI1, SOX11, KIAA0922, TNFRSF14, C1QTNF1, DUSP22, IL2RA, PTPN22, ERBB2, MERTK, TIGIT, PTPN2, UBASH3B, NR1H3, AXL, HLX, ID2, HLA-DRB4, NOS3, ZC3H12A, CD300A, CASP3, CLEC4G, PDCD1L…
869	7899	GSE360_HIGH_DOSE_B_MALAYI_VS_M_TUBERCULOSIS_DC_DN	0.000125188	0.00159627	0.663574	1.97476	0	189	CCR7, CD48, CST7, IL10RA, PTGER4, VAMP5, LCP1, CYBB, S100A9, CYP1B1, CCL4, GBP1, S100A8, CCL2, SERPING1, VCAM1, ARL4A, CD163, IFNG, RGS1, DUSP1, CD83, STX11, BTN3A3, TSC22D3, GBP2, SOD3, MMP7, ADA, WARS, UBE2L6, CCL8, KCNMA1, ADAM19, ACVRL1, STK4, MSC, GLRX, PLIN2, TRIM21, TLR1, CRLF3, TRAF1, CDO1, G0S2, PSMC1, PSMB10, MX2, DBI, SERPINA1, IFI44L, RNF19B, IL2RA, VCAN, RCAN1, OAS2, GCH1, SAT1, MMP9…
870	1514	ABBUD_LIF_SIGNALING_1_UP	0.000160128	0.00159627	0.809733	1.97412	0	40	LBP, CXCL14, IRF1, VWF, GPX3, PSMB8, NMI, LCN2, GPCPD1, TMEM176A, TMEM176B, SQRDL, FGG, SOCS3, FBP1, TAPBP, XBP1, POMC, GRAMD3, RASA3, IL1R1, KLF10, ST3GAL1, TNFRSF1A, RGS4, BCL3, UPP1, STAT3
871	4932	GO_NEGATIVE_REGULATION_OF_MULTI_ORGANISM_PROCESS	0.000132485	0.00159627	0.68453	1.97365	0	136	PTGDS, LTF, CCL5, IRF8, FCN1, APOBEC3G, CD36, LTA, LBP, CCL4, CTSG, TNFAIP3, SLPI, IFI16, GSN, IFNG, APOBEC3F, PRDM1, ISG20, FBLN1, ADA, APOBEC3H, ZP2, ARHGDIB, TRIM5, STAT1, TRIM21, IGF1, SNX3, ITGAV, IL2RA, SEC14L1, FCN3, APOBEC3C, TSPAN6, TRIM38, HTRA1, ZC3H12A, JUN, PLSCR1, TNF, TRIB1, SP100, CCL3, TRIM13, FAM111A, TIMP1
872	4340	GO_REGULATION_OF_ERK1_AND_ERK2_CASCADE	0.000121566	0.00159627	0.653423	1.97301	0	220	CCL19, CCL21, CCL15, CCR7, CCL5, C3, TBC1D10C, GPR183, SLAMF1, CD36, CD74, SPRY1, CCL4, GBP1, PLA2G2A, CCL2, CAV1, TEK, CCL13, CCL22, SYK, DUSP1, CX3CL1, LYN, C17orf87, IL6, GSTP1, CSF1R, FBLN1, GLIPR2, PDGFRA, FGFR4, HTR2B, NRP1, CCL8, PTPN6, KLF4, EGFR, CYR61, CTGF, CCL3L3, CCL17, PDGFRB, PRKCA, PTPN22, ATF3, ERBB2, SERPINF2, RAPGEF1, SPRY2, IL1B, PTPN2, NOD1, PDGFD, CD44, FGG, CCL18, PTK2B, GA…
873	9918	GSE41867_DAY15_EFFECTOR_VS_DAY30_EXHAUSTED_CD8_TCELL_LCMV_CLONE13_UP	0.000125612	0.00159627	0.665476	1.97283	0	180	NKG7, CXCL13, PLAC8, IL10RA, ICOS, ITM2C, GPR18, CCL4, EPSTI1, SAA1, IFNG, MAF, PIK3CD, GNG2, ANXA1, STX11, TMEM140, PDE4B, LYN, CD86, C1orf54, FCER1G, ENG, NCOA7, ISG20, GYPC, SLIT3, STK10, DSE, ITPR1, ITM2B, MYO1F, TRIM5, MCTP1, STAT1, CYTH1, FES, ITGA4, SOCS1, PLAGL1, PTGR1, KIF13B, OAS2, CBLB, PDIA5, GCHFR, TTYH3, SPCS2, RTP4, STK40, C12orf35, PARP14, RERE, GCA, NUB1, CST3, DDX60, FBXO33, TAP…
874	7587	GSE24026_PD1_LIGATION_VS_CTRL_IN_ACT_TCELL_LINE_UP	0.000125282	0.00159627	0.662992	1.97213	0	188	IL7R, CD3D, ITM2A, CD52, GZMA, STAT4, CST7, GPR18, DEFB1, GMFG, PSMB9, GBP1, CD1C, ALOX5AP, HLA-E, IRF1, BTN3A2, PTPRC, TNFSF10, EPAS1, LY96, TARP, ANXA1, PSMB8, C1orf54, HLA-B, SLA, RARRES3, ISG20, EMP3, UBE2L6, BAMBI, B2M, VIM, NMI, KIAA0748, BATF3, STAT1, TRIM21, HLA-A, TAP1, HLA-C, RAB27A, IL10RB, PSMB10, DOK2, FASLG, CBR3, CD58, SH3BGRL3, ATP6V0E1, MT1X, LCP2, CD28, PTPRO, AKR1A1, DFNA5, FMO…
875	10674	FGFR.ACT.Palbo.FGF2.top.200	0.000127584	0.00159627	0.670154	1.97197	0	167	ITM2A, LAMP3, RARRES1, SEL1L3, GBP4, CPVL, CXCR4, HLA-DPB1, HLA-DPA1, IDO1, CD74, HLA-DRA, CFH, LBP, S100A9, GBP1, S100A8, SERPING1, EPSTI1, SLPI, LUM, IRF1, TGM2, GLIPR1, IL32, ANXA1, CX3CR1, FGD5, LRRC26, LYN, EGR1, GBP2, ISG20, SH3KBP1, PPP1R1B, C10orf10, MAFF, IFI30, FPR3, LAD1, JUNB, HLA-A, LAT2, C15orf48, LCN2, MAP1B, VASN, IFI44L, SIRPA, KRT81, VCAN, ZYX, S100P, UBASH3B, XAF1, ACOX2, ELL2,…
876	4230	GO_RESPONSE_TO_PROSTAGLANDIN	0.000163292	0.00160245	0.829838	1.97183	0	34	CCL19, HMGCS2, CCL21, CCR7, SFRP1, AKR1C2, PTGER4, PPARG, GNG2, AKR1C3, PTGDR, P2RY6, EDN1, TGFBR3, TNC, PRKAA1, ADAMTS1
877	6881	MODULE_324	0.000133476	0.00159627	0.687821	1.97069	0	126	SPOCK2, ADH1A, LTF, FCN1, THBS4, PRF1, C1S, SPARCL1, PLCG2, S100A9, PLA2G2A, TNFAIP3, AIF1, C1R, SLIT2, EFEMP1, CDH5, ALOX15B, ALOX5, GSN, F13A1, FBLN2, ANXA1, DGKA, FBLN1, ADH1C, MMP7, S100A4, ITGAX, LAP3, FSTL1, SLIT3, TF, MMP3, S100P, CA4, MMP9, PPA1, ACSL1, F10, GAS6, ANXA5, CALML3, PLSCR1, S100A7, MGP, PFKP, LRP1, ANPEP, ANXA3, ACSL3, THBS2, TP53I3, ANXA2, PAM, MYL12A, MMP2, S100A10
878	10191	SnS.NK	0.000173732	0.00163328	0.899242	1.97055	0	22	CD247, NKG7, PLAC8, GZMB, GNLY, CST7, PRF1, CTSW, KLRD1, KLRF1, KLRC1, TXK
879	5755	GO_CCR_CHEMOKINE_RECEPTOR_BINDING	0.000163532	0.00160245	0.833779	1.97032	0	33	CCL19, CCL21, CXCL13, CCL15, CCL5, CCL4, CCL2, CCL13, CCL22, CX3CL1, CCR2, CCL8, JAK1, CCL3L3, CCL17, CCL18
880	7848	GSE34205_RSV_VS_FLU_INF_INFANT_PBMC_DN	0.0001276	0.00159627	0.669097	1.97006	0	168	NKG7, GZMB, FCN1, GNLY, HCST, CD3G, PRF1, RUNX3, GPSM3, CCL4, ITGB7, RGL1, HLA-E, EPSTI1, C1QB, C1QA, KLRD1, HLA-F, ITGB2, CD84, HLA-B, PLEKHF1, C1QC, SLFN5, B2M, CCL8, ITM2B, C2, IFI30, GMIP, RHOG, ELF1, HLA-A, HLA-C, SPATS2L, DOK2, IFI44L, MT1X, PIAS1, OAS2, GRN, STAB1, ACTB, NR3C2, TTYH3, CTSO, SYNE2, ID2, BEX5, PEPD, IFI44, DUSP2, TMEM66, GSTK1, DDX60, FXYD6, H19, IFI27, CCND3, RBM43, GLG1, F…
881	8908	GSE19198_1H_VS_24H_IL21_TREATED_TCELL_UP	0.000125329	0.00159627	0.662964	1.96967	0	184	PRKCB, EVI2B, TSPAN7, ARHGAP9, LRMP, CD3G, CD97, SH2D3C, ITGB7, PARVG, CAV1, TEK, EVI2A, IDH1, FHL1, LDB2, ARHGAP4, CX3CR1, LIPA, CSF1R, TMEM71, ANTXR2, DGKA, SLC40A1, MAFB, SDPR, RUNX1T1, PLBD1, ITGAX, SH3KBP1, SMPDL3A, CAV2, NAAA, FUCA1, LCK, ADD3, TSC22D1, MYO1F, LPIN1, FPR1, HLA-A, ATP2A3, ANGPTL2, TMEM176B, LIMCH1, PTPRM, RNF38, PLEKHO2, EPB41L2, NR1H3, TIMP2, MAN2B1, PGRMC1, SYNE2, RECK, SV…
882	8727	GSE7219_WT_VS_NIK_NFKB2_KO_DC_DN	0.00013031	0.00159627	0.678243	1.96957	0	147	IL7R, CD247, SELL, CD27, ARHGAP15, CD7, IQGAP2, PLEK, KLHL6, IL18RAP, S1PR1, IL18R1, ELMO1, RASGRP2, CD84, PIK3IP1, F2RL2, PLCB2, PDLIM1, DGKA, SIDT1, ADD3, CDC14B, LPIN1, BACH2, TLR1, RCSD1, ITGA4, CLDND2, LAIR1, IPCEF1, GAB3, FCGR2B, PPP2R5C, IKBKE, TXK, AP3M1, GGT1, CNOT6L, RNF144A, GPD1L, USP53, UTRN, XRN2, ARL4C, CCND3, SP100, CAB39L, FAM49A, SETX, PDE2A, WDR37, EML3, RASA3, NFATC3, VIPR1, S…
883	7521	GSE22886_CD8_TCELL_VS_BCELL_NAIVE_UP	0.000125188	0.00159627	0.662335	1.96935	0	186	IL7R, CD2, ITM2A, KLRB1, CD247, PVRIG, NKG7, GZMA, CCL5, CD27, BCL11B, MAL, GIMAP6, GNLY, CST7, CD7, CD3G, PRF1, ZAP70, APBB1IP, GBP1, S1PR4, FAM129A, UBASH3A, LIME1, SAMSN1, MATK, IL32, TARP, ANXA1, PITPNC1, C13orf15, GBP2, NELL2, PLEKHF1, RGS10, LEF1, LPIN1, EFHD2, RAB27A, PRKCA, MT1X, ZYX, DENND2D, THYN1, LRCH4, IDH2, TXK, PLSCR3, SVIL, NMT2, DDX60, ACTG1, KLRC3, PTPN4, XBP1, PTGER2, GRAP2, CA…
884	5848	aDC_IRIS_3	0.000140588	0.00159627	0.714344	1.96934	0	92	CCL19, CXCL9, IL10RA, CAMK1G, SLAMF1, C1QB, TNFRSF4, ALOX15B, CD86, CCL8, ALDH1A2, GPR132, RHOG, TRAF1, IRF4, CCL17, NECAP2, IL2RA, EIF5, RAPGEF1, NFKB1, LILRA5, ACOT9, SOCS3, CHFR, NFE2L2, ARPC4, ADPGK, STAT2, NUP62, PGK1, CHMP5, MAP2K1, ABI1, IL3RA, WTAP, CCL23, RAB8A, TMSB10, SLCO5A1, ACHE, GNG5, MTHFD2, SIGLEC1
885	722	REACTOME_PLATELET_ACTIVATION_SIGNALING_AND_AGGREGATION	0.000125047	0.00159627	0.661777	1.96931	0	187	PRKCB, PRKCH, SRGN, RAC2, PLEK, CD36, PECAM1, PLCG2, FYN, APBB1IP, SERPING1, GNG11, PROS1, SYK, VWF, F13A1, RASGRP2, GNG2, ABCC4, F2RL2, LYN, FCER1G, DGKA, LAT, CFD, VAV1, ALB, TF, PIK3R1, LCK, RHOG, GNA14, MAPK1, SERPINA1, PRKCA, COL1A2, TGFB3, SERPINF2, LCP2, LAMP2, GNGT2, SELP, GNG7, ADRA2A, APP, P2RY12, FGG, SERPINE1, MGLL, RAPGEF3, CALM1, A2M, GNG10, CAP1, GNG12, RASGRP1, CSK, GNAQ, THBS1, G…
886	8058	GSE3982_BCELL_VS_NKCELL_UP	0.000126024	0.00159627	0.665005	1.96925	0	178	LTB, CD19, MZB1, PPP1R16B, IRF8, BANK1, SEL1L3, P2RY10, SLAMF1, HLA-DOB, HLA-DPB1, TNFRSF13B, ITM2C, BCL11A, HLA-DMA, TCL1A, HLA-DMB, LYL1, PNOC, ALOX5, FAM30A, LY96, PDE4B, C7orf23, GATM, ENPP3, PDLIM1, ISG20, RASGRP3, CD72, DSE, MARCKS, FCER2, IRF4, SWAP70, CBR3, HIST1H2BK, CD200, PRODH, EPB41L2, EIF3L, FCGR2B, TMEM156, OPN3, RPL10A, OSBPL10, PPA1, ZDHHC14, ARPC3, HLA-DRB4, LTA4H, TNS3, PTPRK, …
887	5404	GO_VESICLE_LUMEN	0.000139431	0.00159627	0.709468	1.96922	0	97	LTF, SRGN, SEPP1, HBB, SERPING1, PROS1, CTSW, SAA1, VWF, F13A1, HBA2, ADA, CFD, ALB, APOE, TF, RARRES2, EGFR, CLEC3B, HPX, GHRL, FASLG, IGF1, SERPINA1, TGFB3, SERPINF2, APP, FGG, ORM2, SERPINE1, GAS6, A2M, HSP90AA1, ANPEP, THBS1, FAM3C, F5, POMC, TMSB4X, ISLR, TIMP1, FGB
888	10216	HNSCC.Mast	0.000155039	0.00159627	0.78348	1.96918	0	48	CD69, RAC2, CTSG, ALOX5AP, FOSB, PROM1, ANXA1, RAB37, KIT, ENPP3, NFKBIZ, TPSAB1, HPGD, CPA3, ACSL4, PLIN2, CD82, LTC4S, ARHGEF6, CD44, P2RX1, HDC, MS4A2, NDST2, GRAP2
889	316	KEGG_LEUKOCYTE_TRANSENDOTHELIAL_MIGRATION	0.000137514	0.00159627	0.70141	1.96904	0	106	PRKCB, ITK, RAC2, RASSF5, CXCL12, CXCR4, PECAM1, PLCG2, CYBB, CLDN8, NCF1, CLDN5, VCAM1, CLDN11, NCF4, JAM2, CDH5, ITGB2, PIK3CD, CYBA, VAV1, ESAM, PIK3R1, JAM3, ITGA4, MSN, SIPA1, PRKCA, ITGB1, CD99, MMP9, ACTB, TXK, PTK2B, CLDN15, RAPGEF3, ACTG1, THY1, GNAI2, CTNNB1, VCL, MYL12A, MMP2, CLDN1
890	10190	SnS.Mast.Cell	0.000128057	0.00159627	0.6715	1.96885	0	161	CD69, RAC2, ALDH1A1, FCER1A, KLRG1, CTSG, IL18R1, TNFSF10, FOSB, ALOX5, RGS1, ADRB2, CD84, ANXA1, ABCC4, RAB37, KIT, ENPP3, NFKBIZ, SDPR, TPSAB1, S100A4, BATF, HPGD, CD33, CPA3, KCNMA1, ACSL4, MSRA, PLIN2, CD82, LAT2, SEMA4A, LTC4S, FREM1, DUSP10, PRKCA, BMP2K, C10orf128, ABCA1, BTK, SLC2A6, TMOD1, ARHGEF6, AHR, CD44, ID2, B4GALT5, GGT1, ELL2, PEPD, UBB, TNIK, P2RX1, RAB38, GPD1L, HDC, NEK6, SSR4…
891	9384	GSE24574_BCL6_HIGH_VS_LOW_TFH_CD4_TCELL_UP	0.000125345	0.00159627	0.663396	1.96872	0	182	IL7R, CD247, LTB, CCR7, CD48, MAL, CXCR4, FAIM3, CYBB, BCL11A, TNFAIP3, HLA-E, CTSW, ZFP36L2, RGS1, TXNIP, PRDM1, PDE4B, PIK3IP1, CTSK, PLIN1, DGKA, BTN3A1, HOXA5, IFFO1, SERPINF1, BTG2, LITAF, HEG1, LAPTM5, ADD3, ENC1, CYTH1, EPHB6, JUNB, TLR1, IL11RA, BTG1, LHFPL2, HHEX, HMHA1, KCNA5, RBL2, SUN2, CTSO, SYNE2, ITPKB, ARHGEF18, FCHSD2, TMEM66, RPS15A, RPS12, RPL22, TRIB2, CDC14A, PTH2R, ARL4C, HB…
892	5243	GO_REGULATION_OF_LYMPHOCYTE_MIGRATION	0.000162153	0.00160114	0.820123	1.96822	0	36	CCL21, CXCL13, CCL5, APOD, CXCL12, CXCL10, CCL4, CCL2, CXCL14, AIF1, CCR2, STK10, TNFSF14, ITGA4, MSN, TNFRSF14, PTK2B, S100A7, PYCARD, CCL3, ADAM8, ADAM10
893	1692	KEEN_RESPONSE_TO_ROSIGLITAZONE_DN	0.000137855	0.00159627	0.70336	1.96771	0	103	SRGN, MYH11, ALDH1A1, CD53, CD74, LCP1, GMFG, S100A9, SERPING1, C1QB, CD34, DUSP1, GPX3, ANXA1, CYTIP, SFRP2, OGN, NFKBIZ, EMP3, CYBA, LITAF, MYLK, CD14, HIF1A, FXYD5, IL11RA, IL10RB, ELN, COL1A2, ATF3, RGS2, IL1B, COL3A1, TPM1, SAT1, MMP9, DAZAP2, ACTB, BNIP2, CXCL2, ACTA2, MGP, HDC, ANXA3, GNAI2, RPL18, IL1R2, CCL3, PTEN, GADD45B, IGFBP5, CPE
894	2601	RESPONSE_TO_OTHER_ORGANISM	0.00014573	0.00159627	0.73659	1.9675	0	73	CCL19, CCL5, APOBEC3G, CXCL12, CXCR4, CCL4, TLR8, TLR7, FGR, CCL22, PTPRC, APOBEC3F, ISG20, CCL8, NOD1, IFNAR1, STAB1, IFNAR2, IFI44, NOD2, IL12A, S100A7, STAB2, TNF, CFP, BNIP3L, BCL10, IRF7, NLRC4, LILRB1, BCL3
895	3766	GO_REGULATION_OF_COAGULATION	0.000142308	0.00159627	0.721546	1.96718	0	84	PLEK, ZAP70, CD36, TSPAN8, S100A9, LBH, SERPING1, CAV1, SCARA5, PROS1, CD34, SYK, ADRB2, SERPINE2, LYN, FCER1G, PDGFRA, APOE, EDN1, FAP, C1QTNF1, PRKCA, SERPINF2, TC2N, SELP, ANO6, UBASH3B, TXK, FGG, SERPINE1, NOS3, ANXA5, STAB2, NFE2L2, THBS1, ANXA2
896	5895	CD4+ T-cells_HPCA_1	0.000163532	0.00160245	0.832314	1.96686	0	33	CD3D, CD2, CD27, CD7, CD3G, ICOS, CTLA4, CD3E, CD5, TRAT1, TNFRSF4, CD40LG, CD28, CCR4, NFE2L2, ARHGEF1, SON, LEPROTL1
897	8890	GSE17186_MEMORY_VS_CD21HIGH_TRANSITIONAL_BCELL_DN	0.000124797	0.00159627	0.66011	1.96671	0	191	IL7R, ITM2A, CD52, CCR7, STAT4, RASSF5, LRMP, ZAP70, CXCL10, PECAM1, CD74, IL18BP, STAMBPL1, CD97, EPSTI1, FNBP1, MBP, CD83, PIK3CD, RASGRP2, TNFRSF1B, SLC2A3, PSMB8, LSP1, CD4, C7orf23, AKR1B1, SLA, GYPC, PRNP, SH3KBP1, SMPDL3A, LITAF, CMTM7, ARHGEF3, STK10, IL2RG, ADD3, STAT1, CDC42SE2, ELF1, LAD1, TAP1, RCSD1, RILPL2, IL10RB, FASLG, MGAT1, EPB41L2, GCH1, IKBKE, IFNAR1, MMD, SESN1, TOP2B, PSME2…
898	4409	GO_REGULATION_OF_INTERLEUKIN_1_PRODUCTION	0.000153421	0.00159627	0.774452	1.96654	0	51	CCL19, CCR7, PTGER4, AIM2, CASP1, TNFAIP3, IFI16, SAA1, IFNG, ANXA1, GSTP1, CCR2, NLRP3, GHRL, JAK2, NOD1, IFNAR1, NLRP1, GAS6, NOD2, ZC3H12A, ACP5, PYCARD, CCL3, ARRB2
899	7460	GSE18791_UNSTIM_VS_NEWCATSLE_VIRUS_DC_6H_DN	0.000126454	0.00159627	0.664911	1.96613	0	176	CXCL9, APOBEC3G, GBP5, CXCL10, AIM2, GBP1, RGL1, EPSTI1, IFI16, IRF1, SEMA4D, TNFSF10, SLC31A2, ISG20, WARS, LAP3, SP110, CCL8, NLRC5, TRANK1, IL15RA, TAGAP, TRIM5, STAT1, GIMAP2, TRIM21, LMO2, TAP1, CXCL11, SOCS1, MX2, IFI44L, STOM, STARD5, MYD88, OAS2, XAF1, GCH1, IKBKE, TRIM69, IL12RB1, RTP4, ACOT9, PHF11, IFI44, PARP14, C3orf54, PLSCR1, TMEM110, DDX60, PARP9, CSRNP1, LOC153684, CASP8, IFIH1, …
900	8760	GSE13522_WT_VS_IFNAR_KO_SKING_T_CRUZI_Y_STRAIN_INF_UP	0.000125188	0.00159627	0.661152	1.96583	0	186	CD79B, PRKCH, PLAC8, GBP4, SLAMF1, ICOS, LTA, SPRY1, HOPX, CTLA4, NCF1, SOCS2, CCR6, C9orf152, FAM129A, TNFRSF4, RGS1, LAG3, STX11, CD86, GALM, NCOA7, ISG20, NFKBIZ, GLIPR2, PRNP, DPYSL2, NTN4, RGS10, TBC1D4, ADAM19, YPEL2, EMP1, PRG4, TRAF1, IRF4, SWAP70, WLS, PELI2, ANGPTL2, BIRC3, LYSMD2, MX2, FABP5, PRKCA, TGFB3, IL2RA, CAPN3, CD200, PRR5L, TNFRSF9, MCL1, CCR4, TIMP2, FAM20A, IKZF3, ANG, FAM8…
901	1147	SEITZ_NEOPLASTIC_TRANSFORMATION_BY_8P_DELETION_UP	0.000147016	0.00159627	0.743321	1.96571	0	68	CCL5, EVI2B, PTGER4, IDO1, CXCL10, CH25H, GBP1, CRISPLD2, SLIT2, ZFP36L2, NR2F1, CX3CL1, ALDH1A3, MALL, RARRES3, ISG20, IGFBP6, MAPRE2, KLF4, CXCL11, MX2, EFNB2, IFI44L, COL1A2, OAS2, ADAM28, LIPG, ID2, IFI44, DDX60, PNP, IFIH1, IFI27, IFIT2
902	548	REACTOME_ANTIGEN_ACTIVATES_B_CELL_RECEPTOR_LEADING_TO_GENERATION_OF_SECOND_MESSENGERS	0.000168067	0.00162353	0.851997	1.96561	0	29	CD79A, CD79B, CD19, PLCG2, FYN, BLK, SYK, PIK3CD, LYN, SH3KBP1, VAV1, PIK3R1, CBLB, NCK1, BTK, CALM1, ORAI1, ITPR2, SOS1, CALM3
903	7556	GSE22886_NAIVE_BCELL_VS_DC_UP	0.00012692	0.00159627	0.665944	1.96546	0	172	LTB, PVRIG, CD19, SELL, CD37, PTPRCAP, CD38, HLA-DOA, POU2AF1, CXCR4, HLA-DOB, FAIM3, ITM2C, GPR18, PIM2, FAM46C, IGKC, HOPX, BCL11A, LBH, TCL1A, DUSP1, CR2, TSC22D3, PDLIM1, ISG20, SPIB, NCR3, SIDT1, MEF2C, KLF2, CD72, RPL21, IL15, CD40LG, BACH2, SKAP1, BTG1, FRAS1, CD28, EPHA4, CD200, TMEM156, NR3C2, KIAA0355, RPL13A, RPS27A, PIK3C2B, RPS15A, PIP5K1B, RPS17, CYFIP2, STAP1, RPL22, CD22, SCD5, SL…
904	6651	GNF2_ZAP70	0.000172861	0.00163328	0.888666	1.96511	0	23	KLRB1, PRKCH, CD247, NKG7, GZMA, CD7, ZAP70, SH2D1A, IL18RAP, BTN3A2, CTSW, MATK, BTN3A3, RARRES3, SUN2, TXK, RASGRP1, ARL4C, PTPN4
905	7775	GSE29618_PDC_VS_MDC_DAY7_FLU_VACCINE_UP	0.00012663	0.00159627	0.665349	1.96507	0	174	IGJ, PTGDS, PRKCB, PLAC8, MZB1, GZMB, PPP1R16B, ENPP2, IRF8, PTPRCAP, SEL1L3, PLEK, ITM2C, IGKC, CYBB, BCL11A, LBH, ALOX5AP, TLR7, TCL1A, PNOC, FHL1, FAM30A, LILRB4, SERPINF1, ADA, SIDT1, TCF4, NRP1, TBC1D4, ADAM19, KRT5, UBE2E3, DAB2, ATP2A3, ODC1, CUX2, CMKLR1, C20orf103, LHFPL2, NPC2, LAIR1, P2RY14, CREB3L2, KCNA5, GNG7, DCK, APP, RPS6KA2, SPCS1, FCHSD2, GAS6, ZHX2, HIVEP1, CYFIP2, SSR4, ACSL3…
906	3302	WORSCHECH_TUMOR_EVASION_AND_TOLEROGENICITY_UP	0.000169664	0.0016249	0.858393	1.96503	0	28	IL7R, CXCL9, CCR7, STAT4, VPREB3, CXCL10, CCL4, CCL2, CX3CL1, IL6, IL2RG, LCP2, IFNAR1, NFKB1
907	628	REACTOME_G_ALPHA_I_SIGNALLING_EVENTS	0.000126454	0.00159627	0.664407	1.96464	0	176	CCL19, CXCL9, CCL21, CXCL13, CCR7, CCL5, C3, CXCR5, CXCR3, CXCL12, CXCR4, GPR18, CXCL10, CXCR6, S1PR4, S1PR1, CCR6, GNG11, RGS18, PNOC, SAA1, RGS1, GNG2, ANXA1, APLNR, CCR2, ADCY4, FPR3, FPR1, CXCL11, P2RY14, GNGT2, GNG7, ADRA2A, CCR4, APP, OPN3, RGS19, P2RY12, CXCL2, LPAR1, PENK, PMCH, GNG10, GNG12, P2RY13, GNAI2, OXER1, CCR1
908	9749	GSE40274_CTRL_VS_FOXP3_AND_GATA1_TRANSDUCED_ACTIVATED_CD4_TCELL_UP	0.000133049	0.00159627	0.683363	1.96429	0	130	CD79A, CD3D, TNFRSF17, CCL5, GZMB, ENPP2, ITK, CST7, CD7, EAF2, IL18R1, EPSTI1, SLPI, HSD11B1, BTBD11, FZD4, COL14A1, LY86, TYROBP, TSC22D3, EHF, CCR2, SMPDL3A, NRP1, FXYD5, GPR124, TRAF1, PON3, CCDC109B, PHGDH, TUBB2B, NR3C2, CARD9, KLRC1, GAS6, CD226, ARPC2, SRGAP3, TOX, CALM1, PNRC2, KLRC3, CNGA1, ANXA2, CLNK, CRIM1, PLEKHG1, S100A10, TMSB4X, NT5E, ALCAM, XDH, MEX3B, HP, PILRA, TRAFD1, MAP1LC3…
909	5015	GO_REGULATION_OF_IMMUNE_EFFECTOR_PROCESS	0.000112309	0.00159627	0.627042	1.96408	0	388	CCL19, IL7R, CD247, MZB1, C3, IL33, RAC2, APOBEC3G, DOCK2, FCER1A, SLAMF1, ZAP70, WAS, AIM2, CD36, LTA, FYN, CD74, SASH3, CFH, SH2D1A, LBP, C7, CCL2, TNFAIP3, SERPING1, HLA-E, FGR, ELMO1, PROS1, HLA-DMB, CD40, PTPRC, TNFRSF4, SYK, IFNG, APOBEC3F, CD93, CD84, LAG3, ANXA1, CD4, LYN, CD86, TRIL, IL6, FCER1G, HLA-B, PDK4, AP1S2, CCR2, NCR3, NLRP3, VAV1, MYLK, B2M, SLC1A3, CPA3, IL15, PTPN6, LCK, CD16…
910	10058	GSE43863_DAY6_EFF_VS_DAY150_MEM_TH1_CD4_TCELL_DN	0.000125188	0.00159627	0.660531	1.96398	0	186	CD19, SELL, CCR7, GIMAP4, GBP4, SLAMF1, AKNA, TNFRSF13B, ARHGAP30, GPR18, PIM2, CXCL10, LTA, PECAM1, MS4A6A, ALPL, NCF1, TNFAIP3, FAM129A, HSD11B1, STK17B, LAG3, IL6, GBP2, NFKBIZ, ID1, BATF, LAP3, SYPL1, RND3, PELI1, FCER2, TLR1, SWAP70, BASP1, BIRC3, FAM129C, DUSP10, SGK223, N4BP2L1, IL2RA, PDE3B, CD200, RBMS1, CBLB, CD44, DENND3, NFKB1, PPM1K, RHBDL3, SOCS3, ARID1A, JUN, IL12A, FAM89A, PLXNC1,…
911	8025	GSE3982_DC_VS_TH1_UP	0.000125897	0.00159627	0.663015	1.96397	0	179	PTGDS, CD52, ALDH1A1, FCER1A, CD36, KYNU, PARM1, FGR, C1QA, LYL1, IGSF6, AKR1C3, GPNMB, ANXA1, GAS7, SCPEP1, C13orf15, C1orf54, IFFO1, CFD, NPL, C1orf115, SLC15A3, CRTAP, CLEC10A, FPR3, MAOA, SPI1, CYB5A, CCL17, NPC2, MERTK, CAPN3, RGS2, PCOLCE2, LMBRD1, ADAP2, AKR1A1, FCGR2B, DRAM1, ACOX2, SESN1, RENBP, PEPD, IFNAR2, SPRED2, SLC9A6, CECR1, CTSL1, SEL1L, SIDT2, ANPEP, TACSTD2, ROBO3, GNAQ, HPCAL1…
912	4208	GO_POSITIVE_REGULATION_OF_INTERLEUKIN_12_PRODUCTION	0.000167029	0.00162353	0.845496	1.96388	0	30	CCL19, LTB, CCR7, IRF8, IDO1, CD36, IRF1, CD40, IFNG, CD40LG, TLR9
[truncated: 7,700 more rows]

## Sheet: TCGA
	X	pathway	pval	padj	ES	NES	nMoreExtreme	size	leadingEdgeString
[truncated: 10,459 more rows]

## Sheet: POG570
	X	pathway	pval	padj	ES	NES	nMoreExtreme	size	leadingEdgeString
[truncated: 7,769 more rows]

[truncated: 1 more sheets: MET500]
