# Supplementary material for: PKC-eta promotes breast cancer metastasis by regulating the Hippo–YAP signaling pathway
Source: Signal Transduct Target Ther. 2026 Feb 17;11:58. doi: 10.1038/s41392-026-02572-0 (PMC12910040; doi:10.1038/s41392-026-02572-0)
Supplement: Supplementary file 4 — Table S3 [file 41392_2026_2572_MOESM4_ESM.xlsx]

## Sheet: DEG.MET500
...1	Gene	logFC	minus.log.p.val	minus.log.q.val
PRKCH	PRKCH	1.6002	15.663	11.387
RAB24	RAB24	1.3048	6.8245	2.9564
SPTLC2	SPTLC2	1.2102	6.7545	2.9564
SLC16A1	SLC16A1	-1.5361	6.3018	2.7406
RNASET2	RNASET2	1.0604	6.2993	2.7406
UCP2	UCP2	1.7217	6.2328	2.7406
ABCG1	ABCG1	1.6359	6.1278	2.7406
PIK3R5	PIK3R5	0.87174	6.1128	2.7406
SPDEF	SPDEF	3.8056	5.8887	2.5677
NHSL2	NHSL2	1.0044	5.7345	2.4863
COLEC12	COLEC12	1.6156	5.7202	2.4863
KCNMA1	KCNMA1	1.7225	5.6524	2.4813
RGL2	RGL2	1.2109	5.6426	2.4813
CTSZ	CTSZ	1.1703	5.5264	2.4141
COX8A	COX8A	0.8458	5.5133	2.4141
RGAG4	RGAG4	1.1092	5.4794	2.4082
GTPBP8	GTPBP8	-0.89974	5.3787	2.3347
DOPEY2	DOPEY2	1.0687	5.3547	2.3347
CARD14	CARD14	1.4086	5.3033	2.3272
PRR33	PRR33	0.73012	5.3014	2.3272
NPDC1	NPDC1	1.9196	5.2502	2.3062
SNED1	SNED1	1.1714	5.239	2.3062
PLA2G15	PLA2G15	0.93545	5.2059	2.2924
LRRC40	LRRC40	-0.93391	5.1531	2.2581
SCHIP1	SCHIP1	-1.5819	5.0949	2.2578
PRKD2	PRKD2	0.89347	5.0818	2.2578
GPD1L	GPD1L	1.1499	5.0577	2.2578
PRSS8	PRSS8	1.5253	5.0458	2.2578
ARFRP1	ARFRP1	0.95227	5.0262	2.2578
C9orf91	C9orf91	1.1043	5.0257	2.2578
BMP8A	BMP8A	0.94349	5.0178	2.2578
FMNL1	FMNL1	1.0332	5.0043	2.2578
FAM216A	FAM216A	-1.1372	4.9994	2.2578
RABEP2	RABEP2	1.2881	4.9905	2.2578
SIDT1	SIDT1	1.8874	4.989	2.2578
GPR68	GPR68	1.0804	4.9543	2.2454
CIRBP	CIRBP	1.3235	4.9468	2.2454
DBNL	DBNL	0.93908	4.9409	2.2454
C3orf17	C3orf17	-0.71787	4.9161	2.2319
KIF21B	KIF21B	0.94237	4.8914	2.2182
STX4	STX4	0.7633	4.8709	2.2159
CAPN2	CAPN2	1.0868	4.8609	2.2159
RTEL1	RTEL1	0.85771	4.8427	2.2159
NUP88	NUP88	-0.78901	4.8285	2.2159
CFL2	CFL2	-1.1906	4.8149	2.2159
TRIL	TRIL	1.8004	4.8033	2.2159
KIAA1324	KIAA1324	2.5722	4.7994	2.2159
DERA	DERA	-1.128	4.7974	2.2159
GRB14	GRB14	-1.6769	4.796	2.2159
HAUS2	HAUS2	-0.84491	4.7807	2.2159
SIDT2	SIDT2	1.0777	4.775	2.2159
TRPM4	TRPM4	1.4731	4.774	2.2159
ERGIC1	ERGIC1	1.488	4.7583	2.2159
GSTA1	GSTA1	-3.0378	4.75	2.2159
EME2	EME2	1.3425	4.7445	2.2159
CCDC77	CCDC77	-1.0506	4.7278	2.2159
CENPV	CENPV	-1.7926	4.7217	2.2159
TECPR1	TECPR1	0.79067	4.7179	2.2159
MAFK	MAFK	1.1582	4.7082	2.2159
RAD51AP1	RAD51AP1	-1.2208	4.6929	2.2159
RAB3D	RAB3D	1.4751	4.6852	2.2159
CEP76	CEP76	-0.83049	4.6841	2.2159
ESD	ESD	-0.91013	4.6825	2.2159
SIL1	SIL1	1.0434	4.678	2.2159
FHOD1	FHOD1	1.2029	4.6692	2.2159
STK10	STK10	0.93339	4.6652	2.2159
RNF219	RNF219	-0.76048	4.6557	2.2159
DDX47	DDX47	-0.84268	4.6468	2.2159
MRPL15	MRPL15	-1.1372	4.6467	2.2159
GM2A	GM2A	0.95684	4.6461	2.2159
MMP7	MMP7	-3.2674	4.6183	2.1943
VWA2	VWA2	1.7511	4.6026	2.1847
TSPAN15	TSPAN15	1.7661	4.5894	2.1774
GGH	GGH	-2.059	4.5805	2.1752
IQCE	IQCE	1.042	4.5754	2.1752
MET	MET	-1.5837	4.5649	2.1705
CYB561	CYB561	1.1235	4.5141	2.1253
EPS8L1	EPS8L1	1.797	4.503	2.1227
PROM2	PROM2	1.9598	4.5004	2.1227
SDC4	SDC4	0.85493	4.4949	2.1227
KIAA1211L	KIAA1211L	1.4429	4.4873	2.1205
MYLIP	MYLIP	1.0429	4.4802	2.1197
FASN	FASN	1.8335	4.4759	2.1197
CCDC159	CCDC159	1.1238	4.4697	2.1188
EYA3	EYA3	-0.57303	4.4614	2.1156
SELPLG	SELPLG	1.1286	4.4426	2.1059
LSP1	LSP1	1.2287	4.4417	2.1059
TFB2M	TFB2M	-0.86639	4.4176	2.0928
RHPN1	RHPN1	1.3577	4.4139	2.0928
IL17RB	IL17RB	-1.0097	4.4063	2.0928
GAS7	GAS7	0.93689	4.4016	2.0928
HID1	HID1	2.2062	4.4003	2.0928
OSBPL7	OSBPL7	1.1005	4.3995	2.0928
PLA2G4F	PLA2G4F	1.0228	4.3897	2.0876
NUP35	NUP35	-0.8524	4.3785	2.0852
RFC4	RFC4	-0.87807	4.3771	2.0852
LRRC26	LRRC26	2.7741	4.372	2.0852
KIF18A	KIF18A	-1.0575	4.3693	2.0852
NBEAL2	NBEAL2	1.3211	4.3597	2.0831
PLEC	PLEC	1.1288	4.355	2.0831
GAS2	GAS2	-1.2882	4.3481	2.0831
LMF1	LMF1	0.85658	4.3471	2.0831
ASAH1	ASAH1	0.93371	4.3415	2.0831
HCLS1	HCLS1	1.07	4.3412	2.0831
GEMIN6	GEMIN6	-0.76678	4.3339	2.0831
TMEM229B	TMEM229B	1.3981	4.33	2.0831
SPA17	SPA17	-0.96634	4.3252	2.0831
PNPLA7	PNPLA7	1.3036	4.3249	2.0831
ABHD16B	ABHD16B	0.94474	4.3125	2.078
ATP2A3	ATP2A3	2.1649	4.3119	2.078
FGD5	FGD5	1.1109	4.3073	2.0773
C11orf1	C11orf1	-0.91286	4.2936	2.0676
GRN	GRN	1.18	4.2868	2.0673
NUDT5	NUDT5	-0.7465	4.2857	2.0673
RASAL3	RASAL3	1.0876	4.2802	2.0656
TEX30	TEX30	-1.4894	4.2726	2.0636
CD37	CD37	1.2084	4.2706	2.0636
STK11IP	STK11IP	0.65108	4.2526	2.0493
CYTH4	CYTH4	0.99095	4.2455	2.0457
RDH13	RDH13	1.0833	4.2401	2.044
SLC28A1	SLC28A1	-1.2712	4.2309	2.0384
ZWILCH	ZWILCH	-0.93776	4.2074	2.0185
TMC6	TMC6	1.0894	4.1966	2.0112
CYTH1	CYTH1	0.67423	4.1781	1.9982
BRAT1	BRAT1	0.79397	4.1765	1.9982
VTA1	VTA1	-0.60946	4.171	1.9961
MAT2A	MAT2A	0.64429	4.166	1.9945
CRIPT	CRIPT	-1.1974	4.1589	1.9942
ACAP3	ACAP3	1.145	4.1585	1.9942
ABHD13	ABHD13	-0.75259	4.1531	1.9942
MYO15B	MYO15B	1.2401	4.1521	1.9942
ALDH16A1	ALDH16A1	0.80682	4.1415	1.9942
LRRC42	LRRC42	-0.73411	4.1406	1.9942
KPNA3	KPNA3	-0.72782	4.1386	1.9942
AKT1	AKT1	1.2887	4.1374	1.9942
TGDS	TGDS	-1.0246	4.1334	1.9942
TPCN1	TPCN1	1.0204	4.1327	1.9942
NECAB3	NECAB3	1.291	4.119	1.9858
FAF1	FAF1	-0.57852	4.1181	1.9858
TMEM139	TMEM139	-1.4932	4.1092	1.98
MYO1F	MYO1F	0.95368	4.1058	1.9798
NOD1	NOD1	0.62657	4.0905	1.9792
PRR15L	PRR15L	1.5761	4.0892	1.9792
THOC7	THOC7	-0.79007	4.0865	1.9792
NFIL3	NFIL3	-1.1031	4.0865	1.9792
GCLM	GCLM	-0.89171	4.0834	1.9792
TNFRSF14	TNFRSF14	1.3088	4.082	1.9792
CHEK2	CHEK2	-1.0473	4.0813	1.9792
CEP57	CEP57	-0.88941	4.0809	1.9792
MLPH	MLPH	2.5161	4.0784	1.9792
RHBDF1	RHBDF1	1.165	4.0725	1.9762
SAMD10	SAMD10	0.95348	4.068	1.976
C12orf60	C12orf60	-0.90334	4.0638	1.976
CP	CP	-2.5493	4.0592	1.976
ALDH3B2	ALDH3B2	2.4611	4.0582	1.976
KLHL24	KLHL24	-0.80458	4.055	1.976
DIEXF	DIEXF	-0.6491	4.0549	1.976
SGSH	SGSH	1.1315	4.0526	1.976
OSGEPL1	OSGEPL1	-0.75564	4.0447	1.9708
CMSS1	CMSS1	-0.94446	4.0323	1.9636
ASUN	ASUN	-1.0146	4.0306	1.9636
MROH1	MROH1	0.83247	4.028	1.9636
SLC37A1	SLC37A1	1.0905	4.025	1.9636
PSTPIP1	PSTPIP1	1.0906	4.0223	1.9636
SH2D3C	SH2D3C	0.7367	4.0213	1.9636
HAUS1	HAUS1	-1.222	4.0063	1.9625
ZNF335	ZNF335	0.6825	4.0059	1.9625
ANAPC2	ANAPC2	0.93019	4.0044	1.9625
ADCY6	ADCY6	1.2783	4.0028	1.9625
LNP1	LNP1	-0.97692	4.0006	1.9625
ENTPD6	ENTPD6	0.8783	4.0003	1.9625
ERICH1	ERICH1	0.97596	3.9974	1.9625
FAM46C	FAM46C	1.2787	3.9972	1.9625
C7orf43	C7orf43	0.6578	3.9957	1.9625
SEPN1	SEPN1	1.2464	3.9947	1.9625
ZNF639	ZNF639	-0.85586	3.9904	1.9625
SRSF5	SRSF5	0.63446	3.9898	1.9625
L3MBTL4	L3MBTL4	-0.85926	3.9848	1.9599
SFRP4	SFRP4	2.0745	3.9792	1.9596
TMEM68	TMEM68	-1.1473	3.9755	1.9596
MRPL47	MRPL47	-0.7564	3.9748	1.9596
ASCC1	ASCC1	-0.63192	3.968	1.9596
GCFC2	GCFC2	-0.78866	3.9669	1.9596
VEPH1	VEPH1	-0.7557	3.9643	1.9596
SLC9A1	SLC9A1	1.2984	3.9638	1.9596
EPT1	EPT1	-0.69108	3.9593	1.9596
FAM78A	FAM78A	0.88905	3.9592	1.9596
LASP1	LASP1	1.3106	3.959	1.9596
HLA-DPB1	HLA-DPB1	1.3204	3.9584	1.9596
KCNJ16	KCNJ16	-0.6511	3.9551	1.9586
SPAST	SPAST	-0.73734	3.9421	1.9481
EIF2A	EIF2A	-0.64612	3.9386	1.9481
DIS3	DIS3	-0.62577	3.9378	1.9481
ASTN2	ASTN2	1.3033	3.9335	1.9461
GYS1	GYS1	0.74656	3.9279	1.9427
ZFP1	ZFP1	-0.65483	3.9158	1.9348
FAM160B2	FAM160B2	1.1463	3.9156	1.9348
KCTD15	KCTD15	1.2283	3.9108	1.9339
CARD11	CARD11	0.86014	3.9103	1.9339
CCDC88C	CCDC88C	1.2493	3.9033	1.9312
PTP4A1	PTP4A1	-0.84391	3.9026	1.9312
AP5Z1	AP5Z1	0.93133	3.9011	1.9312
SHISA9	SHISA9	1.177	3.8943	1.9265
DDX41	DDX41	0.62776	3.8859	1.9203
HK1	HK1	0.95558	3.8779	1.9143
DCUN1D1	DCUN1D1	-0.50627	3.8727	1.9113
FBXL4	FBXL4	-0.67224	3.8668	1.9107
ATP9A	ATP9A	0.9652	3.8645	1.9107
FOXA1	FOXA1	2.6979	3.8641	1.9107
SOWAHD	SOWAHD	0.70532	3.8637	1.9107
LAT	LAT	1.0802	3.8586	1.9107
FBXW4	FBXW4	0.80723	3.8573	1.9107
ZNF423	ZNF423	0.73317	3.856	1.9107
NRROS	NRROS	0.83228	3.8556	1.9107
AUNIP	AUNIP	-0.87817	3.8504	1.9098
HECTD4	HECTD4	0.67418	3.849	1.9098
THAP5	THAP5	-0.8411	3.8467	1.9098
NDC1	NDC1	-0.83842	3.846	1.9098
CLPX	CLPX	-0.60483	3.8442	1.9098
EPB41L3	EPB41L3	0.95439	3.8405	1.9098
CD74	CD74	1.2916	3.8399	1.9098
TMEM27	TMEM27	-1.2338	3.8371	1.9098
ARL6	ARL6	-1.0246	3.8367	1.9098
HAUS6	HAUS6	-0.78548	3.8348	1.9098
DNASE1	DNASE1	0.97659	3.822	1.8989
FGR	FGR	0.91792	3.8162	1.8951
GSE1	GSE1	1.3033	3.8054	1.8861
PPP1R12C	PPP1R12C	0.79713	3.8008	1.8835
ABR	ABR	0.95093	3.7891	1.874
TRMT11	TRMT11	-1.0389	3.7864	1.874
SLC37A2	SLC37A2	0.91039	3.7839	1.874
UBE2G1	UBE2G1	-0.61663	3.7837	1.874
TMEM175	TMEM175	1.0678	3.7819	1.874
TYW3	TYW3	-0.73695	3.7718	1.866
CCDC22	CCDC22	0.88745	3.7696	1.866
GALNT10	GALNT10	1.302	3.7684	1.866
LIPE	LIPE	1.2197	3.766	1.8654
PRTFDC1	PRTFDC1	-1.5705	3.7632	1.8645
LIN7C	LIN7C	-0.64519	3.758	1.8612
ATP6AP1	ATP6AP1	1.0918	3.7563	1.8612
IFFO1	IFFO1	0.84919	3.7533	1.86
COMP	COMP	2.1618	3.749	1.859
ATG16L2	ATG16L2	1.1905	3.7438	1.859
FLI1	FLI1	0.76101	3.7421	1.859
MZT1	MZT1	-1.0033	3.742	1.859
TBPL1	TBPL1	-1.1921	3.7405	1.859
TSC2	TSC2	0.93975	3.7405	1.859
FAM60A	FAM60A	-1.6792	3.7398	1.859
RPS7	RPS7	-1.0324	3.7338	1.8547
POT1	POT1	-0.87421	3.7311	1.8538
GORAB	GORAB	-0.65396	3.7171	1.8427
GART	GART	-0.64125	3.7166	1.8427
BATF	BATF	1.4716	3.7132	1.8411
GIMAP1	GIMAP1	0.83646	3.708	1.8376
AKR1C1	AKR1C1	-1.6046	3.7023	1.8353
FAM110A	FAM110A	1.3219	3.7012	1.8353
NFU1	NFU1	-0.84662	3.7006	1.8353
XBP1	XBP1	1.272	3.6973	1.8337
MAP3K3	MAP3K3	0.75859	3.6865	1.8262
DGKQ	DGKQ	0.94081	3.6843	1.8262
PNPT1	PNPT1	-0.82467	3.6827	1.8262
C11orf74	C11orf74	-0.74162	3.6827	1.8262
ZNF770	ZNF770	-0.59514	3.68	1.8262
FKBP2	FKBP2	0.80162	3.6799	1.8262
NAGK	NAGK	0.71079	3.6767	1.8262
GAB3	GAB3	0.51968	3.6758	1.8262
TRPM8	TRPM8	-0.89221	3.6737	1.8262
H2AFJ	H2AFJ	1.2852	3.6733	1.8262
NDUFB5	NDUFB5	-0.9577	3.6696	1.8257
TELO2	TELO2	0.93652	3.6694	1.8257
FAM98C	FAM98C	0.81554	3.6658	1.8257
PPM1N	PPM1N	-1.0707	3.665	1.8257
DENND1C	DENND1C	0.84283	3.6648	1.8257
MRPS22	MRPS22	-0.60097	3.6628	1.8252
HLA-DPA1	HLA-DPA1	1.4077	3.6604	1.8245
GPAA1	GPAA1	0.7455	3.6576	1.8232
TRPM2	TRPM2	0.8189	3.6527	1.82
TTYH2	TTYH2	0.80597	3.6483	1.8172
CAPN13	CAPN13	1.7938	3.6435	1.8172
LPPR2	LPPR2	1.442	3.642	1.8172
SSX2IP	SSX2IP	-0.74369	3.6412	1.8172
RAPGEF3	RAPGEF3	1.1776	3.64	1.8172
SLC25A32	SLC25A32	-1.0095	3.6396	1.8172
EBPL	EBPL	-0.98977	3.6391	1.8172
TEX10	TEX10	-0.78014	3.6308	1.8104
HDAC7	HDAC7	1.0508	3.6285	1.8096
PTGFRN	PTGFRN	0.96368	3.6255	1.8095
TRIM62	TRIM62	0.9405	3.6254	1.8095
ORC2	ORC2	-0.62692	3.6229	1.8092
TCAIM	TCAIM	-0.83145	3.62	1.8092
MOB3A	MOB3A	0.91821	3.6179	1.8092
C8orf46	C8orf46	-1.2101	3.6179	1.8092
PLBD2	PLBD2	0.76229	3.6176	1.8092
MRPL39	MRPL39	-0.74132	3.6137	1.8068
NLRC3	NLRC3	0.67768	3.6094	1.8039
FERMT3	FERMT3	0.99139	3.6072	1.8032
PPP1R3D	PPP1R3D	0.84946	3.6028	1.8017
SPINT2	SPINT2	1.2108	3.6027	1.8017
TPSB2	TPSB2	1.5988	3.5998	1.8002
ITGB2	ITGB2	1.2566	3.5914	1.7933
TNRC18	TNRC18	1.195	3.5868	1.7901
NDC80	NDC80	-1.1928	3.5841	1.7897
CENPW	CENPW	-1.5187	3.5833	1.7897
ATXN1	ATXN1	0.91638	3.5821	1.7897
SIRT5	SIRT5	-0.73668	3.568	1.7771
IRF3	IRF3	0.70172	3.5659	1.7764
PCDH1	PCDH1	1.1564	3.559	1.7728
GAA	GAA	1.073	3.5578	1.7728
ATF1	ATF1	-0.59023	3.5546	1.7728
ZNF286A	ZNF286A	-0.7994	3.5546	1.7728
DGKD	DGKD	0.94462	3.5536	1.7728
FMOD	FMOD	1.6627	3.5527	1.7728
NR2F2	NR2F2	1.3647	3.5517	1.7728
DCLK1	DCLK1	1.1818	3.5511	1.7728
MTRF1	MTRF1	-0.77573	3.5467	1.7698
SKA3	SKA3	-1.1598	3.5404	1.7649
PXMP4	PXMP4	1.3501	3.5355	1.7627
SPRY1	SPRY1	0.92429	3.5355	1.7627
CRISPLD2	CRISPLD2	1.0965	3.531	1.7595
RUNDC1	RUNDC1	1.0252	3.5264	1.7594
SLC6A15	SLC6A15	-0.99877	3.526	1.7594
SLC6A6	SLC6A6	0.82531	3.5255	1.7594
LIMD2	LIMD2	1.1295	3.5255	1.7594
FAM174B	FAM174B	1.6013	3.5238	1.7591
CCDC34	CCDC34	-1.0677	3.5222	1.7588
ANGPT4	ANGPT4	0.30524	3.5147	1.7534
CIITA	CIITA	0.77442	3.5136	1.7534
UBXN2A	UBXN2A	-0.88329	3.5124	1.7534
C1QBP	C1QBP	-0.7415	3.5115	1.7534
CDK11A	CDK11A	0.76666	3.5058	1.749
FBXL18	FBXL18	0.88937	3.5032	1.7488
MZB1	MZB1	1.8127	3.5021	1.7488
SLC39A7	SLC39A7	0.72541	3.5016	1.7488
MRPS31	MRPS31	-0.5739	3.4974	1.7461
GALNT16	GALNT16	1.2349	3.4963	1.7461
TSG101	TSG101	-0.57547	3.4866	1.7377
SH3RF3	SH3RF3	0.79659	3.4844	1.7367
ADCY7	ADCY7	0.79589	3.4823	1.7359
TTK	TTK	-1.3276	3.4803	1.7352
CHFR	CHFR	0.52116	3.4722	1.7308
CCNB1IP1	CCNB1IP1	-1.0261	3.4721	1.7308
METTL4	METTL4	-0.73464	3.4721	1.7308
HMHA1	HMHA1	1.1384	3.4689	1.729
RBM48	RBM48	-0.60407	3.4622	1.7272
ARSA	ARSA	0.94338	3.4617	1.7272
ARHGAP8	ARHGAP8	1.1816	3.4611	1.7272
ABHD17A	ABHD17A	0.81111	3.4601	1.7272
ACSS1	ACSS1	1.226	3.46	1.7272
LGMN	LGMN	0.73555	3.4595	1.7272
ZFYVE21	ZFYVE21	0.73207	3.4584	1.7272
DNAJC24	DNAJC24	-0.541	3.4536	1.7259
PLEKHH3	PLEKHH3	0.95714	3.4525	1.7259
LRP10	LRP10	1.1203	3.4511	1.7259
DOK3	DOK3	0.85059	3.4505	1.7259
ENGASE	ENGASE	1.037	3.4502	1.7259
ZCCHC7	ZCCHC7	-0.6305	3.4458	1.7259
RBM3	RBM3	0.67995	3.4452	1.7259
MN1	MN1	0.91202	3.4449	1.7259
ABCA2	ABCA2	1.201	3.4442	1.7259
ABCE1	ABCE1	-0.5928	3.4436	1.7259
CORO1A	CORO1A	1.2072	3.4436	1.7259
ABCB7	ABCB7	-0.55932	3.4391	1.7225
SIX1	SIX1	1.8474	3.433	1.7203
SYTL1	SYTL1	1.1118	3.4325	1.7203
NCAPG	NCAPG	-1.0155	3.4323	1.7203
ZMYM1	ZMYM1	-0.74718	3.4314	1.7203
TMED8	TMED8	0.50978	3.4293	1.7203
SLC22A5	SLC22A5	0.91778	3.429	1.7203
D2HGDH	D2HGDH	1.2436	3.4274	1.7203
RPP40	RPP40	-0.83715	3.4263	1.7203
KANK2	KANK2	1.0045	3.4262	1.7203
ZNF784	ZNF784	0.77029	3.4245	1.7202
ZNF467	ZNF467	1.2003	3.4224	1.7202
POLR2K	POLR2K	-0.96934	3.4217	1.7202
ZBTB7A	ZBTB7A	1.0017	3.4214	1.7202
KCNIP1	KCNIP1	-0.5326	3.4185	1.7185
TRIM3	TRIM3	1.179	3.416	1.7175
PACRGL	PACRGL	-0.5871	3.4153	1.7175
PNO1	PNO1	-0.82187	3.4126	1.7167
TSC22D3	TSC22D3	1.2437	3.4122	1.7167
TPP2	TPP2	-0.54782	3.4095	1.7152
MZF1	MZF1	1.0834	3.4076	1.715
PTCD3	PTCD3	-0.56513	3.4045	1.715
SGSM3	SGSM3	0.84075	3.4038	1.715
HS6ST3	HS6ST3	1.1244	3.403	1.715
E4F1	E4F1	0.90416	3.4017	1.715
PHYH	PHYH	-1.2661	3.4012	1.715
RASSF9	RASSF9	-0.7822	3.4003	1.715
HEXIM1	HEXIM1	0.97589	3.4	1.715
PXN	PXN	1.0121	3.3966	1.715
VOPP1	VOPP1	0.81969	3.3965	1.715
TFPT	TFPT	0.78761	3.3959	1.715
RP11-195F19.5	RP11-195F19.5	-0.93859	3.3951	1.715
DYRK4	DYRK4	-0.67184	3.3931	1.715
PPM1M	PPM1M	0.72949	3.3924	1.715
ZAP70	ZAP70	1.1846	3.392	1.715
MAD1L1	MAD1L1	0.73606	3.3915	1.715
RAB15	RAB15	1.0058	3.3885	1.7135
LIN9	LIN9	-1.0538	3.3869	1.7135
POLR3G	POLR3G	-1.1074	3.3868	1.7135
DEPDC1	DEPDC1	-1.3761	3.3849	1.7128
BIRC2	BIRC2	-0.73376	3.3822	1.7112
ACTL6A	ACTL6A	-0.71982	3.3769	1.7081
ITGB5	ITGB5	1.1722	3.3763	1.7081
ACAT2	ACAT2	-1.1498	3.3759	1.7081
MANEA	MANEA	-0.71987	3.3748	1.7081
FYCO1	FYCO1	0.81089	3.3705	1.705
TMED9	TMED9	0.71694	3.3696	1.705
TMEM237	TMEM237	-0.80247	3.3673	1.7038
CHMP2A	CHMP2A	0.86739	3.3593	1.6968
IPO7	IPO7	-0.57658	3.357	1.6956
SP6	SP6	1.3165	3.3525	1.6921
HSPA4L	HSPA4L	-0.86554	3.3507	1.6914
KLHL6	KLHL6	0.58582	3.3496	1.6913
RINT1	RINT1	-0.7126	3.3457	1.6885
C9orf152	C9orf152	1.632	3.3442	1.6885
RPF1	RPF1	-0.69311	3.3435	1.6885
CLYBL	CLYBL	-0.82829	3.3417	1.6885
CAPNS1	CAPNS1	0.81124	3.3386	1.6885
CD68	CD68	1.0552	3.3384	1.6885
TRMT10C	TRMT10C	-0.77429	3.3378	1.6885
GP2	GP2	2.6092	3.3376	1.6885
GEMIN2	GEMIN2	-0.99532	3.3368	1.6885
IL16	IL16	0.73534	3.3361	1.6885
TGFBR2	TGFBR2	0.95945	3.3343	1.6885
COMMD2	COMMD2	-0.87216	3.3329	1.6885
STX16	STX16	0.61114	3.3322	1.6885
SEMA4A	SEMA4A	1.0273	3.3319	1.6885
KDELC1	KDELC1	-1.0555	3.3308	1.6885
POGLUT1	POGLUT1	-0.66501	3.3282	1.6885
BBOX1	BBOX1	-1.4565	3.3277	1.6885
HLA-C	HLA-C	1.0119	3.3266	1.6885
FRMPD3	FRMPD3	0.92399	3.3262	1.6885
LDLRAP1	LDLRAP1	0.90675	3.3247	1.6885
DHX36	DHX36	-0.54586	3.3235	1.6885
SGSM2	SGSM2	0.98198	3.3234	1.6885
SEMA4D	SEMA4D	0.71188	3.3231	1.6885
ARFGAP1	ARFGAP1	0.87739	3.3222	1.6885
RB1CC1	RB1CC1	-0.86832	3.3213	1.6885
RILPL2	RILPL2	0.74697	3.3146	1.685
COMMD8	COMMD8	-0.96121	3.314	1.685
SH2B1	SH2B1	0.90537	3.3135	1.685
ELP5	ELP5	-0.51692	3.312	1.685
GPN1	GPN1	-0.70035	3.3118	1.685
NIFK	NIFK	-0.65752	3.3117	1.685
LMAN2	LMAN2	0.89077	3.3103	1.685
PLXNC1	PLXNC1	0.6914	3.31	1.685
HBS1L	HBS1L	-0.91332	3.3055	1.6822
TMEM14A	TMEM14A	-0.76729	3.3052	1.6822
MTCH2	MTCH2	-0.52569	3.3023	1.6803
GRIPAP1	GRIPAP1	0.76045	3.3002	1.6793
TPSAB1	TPSAB1	1.6848	3.2994	1.6793
ZMAT2	ZMAT2	0.55381	3.2973	1.6781
PDCD10	PDCD10	-0.69886	3.2931	1.6753
IFT74	IFT74	-0.8891	3.2922	1.6753
LYZ	LYZ	1.5376	3.2908	1.6753
SAA4	SAA4	-2.6615	3.2906	1.6753
PLD3	PLD3	0.86519	3.2846	1.6729
LGR4	LGR4	-1.2213	3.2845	1.6729
MEOX2	MEOX2	0.96756	3.283	1.6729
DHX57	DHX57	-0.47079	3.283	1.6729
SULT2B1	SULT2B1	1.6285	3.2813	1.6729
GIT2	GIT2	0.34933	3.281	1.6729
WDFY4	WDFY4	0.564	3.2806	1.6729
RBBP8	RBBP8	-0.92421	3.2801	1.6729
EVL	EVL	1.2802	3.2791	1.6729
CTH	CTH	-1.2173	3.2786	1.6729
SUGT1	SUGT1	-0.60867	3.2771	1.6729
PSMG1	PSMG1	-0.77094	3.277	1.6729
ARHGAP27	ARHGAP27	0.95161	3.2719	1.6688
TMEM119	TMEM119	1.6894	3.2711	1.6688
CYP39A1	CYP39A1	-1.7449	3.269	1.6677
PTPN4	PTPN4	-0.64701	3.2624	1.662
FAM96A	FAM96A	-0.78817	3.2607	1.6617
LEMD1	LEMD1	-1.6067	3.2602	1.6617
BCL2L10	BCL2L10	-1.0291	3.2543	1.6572
SRSF9	SRSF9	0.72646	3.2531	1.6572
CCDC58	CCDC58	-1.0377	3.2521	1.6572
SGOL2	SGOL2	-0.99696	3.2512	1.6572
BCAM	BCAM	1.9092	3.2512	1.6572
AKAP7	AKAP7	-0.93099	3.2474	1.6555
STARD4	STARD4	-0.84695	3.2456	1.6555
FXN	FXN	-0.68083	3.2456	1.6555
GAS2L3	GAS2L3	-0.65183	3.2447	1.6555
ARSE	ARSE	-1.4935	3.244	1.6555
CANT1	CANT1	1.2722	3.2434	1.6555
CTDSPL2	CTDSPL2	-0.56068	3.2432	1.6555
CHODL	CHODL	-1.0941	3.2419	1.6555
PPDPF	PPDPF	0.94197	3.2397	1.6555
GAK	GAK	0.7291	3.2395	1.6555
RPS27A	RPS27A	-0.83655	3.2379	1.6555
NCK1	NCK1	-0.59333	3.2367	1.6555
TXNIP	TXNIP	0.83745	3.236	1.6555
SIPA1	SIPA1	0.8868	3.2344	1.6555
PIGBOS1	PIGBOS1	-1.3365	3.2341	1.6555
URGCP	URGCP	0.62413	3.2337	1.6555
FGD2	FGD2	0.77925	3.2329	1.6555
ZNF552	ZNF552	1.1693	3.2314	1.6555
EIF3E	EIF3E	-0.91814	3.2314	1.6555
JARID2	JARID2	0.6487	3.2313	1.6555
DNTTIP2	DNTTIP2	-0.57175	3.2309	1.6555
GATA2	GATA2	1.4499	3.2297	1.6552
LDB1	LDB1	0.74783	3.2287	1.655
LRRC15	LRRC15	1.8444	3.2267	1.6539
BAX	BAX	0.6387	3.2256	1.6536
CHPT1	CHPT1	-1.0052	3.222	1.6514
RHOT2	RHOT2	1.0564	3.2192	1.6514
APOBR	APOBR	0.95306	3.2192	1.6514
GJD3	GJD3	1.0026	3.2191	1.6514
PFDN4	PFDN4	-1.5297	3.2184	1.6514
NCLN	NCLN	0.68907	3.217	1.6514
GPR19	GPR19	-1.008	3.2167	1.6514
CHAC2	CHAC2	-0.82053	3.2166	1.6514
LRP3	LRP3	0.94966	3.2125	1.649
CD164	CD164	0.76379	3.2115	1.649
WDR55	WDR55	0.60919	3.2108	1.649
MXI1	MXI1	-0.80191	3.2086	1.649
TMEM204	TMEM204	1.0873	3.2079	1.649
ZBTB22	ZBTB22	0.54231	3.2079	1.649
CRYZ	CRYZ	-1.0755	3.2075	1.649
AMN	AMN	-1.4879	3.2073	1.649
DLG1	DLG1	-0.48236	3.2066	1.649
PACS2	PACS2	0.91214	3.2055	1.6487
LYRM4	LYRM4	-0.65453	3.2	1.6459
SLC25A28	SLC25A28	0.59573	3.1995	1.6459
NME7	NME7	-0.85117	3.1988	1.6459
BTBD1	BTBD1	-0.49672	3.1986	1.6459
C11orf54	C11orf54	-0.95913	3.1979	1.6459
RMND1	RMND1	-0.95195	3.1978	1.6459
METTL5	METTL5	-0.75085	3.1956	1.6451
CENPN	CENPN	-0.98172	3.1953	1.6451
ABCA7	ABCA7	1.0412	3.1917	1.6434
SERPINB5	SERPINB5	-1.9511	3.1916	1.6434
NRAS	NRAS	-0.77335	3.1904	1.6434
METTL8	METTL8	-0.72818	3.1902	1.6434
RPL22L1	RPL22L1	-1.0618	3.1895	1.6434
APLF	APLF	-0.80938	3.1854	1.6401
ORC3	ORC3	-0.76099	3.1819	1.6374
MTERF1	MTERF1	-0.71454	3.1767	1.6331
LENG8	LENG8	1.0046	3.1746	1.6318
ZNF644	ZNF644	-0.62593	3.173	1.6314
TBC1D9B	TBC1D9B	1.1003	3.1727	1.6314
HCAR1	HCAR1	1.5336	3.1705	1.6303
PIEZO1	PIEZO1	0.93517	3.1699	1.6303
TBC1D2	TBC1D2	0.75042	3.1658	1.6271
PTPRCAP	PTPRCAP	1.2809	3.1652	1.6271
SKP2	SKP2	-0.7129	3.1618	1.6258
MXRA8	MXRA8	1.3788	3.161	1.6258
PTBP2	PTBP2	-0.5487	3.1597	1.6258
WWC3	WWC3	0.9066	3.1596	1.6258
PVRL3	PVRL3	-0.78128	3.158	1.6258
GTF2B	GTF2B	-0.71628	3.1579	1.6258
PPP1R9B	PPP1R9B	1.2251	3.157	1.6258
ARMC1	ARMC1	-0.84394	3.1566	1.6258
DNAJC5	DNAJC5	0.75346	3.1557	1.6258
CHST12	CHST12	0.62124	3.1552	1.6258
ZEB2	ZEB2	0.63034	3.1552	1.6258
ZFHX3	ZFHX3	0.81119	3.1538	1.6256
MICALL2	MICALL2	1.1076	3.1535	1.6256
CENPQ	CENPQ	-1.0103	3.1503	1.6232
TRIM26	TRIM26	0.69876	3.1473	1.6222
VRK1	VRK1	-0.8632	3.147	1.6222
WDFY1	WDFY1	0.45427	3.147	1.6222
CLCN7	CLCN7	0.91979	3.1459	1.6219
MAFB	MAFB	1.1339	3.1436	1.6214
CHMP4C	CHMP4C	-0.99273	3.1425	1.6214
PSMD14	PSMD14	-0.60024	3.1408	1.6214
MFNG	MFNG	0.83569	3.1406	1.6214
NMD3	NMD3	-0.6391	3.1403	1.6214
C14orf159	C14orf159	0.79931	3.1398	1.6214
ARL5B	ARL5B	-0.91802	3.1387	1.6214
DDX20	DDX20	-0.52833	3.1386	1.6214
OS9	OS9	0.72324	3.1381	1.6214
LTBP2	LTBP2	1.3311	3.1377	1.6214
DPEP2	DPEP2	0.6554	3.137	1.6214
LRRC18	LRRC18	0.11793	3.1362	1.6214
UAP1L1	UAP1L1	0.84111	3.1339	1.6201
TNRC6C	TNRC6C	1.0443	3.1325	1.6201
ZBTB42	ZBTB42	1.1206	3.1323	1.6201
TRPV2	TRPV2	0.66003	3.1314	1.6201
MAP3K2	MAP3K2	-0.51721	3.1312	1.6201
MRPL42	MRPL42	-0.71778	3.1277	1.6179
RMI1	RMI1	-0.80584	3.1273	1.6179
CDC37	CDC37	1.0758	3.1268	1.6179
HIP1R	HIP1R	0.80928	3.1248	1.617
C1orf115	C1orf115	1.4629	3.1241	1.617
PLEKHA2	PLEKHA2	0.74098	3.1237	1.617
CNDP1	CNDP1	-1.2348	3.1212	1.616
RFK	RFK	-0.76988	3.1207	1.616
SNRNP70	SNRNP70	0.80488	3.1204	1.616
CKS1B	CKS1B	-0.9754	3.1161	1.6139
ZDHHC7	ZDHHC7	0.61908	3.1145	1.6139
TMC8	TMC8	1.0135	3.1134	1.6139
RHEB	RHEB	-0.80139	3.1134	1.6139
TBC1D16	TBC1D16	0.93575	3.1133	1.6139
FARSB	FARSB	-0.64649	3.1124	1.6139
GRINA	GRINA	0.91269	3.112	1.6139
RPL17	RPL17	-0.75468	3.1115	1.6139
CSGALNACT1	CSGALNACT1	1.0457	3.1112	1.6139
TF	TF	-2.8958	3.111	1.6139
RFC3	RFC3	-0.78008	3.1084	1.612
GTF2F2	GTF2F2	-0.72292	3.1067	1.6111
HRH2	HRH2	0.37468	3.1056	1.6107
POLM	POLM	0.68559	3.1046	1.6104
PCDHGC3	PCDHGC3	0.66348	3.1033	1.6103
TRPT1	TRPT1	0.65747	3.1031	1.6103
PGM2	PGM2	-0.54702	3.0996	1.6078
INTS1	INTS1	1.0035	3.0982	1.6078
METRNL	METRNL	1.2538	3.0976	1.6078
SEPT6	SEPT6	0.74675	3.097	1.6078
BRPF3	BRPF3	0.72483	3.097	1.6078
C9orf72	C9orf72	-1.0141	3.0958	1.6073
EPPK1	EPPK1	1.1034	3.0918	1.604
KCTD12	KCTD12	0.99188	3.0878	1.6007
TRIM39	TRIM39	0.42308	3.0859	1.5996
CD151	CD151	1.0563	3.0848	1.5991
LIG4	LIG4	-0.58606	3.0838	1.5988
CD33	CD33	0.543	3.0815	1.5972
CLDND1	CLDND1	-0.65251	3.0806	1.5971
RBBP4	RBBP4	-0.5473	3.0789	1.5969
ZNF587	ZNF587	0.9602	3.0785	1.5969
HSPB11	HSPB11	-0.9097	3.0783	1.5969
NUDCD1	NUDCD1	-0.9587	3.0771	1.5969
PRKCD	PRKCD	1.076	3.077	1.5969
NDUFB3	NDUFB3	-1.1065	3.0727	1.5933
COQ3	COQ3	-1.014	3.068	1.5894
ZDHHC3	ZDHHC3	0.56486	3.0654	1.5874
RELN	RELN	-0.86322	3.0631	1.5866
ADGRG6	ADGRG6	-1.3174	3.0629	1.5866
PSAP	PSAP	0.79981	3.0621	1.5866
TMEM63C	TMEM63C	1.5573	3.0618	1.5866
IGSF3	IGSF3	1.0699	3.0565	1.582
IKZF1	IKZF1	0.81098	3.055	1.5817
CPSF3	CPSF3	-0.5879	3.0548	1.5817
STRN4	STRN4	0.75208	3.0535	1.581
ORC4	ORC4	-0.76365	3.0527	1.5809
STRAP	STRAP	-0.65977	3.0513	1.5802
FA2H	FA2H	1.2724	3.0503	1.5799
NIF3L1	NIF3L1	-0.50129	3.0478	1.5792
FAM200B	FAM200B	-0.79896	3.0474	1.5792
FBXL8	FBXL8	0.89249	3.047	1.5792
DALRD3	DALRD3	0.7318	3.047	1.5792
SYNGR2	SYNGR2	1.2936	3.046	1.579
SMARCC2	SMARCC2	0.5877	3.0422	1.5762
CCDC28A	CCDC28A	-0.82414	3.0417	1.5762
PTGDR	PTGDR	0.34657	3.0412	1.5762
MED16	MED16	0.91891	3.038	1.5737
APOLD1	APOLD1	-0.65377	3.0369	1.5735
CDK8	CDK8	-0.73981	3.0365	1.5735
IL4R	IL4R	0.98793	3.0348	1.5724
CASC5	CASC5	-0.73242	3.0337	1.572
MED30	MED30	-1.109	3.0322	1.5718
RMND5B	RMND5B	0.83653	3.0316	1.5718
CCNB2	CCNB2	-1.0169	3.0315	1.5718
RAB5C	RAB5C	0.69829	3.0286	1.5696
GBE1	GBE1	-0.76137	3.0266	1.5686
EXOC7	EXOC7	0.75811	3.0263	1.5686
C2orf44	C2orf44	-0.50376	3.0236	1.5665
TMEM30B	TMEM30B	1.2195	3.0224	1.566
HMMR	HMMR	-1.0834	3.0209	1.5653
ADAMTS2	ADAMTS2	1.1589	3.0199	1.5653
GTF2A2	GTF2A2	-0.78719	3.0189	1.5653
MADD	MADD	0.63184	3.0183	1.5653
CRIP2	CRIP2	1.3265	3.0181	1.5653
RFTN1	RFTN1	0.80886	3.0177	1.5653
PRPSAP2	PRPSAP2	-0.83897	3.0171	1.5653
TGS1	TGS1	-0.73146	3.0148	1.5636
TBCEL	TBCEL	-0.56864	3.0129	1.563
CCM2	CCM2	0.71774	3.0129	1.563
DTX2	DTX2	0.80538	3.0121	1.563
AP1B1	AP1B1	0.74345	3.0109	1.563
PIGQ	PIGQ	1.1081	3.0108	1.563
NFAM1	NFAM1	0.66712	3.0094	1.563
IL10RA	IL10RA	0.94595	3.0085	1.563
BCL2L1	BCL2L1	0.73181	3.0074	1.563
EFCAB7	EFCAB7	-0.78551	3.0074	1.563
RIF1	RIF1	-0.57336	3.0073	1.563
CDH11	CDH11	1.1779	3.0063	1.563
PRICKLE2	PRICKLE2	0.8724	3.0063	1.563
HKR1	HKR1	0.61819	3.0046	1.563
SKA1	SKA1	-1.0292	3.0042	1.563
NIN	NIN	0.47659	3.0039	1.563
XRCC3	XRCC3	0.80068	3.0027	1.563
DIDO1	DIDO1	0.61133	3.0026	1.563
DNAJB14	DNAJB14	0.38055	3.0026	1.563
SCAMP4	SCAMP4	0.7625	3.0017	1.5629
BSCL2	BSCL2	0.66097	3.0012	1.5629
ATP5O	ATP5O	-0.5311	3.0001	1.5629
ERGIC3	ERGIC3	0.49034	2.9999	1.5629
BORA	BORA	-0.70454	2.9987	1.5627
CAPN10	CAPN10	0.66516	2.9983	1.5627
UTP11L	UTP11L	-0.65391	2.9979	1.5627
ACAT1	ACAT1	-0.97495	2.9948	1.5603
SEC23A	SEC23A	-0.51641	2.9937	1.5598
NUDT15	NUDT15	-0.65664	2.9879	1.5552
UGP2	UGP2	-0.81633	2.9878	1.5552
SORBS3	SORBS3	0.91281	2.9873	1.5552
PSAT1	PSAT1	-1.9174	2.9853	1.5539
MUM1	MUM1	0.64422	2.984	1.5538
TM9SF4	TM9SF4	0.59805	2.984	1.5538
KCNQ1	KCNQ1	0.8479	2.9808	1.5512
CYP7B1	CYP7B1	-1.1984	2.9797	1.5508
SSB	SSB	-0.84154	2.9791	1.5508
AMDHD2	AMDHD2	0.81311	2.9769	1.5492
LACTB2	LACTB2	-1.1032	2.9759	1.5488
MKNK2	MKNK2	1.0834	2.9698	1.5434
ACTR3C	ACTR3C	-0.51218	2.9691	1.5433
SLC25A29	SLC25A29	1.1178	2.9674	1.5424
SPN	SPN	0.63942	2.967	1.5424
HARS	HARS	0.39333	2.9657	1.542
SLC33A1	SLC33A1	-0.50376	2.9654	1.542
SGK3	SGK3	-1.3234	2.9618	1.539
FLYWCH1	FLYWCH1	0.68811	2.9605	1.5383
PCDHA13	PCDHA13	0.19876	2.9584	1.5368
CCDC154	CCDC154	1.2739	2.9571	1.5365
RILPL1	RILPL1	0.70167	2.9569	1.5365
IPO5	IPO5	-0.61011	2.9531	1.534
ICA1	ICA1	0.87943	2.9514	1.534
STK3	STK3	-0.8013	2.9512	1.534
CHMP4B	CHMP4B	0.74758	2.9511	1.534
SLC35G2	SLC35G2	-0.59693	2.9511	1.534
HRSP12	HRSP12	-1.3135	2.9506	1.534
SNPH	SNPH	1.1169	2.9501	1.534
C3orf80	C3orf80	0.63452	2.9479	1.534
FADS6	FADS6	-0.58348	2.9478	1.534
PSMG2	PSMG2	-0.53471	2.9476	1.534
NUF2	NUF2	-1.3516	2.9472	1.534
CA12	CA12	1.9946	2.9471	1.534
DPYS	DPYS	-2.0565	2.9451	1.5328
CMKLR1	CMKLR1	0.81398	2.9446	1.5328
THNSL1	THNSL1	-1.1775	2.9441	1.5328
HPRT1	HPRT1	-0.82075	2.9434	1.5327
DIAPH3	DIAPH3	-0.84477	2.9405	1.5303
ERBB3	ERBB3	0.85057	2.9399	1.5303
EVI5L	EVI5L	0.75248	2.9376	1.5288
RBM47	RBM47	1.0594	2.9364	1.5288
GPR180	GPR180	-0.67084	2.9361	1.5288
ZNF296	ZNF296	1.0705	2.9341	1.5288
PCOLCE	PCOLCE	1.2306	2.9339	1.5288
IBTK	IBTK	-0.5869	2.9337	1.5288
MYO1G	MYO1G	0.79229	2.9336	1.5288
GSTA2	GSTA2	-1.849	2.9334	1.5288
LAMC2	LAMC2	-1.513	2.9325	1.5288
TMEM205	TMEM205	0.98134	2.9325	1.5288
SPRYD3	SPRYD3	0.56488	2.9312	1.5281
ZNF512B	ZNF512B	0.75017	2.93	1.5276
SUMF2	SUMF2	0.7232	2.9288	1.5276
TTC4	TTC4	-0.48646	2.9285	1.5276
PTOV1	PTOV1	0.71353	2.928	1.5276
WBP4	WBP4	-0.55597	2.9278	1.5276
BAZ2A	BAZ2A	0.57199	2.9272	1.5276
NUP54	NUP54	-0.51774	2.9256	1.5265
LAIR1	LAIR1	0.85568	2.9249	1.5264
C6orf47	C6orf47	0.56907	2.9216	1.5237
SLC39A11	SLC39A11	0.6962	2.9207	1.5233
SPC25	SPC25	-1.1138	2.9198	1.5231
EXOSC8	EXOSC8	-0.82444	2.9192	1.523
PPIL3	PPIL3	-0.66677	2.9148	1.5197
UTP20	UTP20	-0.51652	2.9148	1.5197
USP20	USP20	0.67833	2.9124	1.5179
AGAP6	AGAP6	0.80166	2.9117	1.5178
CPSF3L	CPSF3L	0.63492	2.9096	1.5168
IL18BP	IL18BP	0.74788	2.9095	1.5168
CECR1	CECR1	1.0353	2.9086	1.5164
C19orf52	C19orf52	0.53778	2.9057	1.5141
GDA	GDA	-1.1255	2.9048	1.5138
RAB31	RAB31	0.77621	2.9042	1.5138
ARRDC1	ARRDC1	1.0776	2.9015	1.5116
TSTA3	TSTA3	0.66232	2.8987	1.5103
SGOL1	SGOL1	-0.8587	2.8986	1.5103
CLN3	CLN3	0.98412	2.898	1.5103
MMP10	MMP10	-1.0874	2.8979	1.5103
SLC35D1	SLC35D1	-0.80656	2.896	1.5089
MTFR1	MTFR1	-0.91639	2.8947	1.5081
SOCS2	SOCS2	1.0348	2.8932	1.5078
RMDN3	RMDN3	0.69754	2.8932	1.5078
SEPT8	SEPT8	0.84477	2.89	1.5056
C12orf4	C12orf4	-0.65452	2.8899	1.5056
CCDC64B	CCDC64B	1.1221	2.8888	1.5053
MLF1	MLF1	-1.1123	2.8885	1.5053
MIB2	MIB2	0.94836	2.8876	1.5052
PCMTD1	PCMTD1	-0.77961	2.8873	1.5052
MID1IP1	MID1IP1	0.89022	2.8864	1.505
SPI1	SPI1	0.91999	2.8857	1.505
ZNF135	ZNF135	1.0189	2.8846	1.505
PPP1R16B	PPP1R16B	0.80395	2.8842	1.505
ATP8B1	ATP8B1	0.76262	2.8841	1.505
NLRP1	NLRP1	0.79309	2.8836	1.505
AES	AES	0.8909	2.8832	1.505
SENP2	SENP2	-0.46044	2.8823	1.5046
VPS28	VPS28	0.62108	2.8815	1.5044
PAIP1	PAIP1	-0.57384	2.8798	1.5032
CCDC91	CCDC91	-0.68448	2.8767	1.5011
C17orf62	C17orf62	0.7765	2.8764	1.5011
TAOK2	TAOK2	0.7949	2.876	1.5011
DCAF13	DCAF13	-0.91561	2.8746	1.5002
HPS5	HPS5	-0.5702	2.8738	1.5
TRIM35	TRIM35	0.66754	2.8731	1.4998
C5orf46	C5orf46	-1.4365	2.8724	1.4997
OIP5	OIP5	-0.81603	2.8715	1.4994
NPW	NPW	-2.0286	2.8685	1.4972
CDC123	CDC123	-0.71026	2.8683	1.4972
ITGAX	ITGAX	0.73293	2.8623	1.4932
ARHGEF3	ARHGEF3	0.56712	2.8622	1.4932
LZTFL1	LZTFL1	-0.69161	2.862	1.4932
POU2F2	POU2F2	0.61796	2.8618	1.4932
NRBF2	NRBF2	-0.63656	2.8616	1.4932
TBC1D23	TBC1D23	-0.55902	2.8607	1.4929
BSG	BSG	0.89201	2.8599	1.4925
PLCB2	PLCB2	0.84281	2.8568	1.4902
BCAS1	BCAS1	1.9006	2.8562	1.4902
CCDC138	CCDC138	-0.94292	2.8555	1.4902
PLS3	PLS3	-1.0515	2.8554	1.4902
ZNF277	ZNF277	-0.75637	2.8543	1.4897
ATP1A1	ATP1A1	0.69086	2.8527	1.4895
C21orf91	C21orf91	-0.95588	2.8523	1.4895
FGF21	FGF21	-0.89892	2.8522	1.4895
EHD4	EHD4	0.73536	2.852	1.4895
BET1	BET1	-0.73139	2.8513	1.4894
GAL3ST1	GAL3ST1	-0.41869	2.8495	1.4885
ZNF684	ZNF684	-0.63478	2.8494	1.4885
KHDC1	KHDC1	-0.82871	2.8482	1.4885
ULBP1	ULBP1	-0.82829	2.848	1.4885
JAK3	JAK3	0.84881	2.8478	1.4885
NUMB	NUMB	0.52781	2.8458	1.487
KIAA0895L	KIAA0895L	0.78604	2.844	1.4858
CASZ1	CASZ1	1.0194	2.8435	1.4858
PIBF1	PIBF1	-0.64176	2.8426	1.4856
MASTL	MASTL	-0.79157	2.8423	1.4856
KIAA1586	KIAA1586	-0.87565	2.8388	1.4832
IL21R	IL21R	0.73127	2.838	1.4832
LTC4S	LTC4S	1.0261	2.8379	1.4832
CORO7	CORO7	0.7534	2.8378	1.4832
DEGS2	DEGS2	1.8724	2.836	1.4819
C1orf186	C1orf186	-1.2392	2.8354	1.4818
PBXIP1	PBXIP1	0.67082	2.8342	1.4816
SYNE3	SYNE3	0.59413	2.8341	1.4816
CCDC183	CCDC183	0.72443	2.8281	1.4767
ACE	ACE	1.0618	2.828	1.4767
NPNT	NPNT	1.6142	2.8277	1.4767
DNAAF5	DNAAF5	0.82832	2.8239	1.4735
SLC9A2	SLC9A2	1.3756	2.8224	1.4725
ZNF316	ZNF316	1.0129	2.8216	1.4722
C1orf53	C1orf53	-1.2114	2.82	1.471
DPH5	DPH5	-0.70646	2.8178	1.4694
TRERF1	TRERF1	1.072	2.8165	1.4686
ZNF76	ZNF76	0.61885	2.8158	1.4684
RAB40C	RAB40C	0.76403	2.8151	1.4682
PLS1	PLS1	-1.0599	2.8124	1.4665
MFSD10	MFSD10	0.87185	2.812	1.4665
FAM98B	FAM98B	-0.62002	2.8119	1.4665
UNG	UNG	-0.59061	2.8111	1.4663
ELMSAN1	ELMSAN1	0.89037	2.8098	1.4655
TOPORS	TOPORS	-0.4394	2.8089	1.4651
KIAA1524	KIAA1524	-1.036	2.8068	1.4639
GET4	GET4	0.83701	2.8062	1.4639
ITPK1	ITPK1	0.8908	2.8061	1.4639
ARAP1	ARAP1	0.79703	2.8053	1.4635
ATP2B2	ATP2B2	-0.90563	2.8024	1.4614
PGAM2	PGAM2	0.89781	2.8022	1.4614
AMN1	AMN1	-0.85509	2.8009	1.4606
NUP37	NUP37	-0.78993	2.7991	1.4595
NDUFAF7	NDUFAF7	-0.60517	2.7984	1.4595
STK33	STK33	-0.94123	2.7981	1.4595
GCSH	GCSH	-0.90529	2.7971	1.4595
HEXDC	HEXDC	0.81406	2.7968	1.4595
GRM4	GRM4	0.94194	2.7967	1.4595
VAV1	VAV1	0.76267	2.7956	1.4589
IDUA	IDUA	1.2312	2.7939	1.4581
ECHDC1	ECHDC1	-1.177	2.7934	1.4581
CTNND1	CTNND1	0.53674	2.7933	1.4581
CYTH2	CYTH2	0.70146	2.7914	1.4571
KDM4D	KDM4D	-0.40144	2.7913	1.4571
NUDCD3	NUDCD3	0.74707	2.7904	1.4567
ZNF827	ZNF827	0.83619	2.79	1.4567
TMED4	TMED4	0.73693	2.7889	1.4566
CBFA2T3	CBFA2T3	1.2039	2.7882	1.4566
BRF1	BRF1	0.53828	2.7881	1.4566
NUMA1	NUMA1	1.152	2.7878	1.4566
BUD13	BUD13	-0.49482	2.7873	1.4565
LRIG1	LRIG1	0.88965	2.7865	1.4565
ALDOC	ALDOC	-1.1151	2.7863	1.4565
SLC38A3	SLC38A3	-1.7622	2.7845	1.4552
C8orf59	C8orf59	-1.2594	2.784	1.4552
SCG5	SCG5	-0.82683	2.783	1.455
GPR108	GPR108	0.57738	2.7828	1.455
WDR12	WDR12	-0.56497	2.7814	1.4545
ZFPM1	ZFPM1	0.75455	2.7808	1.4545
PROB1	PROB1	1.0554	2.7804	1.4545
AKIRIN2	AKIRIN2	-0.51873	2.7804	1.4545
RIOK1	RIOK1	-0.66229	2.7796	1.4542
SLC9A3R1	SLC9A3R1	1.1446	2.7779	1.4535
DDRGK1	DDRGK1	0.78108	2.7779	1.4535
DMRT1	DMRT1	-0.30957	2.7764	1.4525
CNPPD1	CNPPD1	0.60934	2.774	1.4521
HPS3	HPS3	-0.47317	2.774	1.4521
UCHL1	UCHL1	-1.6747	2.7737	1.4521
RHOBTB2	RHOBTB2	0.78731	2.7736	1.4521
NUP155	NUP155	-0.6107	2.7736	1.4521
PLA2G4B	PLA2G4B	0.79225	2.7711	1.4506
WDR24	WDR24	0.8232	2.7699	1.4506
DPP7	DPP7	1.1474	2.7695	1.4506
COPS3	COPS3	-0.70066	2.7694	1.4506
CD5	CD5	0.66641	2.7694	1.4506
TNFRSF1B	TNFRSF1B	0.86716	2.7693	1.4506
GFM1	GFM1	-0.42573	2.7657	1.4478
KAZALD1	KAZALD1	1.1296	2.7649	1.4478
RAB11FIP3	RAB11FIP3	0.92616	2.7649	1.4478
TBCE	TBCE	-0.65642	2.7645	1.4478
SERBP1	SERBP1	-0.85366	2.7634	1.4477
GMPPB	GMPPB	0.67685	2.763	1.4477
XPOT	XPOT	-0.6124	2.763	1.4477
RALB	RALB	0.48649	2.7614	1.4467
ZFAND1	ZFAND1	-0.98202	2.761	1.4467
CBR3	CBR3	1.0379	2.7592	1.4454
BTBD19	BTBD19	0.66928	2.7583	1.4449
CYP4B1	CYP4B1	1.4459	2.7577	1.4448
ZNF710	ZNF710	0.84917	2.7565	1.4441
ARG1	ARG1	-1.7397	2.7556	1.4436
KIAA0513	KIAA0513	0.80915	2.7541	1.4435
PLXND1	PLXND1	1.0483	2.754	1.4435
CD63	CD63	0.61766	2.7534	1.4435
SLC12A4	SLC12A4	0.78135	2.7531	1.4435
PHYKPL	PHYKPL	0.72693	2.7527	1.4435
WDR75	WDR75	-0.60029	2.7526	1.4435
GINS1	GINS1	-0.82888	2.7515	1.4431
PTGER4	PTGER4	0.69116	2.7509	1.4431
PARVG	PARVG	0.68762	2.7509	1.4431
NME3	NME3	1.3352	2.7499	1.4429
TTYH3	TTYH3	1.0941	2.7497	1.4429
TADA1	TADA1	-0.6412	2.7492	1.4429
ADCY5	ADCY5	1.5047	2.7486	1.4428
PWWP2B	PWWP2B	0.8943	2.7482	1.4428
CRAT	CRAT	1.4196	2.7476	1.4427
CXCR3	CXCR3	0.94515	2.747	1.4426
TREML1	TREML1	0.4234	2.7462	1.4423
MSLN	MSLN	-2.224	2.7458	1.4423
C11orf57	C11orf57	-0.71598	2.7444	1.4417
GATSL3	GATSL3	0.76174	2.7443	1.4417
ABCC11	ABCC11	2.1205	2.7426	1.4413
INPP5D	INPP5D	0.75727	2.7425	1.4413
THBD	THBD	0.79691	2.7425	1.4413
SMOC1	SMOC1	-1.4546	2.7402	1.4398
P2RY8	P2RY8	0.73999	2.7397	1.4398
PVRL2	PVRL2	1.2098	2.7396	1.4398
EGFL7	EGFL7	1.0572	2.7384	1.439
SCUBE2	SCUBE2	2.2171	2.7377	1.4388
PDK1	PDK1	-0.83882	2.7366	1.4381
RBCK1	RBCK1	0.90748	2.7361	1.4381
INPPL1	INPPL1	0.85836	2.7351	1.4377
IL1RAP	IL1RAP	-0.75447	2.7348	1.4377
DIP2A	DIP2A	0.62182	2.7332	1.4374
PPP1R37	PPP1R37	0.9858	2.7325	1.4374
KLHL18	KLHL18	0.53875	2.7323	1.4374
EPN3	EPN3	1.357	2.7319	1.4374
PEX3	PEX3	-0.66341	2.7318	1.4374
ABCA3	ABCA3	1.2047	2.7317	1.4374
DPH3	DPH3	-0.67395	2.7304	1.4365
TOM1L2	TOM1L2	0.62231	2.7291	1.4362
ARL14EP	ARL14EP	-0.54136	2.729	1.4362
ZNF211	ZNF211	0.60261	2.7287	1.4362
HLA-E	HLA-E	0.78672	2.7274	1.4353
NOL4	NOL4	-0.71029	2.7266	1.435
ABHD12	ABHD12	0.47976	2.7252	1.4342
LDLRAD2	LDLRAD2	0.41486	2.7243	1.4342
GALNT6	GALNT6	1.5116	2.7242	1.4342
APITD1	APITD1	-0.74596	2.724	1.4342
CRY1	CRY1	-0.53005	2.7235	1.4341
SDHB	SDHB	-0.55557	2.7228	1.4338
HRK	HRK	-0.53477	2.722	1.4335
ACTB	ACTB	0.86233	2.7212	1.4333
SNTB2	SNTB2	0.51945	2.7209	1.4333
GLRX3	GLRX3	-0.62752	2.7168	1.4302
TBCCD1	TBCCD1	-0.47087	2.7164	1.4302
INPP4A	INPP4A	0.50164	2.7164	1.4302
LRRC56	LRRC56	0.9305	2.7154	1.4302
KCNAB2	KCNAB2	0.6369	2.7153	1.4302
SLC22A18AS	SLC22A18AS	-0.75317	2.7149	1.4302
FBXO48	FBXO48	-0.67162	2.7147	1.4302
ICE2	ICE2	-0.57323	2.7135	1.4302
PALD1	PALD1	0.73376	2.7128	1.4302
TSR1	TSR1	-0.48337	2.7122	1.4302
AGMO	AGMO	-1.2831	2.7117	1.4302
COL4A3BP	COL4A3BP	0.60689	2.7115	1.4302
ARRB1	ARRB1	0.94493	2.711	1.4302
C4orf27	C4orf27	-0.7832	2.7108	1.4302
SERPINA6	SERPINA6	-2.3446	2.7106	1.4302
ZNF341	ZNF341	0.51218	2.7104	1.4302
SYVN1	SYVN1	0.70801	2.7102	1.4302
HLA-DQB1	HLA-DQB1	1.1603	2.7095	1.4301
NDFIP2	NDFIP2	-0.71232	2.7093	1.4301
TTLL3	TTLL3	0.82269	2.7076	1.4288
EHBP1L1	EHBP1L1	0.88512	2.7058	1.4274
ANKRD46	ANKRD46	-0.75093	2.7045	1.427
OCIAD2	OCIAD2	-0.65104	2.7045	1.427
ALDH3A1	ALDH3A1	-0.80546	2.7029	1.4259
FICD	FICD	0.64063	2.7014	1.4251
GNA12	GNA12	0.73581	2.701	1.4251
ANGPTL3	ANGPTL3	-1.1395	2.7008	1.4251
NPEPL1	NPEPL1	0.6903	2.6987	1.4234
NCOA7	NCOA7	-0.77145	2.6973	1.4227
ARF3	ARF3	0.78224	2.6971	1.4227
TBC1D9	TBC1D9	1.4734	2.6963	1.4226
N4BP2	N4BP2	-0.45632	2.6956	1.4226
ITGA11	ITGA11	0.95632	2.6951	1.4226
LINGO3	LINGO3	0.44655	2.6948	1.4226
DUS1L	DUS1L	0.81422	2.6947	1.4226
BCO2	BCO2	-0.83925	2.6941	1.4226
ARHGEF15	ARHGEF15	0.73934	2.694	1.4226
TYW5	TYW5	-0.66187	2.6928	1.4222
REPS1	REPS1	-0.66352	2.6927	1.4222
SLC38A10	SLC38A10	0.95253	2.6916	1.4215
GTF3C3	GTF3C3	-0.45309	2.6909	1.4214
PRICKLE4	PRICKLE4	0.78723	2.6906	1.4214
AMDHD1	AMDHD1	-1.4268	2.6897	1.4209
DOCK6	DOCK6	0.7261	2.6892	1.4208
CCNL2	CCNL2	0.83474	2.6883	1.4207
PRMT3	PRMT3	-0.62241	2.6882	1.4207
UCHL3	UCHL3	-0.67927	2.6868	1.4197
LENG1	LENG1	0.55399	2.6817	1.415
MTMR2	MTMR2	-0.78204	2.6811	1.415
KLK6	KLK6	-1.8692	2.6801	1.415
C5orf34	C5orf34	-0.85138	2.6799	1.415
ATP13A2	ATP13A2	0.85977	2.6788	1.415
CORO1B	CORO1B	0.98786	2.6787	1.415
GNB1	GNB1	0.67437	2.6786	1.415
ITGB3BP	ITGB3BP	-0.95689	2.6783	1.415
PSMA4	PSMA4	-0.64504	2.6783	1.415
CHST1	CHST1	1.2532	2.6772	1.4143
UCHL5	UCHL5	-0.5858	2.6765	1.4143
ARHGAP9	ARHGAP9	0.81974	2.6763	1.4143
SIPA1L3	SIPA1L3	0.923	2.6748	1.4143
RWDD2B	RWDD2B	-0.71173	2.6746	1.4143
BAMBI	BAMBI	1.4671	2.6746	1.4143
CCNA1	CCNA1	-1.1583	2.6744	1.4143
CNPY4	CNPY4	0.58502	2.6742	1.4143
DYDC2	DYDC2	-0.58314	2.6726	1.4131
ASNSD1	ASNSD1	-0.57162	2.6719	1.4129
CNN2	CNN2	1.104	2.6712	1.4125
DMGDH	DMGDH	-1.3117	2.6699	1.4121
IL1R2	IL1R2	-0.84063	2.6696	1.4121
CFD	CFD	1.5103	2.6693	1.4121
DNM2	DNM2	0.66477	2.6691	1.4121
TNFRSF4	TNFRSF4	0.77239	2.6668	1.4113
SLC27A1	SLC27A1	0.78502	2.6668	1.4113
KRIT1	KRIT1	-0.51969	2.6667	1.4113
LRRC14	LRRC14	0.58602	2.6666	1.4113
CEBPZ	CEBPZ	-0.48346	2.6662	1.4113
RCL1	RCL1	-0.623	2.6651	1.4107
FMNL3	FMNL3	0.63246	2.6641	1.4103
CST7	CST7	1.0668	2.6639	1.4103
B4GALT4	B4GALT4	-0.44654	2.6625	1.4093
ING3	ING3	-0.64762	2.6616	1.4088
DCAF5	DCAF5	0.55279	2.6612	1.4087
WDR37	WDR37	0.45108	2.6596	1.4078
KIF20B	KIF20B	-0.7557	2.6593	1.4078
TOMM70A	TOMM70A	-0.49615	2.659	1.4078
ACVRL1	ACVRL1	0.68295	2.658	1.4077
ARHGAP33	ARHGAP33	0.89114	2.6578	1.4077
FAM129A	FAM129A	1.0302	2.6577	1.4077
PLEKHA6	PLEKHA6	1.1718	2.6566	1.4071
PGRMC2	PGRMC2	0.59004	2.6559	1.4067
MPP6	MPP6	-0.75915	2.6547	1.4062
C15orf41	C15orf41	-0.65672	2.6545	1.4062
MTRF1L	MTRF1L	-0.97222	2.6539	1.406
GRAMD1C	GRAMD1C	-0.93103	2.6524	1.4048
C5	C5	-1.6026	2.6513	1.4044
UVSSA	UVSSA	0.7369	2.6511	1.4044
EMC2	EMC2	-0.83365	2.6501	1.404
OLFML3	OLFML3	1.2439	2.6499	1.404
RASGRP4	RASGRP4	0.40704	2.6493	1.4038
ATP2C2	ATP2C2	1.2776	2.6482	1.4031
ADAP2	ADAP2	0.59503	2.6469	1.4026
CTSH	CTSH	0.71518	2.6465	1.4026
DBT	DBT	-0.63244	2.6464	1.4026
ZNF541	ZNF541	0.75802	2.645	1.4016
CDKN3	CDKN3	-1.0363	2.6435	1.4005
DOCK2	DOCK2	0.64105	2.643	1.4005
CDC37L1	CDC37L1	-0.64954	2.6428	1.4005
TATDN3	TATDN3	-0.64618	2.6399	1.3981
PRKCI	PRKCI	-0.56934	2.6396	1.3981
C18orf54	C18orf54	-0.69959	2.6376	1.3971
GABRP	GABRP	-2.5363	2.6369	1.3971
CHTF18	CHTF18	0.81621	2.6368	1.3971
LIMK1	LIMK1	0.82076	2.6364	1.3971
CYGB	CYGB	0.90368	2.6363	1.3971
SCO1	SCO1	-0.52684	2.6361	1.3971
KRAS	KRAS	-0.68762	2.6354	1.3968
SASS6	SASS6	-0.67317	2.6343	1.3966
KCNK6	KCNK6	1.1517	2.6342	1.3966
TLE3	TLE3	0.90862	2.6339	1.3966
RMND5A	RMND5A	-0.54604	2.6333	1.3966
FDX1	FDX1	-0.66877	2.6332	1.3966
STAT2	STAT2	0.59802	2.6328	1.3966
STAB2	STAB2	-0.60012	2.6316	1.3966
ZNF497	ZNF497	0.75859	2.6316	1.3966
KCNJ11	KCNJ11	1.2577	2.6315	1.3966
PREX1	PREX1	1.0541	2.6313	1.3966
PDHX	PDHX	-0.46986	2.6294	1.3961
PCDHA6	PCDHA6	0.43571	2.6291	1.3961
ARL9	ARL9	-0.97307	2.629	1.3961
TMEM74B	TMEM74B	0.63463	2.6287	1.3961
ZNF548	ZNF548	0.58344	2.6286	1.3961
GPR75-ASB3	GPR75-ASB3	-0.45894	2.6283	1.3961
ARID3C	ARID3C	-0.74515	2.628	1.3961
SIGLEC15	SIGLEC15	0.90475	2.6276	1.3961
ADRA2C	ADRA2C	1.0487	2.6257	1.395
PIK3R4	PIK3R4	-0.3572	2.6256	1.395
LEMD2	LEMD2	0.50101	2.6252	1.395
EGLN2	EGLN2	0.64389	2.6249	1.395
BLVRB	BLVRB	1.4136	2.624	1.395
SHARPIN	SHARPIN	0.65637	2.6238	1.395
ZNF658	ZNF658	-0.55241	2.6238	1.395
N6AMT2	N6AMT2	-0.7338	2.618	1.3904
RPAP2	RPAP2	-0.61023	2.6177	1.3904
ADK	ADK	-0.59115	2.6175	1.3904
SLC35A5	SLC35A5	-0.57728	2.6174	1.3904
WAS	WAS	0.72616	2.6172	1.3904
NDST1	NDST1	0.92031	2.6162	1.3902
WDR36	WDR36	-0.47395	2.6162	1.3902
ASPM	ASPM	-0.91668	2.6153	1.3899
ARID3A	ARID3A	0.67233	2.6149	1.3899
HMGB1	HMGB1	-0.84995	2.6148	1.3899
CACNA1C	CACNA1C	0.45654	2.6133	1.3889
FAM198B	FAM198B	1.2253	2.6128	1.3889
ZNF17	ZNF17	0.45281	2.6126	1.3889
TFAP2A	TFAP2A	1.3102	2.6106	1.3874
ELOVL4	ELOVL4	-1.1177	2.6103	1.3874
PSKH1	PSKH1	0.72862	2.6074	1.3848
NKIRAS1	NKIRAS1	-0.71554	2.6064	1.3843
JOSD2	JOSD2	0.82364	2.6061	1.3843
OIT3	OIT3	-1.064	2.6053	1.3839
XPO4	XPO4	-0.53635	2.6046	1.3839
EMG1	EMG1	-0.67262	2.6042	1.3839
BUB1B	BUB1B	-0.81449	2.6042	1.3839
SLC16A8	SLC16A8	0.87167	2.6028	1.3829
ADCY4	ADCY4	0.7608	2.6022	1.3829
ARHGEF18	ARHGEF18	0.4747	2.602	1.3829
SASH3	SASH3	0.85975	2.6013	1.3826
BCHE	BCHE	-1.297	2.6008	1.3825
IFRD1	IFRD1	-0.72254	2.5999	1.3819
ZG16B	ZG16B	1.9782	2.5995	1.3819
PCNP	PCNP	-0.57106	2.5981	1.3814
MICAL1	MICAL1	0.83252	2.598	1.3814
ATP5J	ATP5J	-0.81434	2.5979	1.3814
MTX2	MTX2	-0.55074	2.5972	1.3812
EHBP1	EHBP1	-0.5825	2.5969	1.3812
JAG2	JAG2	1.0046	2.5958	1.3806
ZC3H12D	ZC3H12D	0.37458	2.5956	1.3806
LAPTM5	LAPTM5	0.85761	2.5934	1.3789
LRPPRC	LRPPRC	-0.47796	2.5931	1.3789
PM20D2	PM20D2	-1.3063	2.5908	1.3772
NPTN	NPTN	0.64714	2.5906	1.3772
RAPGEF1	RAPGEF1	0.60591	2.5896	1.3766
MTTP	MTTP	-1.493	2.5877	1.3754
SLC20A2	SLC20A2	0.73918	2.5876	1.3754
ZRANB3	ZRANB3	-0.49819	2.5873	1.3754
MPP3	MPP3	0.87269	2.5855	1.3745
ALG1L2	ALG1L2	-0.82964	2.5853	1.3745
AKNA	AKNA	0.69881	2.5853	1.3745
GRIN1	GRIN1	1.0776	2.5834	1.373
TGFB3	TGFB3	0.99332	2.5826	1.3726
GNAI2	GNAI2	0.7788	2.5819	1.3726
MMADHC	MMADHC	-0.53281	2.5815	1.3726
HSPB1	HSPB1	1.038	2.5814	1.3726
SUPT3H	SUPT3H	-0.62953	2.5811	1.3726
LDHC	LDHC	-0.70429	2.5799	1.3717
SMIM8	SMIM8	-0.73257	2.5792	1.3713
MAN1C1	MAN1C1	0.84538	2.5784	1.3712
NBL1	NBL1	1.2437	2.5783	1.3712
BRCA2	BRCA2	-0.69384	2.5778	1.3711
TNKS1BP1	TNKS1BP1	0.86424	2.5766	1.3702
MCM10	MCM10	-1.0019	2.5734	1.3674
HTATIP2	HTATIP2	-0.76654	2.572	1.3665
TANGO2	TANGO2	0.72384	2.5709	1.3665
ATP5C1	ATP5C1	-0.6552	2.5707	1.3665
SDC2	SDC2	-1.1612	2.5707	1.3665
ETAA1	ETAA1	-0.5167	2.5705	1.3665
FOXP1	FOXP1	0.65667	2.5703	1.3665
VRK2	VRK2	-0.48691	2.5686	1.3653
PRPF31	PRPF31	0.57925	2.5678	1.3647
OTC	OTC	-1.6817	2.5666	1.364
OBP2B	OBP2B	-2.0518	2.566	1.3637
FBF1	FBF1	0.8078	2.5645	1.3625
UBE3D	UBE3D	-0.71826	2.5632	1.3624
PTTG1	PTTG1	-0.96122	2.5632	1.3624
RBM19	RBM19	0.56026	2.5629	1.3624
CYB561D2	CYB561D2	0.74003	2.5627	1.3624
VNN1	VNN1	-1.552	2.5625	1.3624
C16orf54	C16orf54	0.73846	2.5618	1.362
KRT17	KRT17	-2.705	2.5599	1.3606
HORMAD1	HORMAD1	-1.3986	2.5593	1.3606
ITGBL1	ITGBL1	0.93167	2.5592	1.3606
C9	C9	-2.2437	2.5578	1.3604
TMEM86A	TMEM86A	1.2406	2.5577	1.3604
CD53	CD53	0.91251	2.5572	1.3604
PTPRJ	PTPRJ	0.64582	2.5571	1.3604
HFE2	HFE2	-1.1377	2.557	1.3604
NAPA	NAPA	1.0003	2.5568	1.3604
MAN2B1	MAN2B1	0.62668	2.5559	1.3603
TUBGCP6	TUBGCP6	0.70642	2.5557	1.3603
CDC42BPB	CDC42BPB	0.61558	2.5556	1.3603
IMMP1L	IMMP1L	-0.82219	2.5547	1.3597
SPP2	SPP2	-1.8534	2.5537	1.3592
ATL2	ATL2	-0.75326	2.5534	1.3592
COL1A1	COL1A1	1.3309	2.5531	1.3592
ZFYVE1	ZFYVE1	0.43501	2.551	1.3575
RASSF1	RASSF1	0.54053	2.5502	1.357
ATF3	ATF3	-1.0589	2.5482	1.3558
DUSP11	DUSP11	-0.59245	2.5481	1.3558
ZBTB17	ZBTB17	0.52589	2.5478	1.3558
MBIP	MBIP	-0.61245	2.5476	1.3558
SERPINA7	SERPINA7	-1.6773	2.5471	1.3557
MTFR2	MTFR2	-1.202	2.5448	1.3539
RSRC1	RSRC1	-0.62757	2.5446	1.3539
SDHD	SDHD	-0.91969	2.5437	1.3533
SLC29A1	SLC29A1	0.84626	2.5429	1.3529
CKAP2L	CKAP2L	-0.76663	2.5424	1.3529
IGSF23	IGSF23	-0.66997	2.5415	1.3529
PPM1H	PPM1H	0.71615	2.5414	1.3529
KANK3	KANK3	0.5552	2.5409	1.3529
EHHADH	EHHADH	-1.1567	2.5408	1.3529
FHDC1	FHDC1	0.74696	2.5407	1.3529
CARD8	CARD8	0.47617	2.5403	1.3528
CREB3L4	CREB3L4	0.95415	2.5398	1.3526
ECT2	ECT2	-0.78837	2.539	1.3524
AEBP2	AEBP2	-0.52517	2.5384	1.3524
CSAD	CSAD	1.0328	2.5379	1.3524
DEF6	DEF6	0.70569	2.5375	1.3524
TMEM25	TMEM25	0.86002	2.5369	1.3524
DNPEP	DNPEP	0.55801	2.5369	1.3524
SLC35D2	SLC35D2	-0.73102	2.5365	1.3524
C9orf156	C9orf156	-0.47104	2.5361	1.3524
TMOD2	TMOD2	-0.75404	2.5361	1.3524
STAB1	STAB1	0.93113	2.5358	1.3524
ZFAND3	ZFAND3	0.49699	2.5356	1.3524
CMAS	CMAS	-0.7075	2.535	1.3521
RIMKLA	RIMKLA	0.7057	2.5332	1.3507
ST3GAL6	ST3GAL6	-0.86914	2.5324	1.3502
RPN2	RPN2	0.48412	2.5319	1.3501
MCOLN1	MCOLN1	0.60901	2.5316	1.3501
KPTN	KPTN	0.54093	2.5305	1.3496
ZCRB1	ZCRB1	-0.73069	2.5303	1.3496
BTF3L4	BTF3L4	-0.84071	2.5298	1.3496
C1orf35	C1orf35	0.53691	2.5293	1.3496
FBXO5	FBXO5	-0.90833	2.5291	1.3496
MAN1B1	MAN1B1	0.45745	2.529	1.3496
ENY2	ENY2	-0.67142	2.5281	1.3493
FAM167A	FAM167A	0.86988	2.528	1.3493
FLRT1	FLRT1	0.47268	2.5273	1.3492
FBXO17	FBXO17	-0.9616	2.527	1.3492
SLC2A2	SLC2A2	-1.5759	2.5269	1.3492
SEPSECS	SEPSECS	-0.63952	2.5255	1.3492
UBA3	UBA3	-0.58957	2.525	1.3492
CLEC4M	CLEC4M	-0.78667	2.5249	1.3492
SNRPG	SNRPG	-0.95103	2.5247	1.3492
COG6	COG6	-0.64417	2.5246	1.3492
NCDN	NCDN	0.78842	2.5245	1.3492
SRSF3	SRSF3	-0.45268	2.5244	1.3492
DNAH14	DNAH14	-0.70816	2.5238	1.3491
HEATR9	HEATR9	0.18169	2.5235	1.3491
TBC1D7	TBC1D7	-0.48262	2.5231	1.3491
TMEM38B	TMEM38B	-0.92436	2.5229	1.3491
DECR1	DECR1	-0.75828	2.5226	1.3491
SNX30	SNX30	0.40387	2.5216	1.3485
HLX	HLX	0.71453	2.5208	1.3485
ZNF704	ZNF704	0.84676	2.5202	1.3485
CDK5RAP3	CDK5RAP3	0.81265	2.5201	1.3485
SEMA3F	SEMA3F	1.1445	2.52	1.3485
ZSWIM8	ZSWIM8	0.70067	2.52	1.3485
SULT2A1	SULT2A1	-2.0374	2.519	1.3484
KBTBD3	KBTBD3	-0.67872	2.5189	1.3484
PSMB10	PSMB10	0.66467	2.5188	1.3484
AP2S1	AP2S1	0.69465	2.5181	1.3482
ADH6	ADH6	-1.465	2.5177	1.3482
PI4K2B	PI4K2B	-0.61453	2.5176	1.3482
CHEK1	CHEK1	-0.82891	2.517	1.3482
SLC9A3	SLC9A3	0.89007	2.5167	1.3482
LECT2	LECT2	-1.6456	2.5166	1.3482
ADAM21	ADAM21	0.21475	2.5157	1.3477
CST3	CST3	1.0649	2.5146	1.3469
OGFR	OGFR	0.76796	2.5141	1.3467
PPP6R1	PPP6R1	0.84026	2.5133	1.3463
KDM1B	KDM1B	-0.39522	2.5122	1.3455
MMP15	MMP15	1.1537	2.5113	1.3451
TTPA	TTPA	-1.4407	2.5099	1.3451
SBNO2	SBNO2	0.82996	2.5096	1.3451
NSUN3	NSUN3	-0.45214	2.509	1.3451
CTDSP1	CTDSP1	0.83438	2.5088	1.3451
AKR1C4	AKR1C4	-1.5715	2.5087	1.3451
SF3B6	SF3B6	-0.50954	2.5086	1.3451
BPHL	BPHL	-0.59171	2.5082	1.3451
PIK3IP1	PIK3IP1	0.66895	2.5082	1.3451
SLC9A3R2	SLC9A3R2	1.2456	2.5081	1.3451
C6orf49	C6orf49	0.46028	2.5081	1.3451
MED31	MED31	-0.81213	2.5057	1.3432
GRK6	GRK6	0.76469	2.5055	1.3432
CMC2	CMC2	-0.71328	2.5043	1.3423
BIVM	BIVM	-0.90147	2.5033	1.3417
TSEN15	TSEN15	-0.58793	2.503	1.3417
LMTK3	LMTK3	1.034	2.5027	1.3417
GID4	GID4	-0.46196	2.5015	1.3408
SIGLEC1	SIGLEC1	0.87219	2.5009	1.3405
RNASEH2B	RNASEH2B	-0.59077	2.5003	1.3404
GLDC	GLDC	-1.3513	2.4998	1.3404
RNPEPL1	RNPEPL1	0.8389	2.4997	1.3404
SNX6	SNX6	-0.68158	2.4962	1.3374
ZBED9	ZBED9	-0.72792	2.4958	1.3374
GPSM2	GPSM2	-0.67806	2.4958	1.3374
NDST2	NDST2	0.46718	2.4954	1.3374
UBXN7	UBXN7	-0.5694	2.4943	1.3366
MRPL1	MRPL1	-0.65096	2.4936	1.3363
LDHA	LDHA	-0.62472	2.4923	1.3353
HRG	HRG	-2.8835	2.4916	1.3353
TMEM88	TMEM88	0.57295	2.4914	1.3353
CCNB3	CCNB3	-0.57824	2.4913	1.3353
BLM	BLM	-0.7222	2.4907	1.3352
CACFD1	CACFD1	0.86764	2.4906	1.3352
HSF2	HSF2	-0.78239	2.4901	1.3351
ZNF324	ZNF324	0.54613	2.4896	1.3349
TMEM63B	TMEM63B	0.90363	2.4892	1.3349
RGN	RGN	-1.3791	2.4886	1.3347
GOLT1B	GOLT1B	-0.76498	2.4884	1.3347
SHISA5	SHISA5	0.89872	2.4878	1.3346
PTRH1	PTRH1	0.55399	2.4877	1.3346
CDCA3	CDCA3	-0.83924	2.4867	1.334
BTNL9	BTNL9	0.90905	2.4863	1.3339
ARHGAP30	ARHGAP30	0.6921	2.4855	1.3335
ILF2	ILF2	-0.53971	2.4849	1.3333
C2CD2	C2CD2	0.77734	2.4846	1.3333
NDOR1	NDOR1	0.51649	2.4844	1.3333
RFC1	RFC1	-0.40688	2.4839	1.3331
UGT2B7	UGT2B7	-1.9778	2.4833	1.3329
ADRBK1	ADRBK1	0.79531	2.482	1.3319
ZNF668	ZNF668	0.57022	2.4816	1.3319
MASP2	MASP2	-1.1982	2.4801	1.331
SUSD6	SUSD6	0.65541	2.4801	1.331
DLAT	DLAT	-0.54695	2.4792	1.3304
NUP160	NUP160	-0.46314	2.478	1.3298
CPN1	CPN1	-1.2885	2.4777	1.3298
MLEC	MLEC	0.62823	2.4776	1.3298
WDR90	WDR90	0.9689	2.4766	1.3291
ZNF446	ZNF446	0.67799	2.4759	1.3288
C10orf55	C10orf55	0.28988	2.4756	1.3288
EHD2	EHD2	0.99863	2.4753	1.3288
PAH	PAH	-1.6798	2.4745	1.3286
GPR137	GPR137	0.77715	2.4745	1.3286
ETNPPL	ETNPPL	-1.3604	2.4733	1.328
GPR153	GPR153	0.85333	2.473	1.328
SLC26A9	SLC26A9	-0.93221	2.4729	1.328
MRPL48	MRPL48	-0.63068	2.4726	1.328
EIF3H	EIF3H	-0.56914	2.4723	1.328
RPL35A	RPL35A	-0.6336	2.4711	1.3272
FAM73B	FAM73B	0.51621	2.4699	1.3265
MDGA1	MDGA1	0.44317	2.4696	1.3265
EIF2B3	EIF2B3	-0.50651	2.4694	1.3265
ZNF524	ZNF524	0.72321	2.4692	1.3265
CYP2C8	CYP2C8	-2.0987	2.4685	1.3261
SNRPC	SNRPC	-0.3675	2.4674	1.3254
MFSD7	MFSD7	1.1668	2.4662	1.3247
ERBB2	ERBB2	1.4509	2.4654	1.3247
PMS1	PMS1	-0.63208	2.4654	1.3247
ATG4C	ATG4C	-0.59321	2.4652	1.3247
DGAT1	DGAT1	0.52061	2.4647	1.3247
F13B	F13B	-1.606	2.4645	1.3247
ADH1A	ADH1A	-1.9956	2.4643	1.3247
ENG	ENG	0.9141	2.4639	1.3247
FETUB	FETUB	-1.5885	2.4639	1.3247
ADRA2A	ADRA2A	1.1537	2.4622	1.3235
TSPAN9	TSPAN9	0.81474	2.462	1.3235
SUFU	SUFU	0.54174	2.4616	1.3234
KNG1	KNG1	-2.3373	2.4606	1.323
TMEM56	TMEM56	-1.0069	2.4604	1.323
PCDHA3	PCDHA3	0.36282	2.4595	1.323
HCAR3	HCAR3	0.49866	2.4589	1.323
ZNF22	ZNF22	-0.71402	2.4589	1.323
CFHR2	CFHR2	-1.8541	2.4587	1.323
TMEM107	TMEM107	-0.98499	2.4584	1.323
ELK3	ELK3	0.68766	2.4584	1.323
SLC2A12	SLC2A12	-0.74728	2.4582	1.323
APOH	APOH	-3.1261	2.4581	1.323
AFM	AFM	-1.867	2.4559	1.3212
KIAA0319L	KIAA0319L	0.61782	2.4549	1.3212
SENP5	SENP5	-0.36826	2.4549	1.3212
ARHGAP1	ARHGAP1	0.63374	2.4547	1.3212
CDYL2	CDYL2	0.90034	2.4546	1.3212
SLX4	SLX4	0.63867	2.4539	1.3212
ZNF346	ZNF346	0.45636	2.4537	1.3212
DSG3	DSG3	-1.5932	2.4536	1.3212
TBX21	TBX21	0.51986	2.4534	1.3212
CENPB	CENPB	0.82856	2.4531	1.3212
NELFB	NELFB	0.67095	2.4523	1.3207
RNF166	RNF166	0.6034	2.4511	1.3198
IRAK1BP1	IRAK1BP1	-0.62879	2.4502	1.3194
HNRNPM	HNRNPM	0.52067	2.4496	1.3194
RSL24D1	RSL24D1	-0.90545	2.4494	1.3194
SLA2	SLA2	0.44485	2.4492	1.3194
APPL2	APPL2	0.41649	2.4491	1.3194
PUS7	PUS7	-0.77526	2.4488	1.3194
SRRM2	SRRM2	0.86436	2.4483	1.3193
MLIP	MLIP	-0.85207	2.4481	1.3193
METTL7B	METTL7B	-1.3786	2.4476	1.319
SERF2	SERF2	0.49005	2.4471	1.3189
OGFOD2	OGFOD2	0.5783	2.4451	1.3172
KLKB1	KLKB1	-1.5283	2.4442	1.3166
ECE2	ECE2	-0.73214	2.4427	1.3156
CPB2	CPB2	-1.8074	2.4423	1.3156
ACOT12	ACOT12	-1.0976	2.4423	1.3156
ZW10	ZW10	-0.55602	2.4417	1.3154
PSMA1	PSMA1	-0.5049	2.4411	1.3152
HEATR1	HEATR1	-0.54629	2.4409	1.3152
ZSCAN1	ZSCAN1	0.92639	2.4405	1.3151
ZBTB47	ZBTB47	0.57953	2.4403	1.3151
EEF1E1	EEF1E1	-0.6191	2.4392	1.3144
ZNF724P	ZNF724P	-0.68244	2.4386	1.3141
TIMM9	TIMM9	-0.57833	2.4382	1.314
TCTEX1D4	TCTEX1D4	0.36261	2.4363	1.3126
CUL2	CUL2	-0.65625	2.4359	1.3126
MAPK8IP3	MAPK8IP3	0.90141	2.4359	1.3126
ZNF232	ZNF232	-0.54167	2.4352	1.3126
BHMT	BHMT	-1.7483	2.4352	1.3126
PAK4	PAK4	0.92551	2.4349	1.3126
PLXNA3	PLXNA3	0.86844	2.4346	1.3126
CCDC163P	CCDC163P	-0.68698	2.4338	1.312
ZNF776	ZNF776	0.53475	2.4324	1.311
TFE3	TFE3	0.73571	2.4311	1.3101
DDX23	DDX23	0.65906	2.431	1.3101
IL2RB	IL2RB	0.96557	2.4301	1.3097
NADSYN1	NADSYN1	0.70367	2.43	1.3097
ITFG3	ITFG3	0.65174	2.4295	1.3096
PRSS3	PRSS3	-0.63448	2.4286	1.3093
IL17RA	IL17RA	0.5209	2.4285	1.3093
LRRC45	LRRC45	0.87165	2.4283	1.3093
ELL	ELL	0.65037	2.4278	1.3091
PLEKHO2	PLEKHO2	0.72882	2.4272	1.3088
ALDH8A1	ALDH8A1	-1.3408	2.4266	1.3085
KIF14	KIF14	-0.86848	2.4263	1.3085
SRCIN1	SRCIN1	0.91896	2.4257	1.3082
ZFYVE19	ZFYVE19	0.66397	2.4252	1.308
DEPDC7	DEPDC7	-1.0581	2.4246	1.3079
KATNBL1	KATNBL1	-0.77709	2.4243	1.3079
RIPK3	RIPK3	0.90477	2.4242	1.3079
ZNF366	ZNF366	0.3471	2.4238	1.3078
HRAS	HRAS	0.91002	2.4227	1.307
LYRM7	LYRM7	-0.79053	2.4224	1.307
NUCB1	NUCB1	0.76484	2.4216	1.3065
TSPAN13	TSPAN13	1.231	2.4209	1.3065
TFDP2	TFDP2	-0.52112	2.4203	1.3065
DOK5	DOK5	-0.78683	2.4202	1.3065
KLHL36	KLHL36	0.62764	2.4199	1.3065
DYNC1H1	DYNC1H1	0.54259	2.4198	1.3065
CPS1	CPS1	-1.9806	2.4198	1.3065
PIGG	PIGG	0.5707	2.4193	1.3063
EXTL2	EXTL2	-0.69873	2.4178	1.3054
BLOC1S5	BLOC1S5	-0.42353	2.4178	1.3054
IKBKB	IKBKB	0.66959	2.4162	1.3041
ZNFX1	ZNFX1	0.68703	2.4157	1.3039
MRPL3	MRPL3	-0.40595	2.4154	1.3039
DENND4B	DENND4B	0.48486	2.4143	1.3034
SDHAF4	SDHAF4	-0.83721	2.4143	1.3034
APOC4	APOC4	-1.8236	2.4132	1.3032
PBX3	PBX3	0.73741	2.4131	1.3032
P2RX4	P2RX4	0.7052	2.413	1.3032
IMPA1	IMPA1	-0.82735	2.4129	1.3032
CYP2E1	CYP2E1	-2.6012	2.4119	1.3027
CRACR2B	CRACR2B	1.2954	2.4117	1.3027
PFKL	PFKL	0.81773	2.4115	1.3027
DCAF17	DCAF17	-0.53974	2.4113	1.3027
MRPL55	MRPL55	0.58881	2.4109	1.3027
SS18L1	SS18L1	0.53533	2.4101	1.3022
TLN2	TLN2	0.5526	2.4093	1.3022
SAA1	SAA1	-2.4399	2.4089	1.3022
TDO2	TDO2	-1.7635	2.4088	1.3022
TMEM45A	TMEM45A	-1.2223	2.4087	1.3022
TBC1D2B	TBC1D2B	0.52652	2.4086	1.3022
DAO	DAO	-1.2629	2.408	1.3022
MRPL35	MRPL35	-0.45814	2.4076	1.3022
CRAMP1L	CRAMP1L	0.72554	2.4075	1.3022
BHMT2	BHMT2	-1.4928	2.4074	1.3022
UBA7	UBA7	0.98929	2.4072	1.3022
CFHR1	CFHR1	-2.1097	2.4069	1.3022
KIAA0930	KIAA0930	0.81291	2.4059	1.3015
TOPBP1	TOPBP1	-0.44747	2.4056	1.3015
KMT2D	KMT2D	0.69988	2.4053	1.3015
VDAC2	VDAC2	-0.45792	2.4049	1.3015
DHH	DHH	0.28176	2.4047	1.3015
RPP30	RPP30	-0.52095	2.4036	1.3012
HAO1	HAO1	-1.7864	2.4035	1.3012
FAM162A	FAM162A	-0.69098	2.4033	1.3012
KLK4	KLK4	0.95839	2.4033	1.3012
TRAK1	TRAK1	0.73249	2.4029	1.3011
FANCB	FANCB	-0.62925	2.4013	1.3002
NSL1	NSL1	-0.5714	2.4009	1.3002
USP45	USP45	-0.62354	2.4007	1.3002
AGMAT	AGMAT	-1.0205	2.4007	1.3002
TTC9	TTC9	1.0658	2.4005	1.3002
SLC7A11	SLC7A11	-0.60753	2.4	1.3
CYP2B6	CYP2B6	-1.5408	2.3993	1.2995
PDS5B	PDS5B	-0.5709	2.399	1.2995
ABCC10	ABCC10	0.61698	2.3986	1.2994
MRPL45	MRPL45	-0.65375	2.3982	1.2994
DNAJA4	DNAJA4	0.88999	2.398	1.2994
KIAA1462	KIAA1462	0.65171	2.3978	1.2994
LPA	LPA	-0.96592	2.3964	1.2984
ZNF92	ZNF92	-0.62571	2.3948	1.2975
PCOLCE2	PCOLCE2	-1.123	2.3945	1.2975
GTF2H1	GTF2H1	-0.43494	2.3943	1.2975
VWA1	VWA1	0.98212	2.3941	1.2975
QTRT1	QTRT1	0.6651	2.394	1.2975
SMAD7	SMAD7	0.70439	2.3938	1.2975
VDR	VDR	0.88085	2.3928	1.2968
MTBP	MTBP	-1.0491	2.3914	1.2959
TSPYL1	TSPYL1	0.78386	2.391	1.2959
RCN2	RCN2	-0.62241	2.391	1.2959
TSLP	TSLP	-0.49762	2.3907	1.2959
GSDMD	GSDMD	0.71653	2.3905	1.2959
PTK6	PTK6	1.1458	2.3895	1.2955
TP53INP2	TP53INP2	0.96568	2.389	1.2955
ADPRM	ADPRM	-0.60438	2.389	1.2955
AKAP3	AKAP3	-0.59054	2.3888	1.2955
CCDC122	CCDC122	-0.88585	2.3887	1.2955
KCTD10	KCTD10	0.38253	2.3876	1.2948
NFIA	NFIA	0.97661	2.3873	1.2948
CFL1	CFL1	0.64513	2.3871	1.2948
GABPA	GABPA	-0.53618	2.3866	1.2947
SCML2	SCML2	-0.89309	2.3858	1.2947
TBC1D10C	TBC1D10C	0.96141	2.3854	1.2947
CTSD	CTSD	1.0149	2.3851	1.2947
FLT3LG	FLT3LG	0.76589	2.385	1.2947
SDF4	SDF4	0.89818	2.3847	1.2947
CNKSR3	CNKSR3	-0.61868	2.3844	1.2947
RBM5	RBM5	0.41602	2.3842	1.2947
ARRDC3	ARRDC3	-0.75055	2.3841	1.2947
MOB3C	MOB3C	0.41288	2.384	1.2947
MAT1A	MAT1A	-2.1007	2.3839	1.2947
RELL1	RELL1	0.75349	2.3827	1.2942
TM4SF4	TM4SF4	-1.8914	2.3825	1.2942
MMP2	MMP2	1.3937	2.3823	1.2942
HSD11B1	HSD11B1	-1.6203	2.3823	1.2942
NDUFAF4	NDUFAF4	-0.71814	2.3817	1.294
SLC46A2	SLC46A2	0.29821	2.3806	1.2933
UBA1	UBA1	0.59679	2.3804	1.2933
TGFBRAP1	TGFBRAP1	0.38753	2.3797	1.2928
ACOX3	ACOX3	0.58377	2.3795	1.2928
RRBP1	RRBP1	0.84181	2.379	1.2927
SAA2	SAA2	-1.9834	2.378	1.2919
ABHD10	ABHD10	-0.63181	2.3773	1.2915
CYB5R1	CYB5R1	0.69157	2.376	1.2909
S1PR4	S1PR4	0.79732	2.3759	1.2909
SYAP1	SYAP1	0.51275	2.3758	1.2909
XRCC2	XRCC2	-0.61492	2.3755	1.2909
F9	F9	-1.861	2.3751	1.2909
FAM200A	FAM200A	-0.69115	2.375	1.2909
SCN4A	SCN4A	0.28833	2.3746	1.2908
C4BPA	C4BPA	-2.2474	2.374	1.2905
MAP3K7	MAP3K7	-0.43952	2.3737	1.2904
TMEM259	TMEM259	0.96689	2.3729	1.29
SLC12A9	SLC12A9	0.66608	2.3727	1.29
GNA11	GNA11	0.76021	2.3725	1.29
CWC22	CWC22	-0.5414	2.3696	1.2878
AGXT2	AGXT2	-1.18	2.3695	1.2878
HLA-DMA	HLA-DMA	0.93421	2.3694	1.2878
ENTPD2	ENTPD2	1.0578	2.3686	1.2873
OSBP2	OSBP2	0.68082	2.3679	1.2869
RNF213	RNF213	0.82615	2.3662	1.2854
NLGN1	NLGN1	-0.34846	2.3647	1.2842
ABI3	ABI3	0.75551	2.3641	1.284
NUSAP1	NUSAP1	-0.66251	2.3633	1.2836
ZSWIM7	ZSWIM7	-0.52515	2.3632	1.2836
ITIH2	ITIH2	-2.4715	2.362	1.2826
DPY30	DPY30	-0.49548	2.3616	1.2825
MAML3	MAML3	0.66794	2.3596	1.2808
TRAF1	TRAF1	0.64815	2.3593	1.2808
FAM210A	FAM210A	-0.65976	2.3583	1.2801
POLR3F	POLR3F	-0.51571	2.357	1.279
KLHDC4	KLHDC4	0.5447	2.3567	1.279
DUS4L	DUS4L	-0.64954	2.3561	1.2788
RBBP8NL	RBBP8NL	0.7076	2.3558	1.2788
IRGQ	IRGQ	0.66501	2.3556	1.2788
BRIX1	BRIX1	-0.66166	2.3554	1.2788
BCAT2	BCAT2	0.73614	2.3547	1.2783
CT83	CT83	-1.7932	2.3544	1.2783
FGL1	FGL1	-2.4664	2.3523	1.2766
ARMC10	ARMC10	-0.59428	2.3521	1.2766
COMMD6	COMMD6	-0.65651	2.3514	1.2762
S100A2	S100A2	-1.998	2.351	1.2761
GYS2	GYS2	-1.3596	2.3508	1.2761
TBC1D24	TBC1D24	0.7041	2.3505	1.2761
CCAR2	CCAR2	0.55545	2.3466	1.2727
MYBL1	MYBL1	-1.0339	2.3465	1.2727
RNF13	RNF13	-0.53089	2.3459	1.2723
ZNF276	ZNF276	0.61419	2.3456	1.2723
MAPK6	MAPK6	-0.58021	2.3447	1.2716
GIMAP5	GIMAP5	0.8718	2.3443	1.2715
PLEKHD1	PLEKHD1	0.88377	2.3433	1.2708
PRIM2	PRIM2	-0.59887	2.343	1.2708
ACP5	ACP5	1.1312	2.3421	1.2701
PLEKHH1	PLEKHH1	0.80278	2.3417	1.27
TTC16	TTC16	0.32471	2.3413	1.2699
CD81	CD81	0.74653	2.3409	1.2698
MICU3	MICU3	-0.57013	2.3393	1.2685
SPTBN4	SPTBN4	0.57751	2.3391	1.2685
CRLF1	CRLF1	1.216	2.3386	1.2683
DNAJB4	DNAJB4	-0.58674	2.3382	1.2682
IRF1	IRF1	0.82427	2.338	1.2682
TRIM29	TRIM29	-1.9361	2.3378	1.2682
DNAJC25	DNAJC25	-0.63495	2.3368	1.2677
CHST15	CHST15	0.86656	2.3367	1.2677
TSACC	TSACC	-0.96955	2.3362	1.2677
PODN	PODN	1.1103	2.3361	1.2677
SOGA1	SOGA1	0.84363	2.335	1.2668
APOL3	APOL3	0.90312	2.3339	1.266
MLLT6	MLLT6	0.85779	2.3331	1.2655
TMEM106A	TMEM106A	0.6827	2.3321	1.2647
SDK1	SDK1	0.73265	2.3308	1.2639
CYP3A4	CYP3A4	-2.1531	2.3307	1.2639
SEC14L1	SEC14L1	0.55132	2.3288	1.2623
ATG3	ATG3	-0.45509	2.3285	1.2623
PYROXD1	PYROXD1	-0.74214	2.3279	1.2623
RTP3	RTP3	-1.1985	2.3276	1.2623
BRI3BP	BRI3BP	0.70635	2.3273	1.2623
F12	F12	-1.4076	2.3272	1.2623
LIMCH1	LIMCH1	0.98244	2.3271	1.2623
NFYB	NFYB	-0.59133	2.327	1.2623
INSIG1	INSIG1	-0.8314	2.3265	1.2622
IGSF21	IGSF21	1.5526	2.3264	1.2622
SERHL2	SERHL2	1.5967	2.3255	1.2619
NRG4	NRG4	-0.88116	2.3254	1.2619
ALDH3A2	ALDH3A2	-0.81848	2.3253	1.2619
PLXNB2	PLXNB2	0.94522	2.3248	1.2618
MFSD6	MFSD6	0.78895	2.3246	1.2618
PLAA	PLAA	-0.49599	2.3238	1.2613
ACADM	ACADM	-0.82884	2.3236	1.2613
MIDN	MIDN	1.1515	2.3233	1.2613
SNX7	SNX7	-1.0138	2.3229	1.2613
MFSD4	MFSD4	-0.71308	2.3228	1.2613
TXNRD3	TXNRD3	-0.7131	2.3221	1.2609
ANKRD52	ANKRD52	0.59603	2.3207	1.2597
KATNA1	KATNA1	-0.63213	2.3202	1.2595
DAGLB	DAGLB	0.45208	2.3196	1.2594
TTC27	TTC27	-0.50384	2.3194	1.2594
FAM175A	FAM175A	-0.53642	2.3192	1.2594
MST1R	MST1R	0.91573	2.319	1.2594
CIRH1A	CIRH1A	-0.50876	2.3176	1.2582
PILRB	PILRB	0.91393	2.3166	1.2577
ZNF587B	ZNF587B	0.57066	2.3165	1.2577
CNDP2	CNDP2	0.78973	2.3163	1.2577
PAICS	PAICS	-0.59325	2.3142	1.2561
AGTPBP1	AGTPBP1	-0.68505	2.3141	1.2561
TXNL1	TXNL1	-0.6579	2.3137	1.2559
SLC25A13	SLC25A13	-0.62802	2.3126	1.2551
PUS3	PUS3	-0.54562	2.3117	1.2545
FANCD2	FANCD2	-0.65022	2.311	1.254
MOV10	MOV10	0.58352	2.3104	1.2538
ANKAR	ANKAR	-0.43733	2.3103	1.2538
PLCG1	PLCG1	0.63909	2.31	1.2538
MAPK11	MAPK11	0.77599	2.3097	1.2537
SPRED2	SPRED2	0.94519	2.309	1.2536
WWC1	WWC1	0.88715	2.3087	1.2536
SUCLG1	SUCLG1	-0.52236	2.3079	1.2536
EDC4	EDC4	0.62901	2.3078	1.2536
LIMA1	LIMA1	0.66863	2.3077	1.2536
SHBG	SHBG	-1.1975	2.3077	1.2536
PRSS12	PRSS12	-0.4938	2.307	1.2536
KDM5A	KDM5A	-0.36112	2.3069	1.2536
MTHFS	MTHFS	-0.64545	2.3066	1.2536
ARL13B	ARL13B	-0.54423	2.3066	1.2536
CXCL5	CXCL5	-0.64603	2.3066	1.2536
SLC35F6	SLC35F6	0.74448	2.3064	1.2536
YIPF4	YIPF4	-0.46493	2.3059	1.2535
FUT7	FUT7	0.32825	2.3058	1.2535
CCL20	CCL20	-0.93761	2.3046	1.2525
SLC30A6	SLC30A6	-0.60108	2.3031	1.2513
PLG	PLG	-2.2896	2.302	1.2508
B3GAT3	B3GAT3	0.56434	2.3019	1.2508
YTHDF3	YTHDF3	-0.36792	2.3017	1.2508
PIPOX	PIPOX	-1.5132	2.3015	1.2508
TFF3	TFF3	2.5836	2.3002	1.2501
RAD51	RAD51	-0.71503	2.3001	1.2501
SMPD3	SMPD3	0.89484	2.2999	1.2501
TCHP	TCHP	0.48293	2.2996	1.2501
GSR	GSR	0.63961	2.2996	1.2501
PIH1D2	PIH1D2	-0.59762	2.299	1.2498
GNB2	GNB2	0.70514	2.2978	1.249
N4BP3	N4BP3	1.0394	2.2977	1.249
CACNB3	CACNB3	0.90901	2.2974	1.2489
PIP4K2A	PIP4K2A	0.56027	2.2963	1.2482
FOXD3	FOXD3	-0.80994	2.2959	1.2482
NLRC5	NLRC5	0.8357	2.2958	1.2482
SAAL1	SAAL1	-0.54989	2.2955	1.2481
BAG2	BAG2	-0.75382	2.2945	1.2476
OSBPL5	OSBPL5	0.85451	2.2945	1.2476
EEF1D	EEF1D	0.57269	2.2937	1.2471
PMVK	PMVK	0.53878	2.2927	1.2463
TMEM63A	TMEM63A	0.77021	2.2922	1.2461
BAALC	BAALC	-0.79024	2.2895	1.2437
ACKR1	ACKR1	1.1456	2.2891	1.2435
AP3D1	AP3D1	0.77827	2.2878	1.2425
PPIL2	PPIL2	0.61713	2.2865	1.2419
CROCC	CROCC	0.59114	2.2865	1.2419
SYT7	SYT7	1.0277	2.2864	1.2419
AGPAT3	AGPAT3	0.72088	2.2862	1.2419
SEH1L	SEH1L	-0.46802	2.2854	1.2416
RING1	RING1	0.4639	2.2852	1.2416
ABHD11	ABHD11	0.80882	2.2852	1.2416
GLTP	GLTP	0.61312	2.2849	1.2416
OLA1	OLA1	-0.59008	2.2832	1.2402
TMEM220	TMEM220	-0.88804	2.2823	1.2395
FAM174A	FAM174A	0.6706	2.282	1.2394
CFHR5	CFHR5	-1.5392	2.2811	1.2389
APOA4	APOA4	-1.3508	2.2809	1.2389
SERPINB8	SERPINB8	-0.4895	2.2806	1.2389
IFT80	IFT80	-0.65014	2.2801	1.2389
RFX2	RFX2	0.54788	2.2801	1.2389
MRC2	MRC2	0.88909	2.2798	1.2388
DDX18	DDX18	-0.62776	2.2796	1.2388
SIRPB2	SIRPB2	0.42009	2.278	1.238
TSPYL2	TSPYL2	0.63886	2.2777	1.238
NEK2	NEK2	-1.0599	2.2777	1.238
LRCH4	LRCH4	0.59488	2.2775	1.238
SPG7	SPG7	0.55904	2.2775	1.238
EXOC3L1	EXOC3L1	0.46474	2.2772	1.238
GC	GC	-2.7246	2.2767	1.2377
APCS	APCS	-2.6342	2.2763	1.2376
CYP1A2	CYP1A2	-1.6862	2.276	1.2375
DIO1	DIO1	-1.1863	2.2752	1.237
SERPINC1	SERPINC1	-2.3621	2.2748	1.2368
NAA15	NAA15	-0.44465	2.2743	1.2366
PIP5K1C	PIP5K1C	0.62156	2.2737	1.2363
ADCY9	ADCY9	0.89058	2.2734	1.2363
P2RY2	P2RY2	1.2633	2.2733	1.2363
ANP32E	ANP32E	-1.039	2.2724	1.2356
CAPN15	CAPN15	0.72856	2.271	1.2345
SUV420H2	SUV420H2	0.79381	2.2699	1.234
SLC26A6	SLC26A6	0.71997	2.2696	1.234
C1QC	C1QC	0.94128	2.2695	1.234
ORM2	ORM2	-2.3775	2.2695	1.234
SLC25A26	SLC25A26	-0.4813	2.2691	1.2338
USP1	USP1	-0.62724	2.2685	1.2336
LIN7A	LIN7A	1.0978	2.2681	1.2336
RAB23	RAB23	-0.54116	2.2679	1.2336
FAM64A	FAM64A	-0.82405	2.2676	1.2336
POLR2E	POLR2E	0.79326	2.2675	1.2336
SLC38A9	SLC38A9	-0.55376	2.2665	1.2332
DAPK3	DAPK3	0.8432	2.2661	1.2332
IGF2BP3	IGF2BP3	-0.59944	2.266	1.2332
RAD51C	RAD51C	-0.54161	2.266	1.2332
PARD3B	PARD3B	0.42421	2.2659	1.2332
REEP5	REEP5	0.6781	2.2656	1.2331
USP13	USP13	-0.46752	2.2652	1.233
IL12RB1	IL12RB1	0.47254	2.2644	1.2327
CNTN4	CNTN4	-0.6501	2.2644	1.2327
ACSM2A	ACSM2A	-1.4554	2.2642	1.2327
RNF187	RNF187	0.73978	2.2636	1.2325
C1GALT1	C1GALT1	-0.70498	2.2631	1.2325
GPKOW	GPKOW	0.47251	2.263	1.2325
SLC35A4	SLC35A4	0.75782	2.2628	1.2325
TUBGCP2	TUBGCP2	0.68638	2.2626	1.2325
FAM73A	FAM73A	-0.60458	2.2623	1.2325
PIDD1	PIDD1	0.68563	2.2622	1.2325
PCTP	PCTP	-0.74289	2.262	1.2325
AURKB	AURKB	-0.77427	2.2616	1.2323
FRMD8	FRMD8	0.5263	2.2612	1.2321
PRKAR1A	PRKAR1A	0.53264	2.2605	1.2318
ZFP36L2	ZFP36L2	1.0112	2.2598	1.2313
ZCCHC4	ZCCHC4	-0.53632	2.2595	1.2312
RELT	RELT	0.63242	2.2592	1.2311
MAN2B2	MAN2B2	0.82223	2.2585	1.2309
ECHDC3	ECHDC3	-1.0542	2.2584	1.2309
ATF2	ATF2	-0.4016	2.2557	1.2284
HSPG2	HSPG2	0.92225	2.2552	1.2284
ACSM2B	ACSM2B	-1.5565	2.255	1.2284
RPF2	RPF2	-0.84997	2.2549	1.2284
APMAP	APMAP	0.67621	2.2543	1.228
SEC16A	SEC16A	0.7466	2.2536	1.2275
GTPBP10	GTPBP10	-0.63735	2.2527	1.2269
ANKRD13C	ANKRD13C	-0.40336	2.2522	1.2267
KLB	KLB	-0.65857	2.252	1.2267
OTUD5	OTUD5	0.66528	2.2513	1.2267
UGT1A6	UGT1A6	-0.90848	2.2513	1.2267
CABLES2	CABLES2	0.60883	2.2513	1.2267
HRCT1	HRCT1	-1.1934	2.2507	1.2266
DSCC1	DSCC1	-0.98454	2.2507	1.2266
DOK2	DOK2	0.72597	2.2497	1.2258
BECN1	BECN1	0.48248	2.2495	1.2258
TGFB1	TGFB1	0.7259	2.2492	1.2258
UGT2B4	UGT2B4	-1.925	2.2482	1.2252
ME2	ME2	-0.59933	2.2481	1.2252
TCN2	TCN2	0.73764	2.2473	1.2248
WDR78	WDR78	-0.5995	2.2471	1.2248
MELK	MELK	-0.9927	2.2469	1.2248
NANOS1	NANOS1	1.0953	2.2467	1.2248
ITPR3	ITPR3	0.95286	2.2465	1.2248
HLA-DRB1	HLA-DRB1	0.90942	2.2449	1.2234
LMO2	LMO2	0.68899	2.2443	1.2231
ELMO2	ELMO2	0.42007	2.2429	1.222
P4HTM	P4HTM	0.99043	2.2427	1.2219
PURB	PURB	0.60392	2.242	1.2215
TTC26	TTC26	-0.65667	2.2395	1.2196
DERL2	DERL2	-0.51019	2.2394	1.2196
NAE1	NAE1	-0.69388	2.2393	1.2196
NUFIP1	NUFIP1	-0.45445	2.2388	1.2193
SLC35E2B	SLC35E2B	0.6544	2.2384	1.2192
CDH2	CDH2	-1.1152	2.2378	1.2188
CCDC69	CCDC69	0.7605	2.2376	1.2188
SLC30A10	SLC30A10	-1.1382	2.2372	1.2187
MSANTD3	MSANTD3	-0.64856	2.236	1.218
CFHR4	CFHR4	-1.2449	2.2356	1.218
STAC	STAC	-0.80521	2.2354	1.218
CCM2L	CCM2L	0.611	2.2353	1.218
SAFB2	SAFB2	0.53025	2.2352	1.218
PDSS1	PDSS1	-0.78905	2.2349	1.218
RUFY4	RUFY4	0.50201	2.2345	1.218
PLXDC1	PLXDC1	0.76732	2.2344	1.218
PLEKHM1	PLEKHM1	0.51886	2.2344	1.218
CCDC142	CCDC142	0.47111	2.2339	1.218
TMEM60	TMEM60	-0.55333	2.2339	1.218
BLVRA	BLVRA	1.0784	2.2336	1.2179
HSD17B13	HSD17B13	-1.7544	2.2332	1.2179
CISH	CISH	1.008	2.2331	1.2179
TAF4B	TAF4B	-0.86533	2.2327	1.2178
MIER2	MIER2	0.55786	2.2325	1.2178
ADAM15	ADAM15	0.81245	2.2322	1.2177
MMP20	MMP20	-0.75763	2.2314	1.2172
SLC22A9	SLC22A9	-0.86912	2.2308	1.2171
ELP4	ELP4	-0.45346	2.2307	1.2171
TACSTD2	TACSTD2	1.5269	2.2306	1.2171
IARS	IARS	-0.47482	2.2303	1.2171
TMEM127	TMEM127	0.7981	2.23	1.2171
PRDM15	PRDM15	0.43436	2.2299	1.2171
SSBP1	SSBP1	-0.52048	2.2291	1.2167
ARHGDIB	ARHGDIB	0.89281	2.2288	1.2167
KIFC2	KIFC2	0.80752	2.2286	1.2167
CKAP2	CKAP2	-0.64477	2.2285	1.2167
TM4SF5	TM4SF5	-1.538	2.228	1.2164
PON1	PON1	-1.5101	2.2273	1.2162
GORASP1	GORASP1	0.4239	2.2271	1.2162
VAMP5	VAMP5	0.84967	2.227	1.2162
DYRK3	DYRK3	-0.72527	2.2261	1.2162
SMC4	SMC4	-0.65588	2.2259	1.2162
CELSR3	CELSR3	1.0333	2.2258	1.2162
KIF13B	KIF13B	0.79469	2.2258	1.2162
LLGL2	LLGL2	0.96456	2.2256	1.2162
FAM183A	FAM183A	0.94479	2.2255	1.2162
ROPN1B	ROPN1B	-0.76746	2.2255	1.2162
CLEC11A	CLEC11A	1.0142	2.225	1.216
NEIL1	NEIL1	0.74589	2.2244	1.2158
PRKDC	PRKDC	-0.58584	2.2241	1.2158
DPT	DPT	1.3889	2.2239	1.2158
NOTUM	NOTUM	-0.85197	2.2239	1.2158
TNFRSF6B	TNFRSF6B	0.72087	2.2227	1.2149
CCR5	CCR5	0.73583	2.2225	1.2149
WBP1	WBP1	0.68754	2.2211	1.2137
MRPL50	MRPL50	-0.55484	2.2206	1.2134
TMEM69	TMEM69	-0.46118	2.22	1.2131
NOC3L	NOC3L	-0.52135	2.2198	1.2131
UGT2B10	UGT2B10	-1.4581	2.2195	1.2131
ORM1	ORM1	-3.1482	2.219	1.2128
CYHR1	CYHR1	0.69579	2.2186	1.2128
PTPRS	PTPRS	1.0178	2.2185	1.2128
JMJD8	JMJD8	0.86218	2.2173	1.2118
MTIF2	MTIF2	-0.51353	2.2168	1.2115
POLRMT	POLRMT	0.52049	2.2163	1.2113
PNKP	PNKP	0.58221	2.2154	1.2107
LENG9	LENG9	0.70724	2.2153	1.2107
C9orf117	C9orf117	0.55503	2.2142	1.2099
NCF4	NCF4	0.81296	2.2129	1.2092
PXMP2	PXMP2	-0.73414	2.2128	1.2092
LRRFIP1	LRRFIP1	0.53806	2.2127	1.2092
FABP1	FABP1	-2.0892	2.2127	1.2092
ZBTB32	ZBTB32	0.32786	2.212	1.2088
TTC5	TTC5	-0.50951	2.2115	1.2085
SLC2A10	SLC2A10	1.2457	2.2111	1.2084
MRPS35	MRPS35	-0.54881	2.2109	1.2084
AGRN	AGRN	0.98498	2.21	1.2083
KIAA1715	KIAA1715	-0.47738	2.2099	1.2083
PSMC5	PSMC5	0.69676	2.2098	1.2083
FOXD4L1	FOXD4L1	0.1648	2.2097	1.2083
NR2C1	NR2C1	-0.55837	2.2094	1.2083
DESI1	DESI1	-0.55364	2.2092	1.2083
ALG9	ALG9	-0.52434	2.2092	1.2083
AURKA	AURKA	-0.78224	2.2089	1.2083
ATG16L1	ATG16L1	0.60601	2.2081	1.208
PSEN2	PSEN2	0.5833	2.2081	1.208
PROS1	PROS1	-1.1301	2.2079	1.208
CLRN3	CLRN3	-0.98778	2.207	1.2075
E2F5	E2F5	-0.85835	2.207	1.2075
MAP4K1	MAP4K1	0.69768	2.2047	1.2058
SIX4	SIX4	0.79977	2.2046	1.2058
DNAH1	DNAH1	0.44517	2.2043	1.2058
SOX5	SOX5	-0.57014	2.2041	1.2058
XYLT2	XYLT2	0.7787	2.2041	1.2058
PHKG1	PHKG1	0.47117	2.2034	1.2053
PAF1	PAF1	0.45958	2.2029	1.2052
SENP6	SENP6	-0.4851	2.2029	1.2052
FOXP3	FOXP3	0.50892	2.2023	1.2048
KPNA1	KPNA1	-0.33857	2.2007	1.2035
KCNA3	KCNA3	0.44468	2.2001	1.2034
GBF1	GBF1	0.6135	2.1999	1.2034
SLC26A11	SLC26A11	0.76787	2.1999	1.2034
NPAT	NPAT	-0.44438	2.1985	1.2022
CDIPT	CDIPT	0.49718	2.1972	1.2011
EFCC1	EFCC1	1.2252	2.1967	1.2009
GALNT7	GALNT7	0.85727	2.1964	1.2008
GPC5	GPC5	-0.23505	2.1953	1.1999
HLTF	HLTF	-0.58745	2.1942	1.1991
TPSD1	TPSD1	0.59088	2.193	1.1981
ST13	ST13	-0.65583	2.1925	1.1978
C9orf41	C9orf41	-0.43506	2.1918	1.1974
FBXO46	FBXO46	0.81375	2.1916	1.1973
BMP10	BMP10	-0.46903	2.1912	1.1972
ABCG5	ABCG5	-0.90133	2.1908	1.197
TACC1	TACC1	0.67216	2.1898	1.1967
INPP5B	INPP5B	-0.37989	2.1895	1.1967
WDR76	WDR76	-0.6024	2.1893	1.1967
MPPED2	MPPED2	-0.50759	2.1893	1.1967
BTBD6	BTBD6	0.80021	2.1891	1.1967
SLC15A3	SLC15A3	0.82601	2.1891	1.1967
SRD5A2	SRD5A2	-0.82912	2.1889	1.1967
B3GNT5	B3GNT5	-1.0461	2.1882	1.1964
OCA2	OCA2	-0.59923	2.1881	1.1964
PBX2	PBX2	0.52413	2.1878	1.1963
CUL5	CUL5	-0.57874	2.1873	1.1963
TRIM15	TRIM15	-0.68023	2.1872	1.1963
FAM161A	FAM161A	-0.58409	2.187	1.1963
PLVAP	PLVAP	0.97932	2.1869	1.1963
SPPL2B	SPPL2B	0.74341	2.1867	1.1963
WDR5B	WDR5B	-0.4272	2.186	1.196
CTBP2	CTBP2	0.74073	2.1859	1.196
MAGOHB	MAGOHB	-0.61832	2.1851	1.1954
STRA13	STRA13	0.8143	2.1838	1.1946
APOM	APOM	-1.009	2.1837	1.1946
CDCA7	CDCA7	-1.3561	2.1836	1.1946
GLYAT	GLYAT	-1.3473	2.183	1.1942
RECQL	RECQL	-0.49172	2.1822	1.1938
TUBB2B	TUBB2B	-0.67799	2.1819	1.1938
KLHL26	KLHL26	0.62103	2.1817	1.1938
CEACAM6	CEACAM6	2.4661	2.1817	1.1938
RNF182	RNF182	-0.49036	2.1815	1.1938
SETD1B	SETD1B	0.70547	2.1805	1.1931
CCND3	CCND3	0.74435	2.1798	1.193
IRS2	IRS2	-1.0233	2.1796	1.193
METTL13	METTL13	0.56458	2.1795	1.193
TRIM52	TRIM52	0.62018	2.1794	1.193
SEMA3G	SEMA3G	0.9638	2.1793	1.193
CYP2C18	CYP2C18	-1.1891	2.1791	1.1929
UBE2W	UBE2W	-0.84501	2.1788	1.1929
GSS	GSS	0.43804	2.1773	1.1916
C19orf60	C19orf60	0.55862	2.1757	1.1904
HACD3	HACD3	0.53015	2.1756	1.1904
NCBP1	NCBP1	-0.42505	2.1752	1.1904
DOCK9	DOCK9	0.45637	2.1752	1.1904
ADH4	ADH4	-1.6698	2.1746	1.1901
ADRM1	ADRM1	0.52023	2.1744	1.19
DPEP1	DPEP1	0.42709	2.1737	1.19
UGT2B15	UGT2B15	-1.6614	2.1737	1.19
RAD18	RAD18	-0.5354	2.1732	1.19
KCNN2	KCNN2	-0.68187	2.1732	1.19
ABTB1	ABTB1	0.67376	2.1732	1.19
PGS1	PGS1	0.72917	2.1729	1.1899
KLHL17	KLHL17	0.68015	2.1705	1.1878
ACAP1	ACAP1	0.72118	2.1701	1.1875
MCUR1	MCUR1	-0.48123	2.1696	1.1873
KCNIP4	KCNIP4	-0.54182	2.1694	1.1873
PICK1	PICK1	0.6804	2.1691	1.1872
ACMSD	ACMSD	-1.0315	2.1688	1.1871
TADA2A	TADA2A	-0.49157	2.1685	1.1871
IGFBP1	IGFBP1	-1.8474	2.1681	1.1869
KRT16	KRT16	-2.2671	2.1676	1.1866
CCDC88B	CCDC88B	0.71135	2.1672	1.1864
TRMT5	TRMT5	-0.39517	2.1666	1.1861
CRP	CRP	-2.6322	2.1664	1.1861
C5orf22	C5orf22	-0.50091	2.1662	1.1861
HMG20B	HMG20B	0.77271	2.1658	1.1861
ZBTB4	ZBTB4	0.73161	2.1658	1.1861
MPDZ	MPDZ	-0.58996	2.165	1.1858
CEP57L1	CEP57L1	-0.66187	2.1649	1.1858
COLEC10	COLEC10	-1.1972	2.1648	1.1858
SLCO1B3	SLCO1B3	-1.4075	2.1631	1.1845
PIP4K2B	PIP4K2B	0.51169	2.1631	1.1845
PDCD1	PDCD1	0.68395	2.1623	1.1841
MCF2L	MCF2L	0.85111	2.1622	1.1841
C10orf54	C10orf54	0.79492	2.1618	1.1841
CFTR	CFTR	-0.84257	2.1617	1.1841
ZMYM4	ZMYM4	-0.39631	2.1616	1.1841
NISCH	NISCH	0.74014	2.1613	1.1841
SNUPN	SNUPN	-0.46363	2.161	1.184
ALS2	ALS2	-0.35559	2.1609	1.184
LARP4	LARP4	-0.4322	2.1598	1.1833
C11orf73	C11orf73	-0.70642	2.1595	1.1833
F11	F11	-1.2789	2.1594	1.1833
PON2	PON2	-0.4906	2.1591	1.1833
DCUN1D4	DCUN1D4	-0.50213	2.1591	1.1833
ZNF213	ZNF213	0.69371	2.1583	1.1829
NSUN6	NSUN6	-0.7311	2.1581	1.1829
AMIGO1	AMIGO1	0.54601	2.158	1.1829
FOPNL	FOPNL	-0.74368	2.1575	1.1826
SEMA6B	SEMA6B	0.76693	2.1572	1.1825
UBXN11	UBXN11	0.73232	2.1566	1.1822
[truncated: 16,849 more rows]

## Sheet: DEG.Metabric
...1	Gene	logFC	minus.log.p.val	minus.log.q.val
PRKCH	PRKCH	0.22456	#NUM!	#NUM!
ITM2A	ITM2A	0.23616	102.15	98.068
GIMAP6	GIMAP6	0.16508	100.77	96.864
ARHGAP15	ARHGAP15	0.17558	99.21	95.426
KLRB1	KLRB1	0.23087	93.871	90.24
GIMAP7	GIMAP7	0.20149	93.848	90.24
PPP1R16B	PPP1R16B	0.18848	92.927	89.386
IL7R	IL7R	0.25844	90.725	87.242
TCRA	TCRA	0.23956	90.324	86.892
GZMK	GZMK	0.28666	90.253	86.866
ABCB1	ABCB1	0.10151	90.107	86.761
STAT4	STAT4	0.18517	88.101	84.794
PRKCB	PRKCB	0.22945	86.847	83.574
GIMAP4	GIMAP4	0.15038	86.315	83.075
PVRIG	PVRIG	0.21305	85.976	82.766
LRMP	LRMP	0.14938	85.895	82.712
AMICA1	AMICA1	0.16324	85.587	82.431
PECAM1	PECAM1	0.12519	85.127	81.996
CCL19	CCL19	0.3381	84.257	81.149
IL33	IL33	0.1755	82.977	79.892
P2RY8	P2RY8	0.17386	82.046	78.981
SAMD3	SAMD3	0.13714	81.986	78.942
IRF8	IRF8	0.18084	81.95	78.925
AK090694	AK090694	0.088819	81.516	78.509
DARC	DARC	0.26475	81.398	78.409
TCRVB	TCRVB	0.25382	81.248	78.276
KLRG1	KLRG1	0.13427	81.123	78.167
ITK	ITK	0.179	80.921	77.982
SLAMF1	SLAMF1	0.13795	80.388	77.464
BU935198	BU935198	0.13393	80.281	77.372
CELF2	CELF2	0.12699	80.165	77.269
ARHGAP25	ARHGAP25	0.14906	79.945	77.064
LOC643733	LOC643733	0.12525	79.71	76.842
CD2	CD2	0.24826	79.149	76.293
IL10RA	IL10RA	0.14611	79.012	76.17
GIMAP5	GIMAP5	0.1756	78.814	75.984
SELL	SELL	0.20198	78.796	75.977
EVI2B	EVI2B	0.18051	78.609	75.802
PYHIN1	PYHIN1	0.14336	78.267	75.472
ABI3BP	ABI3BP	0.1751	77.677	74.892
P2RY10	P2RY10	0.14719	77.388	74.614
CD3D	CD3D	0.2541	77.292	74.529
HLA-DOA	HLA-DOA	0.15472	76.815	74.062
HCLS1	HCLS1	0.15182	76.508	73.765
CD247	CD247	0.22288	76.432	73.698
CD6	CD6	0.19604	76.16	73.436
CD79B	CD79B	0.22977	76.06	73.345
SLC9A9	SLC9A9	0.11193	75.892	73.186
DOCK11	DOCK11	0.13027	75.352	72.655
CD8A	CD8A	0.22511	75.112	72.424
CD27	CD27	0.18589	75.006	72.327
DOCK2	DOCK2	0.15123	74.764	72.093
CD37	CD37	0.1864	74.117	71.455
RAC2	RAC2	0.1602	73.928	71.274
CST7	CST7	0.15887	73.604	70.957
ARHGAP9	ARHGAP9	0.16354	73.591	70.952
ACSL5	ACSL5	0.15281	73.553	70.922
PTPRCAP	PTPRCAP	0.17315	73.17	70.546
PTGER4	PTGER4	0.1322	73.022	70.406
PTGDS	PTGDS	0.27007	72.631	70.023
GPR18	GPR18	0.13302	72.399	69.797
TRAF3IP3	TRAF3IP3	0.15916	72.094	69.5
PRF1	PRF1	0.14267	71.814	69.226
RASSF5	RASSF5	0.14903	71.402	68.822
DNASE1L3	DNASE1L3	0.12951	70.95	68.376
CD79A	CD79A	0.2671	70.891	68.324
CXCR6	CXCR6	0.1248	70.881	68.32
TGFBR2	TGFBR2	0.15374	70.865	68.31
GZMA	GZMA	0.20808	70.43	67.882
VAMP5	VAMP5	0.12188	70.08	67.539
KLHL6	KLHL6	0.12133	69.667	67.132
CLEC1A	CLEC1A	0.087421	69.624	67.095
S1PR1	S1PR1	0.1072	69.444	66.924
ARHGAP30	ARHGAP30	0.13075	69.441	66.924
LY9	LY9	0.1188	69.234	66.722
MEOX1	MEOX1	0.14407	68.752	66.246
CD3G	CD3G	0.14439	68.559	66.059
LPXN	LPXN	0.12533	68.503	66.009
INPP5D	INPP5D	0.11176	68.11	65.621
CD5	CD5	0.11048	67.955	65.471
NKG7	NKG7	0.21639	67.904	65.426
TBC1D10C	TBC1D10C	0.18296	67.895	65.422
TPK1	TPK1	0.094798	67.735	65.267
HCST	HCST	0.15765	67.702	65.239
CXCR3	CXCR3	0.1519	67.653	65.196
APOBEC3G	APOBEC3G	0.16123	67.545	65.093
ZNF831	ZNF831	0.10356	67.181	64.734
IL18R1	IL18R1	0.1049	66.957	64.518
MAP4K1	MAP4K1	0.16378	66.955	64.518
TSPAN7	TSPAN7	0.18126	66.608	64.176
PLCL2	PLCL2	0.11856	66.488	64.06
AKNA	AKNA	0.13265	65.727	63.304
C3	C3	0.19368	65.593	63.175
FOXO1	FOXO1	0.10514	65.414	63
BANK1	BANK1	0.17145	65.344	62.935
TRAT1	TRAT1	0.11001	65.144	62.739
PLAC8	PLAC8	0.19187	64.985	62.585
DOCK8	DOCK8	0.12294	64.887	62.491
IGJ	IGJ	0.31933	64.865	62.474
IL18RAP	IL18RAP	0.10724	64.847	62.46
S1PR4	S1PR4	0.10677	64.542	62.16
CD19	CD19	0.20903	64.434	62.056
TNFRSF17	TNFRSF17	0.19282	64.247	61.873
LOC100240735	LOC100240735	0.069803	63.874	61.505
CXCR5	CXCR5	0.17309	63.826	61.46
TCRBV4S1A1T	TCRBV4S1A1T	0.098507	63.725	61.363
FYN	FYN	0.12393	63.435	61.077
LRRC33	LRRC33	0.10001	63.402	61.048
DPEP2	DPEP2	0.10034	63.389	61.04
CCL15	CCL15	0.20899	63.257	60.911
TEK	TEK	0.10209	62.925	60.583
FCRH3	FCRH3	0.13683	62.739	60.401
RGS18	RGS18	0.10177	62.701	60.367
UBASH3A	UBASH3A	0.091737	62.676	60.346
CD48	CD48	0.19005	62.661	60.335
TNFRSF13B	TNFRSF13B	0.1321	62.538	60.215
CCL21	CCL21	0.21782	62.486	60.167
FGL2	FGL2	0.16408	62.192	59.877
CD69	CD69	0.18084	61.922	59.611
SPOCK2	SPOCK2	0.20779	61.823	59.515
IQGAP2	IQGAP2	0.14759	61.787	59.483
CORO1A	CORO1A	0.14877	61.601	59.301
C5orf20	C5orf20	0.11672	61.588	59.291
CCR7	CCR7	0.1975	61.579	59.286
6-Sep	6-Sep	0.1209	61.4	59.11
SH2D3C	SH2D3C	0.11033	61.356	59.07
SH2D1A	SH2D1A	0.12063	61.323	59.04
ACAP1	ACAP1	0.1575	61.075	58.796
CTSH	CTSH	0.082733	60.956	58.679
NAPOR-1	NAPOR-1	0.081997	60.919	58.646
NAPSB	NAPSB	0.17428	60.886	58.617
TLR10	TLR10	0.092927	60.814	58.548
ENPP2	ENPP2	0.18308	60.558	58.295
GPSM3	GPSM3	0.12224	60.315	58.056
CD52	CD52	0.22138	60.164	57.908
CCND2	CCND2	0.12356	60.146	57.893
ZAP70	ZAP70	0.13093	60	57.75
CCL5	CCL5	0.19855	59.996	57.75
ADAM7	ADAM7	0.098554	59.876	57.633
RGL4	RGL4	0.086072	59.823	57.582
ICAM2	ICAM2	0.10044	59.601	57.363
GVIN1	GVIN1	0.18675	59.549	57.314
abParts	abParts	0.33497	58.951	56.719
BTLA	BTLA	0.09213	58.674	56.446
HLA-DPA1	HLA-DPA1	0.13348	58.596	56.371
CCR2	CCR2	0.075751	58.394	56.172
LBH	LBH	0.11092	58.252	56.032
STAMBPL1	STAMBPL1	0.1179	57.782	55.566
ABCA6	ABCA6	0.09732	57.773	55.559
POU2AF1	POU2AF1	0.14551	57.659	55.448
WAS	WAS	0.12821	57.307	55.099
APBB1IP	APBB1IP	0.11537	57.264	55.06
RGL1	RGL1	0.10693	57.202	55
RASAL3	RASAL3	0.14485	57.131	54.931
C5orf39	C5orf39	0.12654	57.075	54.879
MAL	MAL	0.16869	57.04	54.847
BCL11B	BCL11B	0.1669	57.033	54.842
TLR8	TLR8	0.11482	56.948	54.76
GMFG	GMFG	0.12433	56.848	54.662
GRAP	GRAP	0.10589	56.667	54.485
CASP4	CASP4	0.10652	56.381	54.201
CD53	CD53	0.12423	56.192	54.015
FCN1	FCN1	0.17441	56.107	53.933
CD1C	CD1C	0.11156	55.837	53.665
PIP4K2A	PIP4K2A	0.076573	55.793	53.623
CSF2RA	CSF2RA	0.11311	55.74	53.573
HLA-DMA	HLA-DMA	0.10177	55.698	53.534
LTB	LTB	0.22488	55.189	53.027
HLA-DPB1	HLA-DPB1	0.13431	55.177	53.018
THEMIS	THEMIS	0.073688	55.12	52.964
BHLHE22	BHLHE22	0.11883	54.861	52.708
GPR183	GPR183	0.17307	54.563	52.412
AMPD1	AMPD1	0.078403	54.56	52.412
CTSW	CTSW	0.09884	54.357	52.211
SASH3	SASH3	0.12335	54.251	52.107
CLEC10A	CLEC10A	0.05825	54.159	52.018
SEMA4D	SEMA4D	0.098731	54.026	51.887
GNG2	GNG2	0.086574	53.871	51.734
EBF1	EBF1	0.11146	53.84	51.706
CCR6	CCR6	0.10423	53.83	51.698
KCTD12	KCTD12	0.10721	53.778	51.649
HLA-DMB	HLA-DMB	0.10043	53.72	51.594
PTPN7	PTPN7	0.1194	53.595	51.471
TSHZ2	TSHZ2	0.13665	53.556	51.434
CD3E	CD3E	0.11412	53.54	51.421
EOMES	EOMES	0.1658	53.446	51.328
HLA-DRA	HLA-DRA	0.12351	53.296	51.181
ALDH1A1	ALDH1A1	0.16201	53.261	51.148
TCRBV22S1A2N1T	TCRBV22S1A2N1T	0.070398	53.201	51.091
FNBP1	FNBP1	0.092729	53.147	51.039
NCR3	NCR3	0.07208	53.133	51.028
ICOS	ICOS	0.12988	53.045	50.942
PTGDR	PTGDR	0.08511	52.981	50.88
LCP1	LCP1	0.11882	52.979	50.88
DKFZp686O16217	DKFZp686O16217	0.31034	52.77	50.673
CD1B	CD1B	0.10162	52.729	50.634
NFS1	NFS1	0.14879	52.725	50.633
SH2B3	SH2B3	0.084755	52.129	50.039
CASP1	CASP1	0.11726	52.021	49.933
PARVG	PARVG	0.10218	51.831	49.746
GPR132	GPR132	0.057038	51.369	49.286
ELMO1	ELMO1	0.10222	51.326	49.245
NCF4	NCF4	0.096187	51.242	49.163
HLA-DQA1	HLA-DQA1	0.17506	51.021	48.944
CPVL	CPVL	0.14411	50.946	48.871
SVEP1	SVEP1	0.15329	50.925	48.853
CD7	CD7	0.14761	50.908	48.837
JAM2	JAM2	0.10274	50.854	48.785
C1orf162	C1orf162	0.10959	50.835	48.769
PLEK	PLEK	0.14225	50.576	48.511
LYL1	LYL1	0.097654	50.38	48.318
PAG1	PAG1	0.088937	50.322	48.261
B4GALNT4	B4GALNT4	-0.12304	50.296	48.237
WIPF1	WIPF1	0.11436	50.269	48.212
GINS2	GINS2	-0.13844	50.197	48.143
SLFN11	SLFN11	0.11492	50.134	48.082
DOCK10	DOCK10	0.099979	50.087	48.037
VWF	VWF	0.092999	49.978	47.929
LTA	LTA	0.12313	49.817	47.771
PTPRC	PTPRC	0.092354	49.653	47.609
C18orf34	C18orf34	0.096118	49.586	47.544
RASSF2	RASSF2	0.1043	49.15	47.109
ADRB2	ADRB2	0.092954	49.029	46.991
TMEM119	TMEM119	0.14598	49.004	46.968
C1orf54	C1orf54	0.081792	48.955	46.921
SPRY1	SPRY1	0.1248	48.919	46.886
LHFP	LHFP	0.12634	48.73	46.7
ARRDC5	ARRDC5	0.081568	48.677	46.648
RAB33A	RAB33A	0.068763	48.592	46.565
C14orf139	C14orf139	0.081769	48.475	46.45
SCARA5	SCARA5	0.10872	48.465	46.441
PRDM8	PRDM8	0.07619	48.395	46.373
CHST7	CHST7	0.067475	48.307	46.287
SEL1L3	SEL1L3	0.15415	48.258	46.241
KLRD1	KLRD1	0.09752	47.999	45.984
RNASE6	RNASE6	0.12293	47.949	45.935
PIK3IP1	PIK3IP1	0.083627	47.924	45.912
CLECL1	CLECL1	0.11444	47.789	45.779
TBC1D2B	TBC1D2B	0.068509	47.639	45.63
TNFAIP8	TNFAIP8	0.10387	47.567	45.56
HLA-E	HLA-E	0.10304	47.56	45.555
CD34	CD34	0.09863	47.349	45.346
ARTN	ARTN	-0.1133	47.185	45.184
CD40LG	CD40LG	0.056629	47.15	45.151
TACC1	TACC1	0.10582	47.112	45.114
CDH5	CDH5	0.093668	47.063	45.067
CD40	CD40	0.096394	46.985	44.991
PSTPIP1	PSTPIP1	0.097436	46.914	44.922
MCTP1	MCTP1	0.060784	46.787	44.796
CXCL12	CXCL12	0.1631	46.716	44.728
NLRP3	NLRP3	0.076954	46.715	44.728
PLCG2	PLCG2	0.12346	46.515	44.53
HLA-DOB	HLA-DOB	0.13503	46.395	44.411
CXCL9	CXCL9	0.25363	46.024	44.042
SRGN	SRGN	0.16243	45.996	44.016
C17orf87	C17orf87	0.080467	45.904	43.925
PDCD1	PDCD1	0.078963	45.889	43.912
SLA2	SLA2	0.075584	45.826	43.851
SLMO1	SLMO1	-0.094158	45.761	43.787
TXNIP	TXNIP	0.089711	45.713	43.741
TNFAIP3	TNFAIP3	0.11019	45.706	43.736
HSD11B1	HSD11B1	0.09365	45.692	43.723
LDB2	LDB2	0.094115	45.641	43.674
TMEM140	TMEM140	0.084908	45.441	43.476
LCK	LCK	0.06144	45.429	43.466
CD38	CD38	0.16573	45.403	43.441
IL16	IL16	0.067652	45.374	43.414
ENTPD1	ENTPD1	0.087144	45.274	43.315
MEI1	MEI1	0.060545	45.147	43.19
PNOC	PNOC	0.091603	45.049	43.094
VAV1	VAV1	0.069954	45.021	43.067
C7	C7	0.12529	44.823	42.871
CELSR2	CELSR2	-0.15885	44.799	42.849
MFAP4	MFAP4	0.17819	44.616	42.667
IL18BP	IL18BP	0.1211	44.495	42.548
STK10	STK10	0.06403	44.427	42.481
CYBB	CYBB	0.12214	44.402	42.458
RFTN1	RFTN1	0.092173	44.363	42.42
RUNX3	RUNX3	0.13694	44.357	42.416
ARID5B	ARID5B	0.098729	44.311	42.372
TNFRSF1B	TNFRSF1B	0.087724	44.26	42.322
RUNX1T1	RUNX1T1	0.079539	44.028	42.092
VPREB3	VPREB3	0.14985	43.836	41.901
ENG	ENG	0.079458	43.725	41.792
ZEB2	ZEB2	0.083625	43.636	41.704
PRRT2	PRRT2	-0.13815	43.582	41.652
ABCA8	ABCA8	0.12555	43.57	41.641
GBP4	GBP4	0.15028	43.159	41.231
RASGRP2	RASGRP2	0.088694	43.012	41.086
MYCBP2	MYCBP2	0.075893	42.992	41.068
PPARG	PPARG	0.11773	42.846	40.923
IGFLR1	IGFLR1	0.09627	42.718	40.797
LSP1	LSP1	0.083235	42.692	40.772
CTLA4	CTLA4	0.11499	42.626	40.708
LCP2	LCP2	0.043926	42.611	40.694
C16orf13	C16orf13	-0.058219	42.585	40.67
SERPING1	SERPING1	0.11157	42.559	40.645
SELP	SELP	0.044417	42.481	40.568
PPAP2B	PPAP2B	0.1158	42.452	40.541
TLR7	TLR7	0.10413	42.419	40.51
GJA4	GJA4	0.087401	42.414	40.506
SLIT2	SLIT2	0.10155	42.386	40.479
FGR	FGR	0.1011	42.256	40.35
HSD17B11	HSD17B11	0.12704	42.144	40.24
PAPLN	PAPLN	0.092491	41.986	40.084
KIAA0748	KIAA0748	0.05748	41.934	40.033
RHOG	RHOG	0.056928	41.683	39.783
TOX2	TOX2	0.12758	41.663	39.765
ST6GAL1	ST6GAL1	0.13442	41.623	39.726
CD93	CD93	0.087115	41.476	39.58
OBFC2A	OBFC2A	0.094181	41.472	39.578
BLK	BLK	0.091644	41.415	39.522
DHRS9	DHRS9	0.13594	41.412	39.521
FAM30A	FAM30A	0.084436	41.324	39.434
PPP2R2B	PPP2R2B	0.069389	41.042	39.153
ENO2	ENO2	-0.13286	40.689	38.802
APOBEC3H	APOBEC3H	0.071384	40.625	38.739
IL2RG	IL2RG	0.061673	40.598	38.713
CD4	CD4	0.080954	40.592	38.709
TNFSF14	TNFSF14	0.062293	40.564	38.682
ICAM3	ICAM3	0.077332	40.527	38.647
EMCN	EMCN	0.088367	40.393	38.514
PIK3CD	PIK3CD	0.087079	40.368	38.491
GZMB	GZMB	0.19037	40.319	38.443
MZB1	MZB1	0.19101	40.255	38.38
KRTCAP3	KRTCAP3	-0.09534	40.243	38.37
FERMT3	FERMT3	0.1051	40.134	38.261
C1S	C1S	0.14	40.026	38.155
CFH	CFH	0.12696	39.947	38.077
SAMSN1	SAMSN1	0.093962	39.864	37.996
CD200	CD200	0.044082	39.857	37.99
ACVRL1	ACVRL1	0.062197	39.83	37.964
SPARCL1	SPARCL1	0.13478	39.792	37.927
LAMP3	LAMP3	0.16582	39.621	37.758
GNLY	GNLY	0.16555	39.557	37.695
LYZ	LYZ	0.21117	39.338	37.478
CD74	CD74	0.12345	39.329	37.469
DPT	DPT	0.14445	39.29	37.432
AA215505	AA215505	0.063445	39.213	37.357
BTN3A3	BTN3A3	0.083556	39.184	37.328
LPAR6	LPAR6	0.077397	39.159	37.305
SYT11	SYT11	0.085419	39.077	37.225
LY96	LY96	0.092177	39.044	37.193
CD97	CD97	0.11033	39.043	37.193
SELE	SELE	0.087954	39.036	37.187
FAM159A	FAM159A	0.059097	38.928	37.081
TAGAP	TAGAP	0.058924	38.867	37.021
NCF1	NCF1	0.10594	38.838	36.992
PIM2	PIM2	0.12526	38.815	36.971
OAF	OAF	0.087854	38.772	36.93
NCF1C	NCF1C	0.092097	38.662	36.82
STK4	STK4	0.058317	38.639	36.799
CH25H	CH25H	0.12363	38.572	36.733
CORO7	CORO7	-0.061635	38.394	36.556
EBF3	EBF3	0.073837	38.329	36.492
APOBEC3F	APOBEC3F	0.086712	38.326	36.491
CXCL13	CXCL13	0.20289	38.285	36.451
GSN	GSN	0.094234	38.07	36.237
SPNS3	SPNS3	0.042284	37.988	36.157
CD84	CD84	0.083081	37.933	36.102
ITGA4	ITGA4	0.051571	37.901	36.072
FASLG	FASLG	0.049175	37.854	36.026
IRF1	IRF1	0.098631	37.852	36.026
ZNF683	ZNF683	0.11818	37.74	35.915
UBD	UBD	0.21398	37.731	35.907
TNFRSF4	TNFRSF4	0.089329	37.674	35.85
CAMK1G	CAMK1G	0.1403	37.642	35.82
LST1	LST1	0.097874	37.628	35.807
IGLL3P	IGLL3P	0.1901	37.569	35.75
CAB39	CAB39	0.051731	37.568	35.75
FCRL3	FCRL3	0.05617	37.546	35.729
EAF2	EAF2	0.10436	37.523	35.707
CSF1R	CSF1R	0.082447	37.458	35.643
LGALS2	LGALS2	0.070678	37.437	35.623
CLDN5	CLDN5	0.11432	37.387	35.574
FGD2	FGD2	0.10296	37.384	35.573
MST151	MST151	0.098163	37.329	35.518
NPSR1	NPSR1	0.054589	37.256	35.447
LRRC8C	LRRC8C	0.061033	37.246	35.438
CDK12	CDK12	0.12205	37.23	35.423
MS4A6A	MS4A6A	0.12281	37.125	35.319
RCSD1	RCSD1	0.056577	36.992	35.187
PGM5	PGM5	0.12077	36.955	35.152
SLC25A10	SLC25A10	-0.090242	36.912	35.11
GZMH	GZMH	0.1066	36.813	35.012
ARHGAP4	ARHGAP4	0.089511	36.793	34.993
ARHGDIB	ARHGDIB	0.061917	36.788	34.989
EPAS1	EPAS1	0.087887	36.67	34.872
LRFN4	LRFN4	-0.093282	36.654	34.857
RASGRP3	RASGRP3	0.069286	36.624	34.828
RCBTB2	RCBTB2	0.066683	36.605	34.81
MPEG1	MPEG1	0.058954	36.594	34.8
MAF	MAF	0.086485	36.439	34.647
ITM2C	ITM2C	0.13065	36.405	34.614
IGLL1	IGLL1	0.2112	36.376	34.586
IFNG	IFNG	0.089137	36.273	34.484
FOXN3	FOXN3	0.080342	36.2	34.412
CLEC14A	CLEC14A	0.077155	36.109	34.322
FAM46C	FAM46C	0.12683	36.103	34.317
LY86	LY86	0.086293	36.093	34.308
NAALADL1	NAALADL1	0.063455	36.081	34.298
AIM2	AIM2	0.1271	36.015	34.232
ZNF165	ZNF165	-0.078151	35.945	34.164
CD28	CD28	0.042808	35.857	34.077
NPC2	NPC2	0.047696	35.836	34.056
ANTXR2	ANTXR2	0.080674	35.733	33.955
CMKLR1	CMKLR1	0.04933	35.6	33.822
ADH1A	ADH1A	0.19848	35.527	33.751
EGR2	EGR2	0.1217	35.512	33.738
EMP3	EMP3	0.076477	35.511	33.738
LGMN	LGMN	0.095933	35.511	33.738
TCL1A	TCL1A	0.1013	35.472	33.7
SLCO2B1	SLCO2B1	0.090502	35.437	33.667
IGKC	IGKC	0.12202	35.436	33.667
ITGB2	ITGB2	0.092697	35.427	33.659
GAPT	GAPT	0.096568	35.413	33.645
FLRT2	FLRT2	0.076042	35.41	33.643
ALOX5	ALOX5	0.091152	35.403	33.637
TRPV2	TRPV2	0.085108	35.389	33.624
AIF1	AIF1	0.10686	35.354	33.591
GNG11	GNG11	0.10397	35.278	33.515
C10orf128	C10orf128	0.044345	35.185	33.424
HEG1	HEG1	0.066161	35.185	33.424
SYK	SYK	0.090947	35.171	33.412
PI16	PI16	0.14191	35.006	33.248
LEPREL4	LEPREL4	-0.078908	34.978	33.221
IL15RA	IL15RA	0.058414	34.907	33.151
MAFF	MAFF	0.061757	34.863	33.109
CLEC4A	CLEC4A	0.072926	34.863	33.109
LAT	LAT	0.075642	34.773	33.02
COL15A1	COL15A1	0.09252	34.755	33.002
IFI16	IFI16	0.10084	34.709	32.958
BIN1	BIN1	0.09684	34.606	32.856
CCDC34	CCDC34	-0.078992	34.586	32.838
MBP	MBP	0.09104	34.586	32.838
IFFO1	IFFO1	0.077381	34.525	32.778
STK17B	STK17B	0.087197	34.515	32.769
GAS7	GAS7	0.086446	34.483	32.738
IGFBP7	IGFBP7	0.085194	34.437	32.693
CD83	CD83	0.09186	34.428	32.685
PLCB2	PLCB2	0.081583	34.423	32.681
GBP5	GBP5	0.15077	34.361	32.62
ChGn	ChGn	0.051186	34.322	32.581
CTSC	CTSC	0.11876	34.317	32.578
FOLR2	FOLR2	0.11989	34.308	32.57
P2RY14	P2RY14	0.046873	34.304	32.566
TIGIT	TIGIT	0.043924	34.263	32.527
TLR9	TLR9	0.050684	34.155	32.419
C7orf23	C7orf23	0.077255	34.131	32.397
ISCU	ISCU	0.049678	34.009	32.275
ALDH2	ALDH2	0.10221	33.986	32.254
PDE7B	PDE7B	0.070661	33.951	32.22
CCL22	CCL22	0.096025	33.939	32.208
AV651069	AV651069	0.041458	33.847	32.117
BACH2	BACH2	0.058402	33.84	32.112
ANK2	ANK2	0.060442	33.824	32.096
DENND1C	DENND1C	0.051793	33.759	32.033
ABI3	ABI3	0.063048	33.75	32.024
PARM1	PARM1	0.10606	33.627	31.902
MEF2C	MEF2C	0.070675	33.595	31.871
GPR116	GPR116	0.067973	33.563	31.84
BTN3A2	BTN3A2	0.10063	33.449	31.727
DKFZp686H12134	DKFZp686H12134	0.10044	33.441	31.719
MYO1F	MYO1F	0.060473	33.335	31.614
TCN2	TCN2	0.075504	33.278	31.559
SDPR	SDPR	0.079117	33.26	31.543
FCRL5	FCRL5	0.058788	33.26	31.543
OSTF1	OSTF1	0.058483	33.249	31.533
STX11	STX11	0.084821	33.243	31.527
KIFC2	KIFC2	-0.098315	33.231	31.516
NELF	NELF	-0.072203	33.163	31.449
RAB8B	RAB8B	0.070336	33.147	31.435
SLA	SLA	0.077016	33.133	31.421
KLF9	KLF9	0.079725	33.069	31.358
NECAP2	NECAP2	0.047518	33.012	31.302
KIAA1949	KIAA1949	0.075208	32.972	31.263
FCAR	FCAR	0.052873	32.931	31.223
FCER1A	FCER1A	0.15661	32.91	31.203
EVI2A	EVI2A	0.10185	32.807	31.101
NCKAP1L	NCKAP1L	0.074787	32.8	31.094
UBE2S	UBE2S	-0.087192	32.799	31.094
SHE	SHE	0.058403	32.793	31.089
FAIM3	FAIM3	0.13042	32.72	31.017
TBXAS1	TBXAS1	0.079536	32.708	31.006
CAV1	CAV1	0.10343	32.589	30.888
UCP2	UCP2	0.10962	32.559	30.859
SPINK8	SPINK8	0.17173	32.552	30.852
TTC26	TTC26	-0.053284	32.526	30.828
APOD	APOD	0.19132	32.501	30.803
C1QA	C1QA	0.10048	32.5	30.803
ST8SIA4	ST8SIA4	0.049702	32.419	30.723
NIN	NIN	0.056017	32.404	30.71
SP140	SP140	0.087965	32.398	30.704
GAB3	GAB3	0.044018	32.38	30.687
MYH11	MYH11	0.16282	32.313	30.621
PARD6A	PARD6A	-0.069889	32.288	30.597
AP1S2	AP1S2	0.077492	32.273	30.582
MCOLN2	MCOLN2	0.10919	32.153	30.463
CEP110	CEP110	0.052047	32.069	30.38
APLNR	APLNR	0.084432	32.051	30.364
PIAS1	PIAS1	0.040511	32.02	30.333
KBTBD8	KBTBD8	0.063016	31.956	30.27
RHOJ	RHOJ	0.071231	31.955	30.27
LYSMD1	LYSMD1	-0.051982	31.95	30.265
POP5	POP5	-0.071237	31.933	30.249
CCR4	CCR4	0.039356	31.898	30.216
PATL2	PATL2	0.062282	31.887	30.205
TRV3J34	TRV3J34	0.035705	31.865	30.184
CCL17	CCL17	0.049934	31.85	30.17
ARHGEF3	ARHGEF3	0.068394	31.73	30.051
QTRT1	QTRT1	-0.068331	31.688	30.01
FREM1	FREM1	0.052055	31.633	29.956
ZFP36L2	ZFP36L2	0.098111	31.615	29.938
COL6A6	COL6A6	0.060706	31.608	29.932
PROS1	PROS1	0.10324	31.571	29.896
ETS2	ETS2	0.077442	31.566	29.892
PRDM1	PRDM1	0.082612	31.561	29.887
CYTH1	CYTH1	0.055208	31.532	29.86
PSMB9	PSMB9	0.11846	31.485	29.814
SOD3	SOD3	0.077218	31.442	29.771
SFRP4	SFRP4	0.16425	31.413	29.743
SGK1	SGK1	0.08395	31.268	29.599
BTBD11	BTBD11	0.08735	31.229	29.561
NLRP1	NLRP1	0.035656	30.975	29.308
BTN3A1	BTN3A1	0.078439	30.826	29.16
ALPL	ALPL	0.12383	30.813	29.147
ELMO3	ELMO3	-0.077324	30.771	29.106
PPP1R16A	PPP1R16A	-0.074185	30.752	29.088
IQCC	IQCC	-0.054809	30.744	29.081
PPP3CC	PPP3CC	0.056939	30.691	29.029
CGN	CGN	-0.11818	30.675	29.014
ZBED2	ZBED2	0.069986	30.582	28.921
KIF21B	KIF21B	0.053575	30.559	28.899
FZD4	FZD4	0.085808	30.509	28.85
TXNDC5	TXNDC5	0.121	30.472	28.814
SOX17	SOX17	0.05476	30.414	28.757
LAMA2	LAMA2	0.099702	30.368	28.711
CYTL1	CYTL1	0.064782	30.181	28.525
DGKA	DGKA	0.079412	30.163	28.508
NAPSA	NAPSA	0.059982	30.087	28.433
CD8B	CD8B	0.037893	30.034	28.38
FKBP4	FKBP4	-0.082243	30.016	28.364
FAM78A	FAM78A	0.032585	29.995	28.343
GNGT2	GNGT2	0.041961	29.96	28.309
EGFLAM	EGFLAM	0.083218	29.899	28.249
GEM	GEM	0.11205	29.896	28.246
IPCEF1	IPCEF1	0.046198	29.874	28.225
IGSF6	IGSF6	0.09028	29.846	28.198
C7orf58	C7orf58	0.086941	29.838	28.191
SOX18	SOX18	0.081139	29.833	28.187
PLAC9	PLAC9	0.11851	29.815	28.17
MYCT1	MYCT1	0.048086	29.815	28.17
GBP2	GBP2	0.085359	29.798	28.154
SASH1	SASH1	0.094197	29.795	28.152
BRF2	BRF2	-0.091514	29.772	28.129
LIPA	LIPA	0.078456	29.751	28.109
TSC22D3	TSC22D3	0.079236	29.568	27.927
ZBTB8A	ZBTB8A	-0.063765	29.531	27.891
C16orf53	C16orf53	-0.060255	29.515	27.875
POP7	POP7	-0.051444	29.506	27.868
SLC6A8	SLC6A8	-0.081547	29.493	27.855
C1QB	C1QB	0.097565	29.49	27.853
C13orf15	C13orf15	0.078722	29.453	27.817
COL14A1	COL14A1	0.090284	29.416	27.78
KLF2	KLF2	0.071762	29.392	27.758
NEK2	NEK2	-0.11125	29.329	27.695
RALB	RALB	0.05559	29.278	27.645
SKAP2	SKAP2	0.073089	29.257	27.625
C6orf154	C6orf154	-0.044336	29.227	27.595
PTPRB	PTPRB	0.047646	29.201	27.57
TFPI	TFPI	0.098638	29.124	27.494
TXK	TXK	0.036519	29.071	27.441
SLAMF7	SLAMF7	0.05053	29.02	27.392
BATF3	BATF3	0.057687	29.011	27.383
VCAM1	VCAM1	0.11191	28.992	27.365
CDK20	CDK20	-0.054078	28.942	27.316
C16orf59	C16orf59	-0.077748	28.938	27.312
CYTIP	CYTIP	0.083928	28.923	27.298
NDN	NDN	0.096621	28.878	27.254
TLE4	TLE4	0.075788	28.873	27.25
DOK2	DOK2	0.051196	28.865	27.243
FMO1	FMO1	0.10618	28.798	27.176
SH3KBP1	SH3KBP1	0.069647	28.756	27.135
CCRN4L	CCRN4L	-0.093863	28.754	27.133
RAB37	RAB37	0.081267	28.706	27.087
TCRBV7S1A1N2T	TCRBV7S1A1N2T	0.032757	28.684	27.066
SCPEP1	SCPEP1	0.081602	28.659	27.041
ARHGAP10	ARHGAP10	0.067358	28.636	27.019
PPM1M	PPM1M	0.050555	28.624	27.008
JAK2	JAK2	0.049301	28.606	26.99
MED13L	MED13L	-0.065468	28.588	26.973
C13orf18	C13orf18	0.067868	28.55	26.936
FAM131A	FAM131A	-0.054146	28.515	26.902
PDE1A	PDE1A	0.077106	28.465	26.852
KIAA0889	KIAA0889	-0.076513	28.403	26.79
TNFSF13B	TNFSF13B	0.10691	28.306	26.694
MYH14	MYH14	-0.063202	28.222	26.611
PTPN6	PTPN6	0.062312	28.201	26.591
CRISPLD2	CRISPLD2	0.1061	28.154	26.545
LOC286016	LOC286016	-0.066297	28.146	26.537
CCL4	CCL4	0.11642	27.996	26.388
CR2	CR2	0.086487	27.994	26.387
ABCA9	ABCA9	0.051933	27.971	26.365
WNT3	WNT3	-0.082073	27.949	26.343
ITGB7	ITGB7	0.10493	27.941	26.336
MAPK8IP2	MAPK8IP2	-0.09453	27.865	26.261
ZFP36	ZFP36	0.094947	27.842	26.238
RILPL1	RILPL1	-0.051777	27.84	26.238
D4S234E	D4S234E	0.086441	27.82	26.218
AKR1B1	AKR1B1	0.077116	27.811	26.209
FUCA1	FUCA1	0.061508	27.805	26.205
SLFN5	SLFN5	0.062388	27.785	26.185
KANK3	KANK3	0.031873	27.753	26.154
CD86	CD86	0.081829	27.75	26.151
CYBASC3	CYBASC3	0.052227	27.74	26.143
YIPF2	YIPF2	-0.050883	27.731	26.134
MAFB	MAFB	0.076765	27.724	26.127
LIME1	LIME1	0.091382	27.659	26.063
IL21R	IL21R	0.07938	27.627	26.032
TBCB	TBCB	-0.038941	27.611	26.016
WARS	WARS	0.072059	27.589	25.995
SLC7A7	SLC7A7	0.083982	27.523	25.931
CD226	CD226	0.033314	27.523	25.931
UNG	UNG	-0.065953	27.469	25.877
ALOX5AP	ALOX5AP	0.10627	27.393	25.802
ACCN3	ACCN3	-0.041673	27.386	25.795
CD33	CD33	0.068183	27.364	25.775
DUS4L	DUS4L	-0.041528	27.315	25.726
SLC22A3	SLC22A3	0.035939	27.293	25.705
PLEKHA2	PLEKHA2	0.07204	27.289	25.702
PPAP2A	PPAP2A	0.082867	27.288	25.702
HERPUD1	HERPUD1	0.097245	27.281	25.695
ESAM	ESAM	0.065215	27.28	25.695
ZCCHC24	ZCCHC24	0.079318	27.279	25.695
MRGPRF	MRGPRF	0.051278	27.271	25.687
TIFAB	TIFAB	0.033911	27.212	25.629
TMEM63B	TMEM63B	-0.06305	27.205	25.622
CCDC50	CCDC50	0.057845	27.182	25.6
TARP	TARP	0.083897	27.18	25.599
NT5C3L	NT5C3L	-0.057897	27.146	25.565
DPYSL2	DPYSL2	0.072606	27.048	25.468
MLF2	MLF2	-0.046887	27.015	25.436
NOL3	NOL3	-0.068752	26.999	25.42
FGD5	FGD5	0.084348	26.988	25.411
RBMS3	RBMS3	0.068171	26.971	25.394
RNF125	RNF125	0.033289	26.925	25.348
IL12RB1	IL12RB1	0.034767	26.9	25.324
GALM	GALM	0.074529	26.859	25.284
SWAP70	SWAP70	0.049993	26.805	25.23
CLDN11	CLDN11	0.10968	26.785	25.211
TUBB2A	TUBB2A	-0.092019	26.69	25.117
CYYR1	CYYR1	0.072237	26.634	25.062
ASGR2	ASGR2	0.02921	26.633	25.062
HAGHL	HAGHL	-0.087969	26.623	25.051
TMEM109	TMEM109	0.049139	26.606	25.035
TRAF1	TRAF1	0.053062	26.592	25.022
TYROBP	TYROBP	0.082624	26.503	24.934
NR2C2AP	NR2C2AP	-0.053097	26.5	24.931
PDE3B	PDE3B	0.042427	26.49	24.922
CYSLTR1	CYSLTR1	0.075276	26.402	24.835
IDO1	IDO1	0.12477	26.392	24.825
ARHGAP31	ARHGAP31	0.037982	26.351	24.785
IRF4	IRF4	0.050733	26.338	24.773
FHL1	FHL1	0.099124	26.315	24.751
LILRB4	LILRB4	0.082923	26.24	24.676
ITPRIPL1	ITPRIPL1	0.025424	26.238	24.675
LASS2	LASS2	-0.069639	26.214	24.651
TMEM71	TMEM71	0.081033	26.097	24.535
CCNB1	CCNB1	-0.079336	26.093	24.531
CYHR1	CYHR1	-0.059198	26.085	24.525
CNRIP1	CNRIP1	0.055199	26.085	24.525
TCF4	TCF4	0.075103	26.067	24.507
RHBDL1	RHBDL1	-0.099497	26.061	24.502
LAP3	LAP3	0.06811	26.056	24.498
ELF1	ELF1	0.053797	26.05	24.492
HUAT	HUAT	0.078347	26.03	24.474
DPYD	DPYD	0.066751	26.03	24.473
CDK18	CDK18	-0.085614	25.996	24.44
MYO1G	MYO1G	0.07662	25.983	24.428
ST3GAL5	ST3GAL5	0.070948	25.958	24.404
LSM4	LSM4	-0.043654	25.956	24.402
SLC6A10P	SLC6A10P	-0.091017	25.92	24.367
MGAT1	MGAT1	0.045923	25.916	24.364
FAM129C	FAM129C	0.047165	25.877	24.325
CILP	CILP	0.14726	25.866	24.315
TRIM21	TRIM21	0.055367	25.849	24.298
CD72	CD72	0.066373	25.793	24.243
OLFML1	OLFML1	0.07297	25.792	24.243
PLEKHO1	PLEKHO1	0.062276	25.738	24.189
DCN	DCN	0.14868	25.732	24.184
PLA1A	PLA1A	0.070773	25.648	24.101
DEF6	DEF6	0.064975	25.635	24.089
SAMD4B	SAMD4B	-0.062339	25.623	24.077
PCNX	PCNX	0.05098	25.609	24.064
FDX1L	FDX1L	-0.043754	25.606	24.061
SLC25A39	SLC25A39	-0.040105	25.543	23.999
F10	F10	0.037843	25.54	23.997
LITAF	LITAF	0.066248	25.505	23.962
GIT2	GIT2	0.046812	25.493	23.951
KLRC1	KLRC1	0.037398	25.488	23.946
AKR1A1	AKR1A1	0.03974	25.48	23.939
HLA-F	HLA-F	0.092119	25.461	23.92
RPS6KA5	RPS6KA5	0.06475	25.445	23.906
ANXA1	ANXA1	0.085681	25.439	23.9
IRX5	IRX5	-0.097487	25.356	23.818
ABCA3	ABCA3	-0.10288	25.35	23.812
HLA-B	HLA-B	0.078193	25.34	23.802
PIK3R1	PIK3R1	0.069965	25.335	23.799
PPP1R9A	PPP1R9A	-0.060568	25.333	23.797
CXCR4	CXCR4	0.13582	25.32	23.785
SNAPC2	SNAPC2	-0.059007	25.272	23.737
TIMD4	TIMD4	0.060067	25.237	23.703
ADA	ADA	0.073674	25.211	23.677
PBK	PBK	-0.080853	25.189	23.656
ITM2B	ITM2B	0.059191	25.184	23.651
IL15	IL15	0.063143	25.175	23.643
NT5M	NT5M	-0.057003	25.149	23.618
MATK	MATK	0.094017	25.131	23.6
SMAP2	SMAP2	0.062055	25.124	23.594
TGM2	TGM2	0.092343	25.122	23.593
FRZB	FRZB	0.10157	25.096	23.567
BG434785	BG434785	0.03024	25.087	23.559
CLIC5	CLIC5	0.05274	25.063	23.535
SLC2A3	SLC2A3	0.083371	25.044	23.517
CALCRL	CALCRL	0.065826	25.034	23.508
PSRC1	PSRC1	-0.06507	24.987	23.462
ADAMDEC1	ADAMDEC1	0.13887	24.974	23.449
MAN1C1	MAN1C1	0.092811	24.921	23.396
CYP1B1	CYP1B1	0.11951	24.9	23.375
C9orf89	C9orf89	-0.061255	24.874	23.351
HCN3	HCN3	-0.056996	24.87	23.348
TCEB2	TCEB2	-0.064857	24.861	23.339
TBCE	TBCE	-0.044106	24.855	23.333
HRAS	HRAS	-0.052451	24.847	23.326
RILPL2	RILPL2	0.053663	24.838	23.318
ADH1C	ADH1C	0.077611	24.838	23.318
MAZ	MAZ	-0.050002	24.822	23.303
LRRC23	LRRC23	-0.060576	24.784	23.265
ZNF205	ZNF205	-0.047022	24.739	23.221
LOC439949	LOC439949	0.095501	24.736	23.218
ARPC2	ARPC2	0.030386	24.678	23.161
PARN	PARN	-0.040311	24.672	23.155
F2RL2	F2RL2	0.08667	24.657	23.142
BC062365	BC062365	0.059639	24.655	23.14
RARB	RARB	0.05511	24.646	23.132
MFSD3	MFSD3	-0.068227	24.608	23.094
PFDN6	PFDN6	-0.052083	24.607	23.094
MAPRE2	MAPRE2	0.06303	24.603	23.09
SYTL3	SYTL3	0.052604	24.592	23.08
MLKL	MLKL	0.044972	24.584	23.072
TIGD5	TIGD5	-0.05964	24.484	22.973
GDI1	GDI1	-0.054362	24.481	22.97
NR5A2	NR5A2	0.037805	24.447	22.937
CLEC12A	CLEC12A	0.051006	24.441	22.932
FMO3	FMO3	0.072868	24.418	22.909
FBXL2	FBXL2	-0.065198	24.417	22.909
FKBP10	FKBP10	-0.047158	24.416	22.909
SEMA3B	SEMA3B	-0.085767	24.404	22.897
CCL2	CCL2	0.11066	24.378	22.871
MACROD1	MACROD1	-0.070263	24.307	22.801
SP110	SP110	0.064746	24.285	22.78
FAM43A	FAM43A	0.059108	24.206	22.702
TERF1	TERF1	-0.060156	24.195	22.691
MIF	MIF	-0.037329	24.194	22.691
AJ420543	AJ420543	-0.059088	24.184	22.681
RARRES1	RARRES1	0.16502	24.167	22.665
IL7	IL7	0.039437	24.139	22.637
C5orf54	C5orf54	-0.051068	24.112	22.611
GMIP	GMIP	0.055513	24.107	22.606
MOXD1	MOXD1	0.094264	24.088	22.588
TMEM9	TMEM9	-0.050087	24.083	22.583
RNF38	RNF38	0.043932	24.08	22.581
FAM57B	FAM57B	-0.10789	24.061	22.562
PSMB10	PSMB10	0.049266	24.055	22.557
KAT2A	KAT2A	-0.064037	24.018	22.521
LYN	LYN	0.07651	24.015	22.518
CHCHD4	CHCHD4	-0.04434	23.993	22.497
HOPX	HOPX	0.11576	23.99	22.494
PTCRA	PTCRA	0.032983	23.978	22.483
KCTD5	KCTD5	-0.052797	23.957	22.462
SLC31A2	SLC31A2	0.079568	23.938	22.444
TTC25	TTC25	-0.066183	23.918	22.424
HYAL3	HYAL3	-0.058728	23.913	22.42
FAM129A	FAM129A	0.10655	23.864	22.372
CRLF3	CRLF3	0.052574	23.854	22.362
POU2F2	POU2F2	0.043102	23.821	22.33
ARHGAP39	ARHGAP39	-0.073861	23.801	22.31
CAMSAP1L1	CAMSAP1L1	-0.058868	23.797	22.307
ATAT1	ATAT1	-0.04024	23.789	22.299
SUSD1	SUSD1	0.046904	23.778	22.289
MNDA	MNDA	0.074342	23.74	22.252
TRPS1	TRPS1	-0.072223	23.711	22.223
ARL4A	ARL4A	0.10415	23.687	22.199
LAIR2	LAIR2	0.058544	23.685	22.198
ARHGAP24	ARHGAP24	0.052987	23.678	22.192
LMO2	LMO2	0.060357	23.641	22.155
KCNA5	KCNA5	0.040742	23.579	22.094
PKN1	PKN1	-0.058192	23.577	22.092
ARL3	ARL3	-0.068056	23.516	22.032
AV30S1	AV30S1	0.026758	23.468	21.984
AGBL5	AGBL5	-0.056114	23.452	21.969
MATN2	MATN2	0.11631	23.45	21.967
TBC1D4	TBC1D4	0.062382	23.419	21.937
ZNF444	ZNF444	-0.053213	23.402	21.921
FBXW9	FBXW9	-0.046012	23.395	21.914
ID1	ID1	0.078173	23.382	21.902
MALL	MALL	0.088457	23.367	21.887
FCER2	FCER2	0.054959	23.363	21.883
PLA2G2A	PLA2G2A	0.11613	23.357	21.878
SNRK	SNRK	0.040403	23.342	21.864
ITGAX	ITGAX	0.071838	23.309	21.831
MAPK1	MAPK1	0.053665	23.294	21.817
TEX11	TEX11	0.038083	23.287	21.811
DQ896666	DQ896666	0.057294	23.257	21.781
LPPR4	LPPR4	0.041575	23.217	21.741
TRANK1	TRANK1	0.057637	23.21	21.735
NLRC5	NLRC5	0.058288	23.21	21.735
TNFSF10	TNFSF10	0.0932	23.205	21.731
ID3	ID3	0.087136	23.19	21.716
RRN3	RRN3	-0.043971	23.167	21.694
KIAA0247	KIAA0247	0.044038	23.151	21.678
RAC3	RAC3	-0.062168	23.131	21.659
CLCA2	CLCA2	0.17092	23.126	21.655
HLA-DQB1	HLA-DQB1	0.13592	23.124	21.653
RUNDC2A	RUNDC2A	0.045945	23.123	21.653
PPFIA4	PPFIA4	-0.077534	23.078	21.609
RELN	RELN	0.062045	23.074	21.604
FBLN5	FBLN5	0.076282	23.071	21.602
FILIP1L	FILIP1L	0.076202	22.988	21.52
C16orf48	C16orf48	-0.053139	22.983	21.515
PTPRE	PTPRE	0.060113	22.959	21.492
ABLIM1	ABLIM1	0.068815	22.953	21.486
COX6C	COX6C	-0.043369	22.946	21.48
RCAN2	RCAN2	0.061278	22.898	21.432
ABCC4	ABCC4	0.078556	22.892	21.427
ERF	ERF	-0.050961	22.872	21.407
VAV2	VAV2	-0.044661	22.857	21.393
TMEM145	TMEM145	-0.12407	22.848	21.385
AP3M2	AP3M2	-0.057499	22.806	21.343
C4orf47	C4orf47	-0.04228	22.796	21.334
ANKRD13A	ANKRD13A	0.037559	22.777	21.315
COL4A3	COL4A3	0.03279	22.715	21.254
CFDP1	CFDP1	-0.049466	22.672	21.211
EDNRB	EDNRB	0.05141	22.668	21.208
GP1BB	GP1BB	-0.089969	22.656	21.197
GLIPR1	GLIPR1	0.089254	22.656	21.197
CYGB	CYGB	0.070182	22.633	21.174
FXYD1	FXYD1	0.048266	22.595	21.137
ZFYVE26	ZFYVE26	0.039175	22.59	21.132
EFHD2	EFHD2	0.050849	22.569	21.112
CCL13	CCL13	0.1015	22.568	21.111
GUCY1A3	GUCY1A3	0.08978	22.551	21.095
NRSN2	NRSN2	-0.053667	22.536	21.08
RPRD1A	RPRD1A	-0.050802	22.536	21.08
HVCN1	HVCN1	0.041574	22.493	21.038
BTG1	BTG1	0.049151	22.459	21.004
HOXD12	HOXD12	0.04274	22.441	20.987
P2RY12	P2RY12	0.040355	22.412	20.959
NINL	NINL	-0.050252	22.394	20.941
WRAP53	WRAP53	-0.048629	22.359	20.906
SOCS2	SOCS2	0.11462	22.352	20.9
ZNF514	ZNF514	-0.052033	22.338	20.887
FAM108C1	FAM108C1	-0.067101	22.329	20.878
DPCD	DPCD	-0.055845	22.31	20.86
MCM3APAS	MCM3APAS	-0.060094	22.284	20.834
APLP1	APLP1	-0.10851	22.284	20.834
SRL	SRL	0.030455	22.268	20.819
RIC8B	RIC8B	-0.041314	22.257	20.809
FAM20A	FAM20A	0.04078	22.256	20.809
NOD1	NOD1	0.042233	22.218	20.771
PITPNC1	PITPNC1	0.071634	22.215	20.768
GBP1	GBP1	0.11218	22.203	20.757
GHRL	GHRL	0.050491	22.2	20.754
SEMA3F	SEMA3F	-0.081651	22.197	20.752
S100A4	S100A4	0.075171	22.184	20.739
APOE	APOE	0.06583	22.183	20.739
KDM6A	KDM6A	0.043346	22.173	20.729
ARHGAP33	ARHGAP33	-0.064287	22.151	20.708
ZNF251	ZNF251	-0.044375	22.135	20.693
AQP1	AQP1	0.058646	22.108	20.666
SRPX	SRPX	0.11414	22.098	20.656
TESC	TESC	0.065138	22.066	20.625
CHTF18	CHTF18	-0.071519	22.064	20.623
CPZ	CPZ	0.074941	22.062	20.622
GLIPR2	GLIPR2	0.076137	22.047	20.607
CPNE5	CPNE5	0.03388	22.046	20.606
MYT1	MYT1	-0.11296	22.045	20.606
GPNMB	GPNMB	0.088497	22.04	20.602
CFP	CFP	0.029231	22.039	20.601
C18orf56	C18orf56	-0.086776	22.002	20.565
SSH2	SSH2	0.050654	22.001	20.564
KIF17	KIF17	0.022399	21.991	20.554
EHD4	EHD4	0.042383	21.99	20.554
PFKFB4	PFKFB4	-0.058365	21.982	20.547
CP110	CP110	-0.055974	21.97	20.535
RFTN2	RFTN2	0.055546	21.91	20.475
FAM170B	FAM170B	0.034813	21.883	20.449
POMGNT1	POMGNT1	-0.044715	21.882	20.448
RTKN	RTKN	-0.05113	21.849	20.416
SLC15A3	SLC15A3	0.06368	21.837	20.404
PUS7	PUS7	-0.051887	21.808	20.376
NR3C1	NR3C1	0.038516	21.803	20.371
LRFN5	LRFN5	0.042332	21.78	20.349
IFNAR1	IFNAR1	0.0365	21.767	20.336
DTL	DTL	-0.059818	21.761	20.331
NAAA	NAAA	0.057947	21.751	20.321
SCRIB	SCRIB	-0.059455	21.743	20.314
RHOF	RHOF	0.034503	21.735	20.306
IL32	IL32	0.089146	21.716	20.288
CATSPER2P1	CATSPER2P1	-0.043765	21.7	20.272
MSC	MSC	0.055843	21.695	20.267
PTPN22	PTPN22	0.046914	21.625	20.198
WDR90	WDR90	-0.069333	21.623	20.196
CPXM2	CPXM2	0.090727	21.611	20.185
NPL	NPL	0.068896	21.611	20.185
BRCA1	BRCA1	-0.048299	21.597	20.172
MAPRE3	MAPRE3	-0.058595	21.592	20.168
URB2	URB2	-0.043982	21.592	20.168
MITD1	MITD1	0.036726	21.564	20.141
EVPL	EVPL	-0.067754	21.556	20.133
FKBP11	FKBP11	0.068157	21.551	20.129
NFKB1	NFKB1	0.035486	21.546	20.124
PAIP1	PAIP1	-0.034675	21.545	20.124
DKFZp666C094	DKFZp666C094	0.046077	21.539	20.118
EPSTI1	EPSTI1	0.10237	21.534	20.113
CDC42SE2	CDC42SE2	0.058047	21.504	20.084
TRAM2	TRAM2	0.049861	21.488	20.068
VIM	VIM	0.063166	21.473	20.054
NAT14	NAT14	-0.048742	21.473	20.054
APOA1BP	APOA1BP	-0.042153	21.473	20.054
NRXN2	NRXN2	0.071823	21.451	20.034
PDZD2	PDZD2	0.061178	21.41	19.993
PLTP	PLTP	0.075386	21.404	19.987
ERI3	ERI3	-0.035835	21.345	19.928
1-Mar	1-Mar	0.051066	21.336	19.92
TRIM5	TRIM5	0.056099	21.322	19.907
SEPP1	SEPP1	0.11831	21.281	19.866
SIPA1	SIPA1	0.050898	21.263	19.848
LPPR3	LPPR3	-0.049601	21.252	19.838
KIAA0649	KIAA0649	-0.052837	21.224	19.811
THBS4	THBS4	0.14221	21.213	19.799
HMGCS2	HMGCS2	0.21374	21.189	19.777
CECR1	CECR1	0.031781	21.184	19.772
RAPGEF1	RAPGEF1	0.042653	21.17	19.758
SH3BGRL3	SH3BGRL3	0.047644	21.118	19.706
KIF22	KIF22	-0.049965	21.107	19.696
ZNF671	ZNF671	0.066469	21.093	19.682
CDC14B	CDC14B	0.058497	21.056	19.646
C1orf51	C1orf51	-0.076755	21.05	19.641
TMC8	TMC8	0.030502	21.019	19.61
ZNF512B	ZNF512B	-0.047537	20.986	19.577
GTF2IRD1	GTF2IRD1	-0.04608	20.98	19.572
FAM134A	FAM134A	-0.039589	20.978	19.57
TNFSF13	TNFSF13	0.04881	20.962	19.555
O1/O11 and JK2	O1/O11 and JK2	0.092558	20.914	19.508
LCN6	LCN6	0.027621	20.906	19.5
TTC30A	TTC30A	-0.047868	20.904	19.498
CCT3	CCT3	-0.04964	20.895	19.489
EMILIN2	EMILIN2	0.070406	20.889	19.484
GYPC	GYPC	0.084863	20.877	19.473
ACAD10	ACAD10	-0.046341	20.868	19.464
BIRC3	BIRC3	0.048549	20.854	19.45
S100A14	S100A14	-0.094319	20.849	19.446
FCER1G	FCER1G	0.079698	20.816	19.414
B3GALNT1	B3GALNT1	-0.048384	20.816	19.414
LOC728392	LOC728392	0.065081	20.788	19.386
LOC25845	LOC25845	-0.069786	20.785	19.384
TFAP4	TFAP4	-0.034946	20.771	19.37
LRRFIP2	LRRFIP2	-0.063933	20.761	19.36
MYD88	MYD88	0.040312	20.749	19.349
TM6SF1	TM6SF1	0.052842	20.748	19.348
PRR7	PRR7	-0.052446	20.747	19.348
CEBPA	CEBPA	0.066467	20.722	19.323
RPL36AL	RPL36AL	0.04068	20.722	19.323
PIGR	PIGR	0.12561	20.705	19.307
SH3BP5L	SH3BP5L	-0.056153	20.688	19.291
PCDH18	PCDH18	0.082191	20.686	19.289
YPEL5	YPEL5	0.040777	20.685	19.289
GDF10	GDF10	0.044704	20.669	19.273
TNNT1	TNNT1	-0.083824	20.666	19.271
MORN4	MORN4	-0.038146	20.661	19.266
CENPF	CENPF	-0.086817	20.654	19.259
C2orf88	C2orf88	0.068157	20.648	19.254
SPIRE1	SPIRE1	-0.053406	20.647	19.254
FAM83H	FAM83H	-0.071015	20.62	19.227
DAPK3	DAPK3	-0.053823	20.612	19.219
CLEC9A	CLEC9A	0.025715	20.586	19.194
LAYN	LAYN	0.05521	20.574	19.182
GTPBP3	GTPBP3	-0.039822	20.541	19.15
DAB2	DAB2	0.060807	20.516	19.125
UTP15	UTP15	-0.035714	20.514	19.123
REEP2	REEP2	-0.046082	20.508	19.117
NR2F6	NR2F6	-0.051824	20.477	19.088
JAM3	JAM3	0.060961	20.475	19.086
ADCK4	ADCK4	-0.046061	20.473	19.085
C19orf21	C19orf21	-0.04308	20.472	19.084
NCKIPSD	NCKIPSD	-0.0423	20.469	19.081
DSE	DSE	0.066606	20.463	19.076
RASIP1	RASIP1	0.074311	20.453	19.066
GPX3	GPX3	0.091669	20.452	19.065
CLPTM1L	CLPTM1L	-0.043043	20.442	19.056
C2orf40	C2orf40	0.1275	20.431	19.045
DJ031154	DJ031154	0.040467	20.407	19.021
TOX	TOX	0.033557	20.398	19.013
MARCKS	MARCKS	0.057323	20.39	19.005
CYP2U1	CYP2U1	0.040411	20.385	19.001
NCOA7	NCOA7	0.078715	20.354	18.97
IFT81	IFT81	-0.030201	20.347	18.964
BQ182905	BQ182905	0.028242	20.331	18.948
RUVBL2	RUVBL2	-0.039832	20.316	18.934
SNX20	SNX20	0.023486	20.316	18.934
ZNF768	ZNF768	-0.036373	20.315	18.933
NOXO1	NOXO1	-0.066079	20.302	18.921
KLC2	KLC2	-0.034458	20.294	18.913
TMEM88	TMEM88	0.04452	20.277	18.897
ZNF22	ZNF22	0.053934	20.259	18.879
HSPB6	HSPB6	0.088686	20.235	18.856
LTF	LTF	0.19178	20.192	18.813
KCNMB1	KCNMB1	0.080161	20.171	18.793
CHN1	CHN1	0.071531	20.135	18.757
FABP4	FABP4	0.15407	20.092	18.714
ALDH1A2	ALDH1A2	0.065587	20.082	18.705
AK130049	AK130049	0.078178	20.069	18.693
MSRA	MSRA	0.058964	20.067	18.69
TAF6	TAF6	-0.058569	20.041	18.665
1-Sep	1-Sep	0.034233	20.036	18.661
C1QC	C1QC	0.071884	20.027	18.652
PLD6	PLD6	-0.04636	19.989	18.614
LHX6	LHX6	0.068316	19.988	18.614
MED25	MED25	-0.046837	19.986	18.612
IDH1	IDH1	0.082686	19.985	18.611
IL6	IL6	0.083525	19.951	18.578
INO80E	INO80E	-0.042144	19.947	18.574
LTA4H	LTA4H	0.034287	19.943	18.571
IL2RA	IL2RA	0.04503	19.926	18.554
TNFRSF14	TNFRSF14	0.051737	19.924	18.553
SPIB	SPIB	0.07655	19.909	18.538
ZNF703	ZNF703	-0.076455	19.899	18.529
PMVK	PMVK	-0.05051	19.896	18.526
DOHH	DOHH	-0.036433	19.876	18.506
RBBP8	RBBP8	-0.076127	19.876	18.506
SPATA2L	SPATA2L	-0.042089	19.844	18.475
NCF1B	NCF1B	0.019635	19.826	18.457
ALKBH2	ALKBH2	-0.046115	19.798	18.43
RAC1	RAC1	-0.062408	19.784	18.416
APOBEC3C	APOBEC3C	0.041215	19.775	18.408
GNA14	GNA14	0.051774	19.77	18.403
ATOH8	ATOH8	0.035406	19.769	18.403
RND2	RND2	-0.07345	19.735	18.369
NR2F1	NR2F1	0.10169	19.714	18.348
SLFN12	SLFN12	0.041083	19.639	18.274
AAMP	AAMP	-0.048083	19.637	18.273
KLRF1	KLRF1	0.047087	19.632	18.268
KYNU	KYNU	0.10265	19.629	18.265
DDR1	DDR1	-0.064333	19.625	18.262
CCND1	CCND1	-0.081424	19.609	18.246
FAM71E1	FAM71E1	-0.064215	19.604	18.241
C16orf93	C16orf93	-0.070806	19.58	18.218
PRAF2	PRAF2	-0.038695	19.578	18.217
EXOSC4	EXOSC4	-0.05555	19.562	18.2
CARD16	CARD16	0.0387	19.541	18.18
DNAJC30	DNAJC30	-0.049255	19.529	18.168
CASQ2	CASQ2	0.047575	19.521	18.161
GRAP2	GRAP2	0.024511	19.511	18.152
HTR2B	HTR2B	0.065181	19.511	18.151
NTHL1	NTHL1	-0.056958	19.508	18.149
SPIRE2	SPIRE2	-0.072754	19.494	18.135
RECQL4	RECQL4	-0.069508	19.473	18.115
CLN6	CLN6	-0.033089	19.457	18.1
PDGFRA	PDGFRA	0.074278	19.454	18.096
B2M	B2M	0.0625	19.452	18.096
DAZAP2	DAZAP2	0.037468	19.452	18.096
EARS2	EARS2	-0.042529	19.442	18.086
CAPS	CAPS	-0.092999	19.426	18.07
IGFBP6	IGFBP6	0.078898	19.423	18.068
SEMA6C	SEMA6C	-0.037757	19.422	18.067
MIFR-1	MIFR-1	0.059018	19.407	18.052
GAPDH	GAPDH	-0.048926	19.396	18.042
LTBR	LTBR	-0.054055	19.39	18.036
EIF3L	EIF3L	0.041484	19.371	18.018
RHOD	RHOD	-0.056875	19.37	18.017
C9orf78	C9orf78	0.026854	19.355	18.002
CYBA	CYBA	0.067028	19.348	17.996
SERPINF1	SERPINF1	0.08125	19.344	17.992
FEZ2	FEZ2	0.045935	19.332	17.981
ZNF423	ZNF423	0.061325	19.322	17.972
SNCA	SNCA	0.06344	19.312	17.961
CAT	CAT	0.064594	19.289	17.939
IL17RB	IL17RB	-0.10077	19.235	17.885
TMEM131	TMEM131	0.046338	19.227	17.877
SNX3	SNX3	0.04571	19.206	17.857
GPR124	GPR124	0.059993	19.201	17.853
AP4M1	AP4M1	-0.03784	19.186	17.838
MBOAT7	MBOAT7	-0.061286	19.184	17.836
CLEC4C	CLEC4C	0.034	19.183	17.836
ST6GALNAC1	ST6GALNAC1	0.050524	19.182	17.835
ADAM28	ADAM28	0.037675	19.149	17.802
IKZF3	IKZF3	0.034159	19.138	17.792
FAM113B	FAM113B	0.08612	19.137	17.791
STAB2	STAB2	0.032598	19.115	17.77
LIMA1	LIMA1	0.056708	19.113	17.768
ZNF687	ZNF687	-0.036515	19.108	17.764
HERC3	HERC3	0.051694	19.097	17.753
EEF1B2	EEF1B2	0.059057	19.073	17.729
WA1	WA1	-0.036538	19.046	17.702
SERF2-C15ORF63	SERF2-C15ORF63	-0.048797	18.99	17.647
PSMC3IP	PSMC3IP	-0.04587	18.988	17.645
MAP6D1	MAP6D1	-0.069156	18.986	17.644
LOC90925	LOC90925	0.06591	18.972	17.63
MRPL47	MRPL47	-0.042879	18.971	17.63
MANBAL	MANBAL	-0.047318	18.958	17.617
ATP6V1B1	ATP6V1B1	-0.14058	18.957	17.616
TCRGV	TCRGV	0.022048	18.924	17.584
PODN	PODN	0.096824	18.906	17.566
EIF4E3	EIF4E3	0.058234	18.898	17.558
TRIM69	TRIM69	0.037459	18.884	17.545
ASB13	ASB13	-0.06954	18.856	17.518
CLCN2	CLCN2	-0.028354	18.831	17.493
PELP1	PELP1	-0.045631	18.828	17.491
AY262164	AY262164	0.029579	18.81	17.472
SAMD1	SAMD1	-0.043922	18.801	17.464
TINF2	TINF2	0.050831	18.798	17.461
FHL5	FHL5	0.032087	18.778	17.442
CDK5	CDK5	-0.047118	18.768	17.432
ARHGAP20	ARHGAP20	0.02967	18.765	17.429
IL4R	IL4R	0.061721	18.756	17.421
ANKRD39	ANKRD39	-0.041103	18.748	17.414
ACTN2	ACTN2	-0.02853	18.742	17.407
ETFA	ETFA	0.068838	18.737	17.403
TRA@	TRA@	0.021293	18.73	17.397
MEIS2	MEIS2	0.054833	18.728	17.394
N4BP2L1	N4BP2L1	0.047759	18.723	17.39
HPN	HPN	-0.10865	18.711	17.378
PARP6	PARP6	-0.051239	18.709	17.377
RHPN1	RHPN1	-0.054982	18.704	17.372
SIDT1	SIDT1	0.071741	18.698	17.367
VPS37A	VPS37A	-0.05564	18.689	17.358
PAMR1	PAMR1	0.078122	18.672	17.341
PMCH	PMCH	0.030594	18.655	17.324
ZNF629	ZNF629	-0.051423	18.651	17.322
GALNT12	GALNT12	0.043237	18.643	17.314
FAM161A	FAM161A	-0.045388	18.621	17.292
HSD11B1L	HSD11B1L	-0.051902	18.617	17.288
SLC4A3	SLC4A3	-0.057621	18.609	17.28
KCTD3	KCTD3	-0.062311	18.607	17.279
MLST8	MLST8	-0.036826	18.593	17.266
BMP2K	BMP2K	0.045628	18.59	17.263
GPKOW	GPKOW	-0.035882	18.589	17.262
HCFC1R1	HCFC1R1	-0.062125	18.569	17.243
FBLN2	FBLN2	0.092534	18.568	17.242
CTSG	CTSG	0.12236	18.559	17.233
THBS3	THBS3	-0.053904	18.553	17.228
KLC3	KLC3	-0.050069	18.534	17.209
PLEKHH3	PLEKHH3	-0.049547	18.518	17.193
LPHN1	LPHN1	-0.067941	18.513	17.189
LRWD1	LRWD1	-0.041673	18.51	17.186
AK056817	AK056817	0.051429	18.483	17.16
LAIR1	LAIR1	0.044385	18.475	17.152
CD160	CD160	0.031895	18.47	17.147
ASCL2	ASCL2	0.10187	18.466	17.144
SEMA4F	SEMA4F	-0.03619	18.456	17.135
LAT2	LAT2	0.057309	18.456	17.135
CD276	CD276	-0.052296	18.455	17.133
TSPAN8	TSPAN8	0.11108	18.45	17.129
NCEH1	NCEH1	0.055857	18.448	17.127
CDC25C	CDC25C	-0.052314	18.442	17.122
CLEC3B	CLEC3B	0.063732	18.423	17.104
ADCY4	ADCY4	0.073894	18.411	17.091
GRAMD1A	GRAMD1A	-0.04475	18.379	17.06
NKAIN1	NKAIN1	-0.064848	18.369	17.05
C1R	C1R	0.10553	18.364	17.046
AK128192	AK128192	0.027062	18.359	17.041
ALDH1A3	ALDH1A3	0.092482	18.329	17.012
ATN1	ATN1	-0.052903	18.325	17.008
SLC2A12	SLC2A12	0.053297	18.321	17.004
DVL1	DVL1	-0.032033	18.316	17
DHX30	DHX30	-0.036065	18.312	16.996
FES	FES	0.055026	18.301	16.985
C6orf141	C6orf141	-0.10972	18.296	16.981
PAICS	PAICS	-0.036768	18.283	16.968
ATG4C	ATG4C	0.041095	18.278	16.963
AARSD1	AARSD1	-0.042389	18.274	16.96
APH1A	APH1A	-0.060039	18.223	16.909
TMPRSS6	TMPRSS6	-0.095209	18.208	16.895
NRP1	NRP1	0.060229	18.208	16.895
PARP15	PARP15	0.028572	18.197	16.885
IGSF8	IGSF8	-0.045619	18.192	16.88
TMEM198	TMEM198	-0.048878	18.177	16.865
RSPO3	RSPO3	0.051532	18.169	16.858
DDX24	DDX24	0.035366	18.166	16.855
P2RX1	P2RX1	0.033219	18.153	16.842
TNFRSF9	TNFRSF9	0.038951	18.151	16.84
AK090870	AK090870	0.0451	18.145	16.835
PAFAH1B3	PAFAH1B3	-0.048522	18.14	16.831
APTX	APTX	-0.036505	18.109	16.799
BC038747	BC038747	-0.037096	18.096	16.787
FBLN1	FBLN1	0.085869	18.088	16.779
C17orf53	C17orf53	-0.062405	18.076	16.768
ACSM3	ACSM3	0.058635	18.061	16.753
LCNL1	LCNL1	0.02787	18.055	16.747
ATP13A5	ATP13A5	0.092927	18.055	16.747
CNKSR1	CNKSR1	-0.031454	18.047	16.74
ZNF16	ZNF16	-0.04285	18.027	16.72
DKFZp434N035	DKFZp434N035	-0.038774	17.989	16.683
TMEM204	TMEM204	0.05217	17.978	16.673
DHX34	DHX34	-0.040515	17.976	16.67
MOBKL2B	MOBKL2B	0.054208	17.968	16.663
NLRP7	NLRP7	0.040509	17.965	16.661
TLR1	TLR1	0.052335	17.952	16.648
C12orf60	C12orf60	-0.05832	17.936	16.632
CD248	CD248	0.070145	17.929	16.625
ING4	ING4	-0.038301	17.923	16.62
C1orf135	C1orf135	-0.062623	17.92	16.617
PLBD1	PLBD1	0.075656	17.917	16.614
C11orf96	C11orf96	0.069421	17.902	16.6
ACSL4	ACSL4	0.06391	17.882	16.58
RGS11	RGS11	-0.11108	17.875	16.573
GPAA1	GPAA1	-0.054273	17.862	16.561
RNF145	RNF145	0.069237	17.849	16.548
ZBTB32	ZBTB32	0.028743	17.842	16.542
C8orf82	C8orf82	-0.053704	17.84	16.54
CORO2B	CORO2B	0.0288	17.834	16.535
LYVE1	LYVE1	0.072387	17.828	16.529
FASTK	FASTK	-0.048584	17.827	16.529
RBM5	RBM5	0.035758	17.805	16.507
MTCH2	MTCH2	-0.031166	17.803	16.505
SGCB	SGCB	-0.037792	17.798	16.5
TOMM40	TOMM40	-0.039407	17.791	16.493
CBLC	CBLC	-0.067288	17.774	16.476
PSMB8	PSMB8	0.077994	17.76	16.463
CAP1	CAP1	0.027953	17.742	16.446
LDLRAD3	LDLRAD3	-0.071136	17.735	16.439
PYCRL	PYCRL	-0.041546	17.713	16.417
DDAH2	DDAH2	-0.046699	17.712	16.417
ZNF366	ZNF366	0.028192	17.704	16.409
SLC6A18	SLC6A18	-0.025218	17.68	16.385
ZNF358	ZNF358	-0.040767	17.675	16.381
RRP12	RRP12	-0.040432	17.661	16.367
AP1M2	AP1M2	-0.044364	17.658	16.365
OXNAD1	OXNAD1	0.038732	17.658	16.365
DLG5	DLG5	-0.036776	17.637	16.344
CD14	CD14	0.065444	17.623	16.331
ARHGEF18	ARHGEF18	0.032996	17.622	16.33
SAT1	SAT1	0.037696	17.611	16.319
HMHA1	HMHA1	0.043853	17.604	16.312
POLR3GL	POLR3GL	0.040055	17.602	16.311
SLC1A3	SLC1A3	0.064876	17.589	16.298
DSCR6	DSCR6	-0.088177	17.586	16.295
TSNAXIP1	TSNAXIP1	-0.033493	17.575	16.285
SIT1	SIT1	0.027164	17.568	16.279
DHPS	DHPS	-0.041951	17.567	16.277
CDC42BPA	CDC42BPA	-0.056708	17.565	16.276
ASIP	ASIP	0.04013	17.558	16.269
FSTL1	FSTL1	0.070579	17.546	16.258
SH3RF1	SH3RF1	-0.059097	17.531	16.243
CR1	CR1	0.024118	17.506	16.219
C13orf33	C13orf33	0.047228	17.5	16.213
SOCS1	SOCS1	0.051443	17.485	16.198
TNFRSF25	TNFRSF25	0.07286	17.477	16.191
EXOSC5	EXOSC5	-0.039849	17.457	16.171
ZNF653	ZNF653	-0.039197	17.434	16.148
RNF126P1	RNF126P1	0.11045	17.421	16.136
WDR83	WDR83	-0.048529	17.418	16.133
IFT74	IFT74	-0.057865	17.417	16.132
TMEM106C	TMEM106C	-0.048109	17.413	16.129
MSN	MSN	0.051799	17.412	16.127
SFRP1	SFRP1	0.1589	17.39	16.106
BMP6	BMP6	0.040766	17.383	16.099
PCCA	PCCA	0.047931	17.368	16.085
DBNDD1	DBNDD1	-0.073374	17.364	16.081
ZNHIT2	ZNHIT2	-0.042597	17.354	16.071
FUZ	FUZ	-0.035635	17.341	16.058
XPO5	XPO5	-0.04126	17.329	16.048
FARSA	FARSA	-0.039523	17.292	16.011
NUMB	NUMB	0.028922	17.288	16.007
ARNTL	ARNTL	0.042465	17.281	16
HIF1A	HIF1A	0.06499	17.28	16
PKHD1L1	PKHD1L1	0.023123	17.273	15.992
SS18L1	SS18L1	-0.04369	17.261	15.982
HAGH	HAGH	-0.045897	17.26	15.98
LAPTM5	LAPTM5	0.064184	17.256	15.977
PRC1	PRC1	-0.074724	17.255	15.976
P2RY6	P2RY6	0.050491	17.254	15.976
C8orf51	C8orf51	-0.054523	17.251	15.972
SPI1	SPI1	0.054281	17.247	15.969
DKFZp761K0816	DKFZp761K0816	-0.087191	17.221	15.944
PRPF40B	PRPF40B	-0.027899	17.206	15.929
VAT1	VAT1	-0.044335	17.205	15.929
EMD	EMD	-0.035569	17.203	15.927
GIMAP2	GIMAP2	0.058699	17.2	15.924
PELI2	PELI2	0.055657	17.194	15.918
PLEKHF1	PLEKHF1	0.074944	17.185	15.909
ACOT7	ACOT7	-0.054056	17.181	15.906
PLEKHB1	PLEKHB1	-0.090156	17.178	15.903
ACBD6	ACBD6	-0.033015	17.175	15.9
ANKS3	ANKS3	-0.044318	17.171	15.897
DTHD1	DTHD1	0.021368	17.171	15.897
SOX7	SOX7	0.041609	17.166	15.893
MRPS31	MRPS31	0.031576	17.129	15.856
ZNF428	ZNF428	-0.055082	17.126	15.853
MEOX2	MEOX2	0.029347	17.123	15.85
TMEM156	TMEM156	0.037757	17.107	15.835
C1orf35	C1orf35	-0.035177	17.102	15.83
WDR62	WDR62	-0.038994	17.095	15.824
RNF144B	RNF144B	0.062732	17.092	15.821
KCNIP1	KCNIP1	0.029751	17.092	15.821
KLHDC5	KLHDC5	-0.037777	17.075	15.805
CD163	CD163	0.095142	17.062	15.792
FLJ14346	FLJ14346	-0.028694	17.059	15.789
IGF1	IGF1	0.055787	17.055	15.786
EPS15L1	EPS15L1	-0.043569	17.044	15.775
LRRN4CL	LRRN4CL	0.030897	17.033	15.765
YWHAG	YWHAG	-0.041174	17.026	15.758
NAB2	NAB2	-0.04476	17.025	15.757
ZNFPHEX133	ZNFPHEX133	-0.035042	17.024	15.757
TIE1	TIE1	0.030217	17.023	15.755
KCNF1	KCNF1	-0.12348	17.018	15.751
AGAP3	AGAP3	-0.040261	17.014	15.748
SCARNA9	SCARNA9	0.056785	17.011	15.745
CCNDBP1	CCNDBP1	0.060208	17	15.734
THOP1	THOP1	-0.050022	16.986	15.72
CD36	CD36	0.12012	16.941	15.676
LEPR	LEPR	0.077591	16.938	15.673
PLAGL1	PLAGL1	0.047453	16.935	15.67
POLE4	POLE4	0.036145	16.931	15.667
BAG4	BAG4	-0.063813	16.931	15.667
BAI2	BAI2	-0.060139	16.927	15.663
BOC	BOC	0.052601	16.923	15.659
SHARPIN	SHARPIN	-0.044517	16.922	15.659
SLC15A2	SLC15A2	0.041546	16.903	15.64
SNRPD1	SNRPD1	-0.040933	16.902	15.639
RNASEH2A	RNASEH2A	-0.049505	16.898	15.635
C3orf39	C3orf39	-0.035355	16.881	15.619
POLR2J	POLR2J	-0.046501	16.844	15.582
UBE3B	UBE3B	-0.038343	16.841	15.579
CR603183	CR603183	0.04198	16.839	15.578
UXT	UXT	0.027907	16.82	15.559
CIDEC	CIDEC	0.13708	16.815	15.555
C2CD4B	C2CD4B	0.10941	16.786	15.526
CRTC2	CRTC2	-0.039184	16.783	15.523
C11orf24	C11orf24	-0.03307	16.777	15.517
JUNB	JUNB	0.05917	16.766	15.507
TUBG1	TUBG1	-0.04551	16.756	15.498
PSME1	PSME1	0.031832	16.742	15.484
CCDC24	CCDC24	-0.067868	16.723	15.465
VAMP1	VAMP1	0.055349	16.719	15.461
SMPDL3A	SMPDL3A	0.068406	16.713	15.456
LOC338758	LOC338758	0.057253	16.706	15.449
LILRB1	LILRB1	0.019649	16.701	15.444
ADIPOR1	ADIPOR1	-0.03799	16.689	15.432
MAP4	MAP4	-0.048771	16.687	15.431
RIMS4	RIMS4	-0.066894	16.686	15.43
IL11RA	IL11RA	0.057622	16.682	15.427
LILRB3	LILRB3	0.065242	16.675	15.42
USP37	USP37	-0.032229	16.649	15.394
CCT5	CCT5	-0.050529	16.644	15.39
SLIT3	SLIT3	0.067499	16.633	15.379
CTSK	CTSK	0.088574	16.633	15.379
AK093940	AK093940	-0.043146	16.63	15.377
GPC1	GPC1	-0.048428	16.626	15.372
CC2D1A	CC2D1A	-0.032739	16.62	15.367
RMND1	RMND1	-0.077432	16.618	15.366
THYN1	THYN1	0.040593	16.604	15.352
WHSC2	WHSC2	-0.028975	16.603	15.351
TRAP1	TRAP1	-0.036902	16.602	15.35
DPYS	DPYS	0.023881	16.59	15.339
APOC1	APOC1	0.077179	16.589	15.338
TRIL	TRIL	0.081356	16.586	15.335
ANKRD13B	ANKRD13B	-0.030326	16.585	15.335
DYX1C1-CCPG1	DYX1C1-CCPG1	-0.029184	16.58	15.33
PLXNC1	PLXNC1	0.029796	16.58	15.33
CMTM7	CMTM7	0.073582	16.576	15.327
ATAD3A	ATAD3A	-0.053206	16.572	15.323
CXCL10	CXCL10	0.1269	16.549	15.3
TCTN1	TCTN1	-0.053117	16.533	15.285
SSX2IP	SSX2IP	-0.032196	16.53	15.282
INSL3	INSL3	0.022894	16.503	15.255
RAB27A	RAB27A	0.049656	16.501	15.254
C11orf75	C11orf75	0.068824	16.501	15.254
C12orf52	C12orf52	-0.03189	16.489	15.242
CCDC123	CCDC123	-0.041062	16.484	15.238
NRIP2	NRIP2	0.023896	16.483	15.237
COMMD6	COMMD6	0.047854	16.479	15.233
HSP90AB3P	HSP90AB3P	-0.054236	16.465	15.219
RAD54L	RAD54L	-0.046046	16.454	15.209
CHMP4C	CHMP4C	-0.051963	16.446	15.201
TCRAVN1	TCRAVN1	0.019287	16.444	15.2
AMMECR1L	AMMECR1L	-0.033901	16.442	15.197
MTHFD2L	MTHFD2L	-0.034503	16.438	15.194
EHMT2	EHMT2	-0.03122	16.421	15.177
CORT	CORT	-0.040727	16.418	15.174
HSD17B2	HSD17B2	0.09376	16.391	15.147
LOC401010	LOC401010	-0.024992	16.387	15.144
DCBLD1	DCBLD1	-0.054328	16.384	15.141
PDLIM1	PDLIM1	0.073956	16.361	15.119
SNX24	SNX24	-0.046674	16.359	15.117
GSTP1	GSTP1	0.078695	16.351	15.109
COMMD1	COMMD1	0.025263	16.347	15.106
OXA1L	OXA1L	0.031707	16.34	15.099
KCNA3	KCNA3	0.019419	16.33	15.089
F13A1	F13A1	0.097499	16.328	15.087
LRCH2	LRCH2	0.028502	16.322	15.082
EPS15	EPS15	0.031063	16.319	15.08
FAM195B	FAM195B	-0.042264	16.316	15.077
BC042566	BC042566	-0.047557	16.31	15.071
TRIP13	TRIP13	-0.081846	16.287	15.049
PNRC1	PNRC1	0.018771	16.281	15.043
TSSC4	TSSC4	-0.037018	16.279	15.041
PPFIBP2	PPFIBP2	0.053331	16.279	15.041
LIX1L	LIX1L	0.043876	16.257	15.019
DUSP1	DUSP1	0.096974	16.255	15.018
CBLB	CBLB	0.03671	16.251	15.014
KIF15	KIF15	-0.057048	16.248	15.011
BOLA2	BOLA2	-0.064403	16.236	15
RASSF4	RASSF4	0.055981	16.23	14.994
HEXB	HEXB	0.027539	16.229	14.993
CXorf65	CXorf65	0.025359	16.224	14.989
ATG3	ATG3	0.036783	16.221	14.986
ACY3	ACY3	0.054592	16.218	14.983
DOK3	DOK3	0.023358	16.212	14.978
TTYH2	TTYH2	0.042786	16.199	14.965
LAG3	LAG3	0.08169	16.199	14.965
IL10RB	IL10RB	0.048608	16.197	14.963
MLLT4	MLLT4	-0.06671	16.191	14.958
ISYNA1	ISYNA1	-0.054568	16.191	14.958
ANGPTL6	ANGPTL6	0.021363	16.18	14.947
MRPL17	MRPL17	-0.032868	16.166	14.934
FCRL6	FCRL6	0.020715	16.166	14.934
ARHGEF11	ARHGEF11	-0.034102	16.165	14.933
PPP2R5C	PPP2R5C	0.036823	16.161	14.929
ZP2	ZP2	0.064821	16.158	14.927
PRB3	PRB3	-0.025818	16.156	14.925
FJX1	FJX1	-0.065234	16.155	14.924
FAM124B	FAM124B	0.033124	16.139	14.909
SRSF1	SRSF1	-0.027309	16.136	14.906
AFF1	AFF1	0.04255	16.132	14.902
RBKS	RBKS	-0.05464	16.102	14.873
EIF3K	EIF3K	0.024469	16.1	14.871
C19orf46	C19orf46	-0.065032	16.098	14.869
ARMC5	ARMC5	-0.033788	16.098	14.869
BQ050540	BQ050540	-0.037239	16.09	14.862
C5orf41	C5orf41	0.044788	16.088	14.86
PPWD1	PPWD1	0.036962	16.075	14.847
GINS4	GINS4	-0.039679	16.069	14.842
RGS10	RGS10	0.056754	16.067	14.84
STH	STH	-0.038262	16.057	14.83
KCNH2	KCNH2	-0.045629	16.046	14.82
SNCAIP	SNCAIP	0.06709	16.045	14.819
MAP3K12	MAP3K12	-0.037111	16.034	14.809
NOXA1	NOXA1	-0.057277	16.02	14.794
LOC283070	LOC283070	0.058029	15.993	14.768
TMEM123	TMEM123	0.066476	15.981	14.756
WDFY2	WDFY2	0.037892	15.973	14.748
PID1	PID1	0.060649	15.967	14.742
C12orf24	C12orf24	-0.057322	15.955	14.731
TDRD10	TDRD10	0.029782	15.949	14.725
WNT16	WNT16	-0.024637	15.928	14.705
TCRB	TCRB	0.01987	15.927	14.704
FBXO2	FBXO2	-0.084564	15.925	14.702
ETS1	ETS1	0.077012	15.916	14.693
PANX2	PANX2	-0.083059	15.907	14.685
AK096668	AK096668	-0.031574	15.902	14.68
ARHGAP23	ARHGAP23	0.060228	15.902	14.68
PHACTR2	PHACTR2	0.048534	15.896	14.675
LUM	LUM	0.10487	15.89	14.669
LCN12	LCN12	-0.066835	15.876	14.655
GNB2	GNB2	-0.037275	15.87	14.65
GATM	GATM	0.077997	15.867	14.647
GPCPD1	GPCPD1	0.048505	15.858	14.639
SMARCD3	SMARCD3	-0.064576	15.848	14.628
SUN2	SUN2	0.036792	15.839	14.619
KIF24	KIF24	-0.039991	15.838	14.619
CCDC106	CCDC106	-0.056147	15.832	14.613
ANKRD55	ANKRD55	0.029511	15.828	14.61
ISG20	ISG20	0.071759	15.827	14.609
CHAF1B	CHAF1B	-0.053613	15.822	14.604
C2CD2	C2CD2	0.057123	15.816	14.599
ARMC1	ARMC1	-0.039833	15.788	14.571
SERPINF2	SERPINF2	0.047792	15.786	14.57
WDR5	WDR5	-0.039317	15.784	14.567
HDAC11	HDAC11	-0.059521	15.782	14.566
BTG2	BTG2	0.078142	15.781	14.565
KISS1R	KISS1R	-0.091572	15.78	14.564
FBXO41	FBXO41	-0.035437	15.776	14.56
MTL5	MTL5	-0.079876	15.773	14.558
MAPK15	MAPK15	-0.063595	15.772	14.557
FSCN2	FSCN2	-0.041735	15.769	14.555
PHKG2	PHKG2	-0.038602	15.764	14.55
ZNF579	ZNF579	-0.043799	15.761	14.548
POLD2	POLD2	-0.031647	15.742	14.529
CRHR1	CRHR1	-0.022477	15.731	14.518
PAPD4	PAPD4	0.03962	15.726	14.513
BAIAP2	BAIAP2	-0.053842	15.723	14.51
DUT	DUT	-0.043877	15.719	14.507
C14orf145	C14orf145	0.042032	15.705	14.492
TNPO2	TNPO2	-0.033973	15.702	14.49
C22orf23	C22orf23	-0.025344	15.691	14.479
SCAMP3	SCAMP3	-0.032964	15.686	14.474
PELI1	PELI1	0.05117	15.674	14.463
PLIN1	PLIN1	0.080633	15.672	14.461
LRRC37A4	LRRC37A4	0.035643	15.671	14.461
IPO9	IPO9	-0.035333	15.668	14.458
NMI	NMI	0.063898	15.662	14.452
HMMR	HMMR	-0.067209	15.66	14.45
CHL1	CHL1	0.024809	15.654	14.445
FAM53A	FAM53A	-0.039246	15.652	14.443
CUL7	CUL7	-0.02824	15.649	14.44
RUSC1	RUSC1	-0.040093	15.636	14.428
TANK	TANK	0.037521	15.578	14.37
TP63	TP63	0.068332	15.567	14.36
PRUNE	PRUNE	-0.040175	15.556	14.349
BOLA1	BOLA1	-0.037783	15.547	14.34
GANAB	GANAB	-0.047609	15.534	14.328
BX101262	BX101262	0.024316	15.525	14.319
TOP2A	TOP2A	-0.085268	15.524	14.318
TRIM11	TRIM11	-0.038659	15.515	14.309
MYL6B	MYL6B	-0.03388	15.515	14.309
HELQ	HELQ	0.026691	15.512	14.307
3-Sep	3-Sep	-0.092992	15.511	14.305
FZR1	FZR1	-0.025711	15.509	14.304
FAHD1	FAHD1	-0.04799	15.508	14.303
CDKN2C	CDKN2C	0.041339	15.494	14.289
RHBDD3	RHBDD3	-0.040061	15.485	14.281
MME	MME	0.074266	15.481	14.277
GPT	GPT	-0.079312	15.48	14.276
GMCL1	GMCL1	-0.036103	15.48	14.276
GNG8	GNG8	0.018989	15.473	14.27
VGLL3	VGLL3	0.033197	15.459	14.256
TPRA1	TPRA1	-0.026457	15.445	14.242
AQP7	AQP7	0.053256	15.443	14.241
BX099468	BX099468	0.020672	15.44	14.238
HLX	HLX	0.037946	15.436	14.234
KIAA0895	KIAA0895	-0.047844	15.431	14.229
PFN4	PFN4	-0.031071	15.421	14.22
PVR	PVR	-0.043021	15.42	14.219
ALKBH6	ALKBH6	-0.034719	15.413	14.213
KIFC1	KIFC1	-0.07051	15.399	14.199
USP13	USP13	-0.051337	15.388	14.188
RAD51L3-RFFL	RAD51L3-RFFL	0.03923	15.381	14.182
ERG	ERG	0.026024	15.377	14.177
LRRCC1	LRRCC1	-0.058192	15.375	14.176
FAM64A	FAM64A	-0.063408	15.365	14.167
C1orf86	C1orf86	-0.04405	15.365	14.167
KDSR	KDSR	-0.042894	15.36	14.162
GATAD1	GATAD1	-0.033824	15.359	14.162
TRIM68	TRIM68	0.045123	15.359	14.161
BATF	BATF	0.065213	15.348	14.151
CR611239	CR611239	0.041534	15.347	14.15
ATXN7L3	ATXN7L3	-0.03164	15.347	14.15
TRAPPC6A	TRAPPC6A	-0.041743	15.343	14.146
NMT1	NMT1	-0.035896	15.332	14.135
PLSCR4	PLSCR4	0.057293	15.329	14.134
C19orf10	C19orf10	-0.058074	15.327	14.131
ZFP106	ZFP106	0.037115	15.322	14.127
BZRAP1	BZRAP1	-0.054484	15.318	14.123
G6PC3	G6PC3	-0.049651	15.309	14.114
GTSF1L	GTSF1L	0.020171	15.307	14.113
TOPBP1	TOPBP1	-0.038916	15.303	14.109
DHDH	DHDH	-0.054129	15.3	14.106
UGT2B7	UGT2B7	0.18035	15.3	14.106
SLC45A1	SLC45A1	-0.023177	15.296	14.103
PSME3	PSME3	-0.03685	15.296	14.103
CKAP2L	CKAP2L	-0.064596	15.295	14.102
CLNK	CLNK	0.022113	15.289	14.097
ASPHD1	ASPHD1	-0.065255	15.282	14.09
CACNB3	CACNB3	-0.054292	15.28	14.088
TARS2	TARS2	-0.037071	15.277	14.085
MEGF10	MEGF10	-0.067928	15.262	14.07
AHCTF1	AHCTF1	-0.036053	15.26	14.069
ITPRIP	ITPRIP	0.049825	15.259	14.069
VWA5B2	VWA5B2	-0.025503	15.257	14.066
FXYD2	FXYD2	0.024264	15.252	14.061
MAN2A1	MAN2A1	0.050907	15.25	14.06
ARHGEF16	ARHGEF16	-0.046415	15.248	14.059
PSMD8	PSMD8	-0.034164	15.247	14.058
CYP4Z2P	CYP4Z2P	0.098762	15.239	14.05
SCNN1D	SCNN1D	-0.05976	15.237	14.048
GPATCH1	GPATCH1	-0.031142	15.233	14.044
CDK5RAP3	CDK5RAP3	-0.050854	15.231	14.043
KCNE4	KCNE4	-0.071444	15.219	14.031
MTM1	MTM1	0.035667	15.218	14.03
TMEM184A	TMEM184A	-0.042455	15.216	14.028
IFT140	IFT140	-0.054664	15.215	14.028
TRUB2	TRUB2	-0.033487	15.205	14.018
KIAA0355	KIAA0355	0.033536	15.19	14.003
BC041482	BC041482	-0.05291	15.185	13.999
CELF1	CELF1	-0.029866	15.157	13.971
LMOD1	LMOD1	0.036393	15.153	13.967
ENC1	ENC1	0.055555	15.152	13.966
EHD1	EHD1	0.041542	15.147	13.961
NAA25	NAA25	-0.032634	15.146	13.961
ABHD3	ABHD3	0.060381	15.141	13.956
DENND3	DENND3	0.035955	15.127	13.943
C16orf42	C16orf42	-0.03568	15.123	13.938
RAB7L1	RAB7L1	0.058806	15.119	13.935
PRRT3	PRRT3	-0.077924	15.113	13.929
KIAA0513	KIAA0513	0.045885	15.112	13.929
ARID5A	ARID5A	0.030581	15.095	13.912
PDK4	PDK4	0.084036	15.087	13.904
BCL11A	BCL11A	0.11628	15.078	13.895
AKT1S1	AKT1S1	-0.036529	15.075	13.892
FOXN2	FOXN2	0.047726	15.071	13.889
BNIP3	BNIP3	-0.050017	15.064	13.882
AZI1	AZI1	-0.047437	15.056	13.874
C15orf57	C15orf57	0.03077	15.046	13.865
ZFYVE27	ZFYVE27	-0.034203	15.007	13.826
KIR2DL4	KIR2DL4	0.024212	15.005	13.825
YPEL2	YPEL2	0.055081	15.002	13.822
COL6A3	COL6A3	0.074841	15	13.82
LRRC29	LRRC29	-0.038134	14.999	13.82
P4HTM	P4HTM	-0.070958	14.983	13.803
FAM164C	FAM164C	-0.045442	14.972	13.793
MRPL28	MRPL28	-0.032818	14.97	13.791
CSTF3	CSTF3	-0.049135	14.962	13.783
TUB	TUB	-0.05223	14.961	13.783
MCM10	MCM10	-0.073671	14.957	13.778
MTO1	MTO1	0.032655	14.946	13.768
C19orf63	C19orf63	-0.02883	14.937	13.76
LARP4	LARP4	-0.060436	14.936	13.758
NAT15	NAT15	-0.033853	14.926	13.749
COL17A1	COL17A1	0.097801	14.924	13.747
NARS	NARS	-0.037346	14.918	13.741
CCDC21	CCDC21	-0.0352	14.912	13.735
DECR2	DECR2	-0.053735	14.892	13.716
ANKRD28	ANKRD28	-0.039522	14.886	13.71
LUZP1	LUZP1	0.032786	14.885	13.71
FPR1	FPR1	0.059818	14.885	13.709
ELK1	ELK1	-0.032047	14.878	13.703
LOC440356	LOC440356	-0.032665	14.876	13.701
CUX2	CUX2	0.052116	14.874	13.699
MRPL12	MRPL12	-0.042764	14.873	13.698
ARPP19	ARPP19	-0.051186	14.87	13.696
MRPL24	MRPL24	-0.044376	14.864	13.69
RARRES3	RARRES3	0.080709	14.857	13.684
PHF11	PHF11	0.033049	14.854	13.681
ABCA1	ABCA1	0.041038	14.841	13.668
UBR5	UBR5	-0.037927	14.838	13.666
SIRPA	SIRPA	0.049147	14.838	13.665
ROGDI	ROGDI	-0.050848	14.832	13.66
TMEM231	TMEM231	-0.033897	14.826	13.654
LTC4S	LTC4S	0.055728	14.825	13.654
DIO2	DIO2	0.086576	14.819	13.648
ZFAND5	ZFAND5	0.026228	14.816	13.645
CROCC	CROCC	-0.030451	14.814	13.643
MXD3	MXD3	-0.043986	14.812	13.642
PHKA1	PHKA1	-0.036207	14.811	13.64
TRAF3IP1	TRAF3IP1	-0.026505	14.809	13.639
ADAP2	ADAP2	0.044585	14.805	13.635
THNSL1	THNSL1	-0.047119	14.798	13.628
SLC19A1	SLC19A1	-0.044171	14.795	13.626
PDDC1	PDDC1	-0.04395	14.785	13.616
MAMDC2	MAMDC2	0.06961	14.78	13.611
TOP1MT	TOP1MT	-0.049314	14.779	13.611
SLITRK6	SLITRK6	-0.070262	14.778	13.61
LOC100506144	LOC100506144	0.049747	14.775	13.607
RMI1	RMI1	-0.042503	14.774	13.606
SELPLG	SELPLG	0.023518	14.768	13.6
BRI3BP	BRI3BP	-0.046386	14.743	13.576
C6	C6	0.055509	14.742	13.575
AOX1	AOX1	0.075475	14.716	13.549
AA419501	AA419501	-0.036098	14.715	13.549
SPR	SPR	-0.063431	14.712	13.545
PITPNM1	PITPNM1	0.047422	14.705	13.539
TRAIP	TRAIP	-0.024147	14.695	13.529
FXR2	FXR2	-0.035095	14.689	13.524
FN3KRP	FN3KRP	-0.040692	14.679	13.514
AKAP8L	AKAP8L	-0.054367	14.678	13.513
MC1R	MC1R	-0.056553	14.676	13.512
COQ7	COQ7	-0.043874	14.669	13.505
BYSL	BYSL	-0.03816	14.669	13.505
TBC1D10B	TBC1D10B	-0.034461	14.665	13.502
ELK3	ELK3	0.021405	14.66	13.497
PCYT2	PCYT2	-0.04509	14.656	13.493
C17orf79	C17orf79	-0.036082	14.653	13.49
HMG20B	HMG20B	-0.040103	14.646	13.483
PDGFRB	PDGFRB	0.05122	14.642	13.48
CLUAP1	CLUAP1	-0.041466	14.634	13.472
UGT2B11	UGT2B11	0.17242	14.633	13.471
LIG3	LIG3	-0.040178	14.625	13.463
SGTA	SGTA	-0.033878	14.618	13.456
GAS8	GAS8	-0.045356	14.612	13.451
PPIP5K1	PPIP5K1	-0.043274	14.609	13.448
ESPL1	ESPL1	-0.033483	14.603	13.443
ADORA1	ADORA1	-0.083597	14.596	13.435
CDK5R1	CDK5R1	-0.045397	14.595	13.435
FAM189B	FAM189B	-0.035423	14.59	13.43
CDCA3	CDCA3	-0.072098	14.571	13.411
ANO8	ANO8	-0.043523	14.571	13.411
FLNB	FLNB	-0.056561	14.566	13.407
CNTROB	CNTROB	-0.034062	14.563	13.404
SEMA4A	SEMA4A	0.052497	14.56	13.401
WHSC1L1	WHSC1L1	-0.056	14.558	13.4
DMPK	DMPK	-0.035903	14.555	13.397
NFASC	NFASC	-0.046322	14.55	13.392
AKAP7	AKAP7	0.043188	14.547	13.39
CDIPT	CDIPT	-0.034605	14.547	13.39
PAQR8	PAQR8	0.044146	14.532	13.374
SERPINE2	SERPINE2	0.078778	14.53	13.373
NRBF2	NRBF2	0.047161	14.525	13.368
C9orf167	C9orf167	0.023132	14.521	13.365
DYRK1B	DYRK1B	-0.041441	14.52	13.363
SNORA64	SNORA64	-0.03481	14.518	13.362
PIGM	PIGM	-0.036538	14.502	13.347
DLK1	DLK1	0.10006	14.495	13.34
EIF4B	EIF4B	0.033286	14.492	13.337
IL3RA	IL3RA	0.021924	14.489	13.334
CASP10	CASP10	0.018231	14.486	13.332
PBX4	PBX4	0.046136	14.483	13.329
KIF23	KIF23	-0.055946	14.48	13.326
ELP2	ELP2	-0.067503	14.479	13.325
WDR34	WDR34	-0.043649	14.477	13.324
BNIP2	BNIP2	0.037082	14.476	13.322
STIM2	STIM2	0.024867	14.474	13.321
PCBP4	PCBP4	-0.033026	14.472	13.319
ALMS1	ALMS1	-0.037173	14.468	13.315
UBE2L6	UBE2L6	0.067409	14.454	13.302
LHFPL2	LHFPL2	0.048084	14.447	13.295
DHRS3	DHRS3	0.052773	14.446	13.294
SEC14L1	SEC14L1	0.038989	14.444	13.292
CFI	CFI	0.035573	14.436	13.285
SS18	SS18	-0.048605	14.432	13.281
CABYR	CABYR	-0.066017	14.422	13.271
PSEN2	PSEN2	-0.039521	14.421	13.27
CETN3	CETN3	-0.048459	14.42	13.27
PLEKHO2	PLEKHO2	0.044855	14.418	13.268
EGR1	EGR1	0.086909	14.417	13.267
KLHDC9	KLHDC9	-0.085683	14.414	13.264
BX109986	BX109986	0.033853	14.409	13.26
GLB1	GLB1	0.036736	14.389	13.24
FURIN	FURIN	-0.054587	14.357	13.208
TMED5	TMED5	0.042928	14.355	13.206
SPTLC2	SPTLC2	0.040261	14.345	13.197
ZNF319	ZNF319	0.032122	14.335	13.187
TPRN	TPRN	-0.047199	14.332	13.184
ABI2	ABI2	-0.034677	14.316	13.168
RDBP	RDBP	-0.040608	14.314	13.166
EFCAB7	EFCAB7	-0.033885	14.313	13.166
DHRS13	DHRS13	-0.044059	14.312	13.165
PDCD1LG2	PDCD1LG2	0.026629	14.297	13.151
EPB41L2	EPB41L2	0.043339	14.295	13.149
FAM72D	FAM72D	-0.041445	14.293	13.147
CSPG4	CSPG4	-0.051531	14.292	13.146
POPDC2	POPDC2	0.027004	14.278	13.133
PRMT7	PRMT7	-0.031471	14.272	13.127
PIP5K1B	PIP5K1B	0.030689	14.264	13.119
RCOR2	RCOR2	-0.070932	14.24	13.095
VNN2	VNN2	0.023542	14.234	13.089
DSCC1	DSCC1	-0.035374	14.227	13.083
TRNP1	TRNP1	-0.055046	14.222	13.078
ZNF322	ZNF322	-0.031917	14.218	13.074
MOBKL2A	MOBKL2A	0.0346	14.217	13.073
UBE2H	UBE2H	-0.040637	14.214	13.07
CCDC109B	CCDC109B	0.048084	14.213	13.07
SLC4A2	SLC4A2	-0.037589	14.207	13.064
LPIN2	LPIN2	0.033559	14.204	13.061
ARL6IP4	ARL6IP4	-0.032513	14.201	13.059
BCAS4	BCAS4	-0.075384	14.198	13.056
PCSK5	PCSK5	0.059098	14.195	13.053
RNASEK-C17ORF49	RNASEK-C17ORF49	0.028788	14.189	13.047
PLCXD3	PLCXD3	0.03501	14.187	13.045
NUSAP1	NUSAP1	-0.067472	14.186	13.045
ANO6	ANO6	0.040326	14.184	13.043
DEFB1	DEFB1	0.11946	14.177	13.037
NARG2	NARG2	-0.034501	14.177	13.037
B3GALNT2	B3GALNT2	-0.03219	14.169	13.029
STAP1	STAP1	0.031654	14.167	13.027
AXL	AXL	0.043711	14.165	13.025
YBX2	YBX2	-0.069382	14.163	13.024
ECM2	ECM2	0.073939	14.159	13.02
LIPG	LIPG	0.034208	14.143	13.004
POLD1	POLD1	-0.040425	14.139	13.001
CSRP2BP	CSRP2BP	-0.03866	14.125	12.986
HIRIP3	HIRIP3	-0.041243	14.121	12.983
TRIOBP	TRIOBP	0.032091	14.12	12.983
ZNF3	ZNF3	-0.036416	14.118	12.98
TMCO6	TMCO6	-0.028874	14.108	12.971
TUBB8	TUBB8	-0.04231	14.108	12.971
DDHD2	DDHD2	-0.055647	14.107	12.971
FAM49A	FAM49A	0.02349	14.099	12.963
NDST2	NDST2	0.026941	14.096	12.96
FAM86C	FAM86C	-0.030111	14.085	12.95
OLFML3	OLFML3	0.063732	14.085	12.95
C3orf54	C3orf54	0.036509	14.085	12.949
SLC25A11	SLC25A11	-0.037771	14.079	12.944
EPB41L3	EPB41L3	0.064356	14.074	12.939
NCOA4	NCOA4	0.024565	14.073	12.938
METRN	METRN	-0.069227	14.07	12.936
CCNL1	CCNL1	0.036165	14.06	12.926
RNF19B	RNF19B	0.042957	14.052	12.918
RGS19	RGS19	0.036925	14.048	12.915
MZT1	MZT1	-0.04532	14.044	12.91
INSM1	INSM1	-0.084314	14.04	12.906
ZNF232	ZNF232	-0.041307	14.039	12.906
KCNT2	KCNT2	0.019921	14.03	12.897
INPPL1	INPPL1	-0.047804	14.026	12.893
TMPRSS2	TMPRSS2	0.079888	14.024	12.891
DENND5B	DENND5B	0.04754	14.017	12.885
AKR1C2	AKR1C2	0.12895	13.999	12.867
CCDC74A	CCDC74A	-0.11083	13.995	12.863
GDAP1	GDAP1	-0.061569	13.993	12.862
AKR1C4	AKR1C4	0.09725	13.984	12.853
PLA2G7	PLA2G7	0.082472	13.968	12.837
UGT2B28	UGT2B28	0.14167	13.965	12.834
CX3CL1	CX3CL1	0.092189	13.964	12.833
SSRP1	SSRP1	-0.034438	13.963	12.832
LRRC14	LRRC14	-0.041686	13.962	12.832
CX3CR1	CX3CR1	0.094189	13.951	12.821
VGF	VGF	-0.091375	13.933	12.804
FKBP1A	FKBP1A	0.060927	13.928	12.798
NUF2	NUF2	-0.045137	13.925	12.796
PRR5L	PRR5L	0.043087	13.922	12.793
BX097571	BX097571	-0.035401	13.917	12.788
YDJC	YDJC	-0.0308	13.913	12.784
TROVE2	TROVE2	-0.034277	13.907	12.779
CADM4	CADM4	-0.054261	13.903	12.776
LSM12	LSM12	-0.02572	13.903	12.776
ZNF101	ZNF101	0.030003	13.902	12.774
DLL1	DLL1	0.050766	13.902	12.774
SPOCD1	SPOCD1	-0.052607	13.899	12.772
NOS1AP	NOS1AP	-0.053324	13.898	12.772
TMEM184B	TMEM184B	-0.041082	13.896	12.77
PTMS	PTMS	-0.047677	13.896	12.769
FCRL2	FCRL2	0.01831	13.879	12.753
NLRC4	NLRC4	0.020047	13.873	12.748
OBFC2B	OBFC2B	-0.034136	13.869	12.743
PFDN4	PFDN4	-0.038637	13.867	12.742
TEAD4	TEAD4	-0.048238	13.861	12.736
AK124146	AK124146	0.031476	13.859	12.734
SAMD5	SAMD5	0.036604	13.843	12.718
EFEMP1	EFEMP1	0.10341	13.835	12.711
SPNS1	SPNS1	-0.037223	13.832	12.708
LAMA4	LAMA4	0.048347	13.832	12.708
CEP290	CEP290	-0.03567	13.829	12.705
TPD52	TPD52	-0.069009	13.826	12.703
GZMM	GZMM	0.019347	13.804	12.681
PMAIP1	PMAIP1	-0.069417	13.801	12.679
FAM133B	FAM133B	-0.046368	13.795	12.673
KIR3DL2	KIR3DL2	0.020473	13.795	12.673
SETD8	SETD8	-0.029939	13.794	12.672
GOLGA2	GOLGA2	-0.038081	13.789	12.667
KIAA1543	KIAA1543	-0.050594	13.784	12.662
SH3TC1	SH3TC1	0.037532	13.762	12.64
TROAP	TROAP	-0.065361	13.756	12.634
DDX3X	DDX3X	0.026886	13.755	12.634
HSPA4L	HSPA4L	-0.038302	13.745	12.624
BIRC5	BIRC5	-0.083024	13.74	12.62
C19orf48	C19orf48	-0.043551	13.726	12.605
FCGR2B	FCGR2B	0.042004	13.716	12.596
PCSK7	PCSK7	0.039639	13.715	12.595
TMEM70	TMEM70	-0.04256	13.709	12.59
ASPM	ASPM	-0.07512	13.708	12.589
GSTM5	GSTM5	0.046511	13.708	12.589
FAM13C	FAM13C	0.024323	13.706	12.588
PTDSS2	PTDSS2	-0.03942	13.705	12.586
C1orf88	C1orf88	-0.03169	13.697	12.578
ZMYM4	ZMYM4	-0.028108	13.696	12.578
C1orf74	C1orf74	-0.036709	13.688	12.57
STK40	STK40	0.032108	13.686	12.569
ADAM19	ADAM19	0.060233	13.678	12.56
TMEM110	TMEM110	0.034062	13.677	12.56
ARHGAP17	ARHGAP17	0.02972	13.676	12.559
KIAA0494	KIAA0494	0.032964	13.674	12.557
IGF1R	IGF1R	-0.096404	13.674	12.557
TMEM191C	TMEM191C	-0.041182	13.671	12.555
TWIST2	TWIST2	0.043493	13.669	12.553
OTUB1	OTUB1	-0.044617	13.664	12.548
ARNT2	ARNT2	-0.089436	13.646	12.53
GRAMD2	GRAMD2	0.080044	13.642	12.526
HNMT	HNMT	0.059236	13.634	12.519
MGC23284	MGC23284	0.01759	13.634	12.519
SYMPK	SYMPK	-0.049523	13.63	12.515
MCM2	MCM2	-0.057826	13.628	12.513
MED6	MED6	0.024568	13.625	12.511
MRPS26	MRPS26	-0.032899	13.622	12.508
RARRES2	RARRES2	0.069681	13.62	12.506
C10orf10	C10orf10	0.068246	13.614	12.501
FOXK2	FOXK2	-0.031406	13.61	12.497
PDE1B	PDE1B	0.026716	13.607	12.494
ABCA2	ABCA2	-0.043237	13.601	12.488
POLR2H	POLR2H	-0.025431	13.599	12.486
PADI4	PADI4	0.03228	13.587	12.475
ARL6IP5	ARL6IP5	0.030341	13.579	12.467
ARGLU1	ARGLU1	0.037983	13.578	12.466
RABL2B	RABL2B	-0.03375	13.578	12.466
TAPBPL	TAPBPL	0.039539	13.578	12.466
MAGOHB	MAGOHB	-0.02843	13.573	12.461
GLRX	GLRX	0.056917	13.568	12.457
EMILIN1	EMILIN1	0.052548	13.562	12.451
ABHD8	ABHD8	-0.035217	13.552	12.442
LGALS9C	LGALS9C	0.036339	13.55	12.44
BTK	BTK	0.039889	13.547	12.436
ARL16	ARL16	-0.038973	13.531	12.421
ASF1B	ASF1B	-0.057822	13.52	12.411
AKR1B15	AKR1B15	0.085136	13.509	12.4
GLYATL2	GLYATL2	0.13283	13.508	12.398
GLS2	GLS2	-0.041995	13.497	12.389
PDE4DIP	PDE4DIP	0.034525	13.497	12.389
NUTF2	NUTF2	-0.039247	13.493	12.385
FAM195A	FAM195A	-0.047223	13.491	12.382
C21orf58	C21orf58	-0.027524	13.489	12.381
PGAM5	PGAM5	-0.043601	13.487	12.379
DDX55	DDX55	-0.030583	13.484	12.376
CETP	CETP	0.043167	13.476	12.369
LOC390705	LOC390705	-0.030865	13.471	12.364
YRDC	YRDC	-0.03082	13.471	12.364
MECOM	MECOM	0.048523	13.458	12.351
RPL27A	RPL27A	0.018656	13.444	12.338
AGPAT1	AGPAT1	-0.033255	13.433	12.327
C1orf91	C1orf91	-0.038388	13.432	12.326
SLC16A6	SLC16A6	-0.076254	13.428	12.323
CAV2	CAV2	0.071288	13.428	12.323
CDC42EP5	CDC42EP5	0.067103	13.414	12.309
CF887340	CF887340	-0.029872	13.405	12.3
GPR146	GPR146	0.021711	13.4	12.295
CLDN8	CLDN8	0.11351	13.399	12.294
EEF1A1	EEF1A1	0.038384	13.391	12.287
LOC100506668	LOC100506668	-0.039874	13.389	12.285
PLOD3	PLOD3	-0.037196	13.388	12.284
TMEM125	TMEM125	-0.058388	13.387	12.284
C12orf26	C12orf26	0.038417	13.387	12.283
ADAMTS9	ADAMTS9	0.049766	13.386	12.283
BX647159	BX647159	-0.05458	13.374	12.271
GPSM2	GPSM2	-0.054013	13.366	12.263
DQ587763	DQ587763	-0.048158	13.366	12.263
C20orf7	C20orf7	-0.030513	13.364	12.261
MLF1	MLF1	-0.041357	13.362	12.26
PRAM1	PRAM1	0.027273	13.361	12.259
REM1	REM1	0.035478	13.361	12.259
AKAP13	AKAP13	0.036692	13.358	12.257
ENPP1	ENPP1	-0.052951	13.352	12.251
DDX26B	DDX26B	0.022367	13.346	12.245
NDUFA7	NDUFA7	-0.033932	13.338	12.237
PPM1E	PPM1E	-0.052571	13.335	12.234
NOP10	NOP10	0.031257	13.335	12.234
ENPP3	ENPP3	0.068377	13.334	12.234
GRK5	GRK5	0.041557	13.32	12.22
AAAS	AAAS	-0.026612	13.313	12.214
DDX27	DDX27	-0.044342	13.309	12.21
NCAPG	NCAPG	-0.067036	13.298	12.198
TMEM184C	TMEM184C	-0.018301	13.292	12.193
ELOVL6	ELOVL6	-0.062021	13.286	12.188
SURF2	SURF2	-0.024752	13.278	12.179
POLR3K	POLR3K	-0.042959	13.274	12.176
CMTM3	CMTM3	0.047308	13.257	12.159
HBB	HBB	0.11591	13.242	12.145
PAQR7	PAQR7	-0.041429	13.241	12.143
EXD3	EXD3	-0.040885	13.221	12.124
CTAGE15P	CTAGE15P	-0.04198	13.217	12.12
DLG2	DLG2	0.037976	13.214	12.117
FOS	FOS	0.10738	13.201	12.104
TMEM66	TMEM66	0.03156	13.2	12.104
PIN1	PIN1	-0.023024	13.194	12.098
AKR1C3	AKR1C3	0.084112	13.193	12.097
ZNF80	ZNF80	0.016939	13.191	12.095
KCNK15	KCNK15	-0.037038	13.186	12.09
CHIC2	CHIC2	0.033478	13.18	12.084
MYL12A	MYL12A	0.025104	13.178	12.083
ZNF330	ZNF330	0.032603	13.165	12.07
PEBP1	PEBP1	-0.035843	13.162	12.068
KCTD13	KCTD13	-0.039938	13.159	12.064
ASPHD2	ASPHD2	0.037317	13.155	12.061
FH	FH	-0.039394	13.154	12.06
ZMYND10	ZMYND10	-0.062451	13.153	12.059
NMRAL1	NMRAL1	-0.036662	13.151	12.057
KLF13	KLF13	0.044611	13.15	12.056
LBP	LBP	0.10764	13.134	12.041
FLVCR2	FLVCR2	0.041256	13.116	12.023
RASL11A	RASL11A	0.03521	13.113	12.02
CCM2	CCM2	0.031079	13.11	12.017
COPS6	COPS6	-0.02566	13.109	12.017
TRIAP1	TRIAP1	-0.026678	13.108	12.016
PPME1	PPME1	-0.041949	13.108	12.016
E2F7	E2F7	-0.044185	13.107	12.015
C16orf55	C16orf55	-0.032685	13.104	12.013
AKAP1	AKAP1	-0.047714	13.103	12.012
PIP4K2C	PIP4K2C	-0.035464	13.101	12.01
GTF2H4	GTF2H4	-0.032291	13.099	12.008
HSD17B1	HSD17B1	-0.07231	13.096	12.005
KCNQ3	KCNQ3	-0.044677	13.094	12.004
MAPKAPK5	MAPKAPK5	-0.033477	13.083	11.993
LETM1	LETM1	-0.047759	13.078	11.988
SFT2D1	SFT2D1	0.055247	13.075	11.985
DNA2	DNA2	-0.027067	13.074	11.984
AK055561	AK055561	0.049504	13.072	11.982
MSH6	MSH6	-0.029701	13.065	11.976
CELSR3	CELSR3	-0.084284	13.06	11.971
COG7	COG7	-0.040079	13.059	11.971
DDX56	DDX56	-0.030362	13.044	11.955
TIMM44	TIMM44	-0.035105	13.041	11.953
AK123101	AK123101	0.031766	13.038	11.95
TIMM17B	TIMM17B	-0.036637	13.036	11.948
PRR22	PRR22	-0.033998	13.032	11.944
KCTD11	KCTD11	-0.022895	13.028	11.94
CALM1	CALM1	0.028425	13.022	11.935
AFP	AFP	0.069382	13.017	11.93
CXCL14	CXCL14	0.11608	13.016	11.93
RNF187	RNF187	-0.029288	13.011	11.925
EAF1	EAF1	-0.042261	13.004	11.918
NARFL	NARFL	-0.02821	13	11.914
[truncated: 22,365 more rows]

## Sheet: DEG.POG570
...1	Gene	logFC	minus.log.p.val	minus.log.q.val
CYCSP2	CYCSP2	-2.5674	15.326	11.174
SNX18P4	SNX18P4	-2.1294	15.192	11.174
BOD1P1	BOD1P1	-2.1304	14.925	11.174
AC068042.1	AC068042.1	-2.1195	14.359	11.174
VDAC2P1	VDAC2P1	-2.161	14.255	11.174
HCG4P8	HCG4P8	-2.0374	14.253	11.174
RP11-182I10.1	RP11-182I10.1	-2.0819	14.211	11.174
RP11-161N3.3	RP11-161N3.3	-2.1383	14.189	11.174
GYG2-AS1	GYG2-AS1	-2.0645	14.18	11.174
CASC22	CASC22	-2.0823	14.159	11.174
RP13-488H8.1	RP13-488H8.1	-2.327	14.148	11.174
AC093698.1	AC093698.1	-2.0485	14.059	11.174
RN7SL750P	RN7SL750P	-2.1673	14.024	11.174
RP11-429B14.1	RP11-429B14.1	-2.1475	14.022	11.174
XXbac-B33L19.12	XXbac-B33L19.12	-2.0123	13.929	11.174
RPL5P8	RPL5P8	-2.1757	13.924	11.174
RP11-231E4.3	RP11-231E4.3	-2.0231	13.906	11.174
RP11-1259L22.1	RP11-1259L22.1	-2.0961	13.848	11.174
RP11-99H20.1	RP11-99H20.1	-2.0482	13.833	11.174
RP11-552J9.9	RP11-552J9.9	-1.9978	13.823	11.174
RP11-1217F2.19	RP11-1217F2.19	-2.0215	13.818	11.174
CH507-216K13.1	CH507-216K13.1	-1.9944	13.813	11.174
RPL7P34	RPL7P34	-1.9973	13.812	11.174
RP11-554L12.1	RP11-554L12.1	-1.9918	13.811	11.174
DPP3P1	DPP3P1	-2.0862	13.786	11.174
RP11-642D6.1	RP11-642D6.1	-2.0607	13.774	11.174
AP005273.1	AP005273.1	-2.0021	13.765	11.174
AC104843.3	AC104843.3	-2.0044	13.741	11.174
GAPDHP55	GAPDHP55	-2.1334	13.74	11.174
RP11-457D20.1	RP11-457D20.1	-1.9733	13.74	11.174
RP1-136J15.1	RP1-136J15.1	-2.006	13.733	11.174
RP11-583F2.6	RP11-583F2.6	-2.0258	13.722	11.174
SNORA71D	SNORA71D	-2.0097	13.714	11.174
OR8D4	OR8D4	-2.012	13.698	11.174
RP5-1110E20.1	RP5-1110E20.1	-2.0123	13.694	11.174
RP3-468B3.4	RP3-468B3.4	-2.0203	13.692	11.174
RN7SL123P	RN7SL123P	-2.052	13.692	11.174
SNORA10	SNORA10	-1.9943	13.689	11.174
DIAPH3-AS2	DIAPH3-AS2	-2.0249	13.685	11.174
RN7SL778P	RN7SL778P	-2.1663	13.677	11.174
OR6C76	OR6C76	-1.9996	13.675	11.174
RNU4-48P	RNU4-48P	-2.063	13.67	11.174
OR1D5	OR1D5	-2.0303	13.668	11.174
RP11-410K21.2	RP11-410K21.2	-2.0094	13.664	11.174
RP11-392L5.2	RP11-392L5.2	-2.0132	13.654	11.174
MTCO1P9	MTCO1P9	-2.0347	13.651	11.174
MORF4L2P1	MORF4L2P1	-2.0873	13.636	11.174
RP11-52M17.1	RP11-52M17.1	-2.0172	13.632	11.174
LINC00370	LINC00370	-1.9642	13.632	11.174
CEACAMP1	CEACAMP1	-1.965	13.629	11.174
RP11-510J16.6	RP11-510J16.6	-2.2218	13.625	11.174
RPL21P18	RPL21P18	-2.0238	13.625	11.174
MTND2P29	MTND2P29	-2.0253	13.617	11.174
BRD7P1	BRD7P1	-2.0264	13.612	11.174
RNA5SP301	RNA5SP301	-1.965	13.612	11.174
RP11-317B7.3	RP11-317B7.3	-2.0646	13.609	11.174
BRDTP1	BRDTP1	-2.0126	13.603	11.174
HAUS6P2	HAUS6P2	-1.9654	13.602	11.174
FTX_5	FTX_5	-2.2567	13.601	11.174
RN7SKP17	RN7SKP17	-2.0881	13.582	11.174
MTND4LP24	MTND4LP24	-2.0229	13.578	11.174
RP11-195C7.2	RP11-195C7.2	-2.1616	13.575	11.174
PRELID3BP3	PRELID3BP3	-1.9482	13.571	11.174
SNORD3C	SNORD3C	-2.1804	13.568	11.174
RPL7AP23	RPL7AP23	-1.9761	13.567	11.174
RP11-57B24.2	RP11-57B24.2	-2.0014	13.564	11.174
RP11-369K17.1	RP11-369K17.1	-1.9739	13.554	11.174
TRIM51	TRIM51	-2.046	13.554	11.174
RPS3AP50	RPS3AP50	-1.966	13.542	11.174
RP4-640H8.2	RP4-640H8.2	-1.9717	13.541	11.174
OR11Q1P	OR11Q1P	-2.0871	13.54	11.174
RP1-149C7.1	RP1-149C7.1	-2.1035	13.54	11.174
RP11-1109M24.15	RP11-1109M24.15	-2.0358	13.539	11.174
CTC-320C6.1	CTC-320C6.1	-1.9488	13.527	11.174
RP11-191F9.4	RP11-191F9.4	-1.9887	13.52	11.174
AC013262.1	AC013262.1	-1.9689	13.52	11.174
RN7SL596P	RN7SL596P	-2.0612	13.509	11.174
NF1P12	NF1P12	-1.9497	13.491	11.174
TMEM207	TMEM207	-2.0346	13.484	11.174
RP11-466J24.1	RP11-466J24.1	-1.9501	13.481	11.174
RP11-554D14.3	RP11-554D14.3	-1.9501	13.481	11.174
RP11-383C5.8	RP11-383C5.8	-1.9845	13.48	11.174
RP11-123C21.3	RP11-123C21.3	-2.3339	13.478	11.174
RP11-268P4.2	RP11-268P4.2	-2.0081	13.477	11.174
LINC00850	LINC00850	-1.9899	13.471	11.174
RP11-216L13.18	RP11-216L13.18	-1.9908	13.465	11.174
RP11-98G13.1	RP11-98G13.1	-1.9724	13.462	11.174
RP3-466I7.1	RP3-466I7.1	-2.0817	13.455	11.174
RP11-403I13.7	RP11-403I13.7	-2.0591	13.453	11.174
RP11-332G1.1	RP11-332G1.1	-1.9554	13.449	11.174
RP11-533E19.2	RP11-533E19.2	-1.9503	13.449	11.174
RP11-526I8.2	RP11-526I8.2	-1.9838	13.445	11.174
RP11-17M15.2	RP11-17M15.2	-1.959	13.445	11.174
OR2L9P	OR2L9P	-1.9505	13.444	11.174
THAP12P9	THAP12P9	-1.9594	13.442	11.174
RNU4-72P	RNU4-72P	-1.9731	13.441	11.174
DDX39AP1	DDX39AP1	-1.951	13.435	11.174
RPS12P24	RPS12P24	-1.951	13.435	11.174
OR7H1P	OR7H1P	-2.0282	13.434	11.174
RN7SL309P	RN7SL309P	-1.9736	13.431	11.174
AP000281.1	AP000281.1	-2.0536	13.43	11.174
ARHGEF9-IT1	ARHGEF9-IT1	-1.951	13.428	11.174
RP11-1081K18.1	RP11-1081K18.1	-1.9513	13.422	11.174
GOLGA8EP	GOLGA8EP	-1.9537	13.419	11.174
RP11-85B7.4	RP11-85B7.4	-1.9515	13.418	11.174
RP11-684B20.1	RP11-684B20.1	-1.9642	13.414	11.174
RP11-121L11.3	RP11-121L11.3	-1.9518	13.414	11.174
RP11-1217F2.20	RP11-1217F2.20	-1.9518	13.414	11.174
PCNAP4	PCNAP4	-1.9517	13.412	11.174
RP11-852E15.1	RP11-852E15.1	-1.9764	13.41	11.174
POTEA	POTEA	-2.015	13.41	11.174
ANKRD26P2	ANKRD26P2	-1.9851	13.41	11.174
DEFA5	DEFA5	-2.1208	13.409	11.174
GLULP6	GLULP6	-2.0421	13.403	11.174
AP000473.6	AP000473.6	-2.0056	13.402	11.174
RP11-1D12.1	RP11-1D12.1	-1.9545	13.398	11.174
CTD-2533G20.1	CTD-2533G20.1	-1.9806	13.395	11.174
RP5-928E24.4	RP5-928E24.4	-1.9673	13.394	11.174
RP11-259P1.1	RP11-259P1.1	-1.9548	13.392	11.174
HDGFP1	HDGFP1	-1.9556	13.392	11.174
RP11-261C10.4	RP11-261C10.4	-1.9556	13.392	11.174
CTD-3162L10.4	CTD-3162L10.4	-1.9556	13.392	11.174
SUMO2P3	SUMO2P3	-1.9542	13.392	11.174
AC005034.2	AC005034.2	-1.9596	13.389	11.174
RHEBP3	RHEBP3	-1.9596	13.389	11.174
RP11-119D18.1	RP11-119D18.1	-1.9662	13.388	11.174
RP1-135L22.1	RP1-135L22.1	-2.0498	13.388	11.174
RP11-164N3.1	RP11-164N3.1	-1.955	13.388	11.174
OR1I1	OR1I1	-2.039	13.388	11.174
RP11-80N2.2	RP11-80N2.2	-1.9559	13.387	11.174
RP1-152L7.9	RP1-152L7.9	-1.9559	13.387	11.174
AF015720.3	AF015720.3	-1.9929	13.387	11.174
XXyac-YX60D10.1	XXyac-YX60D10.1	-1.9567	13.387	11.174
AC013467.1	AC013467.1	-2.0054	13.386	11.174
LINC01432	LINC01432	-1.98	13.384	11.174
ARF4P4	ARF4P4	-1.9823	13.383	11.174
RP11-388G22.1	RP11-388G22.1	-1.9569	13.382	11.174
AC007387.2	AC007387.2	-1.9675	13.38	11.174
RP11-361D14.2	RP11-361D14.2	-1.9564	13.379	11.174
RP11-254F19.2	RP11-254F19.2	-1.9722	13.37	11.174
TRBV5-2	TRBV5-2	-2.0434	13.37	11.174
RP11-1217F2.18	RP11-1217F2.18	-1.9992	13.368	11.174
RP11-350G24.1	RP11-350G24.1	-2.0062	13.366	11.174
RP11-391J2.3	RP11-391J2.3	-1.9608	13.366	11.174
RNA5SP46	RNA5SP46	-1.9591	13.363	11.174
AC092159.3	AC092159.3	-1.9591	13.363	11.174
DLG2-AS1_2	DLG2-AS1_2	-1.9591	13.363	11.174
AC092669.6	AC092669.6	-2.044	13.361	11.174
CTD-2526L21.3	CTD-2526L21.3	-1.9845	13.359	11.174
RP11-486E2.1	RP11-486E2.1	-1.9649	13.359	11.174
RP11-698F20.3	RP11-698F20.3	-1.9649	13.359	11.174
RP11-511B23.4	RP11-511B23.4	-2.0648	13.358	11.174
ILF2P2	ILF2P2	-1.9891	13.358	11.174
MED28P2	MED28P2	-1.9613	13.356	11.174
RN7SL251P	RN7SL251P	-1.9874	13.356	11.174
RP11-434D2.3	RP11-434D2.3	-1.9611	13.355	11.174
RP4-764O22.1	RP4-764O22.1	-1.9604	13.352	11.174
HNRNPDLP2	HNRNPDLP2	-2.1042	13.345	11.174
RNA5SP44	RNA5SP44	-1.9657	13.339	11.174
CTC-232H10.1	CTC-232H10.1	-1.9657	13.339	11.174
RP11-362A9.3	RP11-362A9.3	-2.0048	13.338	11.174
HNRNPA1P56	HNRNPA1P56	-1.9417	13.338	11.174
RN7SL666P	RN7SL666P	-1.9643	13.337	11.174
SNORA80A	SNORA80A	-2.0001	13.335	11.174
RP11-255A11.4	RP11-255A11.4	-1.965	13.334	11.174
RNU2-50P	RNU2-50P	-1.9659	13.334	11.174
MTCO1P5	MTCO1P5	-1.9654	13.332	11.174
TFAMP2	TFAMP2	-1.9654	13.332	11.174
RP1-305G21.1	RP1-305G21.1	-2.0022	13.329	11.174
RNA5SP437	RNA5SP437	-1.9676	13.327	11.174
RPL7P33	RPL7P33	-1.9676	13.327	11.174
RP11-76G10.1	RP11-76G10.1	-2.1393	13.324	11.174
CTD-2530H12.7	CTD-2530H12.7	-1.9876	13.32	11.174
RN7SL735P	RN7SL735P	-2.1859	13.314	11.174
RN7SL78P	RN7SL78P	-2.0948	13.312	11.174
RP11-40A13.1	RP11-40A13.1	-1.9711	13.311	11.174
HMGN2P10	HMGN2P10	-1.9691	13.311	11.174
AGBL4-IT1	AGBL4-IT1	-1.9692	13.31	11.174
ECM1P1	ECM1P1	-2.0915	13.31	11.174
RP11-47J17.1	RP11-47J17.1	-2.1023	13.309	11.174
MTND1P6	MTND1P6	-1.9703	13.306	11.174
RP13-130D24.1	RP13-130D24.1	-2.0046	13.302	11.174
MTCO2P22	MTCO2P22	-1.9711	13.299	11.174
RN7SKP77	RN7SKP77	-1.9944	13.296	11.174
RP11-419L9.1	RP11-419L9.1	-1.973	13.292	11.174
RN7SKP242	RN7SKP242	-1.9723	13.292	11.174
MTND2P33	MTND2P33	-1.9978	13.291	11.174
CTC-430J12.2	CTC-430J12.2	-1.9732	13.287	11.174
NDUFB4P9	NDUFB4P9	-1.9984	13.287	11.174
SNORA69	SNORA69	-1.9737	13.279	11.174
CTC-459F4.7	CTC-459F4.7	-2.0817	13.275	11.174
RP11-166J5.1	RP11-166J5.1	-1.9777	13.273	11.174
HTR3D	HTR3D	-2.1	13.266	11.174
RP11-467I20.3	RP11-467I20.3	-1.9768	13.265	11.174
RP5-1155K23.4	RP5-1155K23.4	-1.9784	13.264	11.174
HPRT1P1	HPRT1P1	-1.9784	13.264	11.174
CTD-2313N18.8	CTD-2313N18.8	-1.977	13.26	11.174
OR1E3	OR1E3	-1.9769	13.257	11.174
RPL31P15	RPL31P15	-2.0392	13.252	11.174
MTATP6P2	MTATP6P2	-1.9955	13.252	11.174
RP11-291L22.4	RP11-291L22.4	-1.9911	13.25	11.174
RPL7P41	RPL7P41	-1.9816	13.246	11.174
AC096732.2	AC096732.2	-1.9822	13.246	11.174
RP3-425C14.7	RP3-425C14.7	-2.0853	13.245	11.174
RP11-326K13.2	RP11-326K13.2	-2.0952	13.242	11.174
RP4-553F4.2	RP4-553F4.2	-1.9833	13.239	11.174
RP1-203C2.4	RP1-203C2.4	-1.9357	13.239	11.174
HTR2A-AS1	HTR2A-AS1	-1.9808	13.238	11.174
RPSAP55	RPSAP55	-2.0841	13.237	11.174
RP11-429B14.3	RP11-429B14.3	-2.0797	13.235	11.174
LINC00358	LINC00358	-1.9783	13.228	11.174
RNU1-120P	RNU1-120P	-2.0248	13.226	11.174
OR10D4P	OR10D4P	-2.0047	13.22	11.174
CTD-2350C19.5	CTD-2350C19.5	-1.9407	13.218	11.174
MTND3P13	MTND3P13	-1.9993	13.217	11.174
MTND4P3	MTND4P3	-1.9782	13.216	11.174
RP11-63B19.1	RP11-63B19.1	-1.9782	13.216	11.174
OR1D4	OR1D4	-1.986	13.216	11.174
ZIC4-AS1	ZIC4-AS1	-1.9393	13.214	11.174
FER1L6-AS1	FER1L6-AS1	-1.9619	13.213	11.174
AC006000.5	AC006000.5	-1.9715	13.212	11.174
RBPJP7	RBPJP7	-1.9944	13.212	11.174
RPS12P15	RPS12P15	-1.9866	13.211	11.174
RP11-255I10.1	RP11-255I10.1	-1.9783	13.202	11.174
RN7SL242P	RN7SL242P	-1.9974	13.202	11.174
RP11-171N4.2	RP11-171N4.2	-1.9484	13.202	11.174
AC073628.1	AC073628.1	-2.049	13.193	11.174
FAM24A	FAM24A	-1.9409	13.192	11.174
NDUFB4P7	NDUFB4P7	-1.9409	13.192	11.174
PHBP2	PHBP2	-1.9593	13.185	11.174
AC127383.1	AC127383.1	-2.0438	13.183	11.174
TCEB1P2	TCEB1P2	-1.9927	13.182	11.174
IGHV1OR15-2	IGHV1OR15-2	-2.0028	13.181	11.174
RNVU1-8	RNVU1-8	-1.9308	13.173	11.174
RP1-263J7.2	RP1-263J7.2	-1.9308	13.173	11.174
PRELID1P2	PRELID1P2	-1.9308	13.173	11.174
AC090453.1	AC090453.1	-1.9308	13.173	11.174
RN7SKP92	RN7SKP92	-1.9308	13.173	11.174
RP11-776K3.1	RP11-776K3.1	-1.9308	13.173	11.174
RP11-354I13.2	RP11-354I13.2	-1.9308	13.173	11.174
RP11-165H23.1	RP11-165H23.1	-2.002	13.173	11.174
SPDYE20P	SPDYE20P	-2.0118	13.172	11.174
RP1-140K8.3	RP1-140K8.3	-1.976	13.171	11.174
ENSAP1	ENSAP1	-1.9796	13.17	11.174
RN7SL709P	RN7SL709P	-2.202	13.169	11.174
RP11-901H12.1	RP11-901H12.1	-2.0033	13.169	11.174
RP11-338E21.3	RP11-338E21.3	-2.0943	13.166	11.174
RP11-65D24.1	RP11-65D24.1	-2.0135	13.165	11.174
RPL7P30	RPL7P30	-1.9788	13.164	11.174
RP11-252C24.2	RP11-252C24.2	-1.9788	13.164	11.174
HIST1H2APS1	HIST1H2APS1	-1.9689	13.163	11.174
RP11-810K23.6	RP11-810K23.6	-2.0145	13.163	11.174
OR13C7	OR13C7	-2.0946	13.161	11.174
RPL29P32	RPL29P32	-2.0515	13.154	11.174
SOX2OT_exon1	SOX2OT_exon1	-1.9523	13.154	11.174
CTD-2049O17.1	CTD-2049O17.1	-1.9842	13.153	11.174
RP11-268E23.2	RP11-268E23.2	-1.9842	13.153	11.174
RP11-71J2.1	RP11-71J2.1	-1.931	13.152	11.174
HYALP1	HYALP1	-1.931	13.152	11.174
RPL7P61	RPL7P61	-1.931	13.152	11.174
RP11-639B1.1	RP11-639B1.1	-1.931	13.152	11.174
RP11-359D24.1	RP11-359D24.1	-1.931	13.152	11.174
RP11-1028N23.3	RP11-1028N23.3	-1.931	13.152	11.174
RP11-347C12.9	RP11-347C12.9	-1.931	13.152	11.174
KRTAP4-9	KRTAP4-9	-2.0164	13.144	11.174
RPS17P13	RPS17P13	-1.9842	13.144	11.174
GEMIN2P1	GEMIN2P1	-1.9842	13.144	11.174
RP11-474D1.4	RP11-474D1.4	-2.0146	13.144	11.174
AC024132.1	AC024132.1	-1.9799	13.14	11.174
OR5K3	OR5K3	-1.9799	13.14	11.174
RP11-638L3.4	RP11-638L3.4	-1.9799	13.14	11.174
RP11-758M4.3	RP11-758M4.3	-1.9433	13.138	11.174
RP11-1O7.1	RP11-1O7.1	-1.9801	13.135	11.174
RP11-536C10.11	RP11-536C10.11	-1.9803	13.132	11.174
RP11-1217F2.9	RP11-1217F2.9	-2.0917	13.13	11.174
RP11-76K13.3	RP11-76K13.3	-2.0123	13.13	11.174
KB-1907C4.2	KB-1907C4.2	-2.0019	13.127	11.174
AC009158.1	AC009158.1	-2.0337	13.126	11.174
RP11-730N24.1	RP11-730N24.1	-2.0089	13.125	11.174
RP11-14J16.1	RP11-14J16.1	-1.989	13.124	11.174
RP11-114N19.5	RP11-114N19.5	-2.117	13.124	11.174
RP4-669B10.6	RP4-669B10.6	-1.9796	13.124	11.174
CYCSP19	CYCSP19	-1.9823	13.122	11.174
RP11-720L8.1	RP11-720L8.1	-1.9987	13.121	11.174
RP1-253B10.2	RP1-253B10.2	-1.9419	13.115	11.174
CTC-551A13.1	CTC-551A13.1	-1.9419	13.115	11.174
RP11-293K19.1	RP11-293K19.1	-1.9419	13.115	11.174
RP11-301A5.2	RP11-301A5.2	-1.9801	13.115	11.174
RP11-534I8.1	RP11-534I8.1	-1.9842	13.115	11.174
AC005616.1	AC005616.1	-1.9842	13.115	11.174
CEACAMP10	CEACAMP10	-2.0382	13.111	11.174
AP000889.2	AP000889.2	-2.0157	13.101	11.174
AHCYP5	AHCYP5	-1.9555	13.1	11.174
CTD-2528A14.1	CTD-2528A14.1	-2.2233	13.098	11.174
RP11-318K12.1	RP11-318K12.1	-2.0025	13.096	11.174
AC005276.1	AC005276.1	-1.9944	13.094	11.174
MTND4LP22	MTND4LP22	-1.9894	13.093	11.174
OR6C66P	OR6C66P	-2.1237	13.092	11.174
HSBP1P2	HSBP1P2	-1.9318	13.09	11.174
GAPDHP24	GAPDHP24	-1.9318	13.09	11.174
RP11-143A22.1	RP11-143A22.1	-1.9318	13.09	11.174
AC010880.1	AC010880.1	-1.9318	13.09	11.174
RN7SL643P	RN7SL643P	-1.9318	13.09	11.174
RN7SL111P	RN7SL111P	-1.9318	13.09	11.174
RP11-543N12.1	RP11-543N12.1	-1.9318	13.09	11.174
AC006115.6	AC006115.6	-1.9318	13.09	11.174
AQP7P5	AQP7P5	-1.9318	13.09	11.174
RP11-274J15.2	RP11-274J15.2	-1.9853	13.09	11.174
RN7SL850P	RN7SL850P	-1.9953	13.089	11.174
AC108039.3	AC108039.3	-2.0143	13.084	11.174
NACAP5	NACAP5	-2.1248	13.075	11.174
AC092638.2	AC092638.2	-1.9803	13.074	11.174
AC128677.3	AC128677.3	-1.9434	13.073	11.174
RP11-231I13.2	RP11-231I13.2	-1.9434	13.073	11.174
RP13-619I2.2	RP13-619I2.2	-2.031	13.071	11.174
RPL7AP69	RPL7AP69	-1.9453	13.067	11.174
RP1-52J10.9	RP1-52J10.9	-1.951	13.064	11.174
RN7SL531P	RN7SL531P	-2.13	13.064	11.174
RP5-936J12.1	RP5-936J12.1	-1.9511	13.063	11.174
GPR32P1	GPR32P1	-2.0284	13.062	11.174
RNU6-323P	RNU6-323P	-1.9242	13.061	11.174
AC005392.13	AC005392.13	-2.1128	13.06	11.174
RP11-147C23.1	RP11-147C23.1	-1.9331	13.058	11.174
MT1HL1	MT1HL1	-1.9854	13.058	11.174
RN7SKP252	RN7SKP252	-1.9331	13.058	11.174
RP11-336N8.3	RP11-336N8.3	-1.9331	13.058	11.174
RP11-115I9.1	RP11-115I9.1	-1.9331	13.058	11.174
RP1-149L1.1	RP1-149L1.1	-1.9331	13.058	11.174
RP11-405P11.1	RP11-405P11.1	-1.9442	13.052	11.174
RP11-3J11.1	RP11-3J11.1	-1.9334	13.05	11.174
RP11-375B1.1	RP11-375B1.1	-1.9334	13.05	11.174
RNU6-322P	RNU6-322P	-1.9334	13.05	11.174
RP11-348A7.1	RP11-348A7.1	-1.9335	13.049	11.174
AP000936.5	AP000936.5	-1.9961	13.047	11.174
RP11-60E8.3	RP11-60E8.3	-2.0027	13.047	11.174
CTC-326K19.6	CTC-326K19.6	-1.9297	13.046	11.174
RP11-669M2.1	RP11-669M2.1	-1.9338	13.042	11.174
LINC01533	LINC01533	-1.9338	13.042	11.174
OR8H3	OR8H3	-1.9158	13.042	11.174
SAGE2P	SAGE2P	-1.9158	13.042	11.174
RP11-168J19.2	RP11-168J19.2	-1.9158	13.042	11.174
SNORD9	SNORD9	-1.9158	13.042	11.174
RNA5SP119	RNA5SP119	-1.9158	13.042	11.174
CTC-281M20.1	CTC-281M20.1	-1.9158	13.042	11.174
RN7SKP279	RN7SKP279	-1.9158	13.042	11.174
RPL6P21	RPL6P21	-1.9158	13.042	11.174
RP11-216P16.6	RP11-216P16.6	-1.9158	13.042	11.174
UBBP3	UBBP3	-1.9158	13.042	11.174
RP11-395G17.1	RP11-395G17.1	-1.9158	13.042	11.174
MACROD2-IT1	MACROD2-IT1	-1.9158	13.042	11.174
AC027612.3	AC027612.3	-1.9158	13.042	11.174
BPIFB5P	BPIFB5P	-1.9158	13.042	11.174
RP11-497J7.2	RP11-497J7.2	-1.9158	13.042	11.174
UBE2WP1	UBE2WP1	-1.9158	13.042	11.174
EIF1P2	EIF1P2	-1.9158	13.042	11.174
OR52S1P	OR52S1P	-1.9158	13.042	11.174
CEACAMP6	CEACAMP6	-1.9158	13.042	11.174
RPL11P5	RPL11P5	-1.9158	13.042	11.174
WSPAR	WSPAR	-1.9158	13.042	11.174
USP17L14P	USP17L14P	-1.9158	13.042	11.174
LINC01332	LINC01332	-1.9158	13.042	11.174
OR5M10	OR5M10	-1.9158	13.042	11.174
RP11-756D7.1	RP11-756D7.1	-1.9158	13.042	11.174
CTC-830E23.1	CTC-830E23.1	-1.9158	13.042	11.174
RP11-813I20.2	RP11-813I20.2	-1.9158	13.042	11.174
PCMTD1P2	PCMTD1P2	-1.9158	13.042	11.174
CTD-2358C21.3	CTD-2358C21.3	-1.9158	13.042	11.174
RBM22P13	RBM22P13	-1.9158	13.042	11.174
SLC25A1P4	SLC25A1P4	-1.9158	13.042	11.174
RP11-22D3.2	RP11-22D3.2	-1.9158	13.042	11.174
MIR3180-5	MIR3180-5	-1.9158	13.042	11.174
RP11-178F10.1	RP11-178F10.1	-1.9158	13.042	11.174
NPM1P2	NPM1P2	-1.9158	13.042	11.174
RP11-388E23.4	RP11-388E23.4	-1.9158	13.042	11.174
PPATP2	PPATP2	-1.9158	13.042	11.174
RP11-123O10.1	RP11-123O10.1	-1.9158	13.042	11.174
MSRB1P1	MSRB1P1	-2.0378	13.04	11.174
NDUFS5P3	NDUFS5P3	-1.9519	13.039	11.174
OR4D5	OR4D5	-1.9343	13.038	11.174
MTCO3P4	MTCO3P4	-1.9343	13.038	11.174
RP11-203L2.4	RP11-203L2.4	-1.9343	13.038	11.174
RP11-15G16.1	RP11-15G16.1	-1.9343	13.038	11.174
IGHV1OR21-1	IGHV1OR21-1	-1.9343	13.038	11.174
RP11-361L15.4	RP11-361L15.4	-1.9167	13.036	11.174
NHP2P2	NHP2P2	-2.0015	13.032	11.174
RP11-64K12.1	RP11-64K12.1	-2.2117	13.03	11.174
RN7SL100P	RN7SL100P	-2.0093	13.029	11.174
RN7SL646P	RN7SL646P	-1.9525	13.029	11.174
MS4A5	MS4A5	-1.9159	13.028	11.174
OR4C10P	OR4C10P	-1.9159	13.028	11.174
RPL6P5	RPL6P5	-1.9159	13.028	11.174
RP11-135M8__A.1	RP11-135M8__A.1	-1.9159	13.028	11.174
RN7SKP206	RN7SKP206	-1.9159	13.028	11.174
PCDH9-AS2	PCDH9-AS2	-1.9159	13.028	11.174
RP5-1125M8.2	RP5-1125M8.2	-1.9159	13.028	11.174
CTD-2022H16.1	CTD-2022H16.1	-1.9159	13.028	11.174
EZH2P1	EZH2P1	-1.9159	13.028	11.174
SNRPEP8	SNRPEP8	-1.9159	13.028	11.174
RPL31P35	RPL31P35	-1.9159	13.028	11.174
RP11-293F5.1	RP11-293F5.1	-1.9159	13.028	11.174
COX6CP6	COX6CP6	-1.9159	13.028	11.174
RN7SL83P	RN7SL83P	-1.9159	13.028	11.174
RP11-14K2.1	RP11-14K2.1	-1.9159	13.028	11.174
SLC9A9-AS2	SLC9A9-AS2	-1.9159	13.028	11.174
RP11-468N14.4	RP11-468N14.4	-1.9159	13.028	11.174
RP11-1023P17.2	RP11-1023P17.2	-1.9159	13.028	11.174
RP11-183E24.2	RP11-183E24.2	-1.9159	13.028	11.174
GARSP1	GARSP1	-1.9159	13.028	11.174
CTD-2130O13.1	CTD-2130O13.1	-1.9159	13.028	11.174
RP11-769N22.2	RP11-769N22.2	-1.9159	13.028	11.174
RP11-182I21.2	RP11-182I21.2	-1.9159	13.028	11.174
CTD-2540B15.12	CTD-2540B15.12	-1.9845	13.023	11.174
RP11-221N13.4	RP11-221N13.4	-2.0929	13.02	11.174
RN7SL619P	RN7SL619P	-1.9667	13.019	11.174
LINC00687	LINC00687	-1.9373	13.012	11.174
AC011523.2	AC011523.2	-1.9373	13.012	11.174
RPS6P22	RPS6P22	-2.1345	13.009	11.174
RP11-304M2.3	RP11-304M2.3	-1.9274	13.008	11.174
RP11-466F5.9	RP11-466F5.9	-1.9145	13.007	11.174
OR6C2	OR6C2	-1.9586	13.003	11.174
RN7SKP65	RN7SKP65	-1.9385	13.003	11.174
ELL2P3	ELL2P3	-1.9385	13.003	11.174
RP11-1281K21.3	RP11-1281K21.3	-1.9385	13.003	11.174
VIS1	VIS1	-1.9385	13.003	11.174
RP11-717F1.1	RP11-717F1.1	-1.9385	13.003	11.174
AC009022.1	AC009022.1	-2.0502	13.003	11.174
RP11-167P23.2	RP11-167P23.2	-2.0799	12.999	11.174
CYCSP29	CYCSP29	-1.9874	12.995	11.174
AC005780.1	AC005780.1	-1.9497	12.993	11.174
RP11-529O20.2	RP11-529O20.2	-1.9497	12.993	11.174
OR4D9	OR4D9	-1.9401	12.991	11.174
OR4M1	OR4M1	-1.9401	12.991	11.174
ERHP2	ERHP2	-1.9401	12.991	11.174
NDUFA12P1	NDUFA12P1	-1.9401	12.991	11.174
AC063976.1	AC063976.1	-1.9401	12.991	11.174
RAD23BP2	RAD23BP2	-1.9401	12.991	11.174
ARL2BPP7	ARL2BPP7	-1.9401	12.991	11.174
RP11-369F10.2	RP11-369F10.2	-1.9401	12.991	11.174
PIGPP2	PIGPP2	-1.9401	12.991	11.174
RP11-543E8.2	RP11-543E8.2	-1.9401	12.991	11.174
LINC01036	LINC01036	-1.9401	12.991	11.174
RP11-851M3.1	RP11-851M3.1	-1.9401	12.991	11.174
RN7SL35P	RN7SL35P	-1.9401	12.991	11.174
RP11-123J14.1	RP11-123J14.1	-1.9401	12.991	11.174
RN7SL143P	RN7SL143P	-1.9401	12.991	11.174
RP11-72K17.2	RP11-72K17.2	-1.9401	12.991	11.174
OR10J9P	OR10J9P	-1.9401	12.991	11.174
MTCYBP17	MTCYBP17	-1.9401	12.991	11.174
MRPL57P6	MRPL57P6	-1.9401	12.991	11.174
AC006499.3	AC006499.3	-1.9401	12.991	11.174
AC006499.5	AC006499.5	-1.9401	12.991	11.174
RP11-54P19.1	RP11-54P19.1	-1.9401	12.991	11.174
RP11-542G1.3	RP11-542G1.3	-1.9401	12.991	11.174
RP11-568A19.1	RP11-568A19.1	-1.9401	12.991	11.174
RP11-753A21.2	RP11-753A21.2	-1.9401	12.991	11.174
CTA-326K9.1	CTA-326K9.1	-1.9401	12.991	11.174
OR4K5	OR4K5	-1.9165	12.989	11.174
OR5J1P	OR5J1P	-1.9165	12.989	11.174
OR51A4	OR51A4	-1.9165	12.989	11.174
RNU6-945P	RNU6-945P	-1.9165	12.989	11.174
AC005019.2	AC005019.2	-1.9165	12.989	11.174
CTB-180A7.8	CTB-180A7.8	-1.9165	12.989	11.174
RPS7P5	RPS7P5	-1.9165	12.989	11.174
RN7SKP267	RN7SKP267	-1.9165	12.989	11.174
RN7SKP192	RN7SKP192	-1.9165	12.989	11.174
AC024162.2	AC024162.2	-1.9165	12.989	11.174
AP000936.4	AP000936.4	-1.9165	12.989	11.174
UBE2D3P4	UBE2D3P4	-1.9165	12.989	11.174
SERPINA7P1	SERPINA7P1	-1.9165	12.989	11.174
AC092646.2	AC092646.2	-1.9165	12.989	11.174
ST6GALNAC2P1	ST6GALNAC2P1	-1.9165	12.989	11.174
RP11-552E4.5	RP11-552E4.5	-1.9165	12.989	11.174
RP3-428A13.1	RP3-428A13.1	-1.9165	12.989	11.174
RGPD4-AS1	RGPD4-AS1	-1.9165	12.989	11.174
RP5-998G20.1	RP5-998G20.1	-1.9165	12.989	11.174
RP5-947P14.2	RP5-947P14.2	-1.9165	12.989	11.174
MTHFD2P3	MTHFD2P3	-1.9165	12.989	11.174
CNOT7P2	CNOT7P2	-1.9165	12.989	11.174
SPATA31D2P	SPATA31D2P	-1.9165	12.989	11.174
GAPDHP50	GAPDHP50	-1.9165	12.989	11.174
RP11-960D24.1	RP11-960D24.1	-1.9165	12.989	11.174
RP11-153M7.5	RP11-153M7.5	-1.9165	12.989	11.174
RP11-460I19.2	RP11-460I19.2	-1.9165	12.989	11.174
RP11-583F24.4	RP11-583F24.4	-1.9165	12.989	11.174
OR9L1P	OR9L1P	-1.9165	12.989	11.174
OR4T1P	OR4T1P	-1.9165	12.989	11.174
CTD-2335L22.6	CTD-2335L22.6	-1.9165	12.989	11.174
VN1R69P	VN1R69P	-1.9165	12.989	11.174
RP11-112L7.1	RP11-112L7.1	-1.9165	12.989	11.174
AKR1B10P2	AKR1B10P2	-1.9165	12.989	11.174
RP11-642M2.1	RP11-642M2.1	-1.9165	12.989	11.174
RP11-799D4.3	RP11-799D4.3	-1.9165	12.989	11.174
RP11-362B23.1	RP11-362B23.1	-1.9165	12.989	11.174
RP11-178C3.7	RP11-178C3.7	-1.9165	12.989	11.174
CTC-575C13.3	CTC-575C13.3	-1.9165	12.989	11.174
RP11-424E7.6	RP11-424E7.6	-1.9165	12.989	11.174
RP11-126O22.4	RP11-126O22.4	-1.9165	12.989	11.174
RP11-360A9.3	RP11-360A9.3	-1.9165	12.989	11.174
RP11-52E20.1	RP11-52E20.1	-1.9165	12.989	11.174
RP11-361H10.7	RP11-361H10.7	-1.9165	12.989	11.174
RN7SL655P	RN7SL655P	-2.1946	12.987	11.174
AC027124.2	AC027124.2	-1.9233	12.986	11.174
OR7E55P	OR7E55P	-1.9423	12.985	11.174
RP11-497K15.1	RP11-497K15.1	-2.0435	12.985	11.174
RP11-16L9.1	RP11-16L9.1	-1.9283	12.983	11.174
RNU6ATAC	RNU6ATAC	-2.0148	12.983	11.174
NPM1P8	NPM1P8	-1.9568	12.979	11.174
SMIM2-IT1	SMIM2-IT1	-2.043	12.979	11.174
RP11-649E7.8	RP11-649E7.8	-1.9417	12.978	11.174
RP11-801G16.2	RP11-801G16.2	-1.9843	12.975	11.174
DEFT1P	DEFT1P	-1.9517	12.975	11.174
MRPL35P1	MRPL35P1	-1.9517	12.975	11.174
RPS6P2	RPS6P2	-1.9517	12.975	11.174
RP11-249C24.11	RP11-249C24.11	-1.9517	12.975	11.174
SOD1P2	SOD1P2	-1.9517	12.975	11.174
RP1-209B9.2	RP1-209B9.2	-1.9517	12.975	11.174
RP11-379L18.2	RP11-379L18.2	-1.9517	12.975	11.174
RP11-548K12.12	RP11-548K12.12	-1.9558	12.973	11.174
RPL6P29	RPL6P29	-2.0046	12.973	11.174
OR5AL1	OR5AL1	-1.9174	12.97	11.174
AC008069.1	AC008069.1	-1.9174	12.97	11.174
TCEB1P23	TCEB1P23	-1.9174	12.97	11.174
SRIP3	SRIP3	-1.9174	12.97	11.174
TOMM22P3	TOMM22P3	-1.9174	12.97	11.174
CYCSP46	CYCSP46	-1.9174	12.97	11.174
RP11-360P21.2	RP11-360P21.2	-1.9174	12.97	11.174
RSL24D1P2	RSL24D1P2	-1.9174	12.97	11.174
RP1-43O17.2	RP1-43O17.2	-1.9174	12.97	11.174
RP11-543A18.1	RP11-543A18.1	-1.9174	12.97	11.174
HSPE1P10	HSPE1P10	-1.9174	12.97	11.174
RP11-231L11.1	RP11-231L11.1	-1.9174	12.97	11.174
RNU6-795P	RNU6-795P	-1.9174	12.97	11.174
RP11-701I24.3	RP11-701I24.3	-1.9174	12.97	11.174
CTD-2307P3.1	CTD-2307P3.1	-1.9174	12.97	11.174
CTD-2043I16.1	CTD-2043I16.1	-1.9174	12.97	11.174
RP11-316M21.9	RP11-316M21.9	-1.9174	12.97	11.174
RP11-309H21.4	RP11-309H21.4	-1.9174	12.97	11.174
DAOA-AS1_1	DAOA-AS1_1	-1.9174	12.97	11.174
AC026248.1	AC026248.1	-1.9174	12.97	11.174
AC114273.3	AC114273.3	-1.9174	12.97	11.174
RP11-388P9.3	RP11-388P9.3	-1.9291	12.97	11.174
GUSBP12	GUSBP12	-1.9174	12.97	11.174
KRTAP9-7	KRTAP9-7	-1.9174	12.97	11.174
RNU1-23P	RNU1-23P	-1.9174	12.97	11.174
SNORD46	SNORD46	-1.9174	12.97	11.174
RN7SKP10	RN7SKP10	-1.9174	12.97	11.174
RNA5SP139	RNA5SP139	-1.9174	12.97	11.174
RNU4-50P	RNU4-50P	-1.9174	12.97	11.174
RNU6-1280P	RNU6-1280P	-1.9174	12.97	11.174
USP17L6P	USP17L6P	-1.9174	12.97	11.174
RNU6-136P	RNU6-136P	-1.9174	12.97	11.174
MIR645	MIR645	-1.9174	12.97	11.174
MRPS5P3	MRPS5P3	-1.9174	12.97	11.174
RP1-202I21.3	RP1-202I21.3	-1.9174	12.97	11.174
RNU2-59P	RNU2-59P	-1.9174	12.97	11.174
RP11-242O24.3	RP11-242O24.3	-1.9174	12.97	11.174
MRPS21P2	MRPS21P2	-1.9174	12.97	11.174
RP1-90G24.8	RP1-90G24.8	-1.9174	12.97	11.174
RP11-293A10.3	RP11-293A10.3	-1.9174	12.97	11.174
AC009505.4	AC009505.4	-1.9174	12.97	11.174
SOCS5P3	SOCS5P3	-1.9174	12.97	11.174
RP11-168P8.5	RP11-168P8.5	-1.9174	12.97	11.174
RP11-651J20.1	RP11-651J20.1	-1.9174	12.97	11.174
GS1-388B5.1	GS1-388B5.1	-1.9174	12.97	11.174
GS1-388B5.2	GS1-388B5.2	-1.9174	12.97	11.174
RN7SL519P	RN7SL519P	-1.9174	12.97	11.174
RP11-366M4.2	RP11-366M4.2	-1.9174	12.97	11.174
ASNSP4	ASNSP4	-1.9174	12.97	11.174
IGLV2-34	IGLV2-34	-1.9174	12.97	11.174
RP11-546K22.2	RP11-546K22.2	-1.9174	12.97	11.174
RP11-167J8.3	RP11-167J8.3	-1.9174	12.97	11.174
RP11-644L4.1	RP11-644L4.1	-1.9174	12.97	11.174
RP11-116N8.2	RP11-116N8.2	-1.9174	12.97	11.174
MED15P1	MED15P1	-1.9174	12.97	11.174
RP11-804M7.2	RP11-804M7.2	-1.9174	12.97	11.174
RP11-38G5.3	RP11-38G5.3	-1.9174	12.97	11.174
HLA-P	HLA-P	-1.9174	12.97	11.174
RP11-679B19.2	RP11-679B19.2	-1.9174	12.97	11.174
RN7SL468P	RN7SL468P	-1.9174	12.97	11.174
RP11-64C12.9	RP11-64C12.9	-1.9174	12.97	11.174
CTC-459F4.8	CTC-459F4.8	-1.9174	12.97	11.174
RP11-573C10.1	RP11-573C10.1	-1.9174	12.97	11.174
RP11-325O24.6	RP11-325O24.6	-1.9174	12.97	11.174
RP11-1137G4.5	RP11-1137G4.5	-1.9174	12.97	11.174
RP11-617D20.2	RP11-617D20.2	-1.9488	12.969	11.174
AL359314.1	AL359314.1	-2.0092	12.968	11.174
RN7SL303P	RN7SL303P	-2.0334	12.968	11.174
RP11-32A1.2	RP11-32A1.2	-2.0325	12.968	11.174
RP11-556O9.2	RP11-556O9.2	-2.0077	12.967	11.174
RP11-706F1.1	RP11-706F1.1	-1.9355	12.967	11.174
TBL1Y	TBL1Y	-1.9176	12.965	11.174
OCM2	OCM2	-1.9176	12.965	11.174
OR6C6	OR6C6	-1.9176	12.965	11.174
RNU6-19P	RNU6-19P	-1.9176	12.965	11.174
UBQLN4P2	UBQLN4P2	-1.9176	12.965	11.174
RP11-726G23.10	RP11-726G23.10	-1.9176	12.965	11.174
RP11-467I20.5	RP11-467I20.5	-1.9176	12.965	11.174
KRTAP2-5P	KRTAP2-5P	-1.9176	12.965	11.174
PSMC1P6	PSMC1P6	-1.9176	12.965	11.174
RP11-372E1.7	RP11-372E1.7	-1.9176	12.965	11.174
AC006445.6	AC006445.6	-1.9176	12.965	11.174
RP11-375B1.2	RP11-375B1.2	-1.9176	12.965	11.174
CTD-3107M8.1	CTD-3107M8.1	-1.9176	12.965	11.174
RP11-89A16.1	RP11-89A16.1	-1.9176	12.965	11.174
RP11-776A13.2	RP11-776A13.2	-1.9176	12.965	11.174
RP11-561C5.1	RP11-561C5.1	-1.9176	12.965	11.174
RP11-437L7.1	RP11-437L7.1	-1.9176	12.965	11.174
RP11-114H24.3	RP11-114H24.3	-1.9176	12.965	11.174
RP11-434C1.6	RP11-434C1.6	-1.9176	12.965	11.174
CTB-151G24.2	CTB-151G24.2	-1.9176	12.965	11.174
CTA-992D9.10	CTA-992D9.10	-1.9176	12.965	11.174
RP11-61G23.2	RP11-61G23.2	-1.9348	12.964	11.174
RP13-436F16.1	RP13-436F16.1	-2.0006	12.963	11.174
RNA5SP242	RNA5SP242	-1.918	12.962	11.174
RNA5SP248	RNA5SP248	-1.918	12.962	11.174
MICC	MICC	-1.918	12.962	11.174
RP1-118J21.24	RP1-118J21.24	-1.918	12.962	11.174
COX6B1P1	COX6B1P1	-1.918	12.962	11.174
AP002856.7	AP002856.7	-1.918	12.962	11.174
RP3-453P22.2	RP3-453P22.2	-1.918	12.962	11.174
ENPP7P3	ENPP7P3	-1.918	12.962	11.174
RP11-366M4.17	RP11-366M4.17	-1.918	12.962	11.174
RP5-901A4.5	RP5-901A4.5	-1.918	12.962	11.174
HSBP1P1	HSBP1P1	-1.918	12.962	11.174
MED28P6	MED28P6	-1.918	12.962	11.174
RN7SL670P	RN7SL670P	-1.918	12.962	11.174
RPSAP67	RPSAP67	-1.918	12.962	11.174
IMMP1LP3	IMMP1LP3	-1.918	12.962	11.174
RP11-64J4.7	RP11-64J4.7	-1.918	12.962	11.174
RP11-263K19.6	RP11-263K19.6	-2.1098	12.962	11.174
RN7SL633P	RN7SL633P	-1.9164	12.961	11.174
OR5AP2	OR5AP2	-1.9183	12.96	11.174
OR4C3	OR4C3	-1.9183	12.96	11.174
OR4X1	OR4X1	-1.9183	12.96	11.174
RNA5SP132	RNA5SP132	-1.9183	12.96	11.174
CSHL1	CSHL1	-1.9183	12.96	11.174
OR2B3	OR2B3	-1.9183	12.96	11.174
MIR181C	MIR181C	-1.9183	12.96	11.174
HSPD1P8	HSPD1P8	-1.9183	12.96	11.174
RP11-359E8.3	RP11-359E8.3	-1.9183	12.96	11.174
SAGE4P	SAGE4P	-1.9183	12.96	11.174
LINC01492	LINC01492	-1.9183	12.96	11.174
RBM22P3	RBM22P3	-1.9183	12.96	11.174
AC007271.3	AC007271.3	-1.9183	12.96	11.174
MTATP6P18	MTATP6P18	-1.9183	12.96	11.174
AC002542.2	AC002542.2	-1.9183	12.96	11.174
RP11-10F11.2	RP11-10F11.2	-1.9183	12.96	11.174
CRYGEP	CRYGEP	-1.9183	12.96	11.174
DNAJB5P1	DNAJB5P1	-1.9183	12.96	11.174
RP11-14O19.1	RP11-14O19.1	-1.9183	12.96	11.174
RBMX2P4	RBMX2P4	-1.9183	12.96	11.174
RP11-328K15.1	RP11-328K15.1	-1.9183	12.96	11.174
SOCS5P1	SOCS5P1	-1.9183	12.96	11.174
HSPE1P16	HSPE1P16	-1.9183	12.96	11.174
AC073284.4	AC073284.4	-1.9183	12.96	11.174
RP11-285B24.1	RP11-285B24.1	-1.9183	12.96	11.174
RPS26P43	RPS26P43	-1.9183	12.96	11.174
RP11-813N20.2	RP11-813N20.2	-1.9183	12.96	11.174
FTLP10	FTLP10	-1.9183	12.96	11.174
RP11-347H15.4	RP11-347H15.4	-1.9183	12.96	11.174
RP11-116N8.4	RP11-116N8.4	-1.9183	12.96	11.174
RP11-632B21.1	RP11-632B21.1	-1.9183	12.96	11.174
RP11-672L10.1	RP11-672L10.1	-1.9183	12.96	11.174
RP11-279O17.2	RP11-279O17.2	-1.9183	12.96	11.174
RP11-410C4.5	RP11-410C4.5	-1.9183	12.96	11.174
RP11-447M4.1	RP11-447M4.1	-1.9183	12.96	11.174
CTD-3229J4.1	CTD-3229J4.1	-1.9183	12.96	11.174
MIR4653	MIR4653	-1.9183	12.96	11.174
MIR5009	MIR5009	-1.9183	12.96	11.174
BUB1P1	BUB1P1	-1.9183	12.96	11.174
CTA-992D9.9	CTA-992D9.9	-1.9183	12.96	11.174
RP11-35J6.1	RP11-35J6.1	-1.9183	12.96	11.174
RP1-63G5.8	RP1-63G5.8	-2.0513	12.959	11.174
RP11-661C3.2	RP11-661C3.2	-2.1371	12.958	11.174
MIR3918	MIR3918	-1.9179	12.957	11.174
BNIP3P20	BNIP3P20	-1.9585	12.956	11.174
RP11-444C12.1	RP11-444C12.1	-1.9126	12.953	11.174
HMGB1P9	HMGB1P9	-1.972	12.949	11.174
RNU5A-1	RNU5A-1	-1.9204	12.949	11.174
AC093084.1	AC093084.1	-1.9204	12.949	11.174
MTND4P18	MTND4P18	-1.9204	12.949	11.174
AC079305.8	AC079305.8	-1.9204	12.949	11.174
RP11-275N1.1	RP11-275N1.1	-1.9204	12.949	11.174
OR5M4P	OR5M4P	-1.9204	12.949	11.174
AC002386.1	AC002386.1	-1.9204	12.949	11.174
MORC1-AS1	MORC1-AS1	-1.9204	12.949	11.174
RP11-351N6.1	RP11-351N6.1	-1.9204	12.949	11.174
CTD-2089N3.2	CTD-2089N3.2	-1.9204	12.949	11.174
RP11-167P22.5	RP11-167P22.5	-1.9201	12.948	11.174
RPLP0P11	RPLP0P11	-1.9201	12.948	11.174
HMGN2P9	HMGN2P9	-1.9212	12.946	11.174
LINC00474	LINC00474	-1.9212	12.946	11.174
RNU6ATAC3P	RNU6ATAC3P	-1.9212	12.946	11.174
RNU6-564P	RNU6-564P	-1.9212	12.946	11.174
VWC2L-IT1	VWC2L-IT1	-1.9212	12.946	11.174
IFNWP4	IFNWP4	-1.9212	12.946	11.174
RP4-583K8.1	RP4-583K8.1	-1.9212	12.946	11.174
RP5-1121H13.3	RP5-1121H13.3	-1.9212	12.946	11.174
HNRNPA1P18	HNRNPA1P18	-1.9212	12.946	11.174
CTA-929C8.8	CTA-929C8.8	-1.9212	12.946	11.174
AC021021.1	AC021021.1	-1.9212	12.946	11.174
RPL21P43	RPL21P43	-1.9212	12.946	11.174
RPL37P21	RPL37P21	-1.9212	12.946	11.174
RP11-84H6.1	RP11-84H6.1	-1.9212	12.946	11.174
RPL23P10	RPL23P10	-1.9212	12.946	11.174
SNX18P25	SNX18P25	-1.9212	12.946	11.174
CTD-2299E8.1	CTD-2299E8.1	-1.9212	12.946	11.174
RNU6-1053P	RNU6-1053P	-1.9212	12.946	11.174
RNA5SP434	RNA5SP434	-1.9212	12.946	11.174
RP11-711C17.2	RP11-711C17.2	-1.9212	12.946	11.174
MIR3909	MIR3909	-1.9212	12.946	11.174
AC005786.3	AC005786.3	-1.9212	12.946	11.174
RP11-20I6.1	RP11-20I6.1	-1.9212	12.946	11.174
AQP7P4	AQP7P4	-1.9223	12.94	11.174
RN7SKP162	RN7SKP162	-1.9223	12.94	11.174
RNU4-56P	RNU4-56P	-1.9223	12.94	11.174
RNU1-51P	RNU1-51P	-1.9223	12.94	11.174
SNORA54	SNORA54	-1.9223	12.94	11.174
PEX12P1	PEX12P1	-1.9223	12.94	11.174
RP5-988G15.1	RP5-988G15.1	-1.9223	12.94	11.174
POM121L12	POM121L12	-1.9223	12.94	11.174
RNU4-26P	RNU4-26P	-1.9223	12.94	11.174
OR51P1P	OR51P1P	-1.9223	12.94	11.174
HIST1H1PS2	HIST1H1PS2	-1.9223	12.94	11.174
PCDH9-AS3	PCDH9-AS3	-1.9223	12.94	11.174
RP11-375H17.1	RP11-375H17.1	-1.9223	12.94	11.174
OR2M3	OR2M3	-1.9223	12.94	11.174
AC011995.3	AC011995.3	-1.9223	12.94	11.174
NHS-AS1	NHS-AS1	-1.9223	12.94	11.174
AC016682.1	AC016682.1	-1.9223	12.94	11.174
RPL7AP61	RPL7AP61	-1.9223	12.94	11.174
AC104794.4	AC104794.4	-1.9223	12.94	11.174
RP1-302D9.5	RP1-302D9.5	-1.9223	12.94	11.174
GAPDHP34	GAPDHP34	-1.9223	12.94	11.174
MTND5P17	MTND5P17	-1.9223	12.94	11.174
SULT1D1P	SULT1D1P	-1.9223	12.94	11.174
HIGD1AP15	HIGD1AP15	-1.9223	12.94	11.174
RP11-137L10.5	RP11-137L10.5	-1.9223	12.94	11.174
AC114752.3	AC114752.3	-1.9223	12.94	11.174
RP11-654C22.1	RP11-654C22.1	-1.9223	12.94	11.174
RN7SL150P	RN7SL150P	-1.9223	12.94	11.174
RP11-588D3.1	RP11-588D3.1	-1.9223	12.94	11.174
RP13-635I23.3	RP13-635I23.3	-1.9223	12.94	11.174
RN7SL869P	RN7SL869P	-1.9223	12.94	11.174
NACAP6	NACAP6	-1.9223	12.94	11.174
MTATP6P9	MTATP6P9	-1.9223	12.94	11.174
USP17L22	USP17L22	-1.9223	12.94	11.174
SUMO2P5	SUMO2P5	-1.9223	12.94	11.174
AC133633.2	AC133633.2	-1.9223	12.94	11.174
RP11-18A15.1	RP11-18A15.1	-1.9223	12.94	11.174
OR6M3P	OR6M3P	-1.9223	12.94	11.174
ZNF123P	ZNF123P	-1.9223	12.94	11.174
RP11-357N13.1	RP11-357N13.1	-1.9223	12.94	11.174
PIGPP4	PIGPP4	-1.9223	12.94	11.174
RP11-27G24.3	RP11-27G24.3	-1.9223	12.94	11.174
CYP4F10P	CYP4F10P	-1.9223	12.94	11.174
RP11-486O13.3	RP11-486O13.3	-1.9223	12.94	11.174
SGO1P1	SGO1P1	-1.9223	12.94	11.174
RP11-179H18.8	RP11-179H18.8	-1.9223	12.94	11.174
RP11-255H23.5	RP11-255H23.5	-1.9223	12.94	11.174
LLNLF-176F2.1	LLNLF-176F2.1	-1.9223	12.94	11.174
HIST1H2BPS1	HIST1H2BPS1	-1.9602	12.94	11.174
RP4-612B18.1	RP4-612B18.1	-1.9602	12.94	11.174
AC006499.6	AC006499.6	-1.9602	12.94	11.174
RP11-485O10.3	RP11-485O10.3	-1.9602	12.94	11.174
RN7SL435P	RN7SL435P	-1.9602	12.94	11.174
SPO11	SPO11	-1.945	12.937	11.174
AC010971.1	AC010971.1	-1.9472	12.936	11.174
RPS23P5	RPS23P5	-1.9472	12.936	11.174
DLGAP2-AS1	DLGAP2-AS1	-1.9472	12.936	11.174
NPM1P42	NPM1P42	-1.9472	12.936	11.174
RP11-363G10.3	RP11-363G10.3	-1.9219	12.935	11.174
CSH1	CSH1	-1.9234	12.935	11.174
RNU1-47P	RNU1-47P	-1.9234	12.935	11.174
RNU6-335P	RNU6-335P	-1.9234	12.935	11.174
LINC00375	LINC00375	-1.9234	12.935	11.174
OR6C5P	OR6C5P	-1.9234	12.935	11.174
AC062020.1	AC062020.1	-1.9234	12.935	11.174
DNAJC19P2	DNAJC19P2	-1.9234	12.935	11.174
RP11-75N6.3	RP11-75N6.3	-1.9234	12.935	11.174
RN7SL732P	RN7SL732P	-2.0082	12.935	11.174
RN7SKP100	RN7SKP100	-2.0562	12.932	11.174
LINC00254	LINC00254	-1.9478	12.931	11.174
RN7SL48P	RN7SL48P	-2.0184	12.931	11.174
OR10T2	OR10T2	-1.9202	12.929	11.174
NCAPD2P1	NCAPD2P1	-2.0495	12.928	11.174
RP11-437F6.1	RP11-437F6.1	-1.974	12.927	11.174
HNRNPA1P63	HNRNPA1P63	-2.0082	12.926	11.174
SLIT1-AS1	SLIT1-AS1	-2.0415	12.926	11.174
MIR1282	MIR1282	-1.9367	12.925	11.174
HTR3E-AS1	HTR3E-AS1	-1.9268	12.924	11.174
DPPA5P2	DPPA5P2	-1.9266	12.923	11.174
RP11-252M18.3	RP11-252M18.3	-1.9116	12.923	11.174
RP11-655B23.1	RP11-655B23.1	-1.9269	12.922	11.174
AC004022.7	AC004022.7	-1.9344	12.921	11.174
RAD23BLP	RAD23BLP	-2.0336	12.921	11.174
RP11-80H5.6	RP11-80H5.6	-1.933	12.92	11.174
RP5-1170D6.1	RP5-1170D6.1	-1.9273	12.917	11.174
KRASP1	KRASP1	-1.9273	12.917	11.174
RP1-59B16.1	RP1-59B16.1	-1.9273	12.917	11.174
RN7SKP169	RN7SKP169	-1.9273	12.917	11.174
MAGI2-AS2	MAGI2-AS2	-1.9273	12.917	11.174
AL162151.4	AL162151.4	-1.9273	12.917	11.174
EEF1A1P39	EEF1A1P39	-1.9273	12.917	11.174
AP003774.5	AP003774.5	-1.9273	12.917	11.174
RP11-127L21.1	RP11-127L21.1	-1.9273	12.917	11.174
MTND1P33	MTND1P33	-1.9273	12.917	11.174
RP11-323C15.1	RP11-323C15.1	-1.9273	12.917	11.174
AC009498.1	AC009498.1	-1.9273	12.917	11.174
RP11-605F14.2	RP11-605F14.2	-1.9273	12.917	11.174
CTD-2287N17.1	CTD-2287N17.1	-1.9273	12.917	11.174
RP11-124B13.1	RP11-124B13.1	-1.9273	12.917	11.174
RP11-313I2.7	RP11-313I2.7	-1.9273	12.917	11.174
RP11-699F16.2	RP11-699F16.2	-1.9273	12.917	11.174
AP000857.3	AP000857.3	-1.9273	12.917	11.174
CTD-2055G21.1	CTD-2055G21.1	-1.9273	12.917	11.174
RP11-152O14.4	RP11-152O14.4	-1.9273	12.917	11.174
RP11-737G21.1	RP11-737G21.1	-1.9273	12.917	11.174
PMM2P1	PMM2P1	-1.9273	12.917	11.174
PDLIM1P2	PDLIM1P2	-1.9273	12.917	11.174
SRGNP1	SRGNP1	-1.9273	12.917	11.174
RP11-760D2.4	RP11-760D2.4	-1.9347	12.917	11.174
RP4-811M8.1	RP4-811M8.1	-1.9624	12.917	11.174
AP000477.3	AP000477.3	-1.9277	12.915	11.174
RP13-26D14.2	RP13-26D14.2	-1.9277	12.915	11.174
RPL23AP33	RPL23AP33	-1.9277	12.915	11.174
RP11-458K10.1	RP11-458K10.1	-1.9277	12.915	11.174
RP11-779P15.1	RP11-779P15.1	-1.9277	12.915	11.174
RP11-785F11.1	RP11-785F11.1	-1.9277	12.915	11.174
RN7SKP135	RN7SKP135	-1.9277	12.915	11.174
RP11-403D15.2	RP11-403D15.2	-1.9277	12.915	11.174
RP11-56P9.5	RP11-56P9.5	-1.9277	12.915	11.174
SUB1P2	SUB1P2	-1.9277	12.915	11.174
RP11-299H22.1	RP11-299H22.1	-1.9277	12.915	11.174
RP11-556H2.2	RP11-556H2.2	-1.9277	12.915	11.174
RN7SL357P	RN7SL357P	-1.9277	12.915	11.174
CTC-518B2.10	CTC-518B2.10	-1.9277	12.915	11.174
RP13-395E19.4	RP13-395E19.4	-1.9277	12.915	11.174
RN7SL341P	RN7SL341P	-1.9277	12.915	11.174
RN7SL607P	RN7SL607P	-1.9277	12.915	11.174
RP11-69M1.8	RP11-69M1.8	-1.9277	12.915	11.174
RP11-757H14.2	RP11-757H14.2	-1.9349	12.912	11.173
AP000721.4	AP000721.4	-1.9475	12.911	11.173
RP11-10A14.6	RP11-10A14.6	-2.0171	12.91	11.173
AC005789.9	AC005789.9	-1.9875	12.907	11.173
RP11-650J17.1	RP11-650J17.1	-1.9861	12.902	11.173
RP11-287F9.1	RP11-287F9.1	-1.9171	12.9	11.173
RP11-154F14.2	RP11-154F14.2	-2.0233	12.899	11.173
HMGN2P25	HMGN2P25	-1.9294	12.899	11.173
RP11-115J16.3	RP11-115J16.3	-1.9671	12.899	11.173
RN7SL65P	RN7SL65P	-2.0413	12.898	11.173
RP11-687M24.7	RP11-687M24.7	-1.9726	12.898	11.173
SNORA50A	SNORA50A	-1.9474	12.897	11.173
RP11-23E19.1	RP11-23E19.1	-1.9998	12.897	11.173
RP11-76E12.1	RP11-76E12.1	-1.9602	12.895	11.173
AC012499.1	AC012499.1	-2.2728	12.89	11.173
RP11-711G10.1	RP11-711G10.1	-1.9255	12.89	11.173
RPL17P33	RPL17P33	-1.9823	12.89	11.173
KRTAP10-8	KRTAP10-8	-1.9327	12.889	11.173
CLNS1AP1	CLNS1AP1	-1.9327	12.889	11.173
RNU2-23P	RNU2-23P	-1.9327	12.889	11.173
AC011243.1	AC011243.1	-1.9327	12.889	11.173
RP1-169P22.2	RP1-169P22.2	-1.9327	12.889	11.173
RP11-212D3.4	RP11-212D3.4	-1.9327	12.889	11.173
RP11-419M24.4	RP11-419M24.4	-1.9327	12.889	11.173
AC108051.2	AC108051.2	-1.9327	12.889	11.173
RPL21P50	RPL21P50	-1.9327	12.889	11.173
RP11-476M19.1	RP11-476M19.1	-1.9327	12.889	11.173
RP11-1J7.1	RP11-1J7.1	-1.9327	12.889	11.173
RP11-74M11.2	RP11-74M11.2	-1.9327	12.889	11.173
RP11-781M16.2	RP11-781M16.2	-1.9327	12.889	11.173
RNA5SP92	RNA5SP92	-1.9327	12.889	11.173
RNU6-122P	RNU6-122P	-1.9327	12.889	11.173
RNU2-24P	RNU2-24P	-1.9327	12.889	11.173
RP11-13N12.2	RP11-13N12.2	-1.9327	12.889	11.173
IGLV3-2	IGLV3-2	-1.9327	12.889	11.173
CTD-2028E8.1	CTD-2028E8.1	-1.9327	12.889	11.173
RP11-361A23.1	RP11-361A23.1	-1.9327	12.889	11.173
RP11-133L19.1	RP11-133L19.1	-1.9327	12.889	11.173
CYP4A26P	CYP4A26P	-1.9327	12.889	11.173
CTD-2135D7.3	CTD-2135D7.3	-1.9327	12.889	11.173
RN7SL457P	RN7SL457P	-1.9327	12.889	11.173
RP11-759A9.1	RP11-759A9.1	-1.9706	12.888	11.173
GRXCR1	GRXCR1	-1.9609	12.888	11.173
PAICSP7	PAICSP7	-1.9701	12.887	11.173
SNORA6	SNORA6	-1.9688	12.886	11.173
RN7SL734P	RN7SL734P	-1.9755	12.882	11.173
PHKG1P1	PHKG1P1	-1.9347	12.878	11.173
MTND4LP9	MTND4LP9	-1.9347	12.878	11.173
HSPA8P20	HSPA8P20	-1.9347	12.878	11.173
AC009963.6	AC009963.6	-1.9347	12.878	11.173
RPS17P15	RPS17P15	-1.9347	12.878	11.173
KRTAP19-3	KRTAP19-3	-1.9347	12.878	11.173
RP11-51M24.1	RP11-51M24.1	-1.9347	12.878	11.173
OR4A9P	OR4A9P	-1.9347	12.878	11.173
CTB-147N14.4	CTB-147N14.4	-1.9347	12.878	11.173
CTC-523E23.14	CTC-523E23.14	-1.9347	12.878	11.173
AC008103.3	AC008103.3	-1.9347	12.878	11.173
RPL39P26	RPL39P26	-1.9081	12.875	11.173
RPS15AP7	RPS15AP7	-1.955	12.874	11.173
RP11-192H23.5	RP11-192H23.5	-1.9429	12.873	11.173
HBZP1	HBZP1	-1.9357	12.872	11.173
RNU1-63P	RNU1-63P	-1.9357	12.872	11.173
TRAV9-1	TRAV9-1	-1.9357	12.872	11.173
AC136896.2	AC136896.2	-1.9357	12.872	11.173
RN7SKP199	RN7SKP199	-1.9357	12.872	11.173
RNU2-18P	RNU2-18P	-1.9357	12.872	11.173
NDUFB4P5	NDUFB4P5	-1.9357	12.872	11.173
RN7SKP49	RN7SKP49	-1.9357	12.872	11.173
HIGD1AP5	HIGD1AP5	-1.9357	12.872	11.173
RP11-428I12.1	RP11-428I12.1	-1.9357	12.872	11.173
RP11-1082A3.1	RP11-1082A3.1	-1.9357	12.872	11.173
RP11-108M12.2	RP11-108M12.2	-1.9357	12.872	11.173
RP11-128P17.2	RP11-128P17.2	-1.9357	12.872	11.173
CTC-457E21.5	CTC-457E21.5	-1.9357	12.872	11.173
RNU6-742P	RNU6-742P	-1.9359	12.871	11.173
BOLA3P3	BOLA3P3	-1.9359	12.871	11.173
CYCSP42	CYCSP42	-1.9359	12.871	11.173
DAP3P1	DAP3P1	-1.9359	12.871	11.173
AC073325.2	AC073325.2	-1.9359	12.871	11.173
RP11-395D3.1	RP11-395D3.1	-1.9359	12.871	11.173
RP11-3L10.3	RP11-3L10.3	-1.9359	12.871	11.173
FECHP1	FECHP1	-1.9359	12.871	11.173
RP11-587D21.4	RP11-587D21.4	-1.9359	12.871	11.173
AE000658.30	AE000658.30	-1.9359	12.871	11.173
LA16c-429E7.1	LA16c-429E7.1	-1.9359	12.871	11.173
CTD-2057D4.2	CTD-2057D4.2	-1.9359	12.871	11.173
RP11-128P17.4	RP11-128P17.4	-2.0208	12.87	11.173
CTC-360P9.4	CTC-360P9.4	-1.9273	12.87	11.173
LARP1BP1	LARP1BP1	-2.0248	12.87	11.173
RP11-231P20.6	RP11-231P20.6	-1.9156	12.87	11.173
CH17-174L20.1	CH17-174L20.1	-2.0466	12.868	11.172
RP11-575G13.3	RP11-575G13.3	-1.9547	12.867	11.171
GPR101	GPR101	-2.0547	12.866	11.171
XAGE5	XAGE5	-2.0569	12.863	11.168
RP11-805L22.2	RP11-805L22.2	-1.9617	12.862	11.167
MTND2P20	MTND2P20	-1.9727	12.856	11.161
SLC25A5P9	SLC25A5P9	-1.9123	12.852	11.158
RPL23AP6	RPL23AP6	-2.0253	12.852	11.158
RP11-448N11.1	RP11-448N11.1	-1.9579	12.851	11.158
OR7E19P	OR7E19P	-1.9579	12.851	11.158
BTF3P9	BTF3P9	-2.0189	12.849	11.158
RP11-95P9.1	RP11-95P9.1	-1.9722	12.847	11.158
ITCH-AS1	ITCH-AS1	-1.9346	12.847	11.158
RP1-3E10.2	RP1-3E10.2	-2.0326	12.845	11.158
RP4-784A16.3	RP4-784A16.3	-1.9402	12.844	11.158
NMNAT1P2	NMNAT1P2	-1.9402	12.844	11.158
MTCYBP5	MTCYBP5	-1.9402	12.844	11.158
PDCD5P2	PDCD5P2	-1.9402	12.844	11.158
RP11-96A1.5	RP11-96A1.5	-1.9402	12.844	11.158
RP11-334E6.4	RP11-334E6.4	-1.9402	12.844	11.158
RP11-164A6.1	RP11-164A6.1	-1.9402	12.844	11.158
RP11-498M14.1	RP11-498M14.1	-1.9402	12.844	11.158
MLECP1	MLECP1	-1.9402	12.844	11.158
HNRNPA1P28	HNRNPA1P28	-2.057	12.844	11.158
RN7SKP112	RN7SKP112	-2.0387	12.844	11.158
CTA-85E5.7	CTA-85E5.7	-1.922	12.843	11.158
CTD-2547G23.2	CTD-2547G23.2	-2.0535	12.839	11.155
MARK2P12	MARK2P12	-2.2078	12.837	11.153
MORF4L1P5	MORF4L1P5	-1.9913	12.835	11.153
ZCCHC13	ZCCHC13	-1.9788	12.835	11.153
RP11-723D22.2	RP11-723D22.2	-1.9883	12.834	11.153
RPL15P20	RPL15P20	-1.9119	12.833	11.153
RN7SL788P	RN7SL788P	-2.0783	12.832	11.153
CTD-2358C21.4	CTD-2358C21.4	-1.9754	12.831	11.153
RP11-248N22.1	RP11-248N22.1	-2.1818	12.83	11.153
MTND2P8	MTND2P8	-1.9517	12.829	11.153
RP11-397C12.1	RP11-397C12.1	-2.0743	12.828	11.153
RP4-769N13.7	RP4-769N13.7	-2.034	12.827	11.153
OR9K2	OR9K2	-1.9752	12.825	11.153
SIGLEC31P	SIGLEC31P	-2.0434	12.824	11.153
RP11-281J9.2	RP11-281J9.2	-2.0416	12.823	11.153
OR7A17	OR7A17	-1.9435	12.822	11.153
RN7SKP104	RN7SKP104	-1.9435	12.822	11.153
RNU6-60P	RNU6-60P	-1.9435	12.822	11.153
TUBB8P6	TUBB8P6	-1.9435	12.822	11.153
GAPDHP57	GAPDHP57	-1.9435	12.822	11.153
RN7SL836P	RN7SL836P	-1.9435	12.822	11.153
CTD-2218G20.1	CTD-2218G20.1	-1.9435	12.822	11.153
OR10J8P	OR10J8P	-1.9435	12.822	11.153
RPL31P40	RPL31P40	-1.9435	12.822	11.153
RP1-276E15.1	RP1-276E15.1	-1.9435	12.822	11.153
CTD-2007H18.1	CTD-2007H18.1	-1.9435	12.822	11.153
LA16c-444G7.1	LA16c-444G7.1	-1.9435	12.822	11.153
CYP4A44P	CYP4A44P	-1.9435	12.822	11.153
RP11-347N5.3	RP11-347N5.3	-1.9435	12.822	11.153
RP13-52K8.1	RP13-52K8.1	-1.9292	12.82	11.153
LINC01210	LINC01210	-2.0388	12.819	11.153
RP11-432I13.5	RP11-432I13.5	-1.9413	12.818	11.153
GPC6-AS2	GPC6-AS2	-1.9441	12.818	11.153
HMGN2P24	HMGN2P24	-1.9441	12.818	11.153
RP1-196A12.1	RP1-196A12.1	-1.9441	12.818	11.153
AC003988.1	AC003988.1	-1.9441	12.818	11.153
RP11-1046B16.1	RP11-1046B16.1	-1.9441	12.818	11.153
RNU4ATAC11P	RNU4ATAC11P	-1.9441	12.818	11.153
RP11-370I10.2	RP11-370I10.2	-1.9441	12.818	11.153
RP11-692C24.2	RP11-692C24.2	-1.9441	12.818	11.153
RP11-719C20.1	RP11-719C20.1	-1.9441	12.818	11.153
CECR9	CECR9	-1.9442	12.818	11.153
CBX3P8	CBX3P8	-1.9442	12.818	11.153
RP11-646J21.4	RP11-646J21.4	-1.9442	12.818	11.153
RP11-399E6.2	RP11-399E6.2	-1.9271	12.814	11.149
RP11-344P13.1	RP11-344P13.1	-1.9897	12.812	11.148
LINC01618	LINC01618	-2.0357	12.811	11.147
CHTF8P1	CHTF8P1	-1.9156	12.809	11.146
CTD-3046C4.1	CTD-3046C4.1	-1.9803	12.806	11.144
AC004257.1	AC004257.1	-2.0702	12.806	11.144
SNORA14B	SNORA14B	-1.9641	12.805	11.144
RP11-314D7.1	RP11-314D7.1	-2.1342	12.804	11.144
RNU4-40P	RNU4-40P	-1.9454	12.804	11.144
RPL21P17	RPL21P17	-1.9454	12.804	11.144
GOLGA6L22	GOLGA6L22	-1.9454	12.804	11.144
RP11-401I19.2	RP11-401I19.2	-1.9454	12.804	11.144
AC013410.2	AC013410.2	-1.9447	12.798	11.139
RP11-4O3.1	RP11-4O3.1	-1.9014	12.798	11.139
WWC2-AS1	WWC2-AS1	-2.0758	12.797	11.138
RP11-385E5.5	RP11-385E5.5	-1.9653	12.793	11.135
LINC00620	LINC00620	-2.094	12.793	11.135
RN7SKP25	RN7SKP25	-1.9656	12.793	11.135
MTND1P18	MTND1P18	-1.9443	12.792	11.135
RP11-31I22.4	RP11-31I22.4	-2.0142	12.79	11.133
RP11-595B24.1	RP11-595B24.1	-1.908	12.786	11.129
SNORA49	SNORA49	-1.9564	12.784	11.128
FAM27E5	FAM27E5	-1.9659	12.781	11.127
SETP15	SETP15	-1.9659	12.781	11.127
PABPC1P6	PABPC1P6	-1.9659	12.781	11.127
RP11-14N9.2	RP11-14N9.2	-1.9659	12.781	11.127
XXbac-B33L19.10	XXbac-B33L19.10	-1.9659	12.781	11.127
AC092316.1	AC092316.1	-1.9033	12.78	11.127
OR7E99P	OR7E99P	-2.3774	12.776	11.123
SNORA14A	SNORA14A	-1.9346	12.776	11.123
ELMO1-AS1	ELMO1-AS1	-1.9346	12.775	11.123
RP5-928E24.2	RP5-928E24.2	-1.9092	12.773	11.122
MCHR2-AS1	MCHR2-AS1	-2.0689	12.773	11.122
RP11-1101K5.1	RP11-1101K5.1	-1.9828	12.772	11.121
MTCO2P6	MTCO2P6	-1.9529	12.772	11.121
CH17-140K24.4	CH17-140K24.4	-1.9224	12.771	11.121
RP11-93O14.2	RP11-93O14.2	-1.9615	12.77	11.121
LINC01387	LINC01387	-1.9046	12.77	11.121
RP11-1360M22.2	RP11-1360M22.2	-1.9534	12.766	11.117
RP11-1085N6.4	RP11-1085N6.4	-1.9558	12.765	11.116
RN7SL32P	RN7SL32P	-1.9262	12.764	11.116
RP1-40E16.2	RP1-40E16.2	-1.9527	12.764	11.116
AP001172.3	AP001172.3	-2.1692	12.761	11.115
RP11-540B6.3	RP11-540B6.3	-2.009	12.761	11.115
RPL36P19	RPL36P19	-1.955	12.761	11.115
RP11-138C24.2	RP11-138C24.2	-1.9453	12.76	11.114
RP11-70K10.2	RP11-70K10.2	-1.986	12.759	11.113
RP1-41C23.2	RP1-41C23.2	-1.9829	12.759	11.113
CTD-2105E13.14	CTD-2105E13.14	-1.9558	12.757	11.113
RP11-317J10.4	RP11-317J10.4	-1.9762	12.751	11.107
SNORA64	SNORA64	-1.9184	12.746	11.102
ADAM24P	ADAM24P	-2.0865	12.745	11.102
RPS17P2	RPS17P2	-1.9177	12.743	11.101
GABRG3-AS1	GABRG3-AS1	-1.995	12.74	11.101
OR7A15P	OR7A15P	-1.9707	12.738	11.101
RP11-90C4.3	RP11-90C4.3	-1.9707	12.738	11.101
OR4G2P	OR4G2P	-1.9517	12.734	11.101
RN7SL479P	RN7SL479P	-1.941	12.734	11.101
RP11-111F5.3	RP11-111F5.3	-2.005	12.732	11.101
RP11-160N1.10	RP11-160N1.10	-1.9454	12.732	11.101
LONRF2P2	LONRF2P2	-1.9454	12.732	11.101
MTND4LP12	MTND4LP12	-1.9454	12.732	11.101
RP11-267D19.1	RP11-267D19.1	-1.9454	12.732	11.101
LINC00911	LINC00911	-1.9454	12.732	11.101
LARP7P1	LARP7P1	-1.9454	12.732	11.101
OR9I3P	OR9I3P	-1.9454	12.732	11.101
CDK5PS	CDK5PS	-1.931	12.732	11.101
IGHVII-60-1	IGHVII-60-1	-1.9823	12.731	11.101
RP11-1099M24.7	RP11-1099M24.7	-1.9269	12.73	11.101
MTND4P8	MTND4P8	-1.9855	12.73	11.101
AP000857.2	AP000857.2	-1.9106	12.729	11.101
RP11-403N16.4	RP11-403N16.4	-1.9796	12.728	11.101
MTND4P35	MTND4P35	-1.9785	12.727	11.101
NPVF	NPVF	-1.9454	12.723	11.101
KRTAP19-2	KRTAP19-2	-1.9454	12.723	11.101
RNU1-19P	RNU1-19P	-1.9454	12.723	11.101
RN7SKP250	RN7SKP250	-1.9454	12.723	11.101
RP1-31B8.1	RP1-31B8.1	-1.9454	12.723	11.101
AC068135.1	AC068135.1	-1.9454	12.723	11.101
AC132807.1	AC132807.1	-1.9454	12.723	11.101
RP11-345I18.1	RP11-345I18.1	-1.9454	12.723	11.101
AC092646.1	AC092646.1	-1.9454	12.723	11.101
TRBV8-1	TRBV8-1	-1.9454	12.723	11.101
AK3P4	AK3P4	-1.9454	12.723	11.101
RP11-1018N14.4	RP11-1018N14.4	-1.9454	12.723	11.101
RP11-457P14.6	RP11-457P14.6	-1.9454	12.723	11.101
RP11-366M4.15	RP11-366M4.15	-1.9454	12.723	11.101
RN7SKP155	RN7SKP155	-1.9454	12.723	11.101
CTD-2132H18.3	CTD-2132H18.3	-1.9454	12.723	11.101
TRIM77BP	TRIM77BP	-1.9454	12.723	11.101
RP11-6B19.3	RP11-6B19.3	-1.9454	12.723	11.101
RP11-169E6.3	RP11-169E6.3	-1.9454	12.723	11.101
C1QL1P1	C1QL1P1	-1.9454	12.723	11.101
RP11-93O14.1	RP11-93O14.1	-1.9454	12.723	11.101
RP5-1173P7.1	RP5-1173P7.1	-1.9454	12.723	11.101
BTF3P14	BTF3P14	-1.9454	12.723	11.101
BNIP3P13	BNIP3P13	-1.9454	12.723	11.101
MTND3P19	MTND3P19	-1.9454	12.723	11.101
TEX28	TEX28	-1.9454	12.723	11.101
RP11-562F9.3	RP11-562F9.3	-1.9454	12.723	11.101
OR1D2	OR1D2	-2.0569	12.721	11.101
EIF4A1P6	EIF4A1P6	-1.934	12.72	11.101
RPL36AP51	RPL36AP51	-1.9454	12.719	11.101
RP11-63A23.2	RP11-63A23.2	-1.9454	12.719	11.101
RP11-144G6.13	RP11-144G6.13	-1.9454	12.719	11.101
RP11-216F5.1	RP11-216F5.1	-1.9454	12.719	11.101
ARF1P3	ARF1P3	-1.9583	12.719	11.101
RP11-19C24.1	RP11-19C24.1	-2.0583	12.718	11.101
RP11-339A7.1	RP11-339A7.1	-1.9661	12.717	11.101
RPSAP57	RPSAP57	-1.9138	12.716	11.101
RP4-799P18.3	RP4-799P18.3	-1.9412	12.714	11.101
RP11-107F6.3	RP11-107F6.3	-1.9039	12.712	11.101
NDUFB2P1	NDUFB2P1	-1.9254	12.712	11.101
RN7SL74P	RN7SL74P	-1.971	12.709	11.101
UBE2HP1	UBE2HP1	-1.9353	12.709	11.101
RN7SKP208	RN7SKP208	-1.9741	12.707	11.101
SPATA2P1	SPATA2P1	-1.9741	12.707	11.101
RP11-302F12.3	RP11-302F12.3	-1.9141	12.706	11.101
RP11-65M17.1	RP11-65M17.1	-2.0872	12.706	11.101
RP11-675P14.1	RP11-675P14.1	-1.9157	12.706	11.101
RPL4P2	RPL4P2	-1.9576	12.705	11.101
RP11-638I2.8	RP11-638I2.8	-1.9749	12.702	11.101
CTD-2309H9.3	CTD-2309H9.3	-1.9296	12.702	11.101
SLC16A12-AS1	SLC16A12-AS1	-1.9533	12.7	11.101
RP11-727A23.8	RP11-727A23.8	-2.0396	12.697	11.101
RP11-242F11.2	RP11-242F11.2	-1.9367	12.696	11.101
SCP2D1	SCP2D1	-1.9454	12.695	11.101
IFNA16	IFNA16	-1.9454	12.695	11.101
OR4K2	OR4K2	-1.9454	12.695	11.101
POM121L3P	POM121L3P	-1.9454	12.695	11.101
OR51N1P	OR51N1P	-1.9454	12.695	11.101
OR52A1	OR52A1	-1.9454	12.695	11.101
OR6P1	OR6P1	-1.9454	12.695	11.101
CCER1	CCER1	-1.9454	12.695	11.101
OR10Z1	OR10Z1	-1.9454	12.695	11.101
RP1-13D10.5	RP1-13D10.5	-1.9454	12.695	11.101
ZNF299P	ZNF299P	-1.9454	12.695	11.101
RIOK3P1	RIOK3P1	-1.9454	12.695	11.101
AC091813.2	AC091813.2	-1.9454	12.695	11.101
RP4-663N10.2	RP4-663N10.2	-1.9454	12.695	11.101
RP11-69C17.3	RP11-69C17.3	-1.9454	12.695	11.101
MYCLP2	MYCLP2	-1.9454	12.695	11.101
AC073072.6	AC073072.6	-1.9454	12.695	11.101
PABPC1P9	PABPC1P9	-1.9454	12.695	11.101
AC018495.3	AC018495.3	-1.9454	12.695	11.101
NEFLP1	NEFLP1	-1.9454	12.695	11.101
LUZP4P1	LUZP4P1	-1.9454	12.695	11.101
NUCKS1P1	NUCKS1P1	-1.9454	12.695	11.101
LL22NC03-30E12.11	LL22NC03-30E12.11	-1.9454	12.695	11.101
AC079248.1	AC079248.1	-1.9454	12.695	11.101
FTLP19	FTLP19	-1.9454	12.695	11.101
RPL9P31	RPL9P31	-1.9454	12.695	11.101
NIPA2P2	NIPA2P2	-1.9454	12.695	11.101
RN7SL148P	RN7SL148P	-1.9454	12.695	11.101
LINC01326	LINC01326	-1.9454	12.695	11.101
RP11-284A20.3	RP11-284A20.3	-1.9454	12.695	11.101
CTC-281M20.4	CTC-281M20.4	-1.9454	12.695	11.101
TMEM248P1	TMEM248P1	-1.9454	12.695	11.101
LINC01017	LINC01017	-1.9454	12.695	11.101
MTCYBP19	MTCYBP19	-1.9454	12.695	11.101
IGLVIV-53	IGLVIV-53	-1.9454	12.695	11.101
HSPD1P2	HSPD1P2	-1.9454	12.695	11.101
OR4A18P	OR4A18P	-1.9454	12.695	11.101
OR10AF1P	OR10AF1P	-1.9454	12.695	11.101
AE000661.36	AE000661.36	-1.9454	12.695	11.101
GLULP5	GLULP5	-1.9454	12.695	11.101
PSMB7P1	PSMB7P1	-1.9454	12.695	11.101
RP11-558A11.3	RP11-558A11.3	-1.9454	12.695	11.101
RP11-473I1.6	RP11-473I1.6	-1.9454	12.695	11.101
RP11-219A15.2	RP11-219A15.2	-1.9454	12.695	11.101
AC005794.1	AC005794.1	-1.9454	12.695	11.101
RP11-597G23.1	RP11-597G23.1	-1.9454	12.695	11.101
OR51F4P	OR51F4P	-1.9454	12.695	11.101
CTB-186H2.2	CTB-186H2.2	-1.9454	12.695	11.101
GOLGA6L1	GOLGA6L1	-1.9454	12.695	11.101
RP11-429P7.1	RP11-429P7.1	-1.9454	12.695	11.101
EIF5P2	EIF5P2	-1.9454	12.695	11.101
RP11-282A11.2	RP11-282A11.2	-1.9454	12.695	11.101
RP11-43P5.3	RP11-43P5.3	-1.9454	12.695	11.101
MTND1P7	MTND1P7	-1.9454	12.695	11.101
AL353898.1	AL353898.1	-1.8987	12.694	11.1
MAGI2-AS1	MAGI2-AS1	-1.9502	12.692	11.1
HMGN2P7	HMGN2P7	-1.9134	12.692	11.1
RP11-84C10.3	RP11-84C10.3	-2.0517	12.692	11.1
RP11-59N23.3	RP11-59N23.3	-1.9502	12.691	11.1
RP1-92C4.1	RP1-92C4.1	-1.9888	12.691	11.1
OR6C73P	OR6C73P	-1.9883	12.691	11.1
PSAT1P4	PSAT1P4	-1.9485	12.69	11.099
RN7SL184P	RN7SL184P	-1.985	12.687	11.097
LINC01153	LINC01153	-2.0281	12.685	11.095
OR2J1	OR2J1	-1.8932	12.683	11.093
RP11-68L18.2	RP11-68L18.2	-1.9423	12.681	11.092
RP11-168L22.2	RP11-168L22.2	-1.9729	12.68	11.092
CD46P1	CD46P1	-1.941	12.678	11.09
RN7SL864P	RN7SL864P	-1.9409	12.678	11.09
RP11-193P11.3	RP11-193P11.3	-1.9454	12.675	11.089
RP11-316I3.2	RP11-316I3.2	-1.9454	12.675	11.089
RP11-15J10.9	RP11-15J10.9	-1.9454	12.675	11.089
AL354828.1	AL354828.1	-1.9454	12.675	11.089
RP11-722M1.1	RP11-722M1.1	-1.9826	12.675	11.089
CTD-2311B13.5	CTD-2311B13.5	-1.9974	12.674	11.088
RP5-1069C8.3	RP5-1069C8.3	-1.9127	12.674	11.088
RN7SL728P	RN7SL728P	-1.9529	12.671	11.086
MTND5P7	MTND5P7	-2.0627	12.671	11.086
GAPDHP28	GAPDHP28	-2.0251	12.669	11.085
AC011998.2	AC011998.2	-1.9466	12.668	11.084
IFNA2	IFNA2	-1.9462	12.666	11.082
RP11-706O15.8	RP11-706O15.8	-1.9862	12.662	11.079
RP11-747D18.1	RP11-747D18.1	-1.9862	12.662	11.079
KCNK18	KCNK18	-1.9207	12.659	11.077
RP3-354J5.3	RP3-354J5.3	-1.9414	12.659	11.077
RPSAP32	RPSAP32	-1.9211	12.657	11.075
RP5-1066H13.4	RP5-1066H13.4	-1.9661	12.657	11.075
RP4-539M6.18	RP4-539M6.18	-1.9706	12.656	11.075
MIR621	MIR621	-1.9066	12.649	11.068
RP11-294L11.1	RP11-294L11.1	-1.9178	12.648	11.067
USP12PY	USP12PY	-1.96	12.647	11.067
AC009518.4	AC009518.4	-2.0317	12.646	11.067
BNIP3P19	BNIP3P19	-2.0702	12.646	11.067
CTC-461H2.2	CTC-461H2.2	-2.1604	12.646	11.067
RP11-217C7.1	RP11-217C7.1	-2.0025	12.646	11.067
RN7SKP288	RN7SKP288	-2.0059	12.644	11.066
ABHD15-AS1	ABHD15-AS1	-1.8908	12.644	11.066
LINC00388	LINC00388	-1.8957	12.643	11.066
HTATSF1P1	HTATSF1P1	-1.9397	12.643	11.065
AC002383.2	AC002383.2	-1.9454	12.64	11.064
EIF1P6	EIF1P6	-1.9454	12.64	11.064
RP1-229K20.8	RP1-229K20.8	-1.9454	12.64	11.064
TRBV17	TRBV17	-1.9454	12.64	11.064
RP11-1055B8.8	RP11-1055B8.8	-1.9609	12.636	11.06
RP11-339A11.2	RP11-339A11.2	-1.9193	12.635	11.06
RP11-214N1.1	RP11-214N1.1	-1.926	12.634	11.06
RP11-241F15.7	RP11-241F15.7	-1.9485	12.634	11.06
RP11-95C14.1	RP11-95C14.1	-1.9535	12.631	11.057
RP11-296O14.1	RP11-296O14.1	-2.0467	12.629	11.055
SUMO2P14	SUMO2P14	-1.9896	12.628	11.055
CTC-398G3.6	CTC-398G3.6	-1.9882	12.621	11.049
RP11-447H19.4	RP11-447H19.4	-1.9539	12.621	11.049
RP11-445N18.3	RP11-445N18.3	-1.9518	12.621	11.048
RPS19P6	RPS19P6	-1.9363	12.62	11.048
RPL23AP85	RPL23AP85	-1.9286	12.62	11.048
CTD-2521M24.8	CTD-2521M24.8	-1.9726	12.619	11.048
AC003984.1	AC003984.1	-1.8973	12.619	11.048
RP11-568J23.1	RP11-568J23.1	-1.9437	12.618	11.048
ZNF479	ZNF479	-1.9101	12.617	11.048
RP11-258B16.1	RP11-258B16.1	-1.9089	12.617	11.048
OR7A10	OR7A10	-1.9883	12.617	11.048
RP11-313E4.1	RP11-313E4.1	-1.9883	12.617	11.048
OR6K1P	OR6K1P	-1.9883	12.617	11.048
OR7A3P	OR7A3P	-1.9883	12.617	11.048
RP11-312J18.7	RP11-312J18.7	-2.0203	12.617	11.048
LINC00700	LINC00700	-1.9663	12.614	11.046
RP11-479A21.1	RP11-479A21.1	-1.8969	12.613	11.046
RP11-459F1.2	RP11-459F1.2	-1.897	12.613	11.046
RP11-513O17.1	RP11-513O17.1	-1.9385	12.612	11.046
RP11-264M12.4	RP11-264M12.4	-2.283	12.611	11.045
RP11-264I13.2	RP11-264I13.2	-2.2239	12.611	11.045
RP5-1114G22.2	RP5-1114G22.2	-1.9939	12.61	11.045
RN7SL693P	RN7SL693P	-2.0719	12.607	11.042
CTC-260E6.12	CTC-260E6.12	-2.1017	12.606	11.041
AC009531.2	AC009531.2	-1.8988	12.605	11.041
RP11-102J14.1	RP11-102J14.1	-2.0152	12.604	11.039
IZUMO3	IZUMO3	-1.8903	12.602	11.038
RP11-136K7.3	RP11-136K7.3	-2.0839	12.601	11.038
CTD-2245F17.2	CTD-2245F17.2	-1.9215	12.6	11.037
RP11-379I19.1	RP11-379I19.1	-1.8976	12.598	11.035
BHLHB9P1	BHLHB9P1	-2.0372	12.596	11.034
RN7SL870P	RN7SL870P	-1.9745	12.595	11.034
OR5M14P	OR5M14P	-1.9745	12.595	11.034
RP11-107P7.6	RP11-107P7.6	-1.9745	12.595	11.034
OR4A41P	OR4A41P	-1.8796	12.593	11.032
RP11-6B19.2	RP11-6B19.2	-1.9582	12.592	11.031
RP11-715F3.1	RP11-715F3.1	-1.9341	12.588	11.028
RP11-736I10.2	RP11-736I10.2	-1.9436	12.588	11.028
AC124861.1	AC124861.1	-1.905	12.584	11.024
MRPL2P1	MRPL2P1	-1.8851	12.583	11.023
KB-1568E2.1	KB-1568E2.1	-1.9396	12.582	11.023
RP11-326A13.1	RP11-326A13.1	-1.9099	12.582	11.023
RP1-158P9.1	RP1-158P9.1	-2.0131	12.581	11.022
RP11-335O13.8	RP11-335O13.8	-1.9733	12.58	11.022
RP11-547C5.1	RP11-547C5.1	-1.9015	12.58	11.022
RN7SL787P	RN7SL787P	-1.9063	12.578	11.02
LINC00919	LINC00919	-1.9753	12.577	11.02
RP11-284A20.2	RP11-284A20.2	-1.9923	12.575	11.019
RP11-468N14.11	RP11-468N14.11	-1.9923	12.575	11.019
CEACAMP2	CEACAMP2	-1.9212	12.575	11.019
RP11-841C19.4	RP11-841C19.4	-1.9953	12.575	11.019
RP11-87E22.1	RP11-87E22.1	-2.1816	12.573	11.018
UBE2L2	UBE2L2	-2.0114	12.573	11.018
RP1-149M18.4	RP1-149M18.4	-1.9269	12.572	11.018
RP11-404I7.2	RP11-404I7.2	-1.9957	12.57	11.016
EIF5AP4	EIF5AP4	-2.0483	12.569	11.015
ZNFX1-AS1_3	ZNFX1-AS1_3	-1.903	12.568	11.015
CRIP1P3	CRIP1P3	-1.9987	12.568	11.014
AC000077.2	AC000077.2	-1.9949	12.568	11.014
CH17-270A2.1	CH17-270A2.1	-1.9177	12.566	11.013
RP11-481J2.1	RP11-481J2.1	-1.9485	12.565	11.012
OR10G4	OR10G4	-1.9388	12.564	11.012
RP11-150O12.4	RP11-150O12.4	-1.8889	12.563	11.011
RP5-1047A19.6	RP5-1047A19.6	-2.2324	12.561	11.009
RP11-17G11.1	RP11-17G11.1	-1.9044	12.56	11.009
RP13-507P19.1	RP13-507P19.1	-1.998	12.559	11.008
RP11-756K15.2	RP11-756K15.2	-1.9046	12.557	11.008
RP4-730D4.1	RP4-730D4.1	-1.922	12.557	11.008
DEFB129	DEFB129	-1.9745	12.556	11.008
CDRT15L2	CDRT15L2	-1.9745	12.556	11.008
RP11-61D3.1	RP11-61D3.1	-1.9745	12.556	11.008
NUTF2P4	NUTF2P4	-1.9745	12.556	11.008
RP11-151E14.1	RP11-151E14.1	-1.9745	12.556	11.008
OR2P1P	OR2P1P	-1.8781	12.553	11.005
UBA52P9	UBA52P9	-1.8781	12.553	11.005
AC138623.1	AC138623.1	-1.9051	12.55	11.003
STK24P1	STK24P1	-1.9754	12.549	11.002
RP11-58K22.1	RP11-58K22.1	-1.906	12.548	11.002
NXNP1	NXNP1	-1.938	12.548	11.002
RP3-499B10.3	RP3-499B10.3	-1.9159	12.547	11.002
RP11-40A13.2	RP11-40A13.2	-1.905	12.547	11.002
RP11-415D17.1	RP11-415D17.1	-1.9181	12.547	11.002
RPL23AP76	RPL23AP76	-1.8893	12.547	11.002
RP11-141A19.1	RP11-141A19.1	-1.9029	12.546	11.001
CICP11	CICP11	-2.0185	12.546	11.001
RP11-65B23.3	RP11-65B23.3	-1.9122	12.544	10.999
RNU4-2	RNU4-2	-2.216	12.543	10.999
CTD-2201G16.1	CTD-2201G16.1	-1.8804	12.542	10.998
RP11-354K4.2	RP11-354K4.2	-1.9142	12.541	10.998
RP11-475D12.2	RP11-475D12.2	-1.9473	12.541	10.998
RP11-56L13.3	RP11-56L13.3	-1.9194	12.54	10.998
RP11-570L15.2	RP11-570L15.2	-1.9393	12.539	10.997
RP5-968D22.1	RP5-968D22.1	-1.9666	12.538	10.996
DEFB119	DEFB119	-2.1333	12.538	10.996
RP1-81D8.4	RP1-81D8.4	-1.9155	12.537	10.995
RP3-474G15.1	RP3-474G15.1	-1.8995	12.536	10.995
DNAJA1P5	DNAJA1P5	-1.8817	12.535	10.995
AC114814.2	AC114814.2	-1.8817	12.535	10.995
RP11-640N20.9	RP11-640N20.9	-1.8817	12.535	10.995
RP11-457D20.2	RP11-457D20.2	-2.0881	12.534	10.994
RP11-155D18.12	RP11-155D18.12	-1.9081	12.533	10.994
RP4-614C15.3	RP4-614C15.3	-2.0644	12.533	10.994
RP6-1O2.1	RP6-1O2.1	-1.9494	12.53	10.992
RN7SKP103	RN7SKP103	-1.9221	12.529	10.991
C2orf27AP1	C2orf27AP1	-1.9745	12.529	10.991
HNRNPCP10	HNRNPCP10	-1.9454	12.528	10.991
RP11-388B24.4	RP11-388B24.4	-1.9454	12.528	10.991
RP11-575M4.1	RP11-575M4.1	-1.9454	12.528	10.991
DYNLL1P6	DYNLL1P6	-1.9454	12.528	10.991
RP11-266I3.8	RP11-266I3.8	-1.9454	12.528	10.991
RPS12P2	RPS12P2	-1.9085	12.526	10.991
RP11-469N6.2	RP11-469N6.2	-1.8826	12.526	10.991
OR7E33P	OR7E33P	-1.8826	12.526	10.991
RP11-972L6.2	RP11-972L6.2	-1.8826	12.526	10.991
CTD-2336H13.1	CTD-2336H13.1	-1.9122	12.525	10.99
AC006070.12	AC006070.12	-1.8813	12.524	10.99
C14orf177	C14orf177	-1.8813	12.524	10.99
KRTAP4-2	KRTAP4-2	-1.8813	12.524	10.99
SNRPEP5	SNRPEP5	-1.8771	12.524	10.99
RP11-163O19.1	RP11-163O19.1	-2.1516	12.523	10.99
MRPL57P7	MRPL57P7	-1.9801	12.52	10.987
EDDM3CP	EDDM3CP	-1.9719	12.517	10.984
AC109589.1	AC109589.1	-1.8818	12.517	10.984
AC106870.1	AC106870.1	-1.8847	12.515	10.983
CTA-298G8.2	CTA-298G8.2	-1.8822	12.515	10.983
RP11-384A12.1	RP11-384A12.1	-1.9182	12.514	10.983
RP11-66N5.2	RP11-66N5.2	-1.908	12.512	10.981
HMGN2P32	HMGN2P32	-1.8855	12.512	10.981
AC005609.19	AC005609.19	-1.8878	12.511	10.98
AP005135.2	AP005135.2	-1.8772	12.509	10.98
CTD-2021H9.2	CTD-2021H9.2	-1.8772	12.509	10.98
RP11-172E10.1	RP11-172E10.1	-2.0021	12.508	10.978
AC008565.1	AC008565.1	-1.9831	12.507	10.978
EXOSC3P2	EXOSC3P2	-2.0692	12.507	10.978
RNU4-23P	RNU4-23P	-1.8771	12.506	10.978
ZNF971P	ZNF971P	-1.9343	12.506	10.978
OR52B1P	OR52B1P	-1.9747	12.505	10.977
ACTRT2	ACTRT2	-1.8843	12.504	10.977
CTA-714B7.7	CTA-714B7.7	-1.9794	12.504	10.977
RP11-449J1.1	RP11-449J1.1	-1.8877	12.503	10.976
RP11-677O4.2	RP11-677O4.2	-1.8789	12.501	10.975
CTD-2319I12.9	CTD-2319I12.9	-1.8789	12.501	10.975
DNAJC19P4	DNAJC19P4	-1.9842	12.499	10.973
CTB-77H17.1	CTB-77H17.1	-1.9842	12.498	10.973
RP11-430C1.2	RP11-430C1.2	-1.9377	12.497	10.972
RP11-45K10.2	RP11-45K10.2	-1.9059	12.497	10.972
RP11-374A22.1	RP11-374A22.1	-1.8862	12.497	10.972
TAF9P3	TAF9P3	-1.8927	12.495	10.97
OR6N1	OR6N1	-1.9117	12.494	10.97
RP11-48D4.2	RP11-48D4.2	-1.9483	12.49	10.966
IL9	IL9	-1.8931	12.49	10.966
RP11-793A3.2	RP11-793A3.2	-2.0685	12.489	10.966
RP11-252O18.2	RP11-252O18.2	-1.9524	12.488	10.966
AC113167.2	AC113167.2	-1.8915	12.486	10.964
RP11-539E19.2	RP11-539E19.2	-1.9182	12.486	10.964
JRKL-AS1	JRKL-AS1	-1.9187	12.485	10.963
PRAMEF33P	PRAMEF33P	-2.0643	12.485	10.963
AOAH-IT1	AOAH-IT1	-1.9622	12.484	10.962
DEFB118	DEFB118	-1.9319	12.481	10.96
REXO1L8P	REXO1L8P	-1.9343	12.48	10.959
OR4N5	OR4N5	-1.9745	12.479	10.959
RP1-206D15.5	RP1-206D15.5	-1.9745	12.479	10.959
HIST1H2BA	HIST1H2BA	-1.9107	12.479	10.959
RN7SKP172	RN7SKP172	-1.9431	12.476	10.957
OR51H1	OR51H1	-1.8911	12.475	10.956
RP11-168E17.1	RP11-168E17.1	-1.8954	12.475	10.956
RP4-806M20.5	RP4-806M20.5	-1.8807	12.474	10.956
RP11-90C4.2	RP11-90C4.2	-2.0165	12.474	10.956
LINC01255	LINC01255	-1.8753	12.474	10.956
RP11-514D23.1	RP11-514D23.1	-1.8753	12.472	10.955
OR4V1P	OR4V1P	-1.8778	12.472	10.955
OR5H4P	OR5H4P	-1.9091	12.471	10.954
MZT1P2	MZT1P2	-1.8875	12.471	10.954
RP11-544P1.3	RP11-544P1.3	-2.0113	12.469	10.953
OR6C65	OR6C65	-2.0051	12.468	10.952
CTD-2266L18.1	CTD-2266L18.1	-1.9099	12.467	10.952
RP11-215H18.5	RP11-215H18.5	-1.9334	12.466	10.951
RP11-555H7.2	RP11-555H7.2	-1.9091	12.466	10.951
TYRL	TYRL	-1.9943	12.465	10.95
CHCHD3P2	CHCHD3P2	-2.0767	12.464	10.95
SAR1P3	SAR1P3	-1.8828	12.464	10.95
RP11-625H11.2	RP11-625H11.2	-1.9368	12.46	10.946
OR2H4P	OR2H4P	-1.8847	12.456	10.943
RN7SL835P	RN7SL835P	-1.8847	12.456	10.943
FMO10P	FMO10P	-1.8787	12.455	10.943
SNRPGP3	SNRPGP3	-1.8787	12.455	10.943
NTF6B	NTF6B	-1.8787	12.454	10.943
RP11-354B3.1	RP11-354B3.1	-1.9175	12.454	10.943
RPS29P22	RPS29P22	-1.8787	12.454	10.943
MTND5P6	MTND5P6	-2.005	12.453	10.942
ATP5F1P2	ATP5F1P2	-1.9136	12.453	10.942
RPL5P28	RPL5P28	-1.8858	12.452	10.941
RP11-973N13.3	RP11-973N13.3	-1.879	12.45	10.94
RP11-14O19.2	RP11-14O19.2	-1.9181	12.45	10.94
AC009365.4	AC009365.4	-1.8789	12.45	10.94
AC005086.1	AC005086.1	-1.9676	12.449	10.939
AC090960.1	AC090960.1	-1.9685	12.448	10.939
OR7E86P	OR7E86P	-1.8788	12.446	10.938
CTC-431G16.3	CTC-431G16.3	-1.9029	12.446	10.938
RP11-1217F2.21	RP11-1217F2.21	-1.9029	12.446	10.938
RN7SL98P	RN7SL98P	-1.9938	12.445	10.938
RP11-1028N23.4	RP11-1028N23.4	-1.9938	12.445	10.938
AC069542.1	AC069542.1	-1.8734	12.445	10.938
NUTF2P3	NUTF2P3	-1.9268	12.445	10.938
RN7SL623P	RN7SL623P	-1.9	12.444	10.938
RP11-203H2.1	RP11-203H2.1	-1.8792	12.444	10.938
CTD-2571L23.8	CTD-2571L23.8	-1.8792	12.444	10.938
CTD-2528A14.3	CTD-2528A14.3	-1.9305	12.443	10.937
RP11-456I15.2	RP11-456I15.2	-1.8795	12.442	10.936
OR4P1P	OR4P1P	-1.9093	12.441	10.935
RP11-25O3.1	RP11-25O3.1	-1.8926	12.44	10.935
RP11-15J10.8	RP11-15J10.8	-1.8985	12.439	10.935
ACTBP6	ACTBP6	-1.8977	12.439	10.935
OR7E85P	OR7E85P	-2.0082	12.438	10.935
AP002856.5	AP002856.5	-1.9679	12.438	10.935
CTC-235G5.2	CTC-235G5.2	-1.874	12.438	10.935
MGAT2P1	MGAT2P1	-2.0213	12.438	10.935
CKS1BP6	CKS1BP6	-1.9433	12.438	10.935
RP11-336N8.4	RP11-336N8.4	-1.8897	12.436	10.933
RP11-503C24.2	RP11-503C24.2	-2.0169	12.435	10.933
RN7SL231P	RN7SL231P	-1.8998	12.435	10.933
NECAP1P1	NECAP1P1	-1.924	12.434	10.932
RP11-440L16.1	RP11-440L16.1	-1.8901	12.434	10.932
MRPL57P3	MRPL57P3	-1.8739	12.433	10.932
DDX3P3	DDX3P3	-1.8996	12.431	10.93
AC138645.1	AC138645.1	-1.8949	12.431	10.93
UBTFL11	UBTFL11	-2.0223	12.431	10.93
RP11-293G6__B.8	RP11-293G6__B.8	-2.0067	12.429	10.929
RP11-848D3.4	RP11-848D3.4	-1.8824	12.429	10.929
RP11-449O16.2	RP11-449O16.2	-2.0318	12.429	10.929
RP11-60E8.2	RP11-60E8.2	-1.8998	12.427	10.928
RN7SL215P	RN7SL215P	-1.9092	12.426	10.928
ZNF877P	ZNF877P	-1.9147	12.426	10.928
TCEB3C	TCEB3C	-1.9459	12.426	10.928
KATNBL1P1	KATNBL1P1	-1.9157	12.426	10.928
CYCSP23	CYCSP23	-1.9366	12.425	10.928
NAALADL2-AS1	NAALADL2-AS1	-2.1953	12.424	10.927
RN7SKP146	RN7SKP146	-1.8761	12.424	10.927
RP11-582E3.5	RP11-582E3.5	-1.876	12.422	10.925
RN7SKP293	RN7SKP293	-1.9117	12.421	10.925
RP11-656E20.5	RP11-656E20.5	-1.8908	12.42	10.924
RP11-33E15.1	RP11-33E15.1	-1.874	12.42	10.924
AC103564.6	AC103564.6	-1.9012	12.42	10.924
AP000282.3	AP000282.3	-1.9908	12.419	10.923
AP003068.12	AP003068.12	-1.8737	12.418	10.923
LINC00676	LINC00676	-1.8904	12.416	10.921
ST7-OT4_4	ST7-OT4_4	-2.2237	12.415	10.92
DEFB109P1	DEFB109P1	-2.0433	12.414	10.92
RPS27P12	RPS27P12	-1.8951	12.41	10.916
RP11-725D20.1	RP11-725D20.1	-1.8951	12.41	10.916
SAPCD2P4	SAPCD2P4	-1.8771	12.409	10.916
ACTR3P3	ACTR3P3	-1.9149	12.407	10.914
CTD-3080F16.3	CTD-3080F16.3	-1.9664	12.405	10.912
RP11-306O13.1	RP11-306O13.1	-1.8769	12.404	10.912
HOTAIRM1_4	HOTAIRM1_4	-1.8672	12.404	10.912
MTND2P6	MTND2P6	-1.9489	12.404	10.912
RN7SL549P	RN7SL549P	-1.912	12.404	10.912
RP11-688H10.1	RP11-688H10.1	-2.036	12.403	10.912
RP11-5N11.5	RP11-5N11.5	-1.8874	12.403	10.912
KRTAP26-1	KRTAP26-1	-1.9906	12.402	10.912
AC074019.2	AC074019.2	-1.888	12.402	10.911
RP11-327F22.5	RP11-327F22.5	-1.8776	12.401	10.911
CYP2A7P1	CYP2A7P1	-1.8771	12.4	10.91
AC133633.1	AC133633.1	-1.8771	12.4	10.91
RP11-860B13.3	RP11-860B13.3	-1.8999	12.399	10.91
RN7SL302P	RN7SL302P	-2.0207	12.398	10.91
GSX1	GSX1	-1.9078	12.398	10.909
RP1-283K11.2	RP1-283K11.2	-1.9078	12.398	10.909
ARL5AP1	ARL5AP1	-1.8775	12.397	10.909
RP11-1078H9.2	RP11-1078H9.2	-1.9361	12.397	10.909
CTD-2235C13.2	CTD-2235C13.2	-1.9167	12.397	10.909
RP11-278H7.4	RP11-278H7.4	-1.9072	12.396	10.909
AC130360.8	AC130360.8	-1.9217	12.396	10.909
OR5T3	OR5T3	-1.8778	12.395	10.909
CTD-2213F21.1	CTD-2213F21.1	-1.9084	12.394	10.908
CTC-505O3.3	CTC-505O3.3	-1.9199	12.393	10.908
RP11-21J7.1	RP11-21J7.1	-1.8982	12.393	10.908
RP11-363J17.1	RP11-363J17.1	-2.3484	12.393	10.908
RN7SL632P	RN7SL632P	-1.8983	12.393	10.908
RP3-453I5.2	RP3-453I5.2	-1.9317	12.391	10.906
MTND2P14	MTND2P14	-2.037	12.39	10.906
RPL23AP38	RPL23AP38	-1.923	12.39	10.906
AC073464.6	AC073464.6	-2.0932	12.39	10.906
RP11-804H8.7	RP11-804H8.7	-1.9202	12.39	10.906
OR13D2P	OR13D2P	-1.9288	12.389	10.906
AL365202.1	AL365202.1	-1.9107	12.389	10.906
CASC17	CASC17	-1.9241	12.388	10.905
RPL35AP	RPL35AP	-1.9074	12.387	10.905
RP11-30L3.2	RP11-30L3.2	-1.9958	12.386	10.904
RP3-384D21.2	RP3-384D21.2	-1.9049	12.386	10.904
RP1-191J18.65	RP1-191J18.65	-1.8799	12.385	10.904
RP11-149P24.1	RP11-149P24.1	-1.8799	12.385	10.904
RPL5P10	RPL5P10	-1.8808	12.384	10.904
AC092421.1	AC092421.1	-1.8808	12.384	10.904
MTND5P19	MTND5P19	-1.9277	12.384	10.904
RP11-309J13.1	RP11-309J13.1	-1.8747	12.383	10.904
RP1-172N19.4	RP1-172N19.4	-1.9454	12.383	10.904
AC108059.2	AC108059.2	-1.9454	12.383	10.904
RP11-637O11.2	RP11-637O11.2	-1.9454	12.383	10.904
NRG1-IT1	NRG1-IT1	-1.9454	12.383	10.904
OR5AP1P	OR5AP1P	-1.9454	12.383	10.904
NLGN1-AS1	NLGN1-AS1	-1.894	12.382	10.904
RP11-660M18.1	RP11-660M18.1	-1.9067	12.382	10.904
RN7SKP205	RN7SKP205	-1.894	12.381	10.904
RP11-10H3.1	RP11-10H3.1	-1.894	12.381	10.904
RP11-686D22.6	RP11-686D22.6	-1.894	12.381	10.904
AC114813.1	AC114813.1	-1.8908	12.38	10.903
RP11-159H20.3	RP11-159H20.3	-1.8819	12.378	10.901
VDAC1P5	VDAC1P5	-1.883	12.375	10.898
RP5-1154L15.1	RP5-1154L15.1	-1.9638	12.371	10.895
LINC01442	LINC01442	-1.8757	12.37	10.895
RP11-829H16.2	RP11-829H16.2	-1.8757	12.37	10.895
AC002465.2	AC002465.2	-1.8757	12.37	10.895
RP11-504E21.1	RP11-504E21.1	-1.8821	12.368	10.893
RP11-101C11.1	RP11-101C11.1	-1.9331	12.367	10.892
PRDX2P2	PRDX2P2	-1.8755	12.366	10.891
RP11-67P15.1	RP11-67P15.1	-1.8755	12.366	10.891
RP11-754I20.1	RP11-754I20.1	-1.8755	12.366	10.891
RP11-401N18.1	RP11-401N18.1	-1.8715	12.365	10.891
RP11-218E15.1	RP11-218E15.1	-1.8665	12.365	10.891
LINC00604	LINC00604	-1.8762	12.363	10.89
IGLVI-56	IGLVI-56	-1.8758	12.361	10.888
HNRNPA1P17	HNRNPA1P17	-1.8761	12.359	10.886
PRUNEP1	PRUNEP1	-1.8868	12.357	10.885
CH17-140K24.8	CH17-140K24.8	-2.0678	12.357	10.885
RPL19P1	RPL19P1	-1.8872	12.356	10.884
RP11-522B15.5	RP11-522B15.5	-1.8872	12.356	10.884
MTRNR2L6	MTRNR2L6	-1.8872	12.356	10.884
RP11-401E9.3	RP11-401E9.3	-2.0883	12.355	10.884
CTD-2535P7.1	CTD-2535P7.1	-1.9782	12.354	10.883
GOLGA2P9	GOLGA2P9	-1.9499	12.352	10.882
RP3-393E18.3	RP3-393E18.3	-1.942	12.352	10.882
FAM8A3P	FAM8A3P	-1.8735	12.352	10.882
AC114812.8	AC114812.8	-1.8806	12.352	10.882
RP11-755E23.3	RP11-755E23.3	-1.9505	12.352	10.882
RP11-325O24.5	RP11-325O24.5	-1.9878	12.35	10.881
RP11-353N14.3	RP11-353N14.3	-1.9059	12.348	10.879
AC105393.2	AC105393.2	-1.956	12.348	10.879
NKX2-4	NKX2-4	-1.9829	12.347	10.879
RP11-100E13.3	RP11-100E13.3	-1.9174	12.347	10.879
RP11-32D16.1	RP11-32D16.1	-1.9174	12.347	10.879
RP11-314M24.1	RP11-314M24.1	-1.8785	12.347	10.879
CTC-546K23.1	CTC-546K23.1	-2.0002	12.346	10.878
AC018799.1	AC018799.1	-2.1544	12.345	10.878
RP11-28B23.1	RP11-28B23.1	-1.9053	12.345	10.878
AC006552.1	AC006552.1	-1.8806	12.344	10.878
RP11-80H18.4	RP11-80H18.4	-1.8793	12.344	10.878
CTD-2233C11.3	CTD-2233C11.3	-1.9405	12.343	10.877
RP11-778J16.3	RP11-778J16.3	-1.8931	12.341	10.875
RN7SL126P	RN7SL126P	-2.0277	12.34	10.875
CACNA1C-IT2	CACNA1C-IT2	-1.9188	12.339	10.874
AC010525.5	AC010525.5	-1.9709	12.335	10.87
SMG6-IT1	SMG6-IT1	-2.263	12.334	10.87
RP11-438P9.2	RP11-438P9.2	-1.9003	12.334	10.87
CTB-11I22.1	CTB-11I22.1	-2.025	12.334	10.87
ATP6V1G1P3	ATP6V1G1P3	-1.8922	12.332	10.869
RP4-675G8.3	RP4-675G8.3	-1.9307	12.331	10.867
RPL17P51	RPL17P51	-1.8746	12.33	10.867
RP11-1049A21.2	RP11-1049A21.2	-1.9432	12.33	10.867
RP11-274M17.3	RP11-274M17.3	-1.9131	12.329	10.867
RN7SL26P	RN7SL26P	-2.0166	12.329	10.867
PWRN2	PWRN2	-1.9395	12.328	10.867
ALG13-AS1	ALG13-AS1	-1.875	12.328	10.866
AC004792.1	AC004792.1	-1.8651	12.327	10.866
RN7SKP24	RN7SKP24	-1.9567	12.327	10.866
AC093230.2	AC093230.2	-1.8943	12.327	10.866
MYL8P	MYL8P	-1.9237	12.326	10.866
IGHVII-78-1	IGHVII-78-1	-1.8754	12.326	10.866
RP11-194G10.3	RP11-194G10.3	-1.8754	12.326	10.866
C1DP2	C1DP2	-1.9828	12.325	10.866
AC074389.7	AC074389.7	-1.9564	12.325	10.866
DNAJC19P7	DNAJC19P7	-1.9839	12.324	10.865
CTD-2298J14.1	CTD-2298J14.1	-1.886	12.322	10.863
RP11-603B24.6	RP11-603B24.6	-1.9049	12.321	10.863
RP11-318G8.4	RP11-318G8.4	-1.8854	12.32	10.863
RP11-142J21.1	RP11-142J21.1	-1.9622	12.32	10.863
LINC00354	LINC00354	-1.9454	12.319	10.863
RP11-420H19.2	RP11-420H19.2	-1.9454	12.319	10.863
RPS24P6	RPS24P6	-1.9454	12.319	10.863
RP11-699A7.1	RP11-699A7.1	-1.9454	12.319	10.863
CTC-436K13.1	CTC-436K13.1	-1.9454	12.319	10.863
RP11-244H18.3	RP11-244H18.3	-1.9454	12.319	10.863
RP11-30P21.2	RP11-30P21.2	-2.0082	12.318	10.862
RPL12P2	RPL12P2	-1.8969	12.318	10.862
RP11-241G9.3	RP11-241G9.3	-1.8955	12.318	10.862
RP11-349J5.2	RP11-349J5.2	-1.9055	12.317	10.861
FAM218BP	FAM218BP	-1.9055	12.316	10.861
RP11-744K17.1	RP11-744K17.1	-1.9184	12.316	10.861
AC020983.5	AC020983.5	-2.0155	12.316	10.861
RP11-287F9.2	RP11-287F9.2	-1.9491	12.316	10.861
RP11-26M5.2	RP11-26M5.2	-1.8722	12.315	10.861
KRTAP12-2	KRTAP12-2	-1.8696	12.313	10.859
OR2M4	OR2M4	-1.9514	12.313	10.859
ACTG1P19	ACTG1P19	-1.8912	12.312	10.859
RP11-196I18.4	RP11-196I18.4	-1.8759	12.312	10.859
RP11-110H1.8	RP11-110H1.8	-2.2986	12.311	10.858
AC005863.2	AC005863.2	-1.9938	12.311	10.858
RP11-218M22.2	RP11-218M22.2	-1.9719	12.31	10.858
OR2AI1P	OR2AI1P	-1.9788	12.309	10.857
RP3-333B15.4	RP3-333B15.4	-1.9788	12.309	10.857
AC016908.1	AC016908.1	-1.8794	12.309	10.857
HS6ST2-AS1	HS6ST2-AS1	-1.9376	12.308	10.857
LINC01067	LINC01067	-1.9147	12.307	10.856
RPL7P37	RPL7P37	-1.9165	12.307	10.856
RP11-345J4.3	RP11-345J4.3	-1.9972	12.306	10.855
KRT8P6	KRT8P6	-1.8799	12.305	10.855
DNAJA1P2	DNAJA1P2	-1.9748	12.303	10.853
CTD-2132H18.5	CTD-2132H18.5	-2.0146	12.301	10.851
RP4-704D21.2	RP4-704D21.2	-1.9467	12.301	10.851
RP11-267A15.3	RP11-267A15.3	-1.891	12.299	10.85
FOXN3P1	FOXN3P1	-1.9347	12.299	10.85
RP11-321M21.3	RP11-321M21.3	-1.8731	12.298	10.85
RP11-165I9.9	RP11-165I9.9	-1.8731	12.298	10.85
RP11-542M13.1	RP11-542M13.1	-1.8731	12.298	10.85
RP11-514A9.1	RP11-514A9.1	-2.1399	12.298	10.85
OR4A19P	OR4A19P	-1.9104	12.297	10.85
RP11-745A24.3	RP11-745A24.3	-1.9096	12.297	10.849
CCDC148-AS1	CCDC148-AS1	-1.8908	12.295	10.848
MZT1P1	MZT1P1	-1.8908	12.295	10.848
OPRM1	OPRM1	-1.9932	12.295	10.848
RPL21P9	RPL21P9	-1.9639	12.293	10.846
RP11-505O17.1	RP11-505O17.1	-1.9093	12.292	10.846
AC008694.3	AC008694.3	-2.1195	12.291	10.845
BTF3L4P4	BTF3L4P4	-1.8929	12.289	10.845
RP1-249F5.3	RP1-249F5.3	-1.874	12.289	10.845
RP11-67H2.1	RP11-67H2.1	-1.874	12.289	10.845
RP11-96B5.4	RP11-96B5.4	-1.9395	12.289	10.845
OR11A1	OR11A1	-1.9995	12.289	10.844
AC005105.2	AC005105.2	-2.0223	12.288	10.844
RP11-645C24.4	RP11-645C24.4	-1.9788	12.286	10.842
RP1-50O24.6	RP1-50O24.6	-1.9173	12.286	10.842
KRTAP12-4	KRTAP12-4	-1.9801	12.286	10.842
RP11-419C19.3	RP11-419C19.3	-1.9625	12.284	10.84
ARHGAP22-IT1	ARHGAP22-IT1	-1.991	12.283	10.84
CTB-31O20.9	CTB-31O20.9	-1.8837	12.283	10.84
RP11-265D19.7	RP11-265D19.7	-1.8686	12.283	10.84
RP11-68E19.2	RP11-68E19.2	-2.0235	12.282	10.84
AC114760.1	AC114760.1	-1.9136	12.282	10.84
RP11-467L19.8	RP11-467L19.8	-1.9154	12.282	10.84
RP4-660H19.1	RP4-660H19.1	-2.1675	12.282	10.84
LINC00633	LINC00633	-1.8598	12.281	10.84
OR4A16	OR4A16	-1.8939	12.28	10.839
OR5BD1P	OR5BD1P	-1.8939	12.28	10.839
CHCHD4P4	CHCHD4P4	-2.146	12.279	10.838
CTD-2313F11.2	CTD-2313F11.2	-1.9395	12.278	10.838
RP11-448K10.1	RP11-448K10.1	-1.9419	12.277	10.838
GSTM2P1	GSTM2P1	-1.9904	12.277	10.838
CTA-929C8.5	CTA-929C8.5	-1.8769	12.277	10.838
IGBP1P5	IGBP1P5	-1.8769	12.277	10.838
DPPA3P3	DPPA3P3	-1.8769	12.277	10.838
RP11-11H9.2	RP11-11H9.2	-2.0484	12.276	10.838
RP4-591B8.3	RP4-591B8.3	-1.9003	12.275	10.837
RP11-524L6.4	RP11-524L6.4	-1.9947	12.274	10.836
RP11-59K5.1	RP11-59K5.1	-1.8994	12.274	10.836
RP11-552E10.1	RP11-552E10.1	-1.8978	12.273	10.836
MTOR-AS1	MTOR-AS1	-1.9749	12.273	10.836
KRTAP13-1	KRTAP13-1	-1.8781	12.272	10.836
PHBP10	PHBP10	-1.8781	12.272	10.836
RP11-612J15.1	RP11-612J15.1	-1.8781	12.272	10.836
FAM96AP1	FAM96AP1	-1.9247	12.272	10.836
RP11-344N10.2	RP11-344N10.2	-2.0069	12.271	10.835
RN7SL163P	RN7SL163P	-1.9842	12.271	10.835
RP11-322L20.1	RP11-322L20.1	-1.9289	12.267	10.832
BNIP3P35	BNIP3P35	-1.9289	12.267	10.832
RP11-65D24.2	RP11-65D24.2	-2.1583	12.266	10.831
RFC3P1	RFC3P1	-1.9093	12.264	10.83
RP11-707P20.1	RP11-707P20.1	-1.9685	12.262	10.828
RPL39P38	RPL39P38	-1.8865	12.26	10.826
TDGF1P1	TDGF1P1	-2.0346	12.259	10.825
RP11-6I2.4	RP11-6I2.4	-1.9799	12.255	10.822
SPATA19	SPATA19	-1.883	12.253	10.82
RP11-119H12.3	RP11-119H12.3	-1.883	12.253	10.82
RP11-570L15.1	RP11-570L15.1	-1.9545	12.253	10.82
RP11-242F24.1	RP11-242F24.1	-1.8834	12.251	10.819
AC007327.5	AC007327.5	-2.1245	12.249	10.817
CTD-2218K11.2	CTD-2218K11.2	-1.9259	12.249	10.817
LINC01377	LINC01377	-2.0202	12.249	10.817
C9orf135-AS1	C9orf135-AS1	-1.8713	12.247	10.816
RP11-160C18.4	RP11-160C18.4	-1.8713	12.247	10.816
RPL12P39	RPL12P39	-1.8929	12.246	10.815
RP11-358H18.3	RP11-358H18.3	-1.9159	12.244	10.814
AP000462.1	AP000462.1	-2.1349	12.244	10.814
ATF1P1	ATF1P1	-1.898	12.242	10.812
RPL13P2	RPL13P2	-1.8949	12.242	10.812
SNORA50	SNORA50	-1.8567	12.242	10.812
RP11-820I16.3	RP11-820I16.3	-2.1203	12.24	10.812
TBC1D3P2	TBC1D3P2	-1.943	12.24	10.812
RN7SL254P	RN7SL254P	-1.8671	12.24	10.812
CTD-2117L12.1	CTD-2117L12.1	-1.8671	12.24	10.812
RP11-254F19.3	RP11-254F19.3	-1.8671	12.24	10.812
RP11-490D19.8	RP11-490D19.8	-1.8719	12.24	10.812
SNORA68	SNORA68	-1.8777	12.237	10.809
RP11-121P10.1	RP11-121P10.1	-1.9024	12.236	10.808
RP11-436F23.1	RP11-436F23.1	-1.8793	12.234	10.807
ARHGEF7-AS1	ARHGEF7-AS1	-1.8693	12.234	10.807
RP11-362I1.2	RP11-362I1.2	-1.8693	12.234	10.807
RP11-756P10.7	RP11-756P10.7	-1.9289	12.233	10.806
MRPS21P3	MRPS21P3	-1.9066	12.231	10.804
ZNF70P1	ZNF70P1	-1.935	12.231	10.804
RP1-107N3.1	RP1-107N3.1	-1.9822	12.23	10.804
RP11-269F21.2	RP11-269F21.2	-1.8743	12.229	10.803
RP11-149F8.4	RP11-149F8.4	-1.9078	12.226	10.801
QTRT1P1	QTRT1P1	-1.9078	12.226	10.801
RP3-449H6.1	RP3-449H6.1	-1.9096	12.225	10.8
LLNLF-173C4.1	LLNLF-173C4.1	-2.0851	12.225	10.8
RP11-706J10.2	RP11-706J10.2	-1.9805	12.224	10.799
RP11-203M5.8	RP11-203M5.8	-2.0923	12.223	10.799
RPL12P22	RPL12P22	-1.9066	12.223	10.799
RP11-296C13.1	RP11-296C13.1	-2.0255	12.222	10.799
RP1-71H19.2	RP1-71H19.2	-1.8856	12.222	10.799
RP13-820C6.4	RP13-820C6.4	-1.8836	12.222	10.799
RP11-526P5.1	RP11-526P5.1	-1.8762	12.222	10.799
OR5H5P	OR5H5P	-1.8762	12.222	10.799
RP11-1085N6.1	RP11-1085N6.1	-1.8875	12.221	10.798
WI2-8325B5.1	WI2-8325B5.1	-1.9467	12.22	10.797
RPL35AP35	RPL35AP35	-1.958	12.219	10.797
RPL23AP73	RPL23AP73	-1.9354	12.218	10.796
AC011513.3	AC011513.3	-1.8729	12.218	10.796
AC096582.8	AC096582.8	-1.8553	12.216	10.795
TAAR6	TAAR6	-1.9458	12.216	10.795
AP000350.7	AP000350.7	-1.8795	12.215	10.794
RP11-770E5.2	RP11-770E5.2	-1.8632	12.214	10.793
AC006499.1	AC006499.1	-1.9328	12.213	10.793
RP11-698E18.1	RP11-698E18.1	-2.0015	12.213	10.793
CH507-216K13.2	CH507-216K13.2	-1.9026	12.212	10.792
ZNF705G	ZNF705G	-1.9428	12.21	10.791
OR5BJ1P	OR5BJ1P	-2.0045	12.209	10.79
RNU6-813P	RNU6-813P	-1.8659	12.206	10.787
PRKCH	PRKCH	1.5682	12.206	10.787
RP4-633H17.2	RP4-633H17.2	-1.8914	12.205	10.786
CTB-31C7.3	CTB-31C7.3	-2.0264	12.204	10.786
RP11-121C2.3	RP11-121C2.3	-1.875	12.204	10.786
AC006947.1	AC006947.1	-1.9188	12.202	10.784
CTC-260E6.9	CTC-260E6.9	-1.8933	12.201	10.784
PLCL2-AS1	PLCL2-AS1	-1.8816	12.201	10.783
MTND1P22	MTND1P22	-2.0426	12.199	10.783
LINC00226	LINC00226	-1.9	12.199	10.783
TRIM77	TRIM77	-1.9067	12.199	10.783
CARSP1	CARSP1	-2.0048	12.199	10.783
FAM90A24P	FAM90A24P	-1.9134	12.199	10.783
NDUFA8P1	NDUFA8P1	-2.0434	12.196	10.78
OR2W4P	OR2W4P	-1.9439	12.195	10.78
RP11-336F14.1	RP11-336F14.1	-1.8752	12.192	10.776
RP11-349K16.1	RP11-349K16.1	-2.0198	12.19	10.775
RP11-523L20.1	RP11-523L20.1	-1.8959	12.189	10.774
RP5-1106E3.1	RP5-1106E3.1	-1.9933	12.189	10.774
RP11-733D4.1	RP11-733D4.1	-1.9373	12.188	10.773
RP11-90P16.1	RP11-90P16.1	-1.9577	12.186	10.772
CTD-2315A10.2	CTD-2315A10.2	-1.9097	12.184	10.77
AC018717.1	AC018717.1	-1.8795	12.184	10.77
RN7SL790P	RN7SL790P	-1.9238	12.183	10.77
SALL4P2	SALL4P2	-1.9274	12.181	10.768
CTC-268N12.3	CTC-268N12.3	-2.3176	12.181	10.768
RP11-428F8.2	RP11-428F8.2	-1.8548	12.18	10.767
IFNWP9	IFNWP9	-1.938	12.18	10.767
BMS1P13	BMS1P13	-1.8639	12.178	10.765
RPL7P54	RPL7P54	-1.8649	12.177	10.765
LA16c-60G3.7	LA16c-60G3.7	-1.8687	12.174	10.763
OR4C9P	OR4C9P	-1.9171	12.174	10.762
RP3-418A9.3	RP3-418A9.3	-1.9259	12.174	10.762
RP4-778K6.1	RP4-778K6.1	-1.9979	12.171	10.76
RP11-432B6.1	RP11-432B6.1	-2.212	12.17	10.76
GUCA1C	GUCA1C	-1.8992	12.17	10.76
RP11-738G5.1	RP11-738G5.1	-2.0245	12.17	10.76
RN7SL568P	RN7SL568P	-1.869	12.17	10.76
OR6C70	OR6C70	-1.8795	12.168	10.758
RP11-639F1.3	RP11-639F1.3	-1.9121	12.167	10.758
CH17-12M21.1	CH17-12M21.1	-1.8898	12.163	10.754
RP11-848D3.5	RP11-848D3.5	-1.8617	12.158	10.749
LINC01103	LINC01103	-1.8783	12.157	10.748
GS1-433O24.1	GS1-433O24.1	-1.8717	12.157	10.748
OR11I1P	OR11I1P	-1.865	12.156	10.748
RP3-335E1.1	RP3-335E1.1	-1.9679	12.155	10.747
AC010761.6	AC010761.6	-2.5466	12.154	10.747
RP11-644F5.15	RP11-644F5.15	-1.9834	12.154	10.746
OR13Z3P	OR13Z3P	-1.9149	12.153	10.745
SRP68P2	SRP68P2	-1.8506	12.152	10.744
AC005357.1	AC005357.1	-1.9588	12.151	10.744
RP11-202A13.1	RP11-202A13.1	-2.0066	12.148	10.742
RP11-78A19.2	RP11-78A19.2	-1.8927	12.146	10.739
RP11-532N4.2	RP11-532N4.2	-2.1751	12.145	10.739
RP11-501O2.3	RP11-501O2.3	-2.1082	12.145	10.739
KB-1107E3.1	KB-1107E3.1	-1.9419	12.144	10.738
AC097499.2	AC097499.2	-1.9035	12.142	10.736
POM121L10P	POM121L10P	-1.8675	12.141	10.736
SLC25A5P4	SLC25A5P4	-1.8675	12.141	10.736
MTND4P5	MTND4P5	-1.8675	12.141	10.736
RP11-722P11.4	RP11-722P11.4	-1.8905	12.141	10.736
AC004063.1	AC004063.1	-1.9429	12.141	10.736
SMCR2_2	SMCR2_2	-1.8815	12.14	10.736
AC091493.2	AC091493.2	-1.8941	12.14	10.736
RP11-58A17.2	RP11-58A17.2	-1.924	12.136	10.733
RP11-356M6.1	RP11-356M6.1	-1.8594	12.136	10.733
RP5-945F2.2	RP5-945F2.2	-1.9384	12.136	10.733
HMGN1P6	HMGN1P6	-1.8527	12.136	10.733
SNRPGP14	SNRPGP14	-1.8697	12.136	10.733
RP11-46C24.6	RP11-46C24.6	-1.9427	12.135	10.733
CRB3P1	CRB3P1	-1.9389	12.135	10.733
RP11-528A4.3	RP11-528A4.3	-1.9012	12.135	10.733
HMGN2P6	HMGN2P6	-1.9006	12.133	10.732
RP11-227G15.3	RP11-227G15.3	-1.9659	12.133	10.732
RP11-510M2.1	RP11-510M2.1	-1.9938	12.133	10.732
RP11-61G19.2	RP11-61G19.2	-1.8663	12.133	10.732
RPL29P22	RPL29P22	-1.9049	12.133	10.732
TMCO5B	TMCO5B	-1.9345	12.133	10.732
RP11-12N13.1	RP11-12N13.1	-1.8685	12.132	10.732
RP4-697K14.3	RP4-697K14.3	-1.9593	12.132	10.732
NPM1P50	NPM1P50	-1.9401	12.13	10.732
CTC-554D6.1	CTC-554D6.1	-2.0254	12.128	10.732
RP11-459A10.1	RP11-459A10.1	-1.9506	12.128	10.732
AP006216.10	AP006216.10	-2.0283	12.127	10.732
KIR3DP1	KIR3DP1	-1.8517	12.127	10.732
OR4D12P	OR4D12P	-1.9745	12.126	10.732
LA16c-23H5.4	LA16c-23H5.4	-1.9745	12.126	10.732
RARRES2P9	RARRES2P9	-1.9745	12.126	10.732
HMGB3P30	HMGB3P30	-1.8886	12.126	10.732
AC113607.2	AC113607.2	-1.8904	12.125	10.732
RP11-164C1.2	RP11-164C1.2	-1.8428	12.123	10.732
CTB-158E9.1	CTB-158E9.1	-1.9123	12.122	10.732
RP11-477N12.6	RP11-477N12.6	-1.9904	12.121	10.732
VN1R38P	VN1R38P	-1.9036	12.121	10.732
RARRES2P7	RARRES2P7	-1.8714	12.12	10.732
MRPS17P9	MRPS17P9	-1.8676	12.119	10.732
AC091654.7	AC091654.7	-1.955	12.119	10.732
RP11-462G12.4	RP11-462G12.4	-1.8823	12.117	10.732
RP11-986G18.3	RP11-986G18.3	-1.8823	12.117	10.732
RNU4-5P	RNU4-5P	-1.898	12.117	10.732
MTND3P12	MTND3P12	-2.0992	12.117	10.732
RP11-481C4.1	RP11-481C4.1	-1.8804	12.117	10.732
AC011518.1	AC011518.1	-1.8804	12.117	10.732
SCARNA4	SCARNA4	-1.9142	12.117	10.732
LINC01242	LINC01242	-1.9002	12.117	10.732
RP11-18B16.1	RP11-18B16.1	-1.8725	12.116	10.732
RN7SKP283	RN7SKP283	-1.8725	12.116	10.732
RP11-456O19.5	RP11-456O19.5	-1.8725	12.116	10.732
RP11-571E6.3	RP11-571E6.3	-1.875	12.115	10.732
PSMC1P13	PSMC1P13	-1.9035	12.115	10.732
RN7SKP158	RN7SKP158	-2.1109	12.115	10.732
OR10AE3P	OR10AE3P	-2.0297	12.114	10.732
ZNF652P1	ZNF652P1	-1.9123	12.113	10.732
VN2R3P	VN2R3P	-1.8643	12.113	10.732
LINC00502	LINC00502	-1.8665	12.112	10.732
AC023347.2	AC023347.2	-1.8665	12.112	10.732
RP11-701P16.3	RP11-701P16.3	-1.9358	12.111	10.732
IL6RP1	IL6RP1	-1.8651	12.11	10.732
RP11-120E13.1	RP11-120E13.1	-1.8806	12.11	10.732
PTMAP6	PTMAP6	-1.8806	12.11	10.732
AC104113.3	AC104113.3	-1.8886	12.11	10.732
OR7E41P	OR7E41P	-1.8735	12.109	10.732
RP11-217O12.1	RP11-217O12.1	-1.956	12.108	10.732
MCCD1P2	MCCD1P2	-1.8668	12.108	10.732
RP1-167G20.2	RP1-167G20.2	-1.8668	12.108	10.732
OR51T1	OR51T1	-1.9454	12.107	10.732
CTD-2613O8.1	CTD-2613O8.1	-1.9454	12.107	10.732
CTD-2311B13.2	CTD-2311B13.2	-1.9454	12.107	10.732
RP11-1109M24.12	RP11-1109M24.12	-1.9454	12.107	10.732
RP11-688D15.2	RP11-688D15.2	-1.9454	12.107	10.732
TMSB4Y	TMSB4Y	-1.8886	12.105	10.732
OSTF1P1	OSTF1P1	-1.9643	12.105	10.732
LINC01525	LINC01525	-2.0338	12.105	10.732
ULK4P1	ULK4P1	-2.0559	12.105	10.732
FTLP17	FTLP17	-1.9082	12.103	10.732
RP11-107C10.1	RP11-107C10.1	-1.9051	12.103	10.732
RPL22P18	RPL22P18	-1.8738	12.103	10.732
RP11-178H8.1	RP11-178H8.1	-2.0082	12.102	10.732
RP11-393N21.1	RP11-393N21.1	-1.9021	12.102	10.732
OR5AC1	OR5AC1	-1.9454	12.102	10.732
ASS1P4	ASS1P4	-1.9454	12.102	10.732
RAP1BP2	RAP1BP2	-1.9454	12.102	10.732
TXNP7	TXNP7	-1.9454	12.102	10.732
RP11-235G24.3	RP11-235G24.3	-1.9454	12.102	10.732
RP11-577G20.1	RP11-577G20.1	-1.9454	12.102	10.732
TTTY25P	TTTY25P	-1.9454	12.102	10.732
CTC-512J12.6	CTC-512J12.6	-1.9454	12.102	10.732
RP11-756A22.7	RP11-756A22.7	-1.9454	12.102	10.732
RP11-962G15.2	RP11-962G15.2	-1.9454	12.102	10.732
RP11-643G5.5	RP11-643G5.5	-1.9454	12.102	10.732
RP11-470L19.6	RP11-470L19.6	-1.9454	12.102	10.732
GGTLC5P	GGTLC5P	-1.9581	12.102	10.732
ISCA1P2	ISCA1P2	-1.9454	12.101	10.732
snoU109	snoU109	-1.9454	12.101	10.732
RP11-774I5.1	RP11-774I5.1	-1.9454	12.101	10.732
CTD-2128A3.2	CTD-2128A3.2	-1.9454	12.101	10.732
RP11-542K23.9	RP11-542K23.9	-1.8651	12.101	10.732
RN7SL443P	RN7SL443P	-1.9037	12.1	10.732
PDHA2	PDHA2	-1.886	12.099	10.732
CTC-311G1.2	CTC-311G1.2	-1.8892	12.098	10.732
U66059.58	U66059.58	-1.8774	12.098	10.732
RP11-166N17.3	RP11-166N17.3	-2.1982	12.098	10.732
RN7SL177P	RN7SL177P	-1.9035	12.097	10.732
RP11-131O15.2	RP11-131O15.2	-1.8739	12.096	10.732
RNU1-22P	RNU1-22P	-1.8838	12.094	10.732
RN7SKP139	RN7SKP139	-1.8644	12.094	10.732
AC003958.6	AC003958.6	-1.8479	12.092	10.732
OR1A2	OR1A2	-1.8479	12.092	10.732
RN7SKP47	RN7SKP47	-1.8479	12.092	10.732
RNA5SP151	RNA5SP151	-1.8479	12.092	10.732
DSTNP4	DSTNP4	-1.8479	12.092	10.732
LINC01020	LINC01020	-1.8479	12.092	10.732
ASS1P6	ASS1P6	-1.8479	12.092	10.732
RP11-427E4.1	RP11-427E4.1	-1.8479	12.092	10.732
RP4-724P12.1	RP4-724P12.1	-1.8479	12.092	10.732
RP11-325O24.2	RP11-325O24.2	-1.8479	12.092	10.732
RP1-101K10.4	RP1-101K10.4	-1.8479	12.092	10.732
RN7SKP140	RN7SKP140	-1.8479	12.092	10.732
ATG3P1	ATG3P1	-1.8479	12.092	10.732
RP11-554K11.2	RP11-554K11.2	-1.8479	12.092	10.732
KB-288A10.19	KB-288A10.19	-1.8479	12.092	10.732
AIMP1P2	AIMP1P2	-1.8479	12.092	10.732
AC011897.2	AC011897.2	-1.8479	12.092	10.732
TTTY10	TTTY10	-1.8479	12.092	10.732
CTA-342B11.2	CTA-342B11.2	-1.8479	12.092	10.732
FAM58CP	FAM58CP	-1.8479	12.092	10.732
AC034228.2	AC034228.2	-1.8479	12.092	10.732
MTCO3P2	MTCO3P2	-1.8479	12.092	10.732
DDX39BP1	DDX39BP1	-1.8479	12.092	10.732
COX6CP18	COX6CP18	-1.8479	12.092	10.732
IFNA4	IFNA4	-1.8479	12.092	10.732
RPS15AP27	RPS15AP27	-1.8479	12.092	10.732
FABP5P1	FABP5P1	-1.8479	12.092	10.732
AC009227.3	AC009227.3	-1.8479	12.092	10.732
RP11-864N7.1	RP11-864N7.1	-1.8479	12.092	10.732
RN7SL416P	RN7SL416P	-1.8479	12.092	10.732
RP11-601I15.1	RP11-601I15.1	-1.8479	12.092	10.732
RN7SL299P	RN7SL299P	-1.8479	12.092	10.732
RP11-639F1.1	RP11-639F1.1	-1.8479	12.092	10.732
RP11-489M13.3	RP11-489M13.3	-1.8479	12.092	10.732
RP11-140M13.1	RP11-140M13.1	-1.8479	12.092	10.732
RN7SKP98	RN7SKP98	-1.8479	12.092	10.732
RNU6-1223P	RNU6-1223P	-1.8479	12.092	10.732
RNU6-1057P	RNU6-1057P	-1.8479	12.092	10.732
RP11-955H22.1	RP11-955H22.1	-1.8479	12.092	10.732
CTD-2644I21.1	CTD-2644I21.1	-1.8479	12.092	10.732
TRAV37	TRAV37	-1.8479	12.092	10.732
RP11-182L7.1	RP11-182L7.1	-1.8479	12.092	10.732
ABHD17AP8	ABHD17AP8	-1.8479	12.092	10.732
RN7SL44P	RN7SL44P	-1.8479	12.092	10.732
AC005758.1	AC005758.1	-1.8479	12.092	10.732
ZNF92P2	ZNF92P2	-1.8479	12.092	10.732
RP11-638D14.1	RP11-638D14.1	-1.8479	12.092	10.732
RP11-496I2.7	RP11-496I2.7	-1.8479	12.092	10.732
RP11-386M24.8	RP11-386M24.8	-1.8479	12.092	10.732
RP11-556I13.1	RP11-556I13.1	-1.8479	12.092	10.732
RP11-259P15.1	RP11-259P15.1	-1.9282	12.091	10.732
RP3-410C9.2	RP3-410C9.2	-2.0322	12.091	10.732
RP3-380B4.1	RP3-380B4.1	-1.8795	12.091	10.732
RP11-62L18.3	RP11-62L18.3	-1.8662	12.089	10.732
RP11-416K24.1	RP11-416K24.1	-2.0172	12.088	10.732
CTC-503J8.2	CTC-503J8.2	-1.8654	12.087	10.732
RNU6ATAC24P	RNU6ATAC24P	-1.8659	12.084	10.732
OR6K4P	OR6K4P	-1.9574	12.083	10.732
RP3-368B9.2	RP3-368B9.2	-1.9108	12.083	10.732
RPL23AP69	RPL23AP69	-1.8775	12.082	10.732
NOS2P2	NOS2P2	-1.8474	12.082	10.732
OR4B1	OR4B1	-1.8474	12.082	10.732
AC008132.15	AC008132.15	-1.8474	12.082	10.732
OR5D3P	OR5D3P	-1.8474	12.082	10.732
OR6K2	OR6K2	-1.8474	12.082	10.732
RNA5SP174	RNA5SP174	-1.8474	12.082	10.732
RNU6-1251P	RNU6-1251P	-1.8474	12.082	10.732
REG1CP	REG1CP	-1.8474	12.082	10.732
MIR23B	MIR23B	-1.8474	12.082	10.732
[truncated: 44,326 more rows]

## Sheet: DEG.TCGA
...1	Gene	logFC	minus.log.p.val	minus.log.q.val
PRKCH	PRKCH	1.7784	170.57	166.26
GIMAP6	GIMAP6	1.3332	46.277	42.273
GIMAP8	GIMAP8	1.23	45.021	41.193
PPP1R16B	PPP1R16B	1.7251	39.966	36.264
GIMAP7	GIMAP7	1.4728	39.741	36.135
GVIN1	GVIN1	1.8743	38.221	34.694
ABCB1	ABCB1	1.837	37.394	33.934
P2RY8	P2RY8	1.4446	37.32	33.919
DNASE1L3	DNASE1L3	2.1251	37.187	33.843
CLIC2	CLIC2	1.1214	37.147	33.843
S1PR1	S1PR1	1.3057	36.701	33.47
CCDC69	CCDC69	1.4192	36.695	33.47
FLI1	FLI1	1.0491	36.271	33.08
GIMAP4	GIMAP4	1.183	35.594	32.436
ITM2A	ITM2A	1.7417	35.488	32.359
DOCK8	DOCK8	1.302	35.352	32.251
TGFBR2	TGFBR2	1.2049	35.188	32.114
C10orf128	C10orf128	1.3764	34.527	31.477
MFNG	MFNG	1.0771	34.405	31.379
SLC9A9	SLC9A9	1.0644	33.95	30.946
VWF	VWF	1.1211	33.777	30.795
GIMAP5	GIMAP5	1.3201	33.741	30.779
SELP	SELP	2.5967	33.489	30.546
INPP5D	INPP5D	1.2086	33.411	30.508
DOCK11	DOCK11	1.2863	33.409	30.508
XCR1	XCR1	1.3352	33.398	30.508
KCNA3	KCNA3	1.7988	33.312	30.439
ABI3BP	ABI3BP	2.1914	33.069	30.212
FMNL3	FMNL3	0.79182	32.619	29.777
PIK3CG	PIK3CG	1.4587	32.572	29.744
PRKCB	PRKCB	1.9048	32.528	29.715
TEK	TEK	1.2055	32.421	29.621
FGL2	FGL2	1.4627	32.255	29.469
LRMP	LRMP	1.4944	32.133	29.368
IL33	IL33	2.4157	32.128	29.368
ACSL5	ACSL5	1.4253	32.107	29.358
IL16	IL16	1.228	32.046	29.309
IGF1	IGF1	1.9471	31.765	29.04
SHE	SHE	1.061	31.654	28.94
CASP10	CASP10	1.0864	31.64	28.937
PTPRB	PTPRB	1.1803	31.599	28.907
GAB3	GAB3	0.97696	31.475	28.794
BANK1	BANK1	2.1834	31.295	28.624
SPN	SPN	1.4285	31.212	28.551
HLA-DOA	HLA-DOA	1.355	30.989	28.337
PTPRC	PTPRC	1.6903	30.803	28.161
C16orf54	C16orf54	1.5665	30.401	27.775
PECAM1	PECAM1	0.93588	30.398	27.775
THEMIS	THEMIS	1.9466	30.366	27.751
ELTD1	ELTD1	0.98707	30.091	27.485
ZNF366	ZNF366	1.2687	30.057	27.46
MCTP1	MCTP1	1.2633	30.026	27.437
PTGER4	PTGER4	1.0565	29.83	27.25
ARHGAP15	ARHGAP15	1.2504	29.821	27.249
ARHGAP25	ARHGAP25	1.1043	29.662	27.098
CLEC10A	CLEC10A	2.3015	29.653	27.097
IKZF1	IKZF1	1.416	29.502	26.953
ZNF831	ZNF831	1.9762	29.357	26.815
MMRN1	MMRN1	2.2046	29.312	26.779
CCR4	CCR4	1.7963	29.305	26.779
GPR174	GPR174	1.8025	29.2	26.68
PREX2	PREX2	1.7617	29.04	26.527
ITK	ITK	1.9824	28.901	26.395
P2RY14	P2RY14	0.99017	28.893	26.394
CSF2RB	CSF2RB	1.3623	28.873	26.381
ETS1	ETS1	1.0558	28.796	26.311
SLCO2A1	SLCO2A1	1.2081	28.76	26.281
DARC	DARC	2.7962	28.568	26.096
PSMC3IP	PSMC3IP	-1.1165	28.559	26.093
IKZF3	IKZF3	2.0281	28.544	26.084
CLEC17A	CLEC17A	1.6978	28.518	26.065
LY9	LY9	1.8604	28.503	26.056
CD93	CD93	0.93622	28.472	26.031
GNG2	GNG2	0.95945	28.457	26.022
F2R	F2R	1.0426	28.443	26.013
CD3G	CD3G	1.9472	28.405	25.981
P2RY10	P2RY10	1.8971	28.351	25.933
STARD8	STARD8	0.76558	28.295	25.882
DTHD1	DTHD1	1.4393	28.287	25.88
SELL	SELL	1.7911	28.264	25.862
IGJ	IGJ	2.7929	28.224	25.828
ABCA6	ABCA6	1.6143	28.168	25.777
GGTA1	GGTA1	1.1876	28.152	25.767
ABCD2	ABCD2	1.6062	28.105	25.724
EVI2B	EVI2B	1.2933	28.082	25.707
RNFT2	RNFT2	-1.3184	28.005	25.635
MS4A1	MS4A1	2.98	27.867	25.502
TLR10	TLR10	1.7278	27.83	25.47
REEP2	REEP2	-1.7072	27.776	25.42
CXorf36	CXorf36	0.93104	27.69	25.34
FAM65B	FAM65B	1.6065	27.657	25.311
DOCK2	DOCK2	1.3091	27.641	25.3
TNFRSF1B	TNFRSF1B	1.0565	27.495	25.159
AMICA1	AMICA1	1.5067	27.346	25.015
MPEG1	MPEG1	1.2654	27.275	24.948
CDH5	CDH5	0.90384	27.249	24.927
EOMES	EOMES	1.9198	27.195	24.877
HEG1	HEG1	0.93448	27.156	24.842
KCTD12	KCTD12	1.0193	27.096	24.787
ELK3	ELK3	0.78246	27.086	24.781
C7	C7	3.1594	27.02	24.72
CD96	CD96	1.8336	26.986	24.69
ABCA8	ABCA8	2.4453	26.964	24.672
IRF8	IRF8	1.326	26.959	24.672
ZEB2	ZEB2	0.95422	26.949	24.665
CD200R1	CD200R1	1.312	26.945	24.665
CNR2	CNR2	1.5922	26.941	24.665
ERG	ERG	0.91052	26.925	24.654
RASSF5	RASSF5	1.1309	26.872	24.607
P2RY13	P2RY13	1.3297	26.871	24.607
AKAP2	AKAP2	1.0476	26.863	24.603
CD40LG	CD40LG	1.7601	26.785	24.53
SH2B3	SH2B3	0.62811	26.771	24.519
ALDH1A1	ALDH1A1	1.3809	26.74	24.496
HLA-DRA	HLA-DRA	1.2241	26.738	24.496
C12orf24	C12orf24	-1.1179	26.736	24.496
FOXO1	FOXO1	0.87379	26.709	24.472
ARTN	ARTN	-1.8733	26.685	24.452
PYHIN1	PYHIN1	1.8377	26.667	24.44
IQGAP2	IQGAP2	1.5043	26.665	24.44
FREM1	FREM1	1.9142	26.624	24.402
GPR116	GPR116	0.85815	26.602	24.384
SLAMF6	SLAMF6	1.8586	26.59	24.375
CD1C	CD1C	1.9322	26.525	24.314
AKNA	AKNA	0.93892	26.443	24.235
CCR2	CCR2	1.7093	26.426	24.222
EMCN	EMCN	1.1436	26.423	24.222
CLIC5	CLIC5	1.28	26.411	24.213
PEAR1	PEAR1	0.98477	26.397	24.203
MEF2C	MEF2C	0.85593	26.381	24.19
TLR4	TLR4	0.99229	26.324	24.137
BTLA	BTLA	1.8469	26.321	24.137
HLA-DMB	HLA-DMB	1.1368	26.26	24.079
SLMO1	SLMO1	-1.0444	26.215	24.037
PAPLN	PAPLN	1.2065	26.123	23.949
CD34	CD34	0.87485	26.08	23.909
KLRB1	KLRB1	1.8189	26.065	23.897
SCML4	SCML4	1.7539	25.997	23.832
GZMK	GZMK	2.1007	25.951	23.79
ADRB2	ADRB2	1.3213	25.947	23.788
ENTPD1	ENTPD1	0.55905	25.878	23.723
MMRN2	MMRN2	0.94701	25.845	23.692
HLA-DPA1	HLA-DPA1	1.2332	25.834	23.685
FYB	FYB	1.3009	25.826	23.681
FRMD4B	FRMD4B	0.77077	25.825	23.681
KAT2B	KAT2B	0.8379	25.748	23.608
SEPT6	SEPT6	0.84335	25.74	23.605
NLRP1	NLRP1	0.99227	25.739	23.605
WIPF1	WIPF1	1.0006	25.621	23.49
HLA-DPB1	HLA-DPB1	1.1752	25.605	23.477
FCRL1	FCRL1	1.9839	25.579	23.453
KLHL6	KLHL6	1.2115	25.552	23.429
ST6GALNAC1	ST6GALNAC1	1.9575	25.477	23.357
SH2D3C	SH2D3C	0.80628	25.448	23.331
C7orf58	C7orf58	1.3037	25.372	23.259
TXNIP	TXNIP	0.97551	25.371	23.259
FZD4	FZD4	0.95727	25.281	23.172
CD5	CD5	1.7385	25.258	23.152
CALCRL	CALCRL	1.0141	25.176	23.073
COL14A1	COL14A1	1.7534	25.129	23.028
ARHGEF15	ARHGEF15	0.88973	24.975	22.877
ENPP2	ENPP2	1.4281	24.817	22.722
IL10RA	IL10RA	1.1935	24.793	22.703
EBF1	EBF1	1.0254	24.793	22.703
RGL1	RGL1	0.86176	24.776	22.688
CCL19	CCL19	2.8305	24.771	22.686
WDFY4	WDFY4	1.4484	24.678	22.596
IL7R	IL7R	2.0661	24.665	22.586
PAX5	PAX5	2.0833	24.636	22.559
KIAA0748	KIAA0748	1.5337	24.613	22.539
MYCT1	MYCT1	0.90456	24.598	22.526
C16orf59	C16orf59	-1.1307	24.587	22.518
LRRC2	LRRC2	1.1875	24.56	22.494
CD226	CD226	1.2261	24.503	22.439
PLCL2	PLCL2	1.0027	24.398	22.337
LAX1	LAX1	1.8331	24.388	22.329
SLFN12L	SLFN12L	1.3449	24.335	22.278
TMEM119	TMEM119	1.1659	24.268	22.214
SASH3	SASH3	1.1635	24.233	22.181
CMKLR1	CMKLR1	0.98309	24.185	22.135
FDX1L	FDX1L	-0.698	24.17	22.123
CD69	CD69	1.5212	24.132	22.087
TFAP4	TFAP4	-0.7035	24.093	22.051
RASAL3	RASAL3	1.0882	24.089	22.049
RAB8B	RAB8B	0.68348	24.068	22.03
CIITA	CIITA	1.2585	24.044	22.009
GTPBP3	GTPBP3	-0.63655	24.024	21.992
TSHZ2	TSHZ2	1.3059	23.948	21.917
RGS18	RGS18	1.1698	23.944	21.916
FCRL3	FCRL3	2.0268	23.94	21.914
MS4A6A	MS4A6A	1.0034	23.889	21.865
CLEC9A	CLEC9A	1.3448	23.882	21.86
NCKAP1L	NCKAP1L	1.1628	23.852	21.835
SAMD3	SAMD3	1.5422	23.851	21.835
C10orf54	C10orf54	0.90795	23.845	21.83
NCR3	NCR3	1.4613	23.788	21.776
C8orf80	C8orf80	1.6051	23.777	21.767
JAM2	JAM2	0.9825	23.77	21.762
TNXB	TNXB	1.564	23.708	21.702
PDE1A	PDE1A	1.0644	23.686	21.683
C12orf73	C12orf73	-0.75436	23.599	21.598
GPR171	GPR171	1.6004	23.536	21.537
GIMAP2	GIMAP2	0.98957	23.533	21.536
TMC8	TMC8	1.1774	23.512	21.516
SLAMF1	SLAMF1	1.6968	23.485	21.492
SLA2	SLA2	1.5273	23.48	21.489
GIPC2	GIPC2	1.2316	23.395	21.406
SPARCL1	SPARCL1	1.1371	23.333	21.347
BLK	BLK	2.0929	23.256	21.272
SELPLG	SELPLG	0.99531	23.189	21.206
CD48	CD48	1.343	23.094	21.114
CD3E	CD3E	1.7645	23.078	21.1
LCP2	LCP2	0.97648	23.077	21.1
NLRC3	NLRC3	0.94457	23.051	21.076
CADM3	CADM3	1.9855	23.042	21.069
GPCPD1	GPCPD1	0.76491	23.016	21.046
ST8SIA4	ST8SIA4	0.74386	23.006	21.038
ARHGDIB	ARHGDIB	0.96316	22.976	21.01
LOC143666	LOC143666	-1.0066	22.971	21.009
RCSD1	RCSD1	1.059	22.971	21.009
SPRY1	SPRY1	1.0455	22.969	21.009
LDB2	LDB2	0.8129	22.962	21.004
CCR6	CCR6	1.3053	22.928	20.971
BMX	BMX	1.5455	22.915	20.96
TIMM16	TIMM16	-0.84384	22.772	20.82
KDR	KDR	0.77069	22.736	20.785
MFAP4	MFAP4	1.6972	22.678	20.73
C12orf60	C12orf60	-1.1493	22.675	20.729
UBASH3A	UBASH3A	1.6363	22.673	20.729
CLEC1A	CLEC1A	0.78856	22.672	20.729
FCRLA	FCRLA	1.97	22.639	20.698
CCDC141	CCDC141	1.1127	22.528	20.589
RASGRP2	RASGRP2	1.3288	22.425	20.488
PPAP2B	PPAP2B	0.74098	22.352	20.417
ABCA9	ABCA9	1.612	22.32	20.386
CLCN2	CLCN2	-0.83154	22.316	20.385
LOC100233209	LOC100233209	1.2972	22.309	20.379
CTU1	CTU1	-0.82326	22.207	20.278
CD27	CD27	1.645	22.193	20.267
CD1D	CD1D	0.94554	22.183	20.259
IPCEF1	IPCEF1	1.2154	22.155	20.232
CCL21	CCL21	2.4492	22.142	20.221
SLIT2	SLIT2	1.2828	22.125	20.207
HCLS1	HCLS1	1.0271	22.124	20.207
WDFY1	WDFY1	0.44098	22.079	20.164
TNS1	TNS1	0.83736	22.074	20.16
SH2D1A	SH2D1A	1.8016	22.069	20.157
CFLAR	CFLAR	0.66351	22.067	20.157
KLRK1	KLRK1	1.5953	22.066	20.157
SLCO2B1	SLCO2B1	0.98033	22.061	20.154
LHFP	LHFP	0.86575	22.058	20.153
TXK	TXK	1.287	22.014	20.111
SDPR	SDPR	1.5284	22.007	20.105
CXCR5	CXCR5	1.7545	21.951	20.051
NAPSB	NAPSB	1.4307	21.943	20.045
CD53	CD53	1.0897	21.901	20.004
LCP1	LCP1	1.101	21.884	19.991
FCER2	FCER2	1.9383	21.884	19.991
ITGAL	ITGAL	1.2925	21.879	19.988
CD28	CD28	1.248	21.873	19.984
ELP2P	ELP2P	-0.89628	21.818	19.93
PARP15	PARP15	1.3981	21.798	19.911
TRAT1	TRAT1	1.8051	21.764	19.879
SYNE2	SYNE2	0.66987	21.714	19.831
CD37	CD37	1.1231	21.699	19.818
CD2	CD2	1.612	21.666	19.787
CFH	CFH	1.0065	21.649	19.771
CD52	CD52	1.4238	21.618	19.742
ITGA4	ITGA4	1.0399	21.611	19.736
SERPINB9	SERPINB9	0.90016	21.593	19.72
SCARA5	SCARA5	2.2357	21.568	19.696
GMFG	GMFG	0.8709	21.56	19.69
ZEB1	ZEB1	0.90827	21.556	19.687
C17orf53	C17orf53	-0.88715	21.532	19.665
MEOX1	MEOX1	1.8433	21.502	19.636
CD19	CD19	2.2102	21.479	19.615
FAT4	FAT4	1.1484	21.46	19.598
CELF2	CELF2	1.0421	21.45	19.589
SVEP1	SVEP1	1.3614	21.41	19.551
CD6	CD6	1.3791	21.393	19.535
ARHGAP30	ARHGAP30	0.95245	21.385	19.529
CD1E	CD1E	1.7623	21.375	19.521
GZMA	GZMA	1.5945	21.349	19.496
CRTAM	CRTAM	1.3287	21.338	19.487
GIMAP1	GIMAP1	0.96431	21.292	19.442
LPAR6	LPAR6	0.74141	21.271	19.423
UBE2S	UBE2S	-1.0156	21.27	19.423
LSM4	LSM4	-0.59766	21.26	19.415
CARD11	CARD11	1.1991	21.259	19.415
NT5C3L	NT5C3L	-0.66046	21.232	19.39
CCL14	CCL14	1.9204	21.225	19.384
PIK3IP1	PIK3IP1	0.70524	21.213	19.374
ADAM11	ADAM11	-1.1734	21.2	19.362
LRFN4	LRFN4	-1.0276	21.186	19.35
C16orf55	C16orf55	-0.63047	21.183	19.348
ZBTB1	ZBTB1	0.41633	21.167	19.333
C3	C3	1.3504	21.147	19.316
CD4	CD4	0.99942	21.146	19.316
TBCB	TBCB	-0.547	21.138	19.31
TMCC3	TMCC3	0.97691	21.137	19.31
HLA-DMA	HLA-DMA	0.9559	21.135	19.309
ACVRL1	ACVRL1	0.63829	21.124	19.299
INMT	INMT	1.3554	21.063	19.239
FNBP1	FNBP1	0.65033	21.058	19.236
DOCK10	DOCK10	0.99343	21.047	19.227
BRSK1	BRSK1	-1.381	21.04	19.221
PLCXD2	PLCXD2	1.1558	21.038	19.221
GZMM	GZMM	1.4807	20.876	19.06
MAF	MAF	0.72264	20.872	19.057
CD247	CD247	1.4876	20.862	19.049
EVI2A	EVI2A	0.94052	20.824	19.012
PTPN7	PTPN7	1.249	20.823	19.012
RUNX1T1	RUNX1T1	1.1649	20.807	18.998
SHROOM4	SHROOM4	0.77846	20.802	18.994
POU2AF1	POU2AF1	2.0844	20.763	18.956
STAT4	STAT4	1.3458	20.759	18.954
C11orf21	C11orf21	1.1827	20.722	18.919
TEP1	TEP1	0.54615	20.716	18.915
JAK2	JAK2	0.6856	20.715	18.915
RASSF2	RASSF2	0.91676	20.709	18.909
LOC100188949	LOC100188949	1.1763	20.68	18.882
PDE2A	PDE2A	1.0556	20.671	18.874
CCR7	CCR7	1.6411	20.667	18.872
GRAP2	GRAP2	1.2395	20.63	18.836
TIPIN	TIPIN	-0.61957	20.618	18.825
CD8A	CD8A	1.4781	20.614	18.823
RGL4	RGL4	1.0716	20.611	18.821
SLC12A3	SLC12A3	1.3383	20.595	18.806
CCDC80	CCDC80	1.2134	20.581	18.793
AOAH	AOAH	1.2916	20.571	18.784
CTSS	CTSS	1.0415	20.559	18.774
LOC92659	LOC92659	-0.91541	20.543	18.76
ZNF653	ZNF653	-0.59224	20.525	18.742
IRF4	IRF4	1.7593	20.494	18.713
FCRL2	FCRL2	1.7186	20.477	18.697
LPXN	LPXN	0.82595	20.465	18.687
ZCCHC24	ZCCHC24	0.86347	20.46	18.683
SETX	SETX	0.49391	20.447	18.671
GIT2	GIT2	0.33528	20.445	18.67
PTGDS	PTGDS	1.7849	20.399	18.626
CD74	CD74	1.0297	20.392	18.62
ANK2	ANK2	1.1402	20.371	18.601
JAK3	JAK3	1.1622	20.364	18.595
LCK	LCK	1.5291	20.348	18.58
PALM2-AKAP2	PALM2-AKAP2	0.74613	20.328	18.561
SRGN	SRGN	1.0106	20.325	18.559
KHK	KHK	-0.9277	20.303	18.539
SASH1	SASH1	0.94289	20.293	18.53
ALOX5	ALOX5	0.93994	20.284	18.522
CLEC14A	CLEC14A	0.79038	20.276	18.516
TBC1D10C	TBC1D10C	1.3093	20.266	18.507
RILPL1	RILPL1	-0.51172	20.249	18.491
ALKBH2	ALKBH2	-0.604	20.247	18.49
SNRK	SNRK	0.46567	20.235	18.48
TSPAN7	TSPAN7	1.3	20.199	18.444
ARHGAP9	ARHGAP9	1.0677	20.183	18.43
TMEM81	TMEM81	-0.68086	20.173	18.421
FAM78A	FAM78A	0.82343	20.156	18.406
CHRDL1	CHRDL1	2.1504	20.149	18.399
C10orf35	C10orf35	-0.79126	20.132	18.384
PIP4K2A	PIP4K2A	0.5846	20.131	18.384
RAC2	RAC2	1.0645	20.088	18.343
PI16	PI16	2.4701	20.085	18.341
TAGAP	TAGAP	1.1214	20.085	18.341
C8ORFK29	C8ORFK29	-1.2277	20.068	18.326
SNX20	SNX20	1.1825	20.041	18.3
ZNF775	ZNF775	-0.75035	20.032	18.292
PLEKHO2	PLEKHO2	0.64001	20.012	18.274
ADAM6	ADAM6	2.1336	20.007	18.269
CCND2	CCND2	0.89777	19.996	18.259
POU2F2	POU2F2	0.98117	19.992	18.257
SLAMF7	SLAMF7	1.5036	19.989	18.255
ACAP1	ACAP1	1.4903	19.986	18.253
PARP8	PARP8	1.109	19.98	18.248
RAPGEF1	RAPGEF1	0.44832	19.965	18.234
CD200	CD200	0.72284	19.954	18.225
CYSLTR1	CYSLTR1	1.1994	19.935	18.206
FAM131A	FAM131A	-0.50956	19.913	18.185
PRSS53	PRSS53	-0.85963	19.899	18.173
MEOX2	MEOX2	1.4408	19.867	18.142
APBB1IP	APBB1IP	0.92652	19.853	18.129
ANKRD44	ANKRD44	1.107	19.843	18.121
PIK3R5	PIK3R5	0.8626	19.831	18.109
LAMA2	LAMA2	1.3549	19.816	18.096
ARL15	ARL15	0.76878	19.813	18.094
STAB2	STAB2	1.2692	19.811	18.092
ARHGAP31	ARHGAP31	0.70973	19.8	18.083
FCRL6	FCRL6	1.2431	19.764	18.048
KIF18B	KIF18B	-1.2769	19.759	18.044
SRRM5	SRRM5	-0.67104	19.749	18.035
AKAP13	AKAP13	0.56209	19.738	18.026
STK17B	STK17B	0.81544	19.732	18.021
PARD6A	PARD6A	-0.89027	19.696	17.985
SYT11	SYT11	0.75688	19.675	17.966
VAV1	VAV1	1.0072	19.647	17.939
ECSCR	ECSCR	0.83076	19.639	17.932
ANGPTL1	ANGPTL1	1.3336	19.635	17.929
GINS2	GINS2	-1.0278	19.615	17.91
PLEK	PLEK	1.1065	19.612	17.908
CLNK	CLNK	0.7966	19.591	17.889
SIT1	SIT1	1.4918	19.587	17.885
P2RY12	P2RY12	1.3015	19.585	17.885
PRDM2	PRDM2	0.48003	19.569	17.87
BTK	BTK	0.93184	19.551	17.852
PTGDR	PTGDR	1.0337	19.54	17.842
NR2C2AP	NR2C2AP	-0.58744	19.527	17.831
ZAP70	ZAP70	1.5586	19.517	17.822
SCN7A	SCN7A	1.8478	19.509	17.815
RNASE6	RNASE6	0.83752	19.496	17.803
ADCY4	ADCY4	0.87281	19.487	17.795
BCL6B	BCL6B	0.66269	19.484	17.793
CCR5	CCR5	1.1934	19.467	17.778
APLNR	APLNR	0.92026	19.467	17.778
AMPD1	AMPD1	1.3694	19.461	17.773
IL2RG	IL2RG	1.4325	19.443	17.757
APOBEC3G	APOBEC3G	1.031	19.423	17.737
KLF9	KLF9	0.76368	19.366	17.682
GPR114	GPR114	1.4487	19.366	17.682
ENG	ENG	0.6324	19.336	17.653
IL3RA	IL3RA	0.78675	19.333	17.652
CECR1	CECR1	1.0419	19.322	17.642
GAS7	GAS7	1.004	19.304	17.625
ZBTB12	ZBTB12	-0.73262	19.29	17.612
IL18RAP	IL18RAP	1.1878	19.274	17.597
PCNX	PCNX	0.55053	19.256	17.58
EPAS1	EPAS1	0.78171	19.235	17.56
FCRL5	FCRL5	2.1729	19.23	17.556
PIGR	PIGR	2.8394	19.21	17.536
SMAP2	SMAP2	0.54094	19.199	17.527
TIE1	TIE1	0.75436	19.197	17.526
C17orf100	C17orf100	-0.68954	19.189	17.519
MAST1	MAST1	-1.728	19.178	17.508
TBX21	TBX21	1.3629	19.157	17.488
MYCBP2	MYCBP2	0.74435	19.138	17.471
RNASEH2A	RNASEH2A	-0.68296	19.112	17.446
AOC3	AOC3	1.0985	19.101	17.436
RFTN1	RFTN1	0.77139	19.095	17.431
SAMHD1	SAMHD1	0.84728	19.039	17.376
DPT	DPT	1.455	19.036	17.374
CD79A	CD79A	2.1647	19.031	17.37
SLC10A5	SLC10A5	-0.9399	19.025	17.365
KLC2	KLC2	-0.60444	19.024	17.365
CYTIP	CYTIP	1.2446	19.013	17.355
KLRG1	KLRG1	0.95247	19.003	17.345
PPFIA4	PPFIA4	-1.48	18.997	17.34
HIF1A	HIF1A	0.89707	18.98	17.325
PLAC8	PLAC8	1.5677	18.967	17.313
ARID5B	ARID5B	0.78636	18.953	17.299
KIAA0125	KIAA0125	1.8776	18.947	17.295
ARID4A	ARID4A	0.48993	18.945	17.293
PIK3R1	PIK3R1	0.80897	18.936	17.286
PRDM1	PRDM1	0.77652	18.891	17.241
SNX29	SNX29	0.4926	18.871	17.222
ZNF80	ZNF80	1.1214	18.845	17.198
COL15A1	COL15A1	0.83092	18.844	17.198
CD3D	CD3D	1.5653	18.828	17.183
CXCR3	CXCR3	1.4308	18.825	17.18
F2RL2	F2RL2	1.5833	18.77	17.127
TRIM22	TRIM22	0.93492	18.767	17.124
APOBEC3D	APOBEC3D	0.96293	18.734	17.093
IKZF2	IKZF2	1.116	18.73	17.089
PLCXD3	PLCXD3	1.7529	18.721	17.081
ATXN1	ATXN1	0.68795	18.704	17.065
HLA-E	HLA-E	0.75544	18.68	17.041
UTRN	UTRN	0.7447	18.66	17.022
TNFRSF17	TNFRSF17	1.8748	18.631	16.995
ATM	ATM	0.64068	18.608	16.973
PPP1R12B	PPP1R12B	0.65871	18.603	16.968
PTPRCAP	PTPRCAP	1.4105	18.594	16.96
SLFN5	SLFN5	1.0701	18.563	16.93
TNFAIP8	TNFAIP8	0.76997	18.55	16.918
ITIH5	ITIH5	1.2523	18.541	16.911
THSD7A	THSD7A	1.1257	18.538	16.909
CILP	CILP	1.7348	18.53	16.901
CXCR6	CXCR6	1.3131	18.523	16.895
PRR19	PRR19	-0.78908	18.517	16.89
S1PR4	S1PR4	1.2192	18.505	16.879
TRAIP	TRAIP	-0.70861	18.476	16.85
PA2G4P4	PA2G4P4	-0.5872	18.47	16.845
CPVL	CPVL	0.96489	18.466	16.842
DAB2	DAB2	0.76089	18.448	16.825
SKA1	SKA1	-1.1781	18.432	16.81
PLA2G2D	PLA2G2D	2.2272	18.395	16.775
RCBTB2	RCBTB2	0.5655	18.387	16.767
APOBEC3C	APOBEC3C	0.86857	18.377	16.758
CAB39	CAB39	0.38679	18.367	16.749
ARHGEF3	ARHGEF3	0.62741	18.343	16.726
MYO1F	MYO1F	0.85199	18.299	16.683
PRF1	PRF1	1.3235	18.295	16.679
LMO2	LMO2	0.64137	18.289	16.674
CASS4	CASS4	0.94514	18.275	16.661
SCN3A	SCN3A	1.388	18.271	16.659
LRRK2	LRRK2	1.201	18.27	16.658
FAM64A	FAM64A	-1.1975	18.257	16.646
CDC42SE2	CDC42SE2	0.46722	18.232	16.622
SPOCK2	SPOCK2	1.313	18.231	16.622
DBF4B	DBF4B	-0.668	18.227	16.618
PSRC1	PSRC1	-0.83668	18.184	16.576
MBNL1	MBNL1	0.4852	18.169	16.562
NIN	NIN	0.53772	18.167	16.562
IL1R1	IL1R1	0.99053	18.166	16.561
GPR34	GPR34	0.91702	18.109	16.505
IL11	IL11	-0.97621	18.108	16.505
STK10	STK10	0.58901	18.097	16.495
C21orf58	C21orf58	-0.84908	18.088	16.486
LIMA1	LIMA1	0.71614	18.07	16.47
TRAF1	TRAF1	0.87087	18.06	16.461
CD79B	CD79B	1.4449	18.059	16.46
RCCD1	RCCD1	-0.70901	18.034	16.437
IL18R1	IL18R1	0.94915	18.017	16.419
SAMD1	SAMD1	-0.49294	18.013	16.417
PRR7	PRR7	-1.0799	17.98	16.385
ZNF165	ZNF165	-0.79477	17.967	16.373
GRAP	GRAP	0.69973	17.96	16.366
BYSL	BYSL	-0.52812	17.959	16.366
PDCD2L	PDCD2L	-0.62537	17.945	16.353
SELE	SELE	1.5339	17.932	16.341
SRL	SRL	0.88055	17.926	16.336
HGF	HGF	1.1049	17.92	16.33
ASB2	ASB2	1.0468	17.918	16.329
LIPA	LIPA	0.61239	17.912	16.324
TCF4	TCF4	0.78096	17.909	16.323
LOC401010	LOC401010	-0.6455	17.9	16.314
GNA14	GNA14	1.3522	17.883	16.297
CRYBG3	CRYBG3	0.97322	17.861	16.277
KLC3	KLC3	-1.0369	17.855	16.272
GBP4	GBP4	1.2189	17.835	16.252
SCARF1	SCARF1	0.52686	17.833	16.251
NR3C1	NR3C1	0.75073	17.831	16.25
TBC1D2B	TBC1D2B	0.49464	17.829	16.249
CXCL9	CXCL9	2.0196	17.825	16.245
C5orf20	C5orf20	1.5008	17.793	16.215
FAM71E1	FAM71E1	-0.97127	17.75	16.172
VWA5B2	VWA5B2	-1.6139	17.749	16.172
SC65	SC65	-0.6944	17.731	16.154
RTKN	RTKN	-0.52341	17.717	16.142
IL12B	IL12B	1.175	17.716	16.141
NCEH1	NCEH1	0.7723	17.705	16.131
PALMD	PALMD	0.94811	17.691	16.118
CASP4	CASP4	0.67237	17.689	16.117
TNFRSF13B	TNFRSF13B	1.4662	17.683	16.111
CARD6	CARD6	0.73091	17.678	16.107
HYAL3	HYAL3	-0.83204	17.659	16.089
LOC145783	LOC145783	-0.74328	17.657	16.088
HPRT1	HPRT1	-0.55021	17.652	16.084
FOLR2	FOLR2	1.0849	17.65	16.082
TLR7	TLR7	1.0173	17.634	16.068
ALDH1A2	ALDH1A2	1.4103	17.605	16.039
SORL1	SORL1	0.87896	17.58	16.015
C6orf26	C6orf26	-0.94266	17.537	15.973
PLD4	PLD4	1.357	17.53	15.967
CDT1	CDT1	-1.0888	17.529	15.967
LIN37	LIN37	-0.52642	17.523	15.961
BHLHE22	BHLHE22	1.0033	17.483	15.922
ZNF423	ZNF423	0.95062	17.477	15.917
NLRP3	NLRP3	0.84953	17.45	15.89
CHL1	CHL1	1.4535	17.439	15.88
GINS4	GINS4	-1.0481	17.434	15.876
SIGLEC6	SIGLEC6	1.2554	17.408	15.85
PIK3CD	PIK3CD	0.87645	17.372	15.816
AGAP2	AGAP2	0.92834	17.37	15.815
GEMIN8P4	GEMIN8P4	-0.82464	17.353	15.798
THAP8	THAP8	-0.55079	17.336	15.781
TCL1A	TCL1A	1.9676	17.318	15.764
BIN2	BIN2	0.9816	17.296	15.744
SWAP70	SWAP70	0.50899	17.291	15.739
ABI3	ABI3	0.64112	17.274	15.723
ITM2B	ITM2B	0.52985	17.272	15.721
HLA-DQA2	HLA-DQA2	1.2912	17.212	15.662
LYSMD1	LYSMD1	-0.57356	17.205	15.656
CFI	CFI	0.90865	17.199	15.651
AIF1	AIF1	0.74612	17.187	15.639
HSD17B11	HSD17B11	0.7827	17.181	15.635
POLR3G	POLR3G	-0.80172	17.179	15.633
EDNRB	EDNRB	1.0041	17.165	15.62
PLVAP	PLVAP	0.66174	17.16	15.616
TNFAIP3	TNFAIP3	0.8701	17.143	15.6
NAB2	NAB2	-0.6039	17.143	15.6
CXCL12	CXCL12	1.0219	17.099	15.557
ANKRD13B	ANKRD13B	-0.93288	17.087	15.545
GFI1	GFI1	1.0874	17.082	15.542
LOC643387	LOC643387	-0.53411	17.063	15.524
RRP9	RRP9	-0.49599	17.062	15.523
TUBG1	TUBG1	-0.56066	17.05	15.511
TLL1	TLL1	1.2053	17.048	15.511
CD40	CD40	0.77622	17.044	15.508
SLC25A39	SLC25A39	-0.54726	17.033	15.497
PLXNC1	PLXNC1	1.1703	17.028	15.493
PTPN22	PTPN22	1.0897	17.024	15.489
DHRS9	DHRS9	1.4129	17.021	15.488
SP140	SP140	1.1895	17.012	15.48
GPSM3	GPSM3	0.79568	17.012	15.48
FAM160B1	FAM160B1	0.42238	17.001	15.47
B4GALNT4	B4GALNT4	-1.0678	17.001	15.47
C19orf52	C19orf52	-0.41679	16.993	15.463
GYPE	GYPE	0.73945	16.982	15.452
FAM129C	FAM129C	1.3659	16.964	15.435
C14orf139	C14orf139	0.85538	16.963	15.435
APOL3	APOL3	0.89279	16.953	15.425
METTL7A	METTL7A	0.74614	16.944	15.417
TREML2	TREML2	1.1724	16.928	15.403
CCL5	CCL5	1.3561	16.926	15.401
KIAA0247	KIAA0247	0.50476	16.91	15.386
P2RX1	P2RX1	1.2277	16.907	15.383
C17orf87	C17orf87	0.94963	16.902	15.379
FOXN3	FOXN3	0.58798	16.899	15.377
TPO	TPO	1.0389	16.886	15.364
FARSA	FARSA	-0.42162	16.872	15.352
RHOJ	RHOJ	0.72154	16.871	15.351
RDM1	RDM1	-1.2404	16.866	15.347
SAMSN1	SAMSN1	0.88488	16.844	15.326
KIAA1462	KIAA1462	0.71273	16.83	15.312
FBXO22OS	FBXO22OS	-0.58807	16.825	15.308
DSCC1	DSCC1	-0.91144	16.821	15.305
SLA	SLA	0.9448	16.815	15.299
C1orf135	C1orf135	-0.96139	16.813	15.298
RNF125	RNF125	0.73018	16.807	15.293
CDCA3	CDCA3	-1.0568	16.79	15.276
TPI1P2	TPI1P2	-0.73334	16.783	15.27
TIGD5	TIGD5	-0.71531	16.774	15.262
SPTLC2	SPTLC2	0.66813	16.769	15.258
FLRT2	FLRT2	1.0689	16.737	15.226
RELN	RELN	1.8116	16.733	15.222
KLHL17	KLHL17	-0.6621	16.694	15.185
VPS13C	VPS13C	0.71098	16.684	15.175
CYSLTR2	CYSLTR2	0.93602	16.681	15.173
UHRF1	UHRF1	-0.99858	16.675	15.167
RFPL4B	RFPL4B	0.81064	16.649	15.142
RORA	RORA	0.65712	16.644	15.138
MYLK2	MYLK2	-0.9406	16.643	15.138
KIAA1274	KIAA1274	0.61421	16.641	15.136
CD244	CD244	0.99322	16.637	15.133
EBI3	EBI3	0.99247	16.624	15.121
CSGALNACT1	CSGALNACT1	0.77857	16.609	15.107
FAM71D	FAM71D	-0.66649	16.608	15.106
GPR18	GPR18	1.1639	16.604	15.102
PRDM8	PRDM8	0.78265	16.598	15.097
CD3EAP	CD3EAP	-0.41438	16.592	15.092
GPR183	GPR183	1.1348	16.586	15.087
LILRA4	LILRA4	1.3529	16.573	15.074
AFF1	AFF1	0.60137	16.54	15.043
TNFSF8	TNFSF8	0.8947	16.539	15.042
TRIP13	TRIP13	-0.97222	16.532	15.036
MAP1LC3C	MAP1LC3C	1.0389	16.505	15.009
NHSL2	NHSL2	1.0037	16.47	14.975
FAM72D	FAM72D	-1.106	16.456	14.962
PLEKHG7	PLEKHG7	1.2724	16.43	14.936
B4GALT2	B4GALT2	-0.50178	16.413	14.92
NUMB	NUMB	0.34197	16.409	14.916
PDZD7	PDZD7	-1.1637	16.405	14.913
MLF2	MLF2	-0.42959	16.37	14.879
MECOM	MECOM	0.79659	16.367	14.876
WNT1	WNT1	0.6993	16.35	14.86
H6PD	H6PD	0.52423	16.316	14.827
POP7	POP7	-0.54241	16.297	14.809
XPNPEP2	XPNPEP2	1.2513	16.295	14.808
KAT2A	KAT2A	-0.59292	16.295	14.808
POLR2I	POLR2I	-0.48812	16.284	14.798
CNRIP1	CNRIP1	0.65316	16.269	14.783
FRS3	FRS3	-0.52949	16.254	14.769
ARHGAP20	ARHGAP20	0.89342	16.243	14.759
HERC3	HERC3	0.66354	16.229	14.745
CTSO	CTSO	0.6083	16.222	14.739
FASLG	FASLG	1.2767	16.198	14.715
SYNPO2	SYNPO2	1.1624	16.191	14.71
CD300LG	CD300LG	1.8968	16.191	14.71
CMAH	CMAH	1.0773	16.177	14.697
CUTA	CUTA	-0.43864	16.167	14.687
DPYD	DPYD	0.81661	16.167	14.687
NOP16	NOP16	-0.56759	16.158	14.68
LRRC70	LRRC70	0.76363	16.144	14.666
CAV1	CAV1	0.86048	16.143	14.665
FMNL1	FMNL1	0.76128	16.137	14.66
NT5M	NT5M	-0.89465	16.126	14.65
ROBO4	ROBO4	0.64396	16.114	14.639
HAUS1	HAUS1	-0.58767	16.114	14.639
B3GNTL1	B3GNTL1	-0.6811	16.103	14.629
SYNE1	SYNE1	0.77575	16.097	14.624
ABCC9	ABCC9	0.85227	16.091	14.618
DOK7	DOK7	-1.9649	16.089	14.617
KIF21B	KIF21B	1.0022	16.076	14.605
TRANK1	TRANK1	0.67225	16.069	14.599
ORC6L	ORC6L	-1.1141	16.06	14.589
EME1	EME1	-1.0306	16.058	14.589
SPNS3	SPNS3	0.95148	16.058	14.589
ADD3	ADD3	0.86072	16.05	14.582
SEPT1	SEPT1	1.0155	16.034	14.567
CD84	CD84	1.1231	16.008	14.541
FAM131C	FAM131C	-1.3545	16.007	14.54
BIRC5	BIRC5	-1.2133	16.003	14.537
SEL1L	SEL1L	0.53352	15.995	14.529
FAM129A	FAM129A	1.0894	15.987	14.522
CAMK4	CAMK4	0.99842	15.977	14.513
PARVG	PARVG	0.78347	15.975	14.512
FGD5	FGD5	0.81332	15.973	14.511
DOK2	DOK2	0.96905	15.927	14.465
CRISPLD2	CRISPLD2	0.92269	15.92	14.458
CCDC58	CCDC58	-0.52834	15.915	14.454
CYTH4	CYTH4	0.78881	15.897	14.437
FGD2	FGD2	0.86634	15.888	14.429
PFDN6	PFDN6	-0.57633	15.885	14.426
TACC1	TACC1	0.90482	15.867	14.409
FUCA1	FUCA1	0.5836	15.863	14.405
OGN	OGN	1.9029	15.825	14.368
CD1B	CD1B	1.3579	15.822	14.366
C16orf48	C16orf48	-0.66529	15.816	14.36
NEDD9	NEDD9	0.88558	15.814	14.359
CYBB	CYBB	1.0561	15.806	14.351
CHST5	CHST5	-0.83817	15.804	14.35
VNN2	VNN2	1.1719	15.788	14.334
PAICS	PAICS	-0.47451	15.78	14.327
ELF1	ELF1	0.53016	15.761	14.309
CLEC4C	CLEC4C	1.0253	15.76	14.309
VAMP5	VAMP5	0.62861	15.751	14.3
MAP6D1	MAP6D1	-0.90488	15.742	14.292
DDN	DDN	-1.308	15.74	14.291
LOC96610	LOC96610	1.8383	15.723	14.274
TSEN34	TSEN34	-0.44529	15.723	14.274
CFP	CFP	1.0426	15.72	14.272
NHP2	NHP2	-0.43196	15.711	14.264
DHODH	DHODH	-0.57577	15.709	14.262
ICAM2	ICAM2	0.71462	15.706	14.26
ZC3HC1	ZC3HC1	-0.36368	15.705	14.26
PRDM12	PRDM12	-0.86411	15.705	14.26
FGD1	FGD1	-0.71771	15.702	14.257
C15orf61	C15orf61	-0.51977	15.701	14.257
SULT4A1	SULT4A1	-1.7877	15.674	14.231
PROS1	PROS1	0.80246	15.669	14.227
CR1	CR1	1.4823	15.663	14.221
BIRC3	BIRC3	1.1519	15.657	14.216
CTXN1	CTXN1	-0.9448	15.657	14.216
STX10	STX10	-0.48176	15.646	14.206
BTBD11	BTBD11	1.0862	15.633	14.193
C1QL1	C1QL1	-1.3455	15.556	14.117
RAPGEF3	RAPGEF3	0.83092	15.549	14.11
C12orf35	C12orf35	0.60345	15.536	14.098
GPR15	GPR15	1.0472	15.514	14.076
TOX	TOX	1.2763	15.504	14.067
POLR2H	POLR2H	-0.45449	15.499	14.063
KL	KL	0.93919	15.488	14.053
SAMD9L	SAMD9L	0.9661	15.487	14.053
ALKBH6	ALKBH6	-0.59082	15.487	14.053
CD320	CD320	-0.74246	15.471	14.037
GAPT	GAPT	1.0057	15.466	14.033
PTK2B	PTK2B	0.65683	15.463	14.031
ANKRD39	ANKRD39	-0.61091	15.462	14.03
IFI16	IFI16	0.79194	15.457	14.026
RPL23AP82	RPL23AP82	-0.50685	15.455	14.024
PLCB2	PLCB2	0.73907	15.449	14.019
CSF2RA	CSF2RA	0.9412	15.442	14.012
HSPBP1	HSPBP1	-0.51323	15.437	14.008
CMA1	CMA1	1.2215	15.416	13.988
CORO1A	CORO1A	0.94678	15.413	13.985
LBH	LBH	0.66478	15.412	13.985
LCN10	LCN10	1.1315	15.394	13.967
GP5	GP5	0.72243	15.388	13.962
SLC16A12	SLC16A12	1.208	15.38	13.954
ARL6IP5	ARL6IP5	0.40203	15.378	13.953
VPS72	VPS72	-0.45028	15.361	13.936
CLK2P	CLK2P	-0.59133	15.357	13.933
DCN	DCN	1.1255	15.354	13.93
ELMO1	ELMO1	0.71148	15.347	13.924
LIFR	LIFR	1.0005	15.346	13.924
CCDC34	CCDC34	-0.70173	15.344	13.923
QTRT1	QTRT1	-0.54919	15.325	13.904
NRP1	NRP1	0.63456	15.316	13.895
TNFSF14	TNFSF14	0.96048	15.312	13.892
FCER1A	FCER1A	1.4143	15.312	13.892
FAM72B	FAM72B	-1.0472	15.294	13.875
SLC5A4	SLC5A4	0.73598	15.291	13.873
C6orf129	C6orf129	-0.62812	15.275	13.857
SERPING1	SERPING1	0.79005	15.242	13.825
CYP4Z2P	CYP4Z2P	2.452	15.225	13.809
FGR	FGR	0.78136	15.221	13.805
SLC8A1	SLC8A1	0.72156	15.21	13.795
PPIAL4C	PPIAL4C	-0.59935	15.209	13.795
GUCY1A3	GUCY1A3	0.87091	15.195	13.781
AVPR2	AVPR2	0.98631	15.19	13.776
FYN	FYN	0.67818	15.181	13.768
FAM69A	FAM69A	0.60731	15.172	13.76
FN3K	FN3K	-0.72352	15.143	13.731
NKG7	NKG7	1.3342	15.12	13.709
CPNE5	CPNE5	1.0196	15.101	13.69
NCRNA00085	NCRNA00085	-0.77927	15.094	13.684
WHSC2	WHSC2	-0.38967	15.08	13.671
IFNGR1	IFNGR1	0.49051	15.08	13.671
LRP10	LRP10	0.50465	15.077	13.668
SIRPG	SIRPG	1.437	15.071	13.664
NFATC2	NFATC2	1.0704	15.071	13.664
IDI2	IDI2	-0.56227	15.069	13.662
PNOC	PNOC	1.2822	15.066	13.66
PCGF1	PCGF1	-0.3857	15.06	13.654
HNF1A	HNF1A	-0.74193	15.051	13.646
PTCD1	PTCD1	-0.39572	15.035	13.63
MBLAC1	MBLAC1	-0.73115	15.034	13.629
RECQL4	RECQL4	-0.94005	15.031	13.628
GNG11	GNG11	0.68412	15.023	13.619
SCN4A	SCN4A	1.1344	15.021	13.618
ERAP1	ERAP1	0.60562	15.012	13.61
KIFC1	KIFC1	-0.92978	15.007	13.605
ATP2A1	ATP2A1	-0.95694	15.002	13.6
CSF1R	CSF1R	0.81356	15	13.6
CKS2	CKS2	-0.74003	14.968	13.568
MUTYH	MUTYH	-0.56123	14.959	13.56
RP9P	RP9P	-0.54556	14.957	13.558
HLA-DQA1	HLA-DQA1	1.2008	14.939	13.54
E2F1	E2F1	-0.99458	14.934	13.536
MXD3	MXD3	-0.62107	14.922	13.525
SDHAF1	SDHAF1	-0.42873	14.922	13.525
CXorf21	CXorf21	0.80087	14.897	13.5
GNB1L	GNB1L	-0.75724	14.893	13.497
PPARG	PPARG	0.92675	14.887	13.492
LYZ	LYZ	1.3476	14.884	13.49
GEMIN6	GEMIN6	-0.48175	14.867	13.473
C18orf34	C18orf34	1.0042	14.849	13.456
DPEP2	DPEP2	0.80293	14.842	13.449
RAB27A	RAB27A	0.57656	14.835	13.442
RNF32	RNF32	-0.70931	14.83	13.438
FAM18A	FAM18A	0.63024	14.82	13.429
DAAM1	DAAM1	0.63606	14.815	13.424
ZFP36L2	ZFP36L2	0.73423	14.801	13.411
WDR53	WDR53	-0.40293	14.8	13.41
ADH1B	ADH1B	2.8427	14.794	13.405
PKHD1L1	PKHD1L1	1.179	14.791	13.403
IGSF6	IGSF6	0.84946	14.787	13.399
KCNN3	KCNN3	0.86255	14.783	13.396
NOTCH4	NOTCH4	0.56994	14.778	13.391
CENPM	CENPM	-0.90722	14.771	13.384
EHD4	EHD4	0.37627	14.77	13.384
C2orf85	C2orf85	0.60493	14.766	13.381
FAM189B	FAM189B	-0.52996	14.762	13.377
PTPRM	PTPRM	0.68626	14.728	13.344
CCDC43	CCDC43	-0.42509	14.722	13.338
NDUFA7	NDUFA7	-0.59044	14.715	13.332
THSD7B	THSD7B	1.1353	14.714	13.332
RPS6KA2	RPS6KA2	0.65147	14.714	13.332
MEI1	MEI1	1.0499	14.707	13.325
C19orf44	C19orf44	-0.45678	14.702	13.321
PRDM16	PRDM16	0.91233	14.702	13.321
C7orf47	C7orf47	-0.61349	14.698	13.317
UBE2MP1	UBE2MP1	-0.50609	14.694	13.314
ARHGAP26	ARHGAP26	0.80214	14.686	13.306
EXOSC5	EXOSC5	-0.51903	14.684	13.305
NTHL1	NTHL1	-0.69837	14.682	13.303
RUVBL1	RUVBL1	-0.4466	14.68	13.302
MAP4K1	MAP4K1	1.0721	14.672	13.295
DNM1P35	DNM1P35	-0.75724	14.655	13.278
CTSW	CTSW	1.349	14.651	13.275
NOD1	NOD1	0.42897	14.629	13.254
COL6A6	COL6A6	1.4584	14.603	13.228
MYOCD	MYOCD	1.0111	14.599	13.224
NUF2	NUF2	-1.0169	14.595	13.221
PBK	PBK	-1.0067	14.587	13.213
PPP2R3B	PPP2R3B	-0.63651	14.574	13.201
NR5A2	NR5A2	0.80444	14.567	13.194
IL1RL1	IL1RL1	1.1626	14.554	13.182
C2orf89	C2orf89	1.0853	14.55	13.179
SYTL3	SYTL3	0.6254	14.55	13.179
IL4R	IL4R	0.65327	14.546	13.175
ADORA1	ADORA1	-1.2799	14.541	13.171
STAB1	STAB1	0.63823	14.528	13.159
TLR8	TLR8	1.1395	14.511	13.142
ESAM	ESAM	0.57222	14.484	13.116
PFDN2	PFDN2	-0.6268	14.481	13.113
SAC3D1	SAC3D1	-0.66793	14.477	13.109
EEF1E1	EEF1E1	-0.44602	14.472	13.105
GCET2	GCET2	0.89853	14.462	13.095
BCL11B	BCL11B	1.3094	14.452	13.086
TNFSF10	TNFSF10	1.0191	14.441	13.076
MRC1	MRC1	1.27	14.434	13.069
KIF4B	KIF4B	-0.83015	14.433	13.069
CLEC2B	CLEC2B	0.65392	14.432	13.068
PKMYT1	PKMYT1	-1.0309	14.425	13.062
TFPI	TFPI	0.91698	14.425	13.062
SLC12A6	SLC12A6	0.51097	14.413	13.051
DISC1	DISC1	0.58646	14.408	13.046
CBX8	CBX8	-0.67722	14.397	13.036
AURKB	AURKB	-1.1153	14.393	13.032
RCAN2	RCAN2	0.62137	14.384	13.023
TROAP	TROAP	-1.0875	14.381	13.02
ITGA8	ITGA8	1.2259	14.376	13.017
SLC22A3	SLC22A3	1.2326	14.375	13.016
GPR124	GPR124	0.63525	14.369	13.01
RASGRP3	RASGRP3	0.59284	14.369	13.01
CDH17	CDH17	0.67417	14.367	13.01
TIGIT	TIGIT	1.4391	14.364	13.007
WAS	WAS	0.7899	14.357	13
BRF2	BRF2	-0.74809	14.344	12.988
ACSM5	ACSM5	0.98712	14.341	12.985
CASQ2	CASQ2	1.2219	14.34	12.985
BMP2K	BMP2K	0.67937	14.312	12.957
TNN	TNN	1.4368	14.296	12.942
CD36	CD36	1.5804	14.283	12.929
PPAN	PPAN	-0.68085	14.274	12.921
SNRPD1	SNRPD1	-0.43494	14.273	12.92
NPR1	NPR1	0.87088	14.272	12.92
GTF2IRD1	GTF2IRD1	-0.43639	14.268	12.916
ACD	ACD	-0.44064	14.264	12.913
ZNF436	ZNF436	0.40598	14.258	12.907
C18orf56	C18orf56	-1.0029	14.258	12.907
ANTXR2	ANTXR2	0.65637	14.236	12.886
AKAP12	AKAP12	0.90685	14.233	12.883
IL12RB1	IL12RB1	1.0214	14.229	12.881
MAMSTR	MAMSTR	-0.80941	14.229	12.881
SEMA4F	SEMA4F	-0.48901	14.224	12.876
SEL1L3	SEL1L3	1.0562	14.219	12.871
GEM	GEM	0.85267	14.21	12.863
KCNIP3	KCNIP3	-0.89344	14.2	12.853
HNMT	HNMT	0.60646	14.198	12.852
CR2	CR2	2.2173	14.186	12.841
LRRC29	LRRC29	-0.62965	14.177	12.832
PDZD2	PDZD2	0.93272	14.17	12.825
ALDH2	ALDH2	0.92475	14.166	12.822
MAP3K10	MAP3K10	-0.5359	14.14	12.797
MORC3	MORC3	0.38616	14.137	12.794
LRWD1	LRWD1	-0.45843	14.115	12.772
LOC649330	LOC649330	-0.50934	14.111	12.769
NEK2	NEK2	-0.89709	14.108	12.767
TSPAN11	TSPAN11	0.87312	14.093	12.752
BTN3A3	BTN3A3	0.6842	14.083	12.742
C19orf45	C19orf45	-1.0682	14.081	12.74
ENO2	ENO2	-1.0464	14.08	12.74
LRRC8C	LRRC8C	0.69114	14.079	12.739
DOCK9	DOCK9	0.51377	14.077	12.738
ALKBH4	ALKBH4	-0.39458	14.068	12.73
PDF	PDF	-0.56467	14.067	12.729
IRF1	IRF1	0.69913	14.049	12.711
OLFML1	OLFML1	0.70107	14.044	12.707
FHL5	FHL5	1.0355	14.038	12.702
WDR62	WDR62	-0.86471	14.026	12.69
LRRC61	LRRC61	-0.5803	14.023	12.687
SLC31A2	SLC31A2	0.66701	14.02	12.685
ZNF579	ZNF579	-0.64467	14.02	12.685
C17orf69	C17orf69	-0.69243	14.02	12.685
LOC678655	LOC678655	-0.47513	14.017	12.684
UCP2	UCP2	0.80682	14.011	12.678
SFRS2IP	SFRS2IP	0.36792	14.009	12.676
DUS4L	DUS4L	-0.43239	14.005	12.672
GZMH	GZMH	1.2096	14.003	12.671
LOC100270746	LOC100270746	-0.69341	13.99	12.658
MYPOP	MYPOP	-0.402	13.98	12.649
IFNAR1	IFNAR1	0.29294	13.968	12.637
SEPP1	SEPP1	0.92485	13.955	12.625
FAM13C	FAM13C	0.87658	13.952	12.622
LOC401463	LOC401463	0.73082	13.938	12.608
APOL4	APOL4	0.9602	13.936	12.607
PTTG1	PTTG1	-0.91813	13.928	12.599
PTAFR	PTAFR	0.90807	13.905	12.578
TRMT1	TRMT1	-0.4849	13.898	12.571
TACR1	TACR1	1.4877	13.887	12.56
ATG4D	ATG4D	-0.45761	13.883	12.557
NME1-NME2	NME1-NME2	-0.94944	13.875	12.549
CNOT6L	CNOT6L	0.41718	13.865	12.539
TTC24	TTC24	0.83675	13.863	12.538
ADAM28	ADAM28	0.94844	13.861	12.536
XCL2	XCL2	1.1189	13.858	12.534
PDAP1	PDAP1	-0.37718	13.856	12.532
KIAA0101	KIAA0101	-0.85063	13.845	12.521
PVRIG	PVRIG	0.81815	13.837	12.514
PIKFYVE	PIKFYVE	0.44303	13.824	12.502
LAPTM5	LAPTM5	0.73797	13.822	12.5
TMEM156	TMEM156	1.2052	13.819	12.498
IL2RB	IL2RB	1.1914	13.807	12.485
CH25H	CH25H	0.9551	13.8	12.48
SIDT1	SIDT1	1.4122	13.791	12.471
PELP1	PELP1	-0.37732	13.787	12.467
HMGCS2	HMGCS2	2.8811	13.784	12.465
DICER1	DICER1	0.46945	13.779	12.46
TNFRSF8	TNFRSF8	0.91393	13.778	12.46
LOC144486	LOC144486	-0.66447	13.775	12.457
LOC100009676	LOC100009676	-0.46969	13.77	12.453
CARD8	CARD8	0.39458	13.768	12.451
TXNL4A	TXNL4A	-0.43254	13.742	12.426
PDCD5	PDCD5	-0.48767	13.739	12.423
STS	STS	0.68164	13.728	12.412
DDX3X	DDX3X	0.31777	13.727	12.412
TOMM40	TOMM40	-0.48258	13.722	12.407
LAIR1	LAIR1	0.71501	13.721	12.407
CDC25C	CDC25C	-0.98375	13.713	12.399
RPP21	RPP21	-0.5395	13.712	12.399
GAPDH	GAPDH	-0.54559	13.709	12.396
NAT14	NAT14	-0.66757	13.703	12.391
ITGB3BP	ITGB3BP	-0.47663	13.688	12.376
C19orf57	C19orf57	-0.92314	13.681	12.37
PLA2G2A	PLA2G2A	2.1019	13.681	12.37
LTBP2	LTBP2	0.79995	13.68	12.369
SEPT3	SEPT3	-1.2836	13.679	12.368
KLHL33	KLHL33	0.44001	13.672	12.362
PAG1	PAG1	0.70701	13.665	12.355
UFSP1	UFSP1	-0.7017	13.663	12.354
HSD11B1	HSD11B1	1.1334	13.662	12.354
TMEM161A	TMEM161A	-0.4624	13.66	12.351
ASNS	ASNS	-0.72567	13.659	12.351
HAUS5	HAUS5	-0.47502	13.657	12.35
MACROD1	MACROD1	-0.73712	13.652	12.345
SUV420H2	SUV420H2	-0.56377	13.652	12.345
TMEM14A	TMEM14A	-0.44688	13.651	12.345
TOP1MT	TOP1MT	-0.63968	13.643	12.338
CHCHD4	CHCHD4	-0.41954	13.642	12.337
KCNS2	KCNS2	0.78293	13.642	12.337
AHR	AHR	0.69987	13.64	12.336
TFEC	TFEC	0.90833	13.636	12.332
RDBP	RDBP	-0.35934	13.631	12.328
SUZ12P	SUZ12P	-0.52137	13.63	12.327
RASGRF2	RASGRF2	0.80396	13.629	12.327
GM2A	GM2A	0.44702	13.627	12.326
TUBB4	TUBB4	-0.9034	13.627	12.326
MAD2L1	MAD2L1	-0.74812	13.625	12.324
FANCL	FANCL	-0.51133	13.622	12.322
SPC24	SPC24	-1.0497	13.622	12.322
LSP1	LSP1	0.77453	13.616	12.316
STAP1	STAP1	1.2523	13.61	12.311
CST7	CST7	1.0669	13.609	12.31
RSPO3	RSPO3	0.9568	13.609	12.31
UBE2T	UBE2T	-0.86953	13.604	12.306
MRPL23	MRPL23	-0.51899	13.604	12.306
CD8B	CD8B	1.3138	13.602	12.305
KIAA0494	KIAA0494	0.33937	13.582	12.285
LGALS2	LGALS2	1.3947	13.578	12.281
IL21R	IL21R	1.1103	13.571	12.275
FAM27C	FAM27C	-1.0054	13.566	12.27
ADH1C	ADH1C	1.6026	13.551	12.256
IGSF10	IGSF10	1.2581	13.543	12.248
ERI3	ERI3	-0.37029	13.539	12.244
LOC728643	LOC728643	-0.55671	13.535	12.241
RFC4	RFC4	-0.60408	13.53	12.236
MRPL17	MRPL17	-0.4011	13.529	12.236
SLC19A1	SLC19A1	-0.62592	13.52	12.228
KLRF1	KLRF1	1.0037	13.519	12.227
HLA-DQB2	HLA-DQB2	1.2284	13.519	12.227
HSD11B1L	HSD11B1L	-0.70767	13.515	12.224
FAM53A	FAM53A	-0.71397	13.506	12.215
YIF1B	YIF1B	-0.43235	13.5	12.21
LY75	LY75	1.0395	13.499	12.209
RRP1	RRP1	-0.54015	13.498	12.209
CCDC86	CCDC86	-0.48509	13.491	12.202
MRPL12	MRPL12	-0.61073	13.489	12.2
ECE2	ECE2	-0.78199	13.487	12.199
MAFB	MAFB	0.59843	13.478	12.19
TMEM132C	TMEM132C	1.6864	13.474	12.187
ITGA1	ITGA1	0.63804	13.468	12.181
NFKBIL1	NFKBIL1	-0.50546	13.454	12.168
LRRC33	LRRC33	0.56988	13.452	12.166
ECM2	ECM2	0.84419	13.45	12.164
DCAF5	DCAF5	0.36735	13.449	12.163
THOP1	THOP1	-0.49622	13.448	12.163
HDAC9	HDAC9	0.99987	13.428	12.144
CCL22	CCL22	1.1076	13.426	12.141
PM20D1	PM20D1	0.68408	13.415	12.131
FAM124B	FAM124B	0.67416	13.414	12.131
GPR133	GPR133	1.1057	13.413	12.13
RBMS3	RBMS3	0.855	13.404	12.122
TMEM131	TMEM131	0.34054	13.404	12.122
AZI1	AZI1	-0.71123	13.385	12.104
NAT9	NAT9	-0.48663	13.378	12.097
UBE2C	UBE2C	-1.0912	13.375	12.094
AQP1	AQP1	0.84953	13.366	12.085
ATP8A1	ATP8A1	0.98158	13.358	12.078
ACOT7	ACOT7	-0.68403	13.35	12.07
PARS2	PARS2	-0.44165	13.344	12.065
KBTBD8	KBTBD8	0.76004	13.343	12.064
RAD51	RAD51	-0.8291	13.335	12.056
IQGAP3	IQGAP3	-0.93239	13.332	12.054
C20orf194	C20orf194	0.43426	13.331	12.053
BGLAP	BGLAP	-0.69335	13.327	12.05
FJX1	FJX1	-0.78513	13.323	12.046
CD302	CD302	0.65287	13.309	12.033
KIF23	KIF23	-0.77277	13.307	12.031
RAD54L	RAD54L	-0.98208	13.3	12.025
RPS6KA5	RPS6KA5	0.68296	13.3	12.024
LEPR	LEPR	0.86407	13.279	12.004
LRRTM2	LRRTM2	0.7009	13.267	11.993
FAM72A	FAM72A	-1.0251	13.267	11.993
RBBP8	RBBP8	-0.72271	13.264	11.991
C14orf43	C14orf43	0.42101	13.25	11.977
DNAJC6	DNAJC6	-1.1727	13.235	11.962
HTR2B	HTR2B	0.868	13.234	11.962
C2CD2	C2CD2	0.59252	13.232	11.96
BEND4	BEND4	1.0385	13.221	11.95
KIF18A	KIF18A	-0.85927	13.221	11.95
B3GAT3	B3GAT3	-0.49006	13.205	11.934
GRK5	GRK5	0.51709	13.204	11.934
NUMBL	NUMBL	-0.52163	13.196	11.926
RFTN2	RFTN2	0.5879	13.189	11.919
GDF10	GDF10	1.3024	13.185	11.917
ST6GAL1	ST6GAL1	0.95413	13.185	11.917
C1orf35	C1orf35	-0.53298	13.185	11.917
DOHH	DOHH	-0.65929	13.174	11.906
CENPH	CENPH	-0.56502	13.16	11.892
YIPF2	YIPF2	-0.42415	13.156	11.889
VPS13D	VPS13D	0.43099	13.154	11.887
FOXP1	FOXP1	0.53964	13.139	11.873
THSD1	THSD1	0.54124	13.131	11.865
ZCCHC17	ZCCHC17	-0.34647	13.13	11.864
LOC728758	LOC728758	-0.50823	13.123	11.857
HSPG2	HSPG2	0.63416	13.116	11.851
DHRS11	DHRS11	-0.67113	13.108	11.844
CCDC124	CCDC124	-0.55253	13.101	11.837
SGMS1	SGMS1	0.49492	13.096	11.832
KDM6A	KDM6A	0.45131	13.087	11.823
APITD1	APITD1	-0.46237	13.078	11.815
GLI1	GLI1	0.99953	13.075	11.813
GTF2H4	GTF2H4	-0.34687	13.068	11.806
TGFB3	TGFB3	0.77389	13.065	11.803
PODN	PODN	0.99613	13.064	11.802
DNAH8	DNAH8	0.92597	13.059	11.798
SLFN11	SLFN11	0.68245	13.056	11.795
PFN4	PFN4	-0.73892	13.05	11.79
EFCAB7	EFCAB7	-0.49386	13.049	11.789
SLC25A19	SLC25A19	-0.56704	13.046	11.787
MNDA	MNDA	0.77511	13.027	11.768
CNIH2	CNIH2	-1.1783	13.02	11.762
QRICH2	QRICH2	-0.81537	13.014	11.756
NXT1	NXT1	-0.41147	13.004	11.746
TMEM147	TMEM147	-0.41845	13.003	11.746
C3orf26	C3orf26	-0.49107	12.997	11.74
PPM1A	PPM1A	0.37477	12.99	11.733
RREB1	RREB1	0.37139	12.989	11.733
DPH3B	DPH3B	-0.54729	12.972	11.716
ACBD6	ACBD6	-0.36549	12.97	11.714
NCOA1	NCOA1	0.41516	12.96	11.705
TIMM44	TIMM44	-0.47173	12.96	11.705
ADCY5	ADCY5	1.7641	12.955	11.7
LUZP1	LUZP1	0.41769	12.94	11.686
HRAS	HRAS	-0.59613	12.939	11.686
SETD6	SETD6	-0.4347	12.936	11.683
C17orf104	C17orf104	-0.91111	12.936	11.683
CASP1	CASP1	0.7433	12.927	11.675
BACH2	BACH2	0.84651	12.927	11.675
LRRK1	LRRK1	0.68431	12.924	11.673
SLCO1C1	SLCO1C1	0.6789	12.924	11.673
CDC45	CDC45	-1.0563	12.922	11.671
SEPT5	SEPT5	-0.72663	12.913	11.662
MECR	MECR	-0.38838	12.912	11.662
GAR1	GAR1	-0.39378	12.912	11.662
A2M	A2M	0.7265	12.908	11.659
GSN	GSN	0.59112	12.908	11.659
UNG	UNG	-0.45031	12.897	11.648
LAT	LAT	0.85976	12.896	11.648
PDGFD	PDGFD	0.7796	12.892	11.644
SNAP23	SNAP23	0.33846	12.874	11.627
ZP3	ZP3	-0.70453	12.865	11.618
TRAF3IP3	TRAF3IP3	0.87031	12.858	11.611
MTMR7	MTMR7	-0.90891	12.857	11.611
C3orf39	C3orf39	-0.39456	12.857	11.611
CENPA	CENPA	-1.0558	12.852	11.606
TMIGD2	TMIGD2	0.87167	12.847	11.602
KISS1	KISS1	-0.83917	12.845	11.6
CRHBP	CRHBP	0.78878	12.844	11.6
NEIL3	NEIL3	-1.0134	12.836	11.592
LOC407835	LOC407835	-0.45188	12.834	11.59
IL5RA	IL5RA	0.72773	12.825	11.582
PVR	PVR	-0.6317	12.825	11.582
APOL6	APOL6	0.74447	12.815	11.573
VGF	VGF	-1.4578	12.801	11.559
RHEB	RHEB	-0.40238	12.778	11.537
SEMA5A	SEMA5A	0.83575	12.775	11.534
HCN3	HCN3	-0.68155	12.772	11.531
MAGEF1	MAGEF1	-0.46152	12.767	11.527
SPINK8	SPINK8	1.6982	12.764	11.524
IRAK3	IRAK3	0.9715	12.757	11.517
CENPQ	CENPQ	-0.4709	12.756	11.517
LGI2	LGI2	0.77173	12.738	11.499
RTN4R	RTN4R	-0.77578	12.734	11.495
FOXK2	FOXK2	-0.41284	12.728	11.49
LRRC32	LRRC32	0.69956	12.71	11.472
COL4A3BP	COL4A3BP	0.44163	12.706	11.469
CLECL1	CLECL1	0.88457	12.703	11.466
LOC100144603	LOC100144603	-0.75583	12.699	11.462
TMEM52	TMEM52	-1.1254	12.685	11.449
EBF3	EBF3	0.85775	12.685	11.449
OIP5	OIP5	-0.81501	12.684	11.449
LGMN	LGMN	0.51757	12.664	11.428
NCAPH2	NCAPH2	-0.4401	12.655	11.42
C1S	C1S	0.91339	12.654	11.42
ARRDC5	ARRDC5	0.68193	12.651	11.417
CCL23	CCL23	0.79722	12.647	11.413
MS4A4A	MS4A4A	0.77327	12.645	11.411
ELL3	ELL3	-0.63647	12.642	11.409
CLDN11	CLDN11	1.0575	12.638	11.406
LTA	LTA	1.1273	12.637	11.405
MTBP	MTBP	-0.70673	12.637	11.405
C17orf86	C17orf86	-0.5667	12.637	11.405
PLEKHB1	PLEKHB1	-1.2648	12.636	11.405
MIAT	MIAT	0.89099	12.636	11.405
GTSE1	GTSE1	-0.89381	12.625	11.394
NOC4L	NOC4L	-0.43194	12.611	11.381
ABCA10	ABCA10	1.1217	12.607	11.378
PIF1	PIF1	-0.97158	12.598	11.369
THBD	THBD	0.75342	12.597	11.368
C6orf108	C6orf108	-0.65587	12.591	11.362
C19orf26	C19orf26	-0.88422	12.59	11.362
KLRD1	KLRD1	1.0954	12.583	11.355
C9orf89	C9orf89	-0.59978	12.575	11.347
ZDHHC8P1	ZDHHC8P1	-0.9475	12.571	11.344
KLRC1	KLRC1	1.073	12.565	11.338
SNHG3	SNHG3	-0.73924	12.563	11.336
TMEM120B	TMEM120B	-0.41756	12.558	11.332
ACYP1	ACYP1	-0.61004	12.549	11.323
BTNL9	BTNL9	1.0764	12.547	11.321
SFRP4	SFRP4	1.2279	12.546	11.321
ARL16	ARL16	-0.42971	12.537	11.313
HCST	HCST	0.82717	12.537	11.313
FXYD1	FXYD1	1.2919	12.536	11.311
EIF4EBP1	EIF4EBP1	-0.83636	12.525	11.301
FSTL1	FSTL1	0.73456	12.517	11.294
DPPA4	DPPA4	0.55189	12.491	11.268
TREM1	TREM1	-1.1894	12.49	11.268
FAM27A	FAM27A	-0.98837	12.486	11.264
FBXO34	FBXO34	0.28505	12.482	11.26
NDC80	NDC80	-0.88806	12.48	11.259
CREBL2	CREBL2	0.41608	12.477	11.256
PRKCQ	PRKCQ	1.2088	12.473	11.252
PCSK5	PCSK5	0.89382	12.471	11.251
ERAS	ERAS	-0.49292	12.467	11.247
FLT1	FLT1	0.5326	12.466	11.246
SCML2	SCML2	-1.0997	12.464	11.245
CHCHD6	CHCHD6	-0.50097	12.462	11.243
FLJ45244	FLJ45244	-0.65911	12.461	11.243
KCNMA1	KCNMA1	1.1202	12.454	11.235
AURKAPS1	AURKAPS1	-0.6945	12.434	11.216
IDO2	IDO2	0.76753	12.431	11.213
PIN1	PIN1	-0.46693	12.425	11.207
CD38	CD38	1.504	12.421	11.205
SFRS5	SFRS5	0.41698	12.419	11.202
MRPL4	MRPL4	-0.43221	12.413	11.197
SLFN14	SLFN14	0.51876	12.413	11.197
C11orf83	C11orf83	-0.66111	12.402	11.186
CLPP	CLPP	-0.40467	12.399	11.184
PRC1	PRC1	-0.73588	12.398	11.183
CCHCR1	CCHCR1	-0.56224	12.395	11.181
DGCR14	DGCR14	-0.36855	12.39	11.176
PGM5	PGM5	1.1209	12.386	11.172
TIGD3	TIGD3	-0.80143	12.385	11.172
PIK3C2B	PIK3C2B	0.44481	12.383	11.17
DTYMK	DTYMK	-0.43159	12.381	11.168
ADH1A	ADH1A	1.1954	12.38	11.168
SIGLECP3	SIGLECP3	0.93169	12.379	11.167
ABHD8	ABHD8	-0.48145	12.374	11.163
LYVE1	LYVE1	1.0092	12.362	11.151
PLOD3	PLOD3	-0.48429	12.356	11.145
CHTF18	CHTF18	-0.69026	12.356	11.145
LY96	LY96	0.59686	12.35	11.14
ZNF286B	ZNF286B	-0.71289	12.349	11.139
GNAZ	GNAZ	-0.8132	12.349	11.139
POLD2	POLD2	-0.42289	12.344	11.135
TMEM173	TMEM173	0.52345	12.343	11.135
APOA1BP	APOA1BP	-0.43272	12.342	11.133
MGC16142	MGC16142	-0.51865	12.338	11.129
SUPT3H	SUPT3H	-0.46896	12.336	11.128
RALB	RALB	0.3714	12.336	11.128
CCNB1	CCNB1	-0.65787	12.324	11.117
ZNRD1	ZNRD1	-0.37923	12.321	11.114
CXorf65	CXorf65	0.61678	12.314	11.108
PAFAH1B3	PAFAH1B3	-0.54275	12.313	11.107
PPAT	PPAT	-0.46742	12.306	11.101
C1orf31	C1orf31	-0.49464	12.302	11.097
LOC100129034	LOC100129034	0.55667	12.296	11.091
C17orf90	C17orf90	-0.53557	12.292	11.087
TMEM186	TMEM186	-0.4004	12.287	11.083
FAM105A	FAM105A	0.70327	12.277	11.073
TSEN54	TSEN54	-0.44737	12.274	11.071
RCOR2	RCOR2	-1.3568	12.263	11.06
LRP1	LRP1	0.71735	12.262	11.059
ZNF565	ZNF565	-0.401	12.255	11.052
RGS13	RGS13	1.0085	12.251	11.049
ABCG2	ABCG2	0.89501	12.237	11.035
SGOL1	SGOL1	-0.93505	12.237	11.035
TRIP12	TRIP12	0.35153	12.237	11.035
ZNF48	ZNF48	-0.44714	12.236	11.035
ELAVL1	ELAVL1	-0.23063	12.229	11.028
PDGFRA	PDGFRA	0.92223	12.208	11.007
SURF2	SURF2	-0.54391	12.201	11.002
C17orf67	C17orf67	-0.75085	12.199	10.999
ATG9B	ATG9B	-1.031	12.199	10.999
ZFP36	ZFP36	0.82848	12.19	10.991
MC1R	MC1R	-0.64391	12.189	10.99
PVT1	PVT1	-0.7849	12.186	10.988
LRCH1	LRCH1	0.4145	12.179	10.982
MAL	MAL	1.2347	12.178	10.981
LOC727896	LOC727896	-0.56067	12.177	10.979
LOC152217	LOC152217	-0.4439	12.172	10.975
C6orf134	C6orf134	-0.47447	12.171	10.975
SCXB	SCXB	-0.73795	12.169	10.973
CEP72	CEP72	-0.60714	12.166	10.97
SNRPC	SNRPC	-0.37865	12.162	10.966
MAGOHB	MAGOHB	-0.47674	12.16	10.965
NCAPG	NCAPG	-0.77928	12.159	10.964
RAD9B	RAD9B	-0.50732	12.153	10.958
SP100	SP100	0.46534	12.145	10.951
MAN1A1	MAN1A1	0.93278	12.143	10.95
MYL6B	MYL6B	-0.49931	12.13	10.936
SPATA2L	SPATA2L	-0.54126	12.128	10.935
PRTN3	PRTN3	-1.1024	12.126	10.934
C1orf162	C1orf162	0.65093	12.121	10.929
FAM46C	FAM46C	0.92767	12.112	10.92
C11orf49	C11orf49	-0.44935	12.11	10.919
MRPL14	MRPL14	-0.44448	12.11	10.918
TIFAB	TIFAB	1.137	12.109	10.918
BMPR2	BMPR2	0.4255	12.095	10.905
C21orf119	C21orf119	-0.59135	12.093	10.902
CMC1	CMC1	-0.42983	12.092	10.902
PL-5283	PL-5283	-0.36717	12.088	10.898
C12orf74	C12orf74	0.72646	12.083	10.894
POLD1	POLD1	-0.50664	12.082	10.893
C15orf23	C15orf23	-0.53834	12.078	10.89
UBE2O	UBE2O	-0.36326	12.072	10.884
TNIK	TNIK	1.1378	12.071	10.883
CDKN2D	CDKN2D	-0.61939	12.071	10.883
CTSG	CTSG	1.3733	12.068	10.881
PDCD1	PDCD1	1.1595	12.068	10.881
GPR65	GPR65	0.71071	12.061	10.874
CAPS	CAPS	-1.1984	12.059	10.873
CDK5	CDK5	-0.47902	12.058	10.872
CHEK1	CHEK1	-0.70953	12.056	10.87
PPP2R2B	PPP2R2B	0.81363	12.051	10.866
DUSP14	DUSP14	-0.48458	12.044	10.859
FMO2	FMO2	1.3219	12.036	10.851
MCM10	MCM10	-1.0363	12.033	10.849
PUSL1	PUSL1	-0.53784	12.028	10.844
ZNF696	ZNF696	-0.47653	12.024	10.84
PPAP2A	PPAP2A	0.57805	12.02	10.837
GCC2	GCC2	0.43993	12.012	10.829
TMEM208	TMEM208	-0.46049	12.008	10.825
CCL17	CCL17	1.1087	11.972	10.79
WBSCR28	WBSCR28	-1.0584	11.971	10.789
FAM70A	FAM70A	0.84329	11.968	10.787
LOC100133985	LOC100133985	-0.82833	11.954	10.773
RPL26L1	RPL26L1	-0.40803	11.952	10.771
CCDC77	CCDC77	-0.52166	11.947	10.766
DHDH	DHDH	-1.0347	11.947	10.766
ITSN2	ITSN2	0.35311	11.942	10.762
ZNF74	ZNF74	-0.4207	11.928	10.748
ASF1B	ASF1B	-0.71544	11.926	10.747
MRPL38	MRPL38	-0.43084	11.925	10.746
KRTCAP3	KRTCAP3	-1.1311	11.922	10.743
RERGL	RERGL	1.4571	11.921	10.743
FAM96B	FAM96B	-0.45648	11.919	10.74
VKORC1	VKORC1	-0.33417	11.913	10.735
SPC25	SPC25	-0.77467	11.907	10.729
PMS2L1	PMS2L1	-0.32829	11.901	10.724
IDH1	IDH1	0.56127	11.899	10.722
CCNB2	CCNB2	-0.85656	11.897	10.721
ASPHD1	ASPHD1	-1.3034	11.896	10.719
EGFLAM	EGFLAM	0.58247	11.895	10.719
C21orf70	C21orf70	-0.64044	11.888	10.712
RFC5	RFC5	-0.41834	11.884	10.709
CACNB1	CACNB1	-0.70288	11.882	10.707
LOC100128292	LOC100128292	-0.61104	11.876	10.702
C1orf43	C1orf43	-0.33134	11.862	10.687
NT5DC3	NT5DC3	-0.47739	11.86	10.686
PLIN1	PLIN1	1.8709	11.853	10.68
C12orf52	C12orf52	-0.34162	11.85	10.677
CYLD	CYLD	0.42365	11.847	10.674
RPUSD3	RPUSD3	-0.42019	11.847	10.674
FBXO43	FBXO43	-0.84333	11.846	10.674
IRF2	IRF2	0.29047	11.846	10.674
PUS1	PUS1	-0.49098	11.84	10.668
HMCN1	HMCN1	1.0098	11.837	10.665
C21orf122	C21orf122	-0.53314	11.835	10.663
SUMO1P3	SUMO1P3	-0.34694	11.829	10.659
TIMM17B	TIMM17B	-0.44855	11.828	10.658
FBN1	FBN1	0.92457	11.826	10.656
C5orf34	C5orf34	-0.60805	11.817	10.647
C5orf41	C5orf41	0.57057	11.817	10.647
ZBTB38	ZBTB38	0.42708	11.813	10.644
THOC4	THOC4	-0.54711	11.812	10.643
UBR1	UBR1	0.46741	11.81	10.642
LOC341056	LOC341056	-0.55645	11.798	10.629
SLC16A7	SLC16A7	0.8856	11.797	10.629
POLR1C	POLR1C	-0.36748	11.794	10.627
KCNH2	KCNH2	-1.498	11.793	10.625
FAM186B	FAM186B	-0.55882	11.791	10.624
ATP6V1B1	ATP6V1B1	-1.5876	11.786	10.619
PTTG3P	PTTG3P	-0.66865	11.778	10.612
DST	DST	0.77174	11.774	10.608
NEK9	NEK9	0.37315	11.764	10.599
PDK4	PDK4	1.1597	11.758	10.593
SV2B	SV2B	0.98765	11.757	10.592
BTN3A1	BTN3A1	0.57198	11.755	10.59
PIPSL	PIPSL	-0.38987	11.748	10.584
ACY3	ACY3	1.3335	11.739	10.575
GPD1	GPD1	1.8253	11.725	10.561
MORN2	MORN2	-0.47492	11.723	10.559
MYH11	MYH11	1.2955	11.719	10.555
PTS	PTS	-0.47932	11.714	10.551
HSF2BP	HSF2BP	-0.63598	11.699	10.536
STK4	STK4	0.34843	11.685	10.523
LY86	LY86	0.60705	11.684	10.522
EXOSC4	EXOSC4	-0.61344	11.68	10.518
TAL1	TAL1	0.62415	11.671	10.51
PSMG1	PSMG1	-0.54427	11.671	10.51
B3GALT2	B3GALT2	0.61504	11.67	10.509
SYT15	SYT15	0.84772	11.662	10.502
POLR2F	POLR2F	-0.51611	11.661	10.501
IL2	IL2	0.45899	11.657	10.497
PDXP	PDXP	-0.51193	11.648	10.489
RAB3A	RAB3A	-0.7228	11.647	10.488
LOC285359	LOC285359	-0.44555	11.647	10.488
CHAF1A	CHAF1A	-0.51199	11.646	10.488
NRIP2	NRIP2	0.55786	11.646	10.488
DGKA	DGKA	0.56021	11.644	10.486
KCNE2	KCNE2	-0.59822	11.633	10.475
ACTR3B	ACTR3B	-0.63704	11.63	10.473
INO80C	INO80C	-0.40785	11.629	10.472
RAD23A	RAD23A	-0.36162	11.629	10.472
CYP4Z1	CYP4Z1	2.7204	11.627	10.471
NR1I3	NR1I3	-0.62178	11.627	10.471
TNNT3	TNNT3	1.1762	11.625	10.469
SLC26A10	SLC26A10	-0.80741	11.62	10.464
KCTD13	KCTD13	-0.48873	11.614	10.459
RPUSD1	RPUSD1	-0.46063	11.612	10.457
TCP10L	TCP10L	-0.77026	11.609	10.455
LOC100134713	LOC100134713	-0.52738	11.609	10.454
LOC344967	LOC344967	-0.66313	11.608	10.454
TMCO6	TMCO6	-0.41707	11.606	10.453
FILIP1L	FILIP1L	0.67815	11.596	10.442
ABCA17P	ABCA17P	-0.90735	11.595	10.442
C10orf2	C10orf2	-0.4378	11.587	10.434
LRFN5	LRFN5	0.94061	11.583	10.43
NFKBIL2	NFKBIL2	-0.73541	11.571	10.419
SRCRB4D	SRCRB4D	-0.78442	11.57	10.418
ANKRD55	ANKRD55	0.88736	11.567	10.416
C6orf154	C6orf154	-1.0576	11.566	10.415
C17orf89	C17orf89	-0.5545	11.563	10.412
TMEM177	TMEM177	-0.38242	11.554	10.403
CAT	CAT	0.42354	11.552	10.402
LOC388152	LOC388152	-0.66194	11.544	10.394
TMEM93	TMEM93	-0.4368	11.543	10.393
HSBP1L1	HSBP1L1	-0.62817	11.533	10.384
FOXH1	FOXH1	-0.88443	11.528	10.379
NCRNA00115	NCRNA00115	-0.51458	11.527	10.378
PGAM5	PGAM5	-0.40152	11.52	10.372
CHURC1	CHURC1	0.40483	11.514	10.366
FNIP2	FNIP2	0.63703	11.499	10.351
AATK	AATK	-0.9241	11.497	10.349
ZNF771	ZNF771	-0.54243	11.492	10.345
MRM1	MRM1	-0.60402	11.49	10.343
PHACTR2	PHACTR2	0.4886	11.489	10.342
SYCE2	SYCE2	-0.86823	11.483	10.337
TBCE	TBCE	-0.41309	11.482	10.336
KIFC2	KIFC2	-0.77499	11.47	10.324
EBF2	EBF2	0.87862	11.465	10.319
BAT4	BAT4	-0.38421	11.463	10.317
NSUN5	NSUN5	-0.40003	11.462	10.317
ANAPC11	ANAPC11	-0.50235	11.457	10.313
THNSL1	THNSL1	-0.66974	11.455	10.311
LOC25845	LOC25845	-0.40484	11.451	10.307
CLEC12A	CLEC12A	1.0403	11.45	10.306
AP4M1	AP4M1	-0.35664	11.435	10.292
EPS15	EPS15	0.26301	11.435	10.292
MYO1G	MYO1G	0.81704	11.433	10.291
ZNF599	ZNF599	-0.40827	11.428	10.286
EXO1	EXO1	-0.94742	11.427	10.285
CRY2	CRY2	0.44807	11.425	10.284
DPEP1	DPEP1	1.0532	11.42	10.278
DPCD	DPCD	-0.50381	11.409	10.268
C7orf11	C7orf11	-0.34846	11.406	10.265
FAM171A2	FAM171A2	-0.96684	11.402	10.261
GPR109A	GPR109A	0.87276	11.4	10.259
FGF7	FGF7	0.81257	11.394	10.254
ZNF232	ZNF232	-0.44434	11.393	10.254
SCNM1	SCNM1	-0.41843	11.392	10.253
C2CD4B	C2CD4B	1.0753	11.39	10.251
APOL1	APOL1	0.7378	11.386	10.248
LOC283050	LOC283050	-0.68871	11.376	10.238
ATXN7L2	ATXN7L2	-0.55658	11.371	10.233
HSPB6	HSPB6	1.1057	11.368	10.23
LOC283267	LOC283267	-0.41948	11.366	10.228
CREB1	CREB1	0.26372	11.363	10.226
F10	F10	0.74581	11.362	10.225
MS4A2	MS4A2	1.3118	11.357	10.22
PDE3B	PDE3B	1.0771	11.355	10.219
NDUFA11	NDUFA11	-0.40357	11.353	10.216
CCDC73	CCDC73	-0.49025	11.344	10.208
LOC647946	LOC647946	-1.0841	11.343	10.208
TOX2	TOX2	0.82091	11.341	10.206
APLP1	APLP1	-1.3318	11.341	10.206
FOXM1	FOXM1	-0.90337	11.336	10.202
SPIN2B	SPIN2B	-0.44972	11.336	10.202
ADIPOQ	ADIPOQ	2.5085	11.335	10.2
TMEM54	TMEM54	-0.52047	11.334	10.2
CALHM3	CALHM3	-0.7072	11.324	10.191
ARHGAP24	ARHGAP24	0.54726	11.324	10.191
EPB41L4A	EPB41L4A	0.77137	11.323	10.191
CYP1B1	CYP1B1	0.96271	11.32	10.188
YRDC	YRDC	-0.36956	11.319	10.186
RPSAP9	RPSAP9	-0.47586	11.318	10.186
IGFBP7	IGFBP7	0.52629	11.313	10.181
NELF	NELF	-0.4735	11.31	10.178
LOC220930	LOC220930	-0.47045	11.309	10.178
LOC145820	LOC145820	0.74002	11.309	10.178
PLK1	PLK1	-0.88256	11.307	10.177
PTPRJ	PTPRJ	0.56346	11.306	10.176
AAK1	AAK1	0.31534	11.302	10.172
C1QB	C1QB	0.76853	11.301	10.172
FBXW9	FBXW9	-0.43641	11.301	10.172
CA4	CA4	1.131	11.297	10.168
EBNA1BP2	EBNA1BP2	-0.32932	11.292	10.163
CPA3	CPA3	1.5638	11.291	10.162
RPL23AP7	RPL23AP7	-0.4437	11.289	10.161
KIF2C	KIF2C	-0.88894	11.289	10.161
C1orf182	C1orf182	-0.80112	11.288	10.16
HAX1	HAX1	-0.33571	11.286	10.159
CDC25A	CDC25A	-0.91382	11.28	10.153
CTSH	CTSH	0.53299	11.28	10.153
RIBC2	RIBC2	-0.82981	11.279	10.152
VCAM1	VCAM1	0.82728	11.274	10.148
CCDC51	CCDC51	-0.38466	11.272	10.146
MCAT	MCAT	-0.38735	11.26	10.134
FERMT3	FERMT3	0.69638	11.258	10.133
NRTN	NRTN	-1.1884	11.257	10.132
PDE7B	PDE7B	0.66506	11.25	10.125
HLA-DRB1	HLA-DRB1	0.88416	11.243	10.119
IGLON5	IGLON5	-0.97059	11.24	10.115
TBXAS1	TBXAS1	0.58289	11.237	10.113
FAS	FAS	0.62607	11.237	10.113
IL23R	IL23R	0.45599	11.237	10.113
DBNDD1	DBNDD1	-0.71696	11.236	10.113
TMEM17	TMEM17	-0.49976	11.228	10.106
ENOPH1	ENOPH1	-0.34606	11.226	10.104
PUS7	PUS7	-0.43916	11.226	10.104
NUDT17	NUDT17	-0.61903	11.224	10.102
HVCN1	HVCN1	0.58233	11.223	10.101
MRTO4	MRTO4	-0.36146	11.222	10.101
FHL1	FHL1	0.91436	11.215	10.094
PXMP2	PXMP2	-0.52169	11.21	10.089
GPR155	GPR155	0.56182	11.209	10.088
HYLS1	HYLS1	-0.50847	11.207	10.087
SPIB	SPIB	1.5339	11.207	10.087
MRPL36	MRPL36	-0.42687	11.206	10.086
USHBP1	USHBP1	0.63197	11.2	10.08
LPPR3	LPPR3	-1.8859	11.188	10.069
HJURP	HJURP	-0.86163	11.187	10.068
NDST1	NDST1	0.45	11.186	10.067
TRNP1	TRNP1	-0.77644	11.178	10.059
C6orf136	C6orf136	-0.37253	11.177	10.059
GPX3	GPX3	0.93547	11.169	10.051
TRPV2	TRPV2	0.61288	11.165	10.048
ARHGAP18	ARHGAP18	0.41787	11.164	10.047
HIVEP2	HIVEP2	0.51611	11.16	10.043
LYST	LYST	0.56934	11.156	10.039
PCDH18	PCDH18	0.71142	11.156	10.039
ATP1A2	ATP1A2	1.4715	11.15	10.034
KCP	KCP	-0.72041	11.148	10.032
LTF	LTF	2.3493	11.133	10.018
NDUFAF2	NDUFAF2	-0.42465	11.131	10.016
FCHO2	FCHO2	0.41237	11.13	10.015
DHPS	DHPS	-0.36661	11.129	10.014
C1orf109	C1orf109	-0.30764	11.128	10.014
XCL1	XCL1	0.95677	11.123	10.009
SCARB1	SCARB1	-0.57291	11.122	10.008
THBS4	THBS4	1.4792	11.117	10.004
TLR3	TLR3	0.76927	11.117	10.003
INO80E	INO80E	-0.35952	11.115	10.002
HBXIP	HBXIP	-0.3209	11.112	9.9996
WDR83	WDR83	-0.49985	11.103	9.9906
CD209	CD209	0.94428	11.1	9.9876
KLF16	KLF16	-0.43659	11.098	9.9861
TCN2	TCN2	0.57472	11.096	9.9848
TMUB1	TMUB1	-0.44298	11.095	9.9841
SNRPA	SNRPA	-0.35016	11.094	9.9829
DIRAS1	DIRAS1	-1.1835	11.087	9.9765
THAP10	THAP10	-0.51716	11.086	9.9758
GTSF1L	GTSF1L	0.48534	11.079	9.9687
NR2F2	NR2F2	0.71471	11.077	9.9673
UCK2	UCK2	-0.50289	11.07	9.9602
JMJD6	JMJD6	-0.37325	11.065	9.9553
C9orf96	C9orf96	-0.65565	11.062	9.9529
SCRIB	SCRIB	-0.52943	11.05	9.9408
FNDC8	FNDC8	-0.59419	11.048	9.9393
LCN12	LCN12	-1.1988	11.039	9.9311
GRRP1	GRRP1	0.70251	11.036	9.9281
RGS5	RGS5	0.85479	11.026	9.9187
SEMA3E	SEMA3E	1.6103	11.017	9.9095
LOC723972	LOC723972	-0.52713	11.015	9.9083
ATXN7	ATXN7	0.32609	11.003	9.8964
KIF20A	KIF20A	-0.81996	11.003	9.8964
LRRN4CL	LRRN4CL	0.87206	11.002	9.8954
HNRNPA3P1	HNRNPA3P1	-0.34962	10.999	9.8934
SKA3	SKA3	-0.79724	10.992	9.8859
C12orf11	C12orf11	-0.39366	10.985	9.8797
NOL7	NOL7	-0.31423	10.984	9.8786
C22orf40	C22orf40	-0.3748	10.976	9.8713
CDCA5	CDCA5	-0.80431	10.973	9.8684
GCSH	GCSH	-0.84519	10.97	9.866
LEMD2	LEMD2	-0.2924	10.965	9.8607
GPSM2	GPSM2	-0.56104	10.96	9.8565
ARRDC4	ARRDC4	0.56009	10.953	9.8498
PDGFRB	PDGFRB	0.62124	10.946	9.8429
DNAL4	DNAL4	-0.39375	10.942	9.8388
RAD54B	RAD54B	-0.69166	10.942	9.8388
ELMO3	ELMO3	-0.68093	10.938	9.8356
C16orf80	C16orf80	-0.34785	10.936	9.8341
TSHR	TSHR	0.81579	10.936	9.8341
KHDC1	KHDC1	-0.9164	10.933	9.831
ZFP36L1	ZFP36L1	0.56178	10.918	9.8167
C14orf49	C14orf49	0.74322	10.917	9.8156
SGK1	SGK1	0.65577	10.916	9.815
SERPINF1	SERPINF1	0.7588	10.914	9.8133
USP27X	USP27X	-0.36245	10.908	9.8079
ATP7A	ATP7A	0.46774	10.901	9.8006
CPZ	CPZ	0.85446	10.899	9.7992
TMEM140	TMEM140	0.36876	10.899	9.7992
CEBPG	CEBPG	-0.35689	10.898	9.7985
CLEC4A	CLEC4A	0.62316	10.897	9.7976
F5	F5	1.0301	10.889	9.7905
RASSF6	RASSF6	1.2222	10.887	9.789
AXIN1	AXIN1	-0.36576	10.886	9.7875
ANKRD16	ANKRD16	-0.40189	10.884	9.7857
NME1	NME1	-0.62069	10.878	9.7809
PMM1	PMM1	-0.36268	10.877	9.7793
ST20	ST20	-0.54078	10.874	9.777
TREML1	TREML1	0.58243	10.873	9.7763
OR52N4	OR52N4	0.55319	10.873	9.7762
SNAPC2	SNAPC2	-0.47274	10.872	9.7757
DBX2	DBX2	0.77923	10.871	9.7748
COMMD4	COMMD4	-0.39165	10.869	9.7733
C5orf54	C5orf54	-0.45501	10.864	9.7687
ZC3H12D	ZC3H12D	0.82913	10.864	9.7684
HLA-DPB2	HLA-DPB2	0.81571	10.861	9.7665
PANX2	PANX2	-1.1607	10.861	9.7661
TRIM65	TRIM65	-0.39745	10.86	9.766
DEPDC1B	DEPDC1B	-0.86977	10.857	9.7634
DHH	DHH	0.74271	10.853	9.7594
LAMA4	LAMA4	0.55497	10.851	9.7572
TMPRSS9	TMPRSS9	-0.88753	10.849	9.7561
LRRC66	LRRC66	-0.79499	10.849	9.7561
MED30	MED30	-0.51578	10.849	9.756
STAMBPL1	STAMBPL1	0.58861	10.848	9.7554
SIRT6	SIRT6	-0.39907	10.845	9.7525
DLEU1	DLEU1	-0.53225	10.843	9.7508
C2orf48	C2orf48	-0.96448	10.839	9.7477
MUDENG	MUDENG	0.2954	10.837	9.7454
RAVER1	RAVER1	-0.33095	10.817	9.7255
TGM2	TGM2	0.74551	10.816	9.7247
IMMP2L	IMMP2L	-0.50116	10.815	9.7246
FUK	FUK	-0.42254	10.814	9.7238
LOC100130776	LOC100130776	-0.59115	10.811	9.7207
CHMP4C	CHMP4C	-0.67031	10.798	9.7081
CN5H6.4	CN5H6.4	-0.74935	10.795	9.7056
CLMN	CLMN	0.58281	10.794	9.7049
C12orf48	C12orf48	-0.6163	10.793	9.7037
MED26	MED26	-0.31783	10.791	9.7024
HPSE2	HPSE2	0.8568	10.788	9.7001
TARP	TARP	1.5253	10.788	9.7001
C15orf42	C15orf42	-0.90073	10.785	9.6971
ABCD4	ABCD4	0.33524	10.778	9.6899
COPS6	COPS6	-0.32157	10.775	9.6872
ICOS	ICOS	1.2125	10.773	9.6861
PRR5L	PRR5L	0.5242	10.772	9.6852
TC2N	TC2N	0.76678	10.771	9.6842
PTGIS	PTGIS	0.94294	10.77	9.6838
C20orf7	C20orf7	-0.36809	10.769	9.6827
PKN1	PKN1	-0.41818	10.764	9.6779
NGFR	NGFR	1.2227	10.763	9.6779
APOO	APOO	-0.43622	10.763	9.6774
TMEM231	TMEM231	-0.57453	10.762	9.6765
DGCR5	DGCR5	-1.1314	10.761	9.6765
MAN1C1	MAN1C1	0.73993	10.761	9.6765
HDGFRP2	HDGFRP2	-0.45138	10.753	9.6686
SPAG5	SPAG5	-0.7373	10.752	9.6677
FAM54A	FAM54A	-0.84446	10.75	9.6666
ITPR1	ITPR1	0.86691	10.75	9.6662
JPH1	JPH1	-1.0473	10.748	9.6646
GINS1	GINS1	-0.67421	10.743	9.6599
SYNPO	SYNPO	0.55828	10.741	9.6586
IAH1	IAH1	-0.32597	10.734	9.6517
SNTB2	SNTB2	0.37753	10.731	9.649
PDCD1LG2	PDCD1LG2	0.77038	10.726	9.6439
LRRC18	LRRC18	0.48787	10.724	9.6427
GBP5	GBP5	1.241	10.723	9.6415
CCT3	CCT3	-0.33253	10.72	9.6391
DENND3	DENND3	0.48563	10.716	9.635
PRRT2	PRRT2	-0.95204	10.708	9.627
ITGAD	ITGAD	0.94181	10.706	9.6255
PELI3	PELI3	-0.47552	10.695	9.6148
SPDYA	SPDYA	-0.51673	10.695	9.6148
MCM3APAS	MCM3APAS	-0.57794	10.692	9.6124
ZFYVE26	ZFYVE26	0.37135	10.687	9.6083
LOC728640	LOC728640	-0.36078	10.687	9.6083
KIR3DL2	KIR3DL2	0.79167	10.687	9.6078
ARL6	ARL6	-0.42245	10.683	9.6049
POC1A	POC1A	-0.5415	10.681	9.6029
RELL2	RELL2	-0.74179	10.681	9.6029
CCL16	CCL16	0.46874	10.68	9.6024
EGR2	EGR2	0.82872	10.676	9.5986
ARHGAP33	ARHGAP33	-0.62347	10.676	9.5986
CACYBP	CACYBP	-0.36584	10.676	9.5986
KIAA0895L	KIAA0895L	-0.49297	10.673	9.5967
GPR37L1	GPR37L1	-1.1836	10.672	9.5952
LOC100128573	LOC100128573	-0.46343	10.668	9.592
SMYD5	SMYD5	-0.26303	10.668	9.592
OAF	OAF	0.48781	10.664	9.5879
LOC100216545	LOC100216545	-0.50659	10.659	9.5835
CDCA8	CDCA8	-0.74602	10.659	9.5834
LILRB1	LILRB1	0.71331	10.657	9.5826
ADAM33	ADAM33	1.0183	10.657	9.5826
SLC45A1	SLC45A1	-0.78029	10.651	9.5765
KLF2	KLF2	0.66278	10.649	9.5744
CSRNP1	CSRNP1	0.51456	10.644	9.5701
GALK1	GALK1	-0.5375	10.64	9.5663
RANBP1	RANBP1	-0.415	10.636	9.5624
CIDECP	CIDECP	-0.38286	10.635	9.5618
MAP3K14	MAP3K14	0.48653	10.634	9.5613
PKP3	PKP3	-0.5725	10.627	9.5548
NR2F6	NR2F6	-0.40439	10.622	9.5492
OBFC2B	OBFC2B	-0.30617	10.621	9.5491
ESPL1	ESPL1	-0.8205	10.62	9.5479
C6	C6	1.5332	10.616	9.544
ZBTB16	ZBTB16	1.4575	10.606	9.5345
ZNF77	ZNF77	-0.39857	10.6	9.5285
FAM107B	FAM107B	0.54857	10.595	9.5242
C8orf30A	C8orf30A	-0.49997	10.594	9.5232
ANKRD54	ANKRD54	-0.36181	10.588	9.5178
PSMG4	PSMG4	-0.49253	10.587	9.5169
SPNS2	SPNS2	0.76351	10.587	9.5169
INCA1	INCA1	-0.55792	10.582	9.5125
GPRIN1	GPRIN1	-0.76539	10.582	9.5125
AQP7	AQP7	1.4994	10.581	9.5122
GPR89A	GPR89A	-0.34872	10.572	9.5035
CTSC	CTSC	0.68576	10.57	9.5011
MYBL1	MYBL1	-1.0063	10.568	9.4991
CCNA2	CCNA2	-0.77558	10.564	9.4958
RTDR1	RTDR1	-0.65057	10.563	9.4949
RNASEH2C	RNASEH2C	-0.42814	10.561	9.4935
NCRNA00093	NCRNA00093	0.98497	10.561	9.4935
DTL	DTL	-0.70109	10.561	9.4934
TDGF1	TDGF1	0.69426	10.555	9.4883
CCT5	CCT5	-0.39172	10.555	9.4883
DPY30	DPY30	-0.34832	10.554	9.4874
CCDC151	CCDC151	-1.1505	10.552	9.4859
RAB33A	RAB33A	0.62911	10.551	9.4852
NECAP2	NECAP2	0.27672	10.551	9.4852
SOX17	SOX17	0.62639	10.545	9.4792
SEPT8	SEPT8	0.38328	10.542	9.4766
ZMYND19	ZMYND19	-0.42208	10.538	9.4727
BIRC6	BIRC6	0.37233	10.533	9.468
ARHGAP6	ARHGAP6	0.72084	10.532	9.4676
HGS	HGS	-0.33182	10.532	9.4676
CTU2	CTU2	-0.4791	10.529	9.4649
SFRS9	SFRS9	-0.27183	10.525	9.4611
CEACAM21	CEACAM21	0.76635	10.522	9.4584
RAC3	RAC3	-0.70738	10.52	9.457
SOS2	SOS2	0.3482	10.518	9.4555
C9orf100	C9orf100	-0.69201	10.518	9.4553
TRMU	TRMU	-0.4647	10.512	9.4493
HSPA12B	HSPA12B	0.59439	10.505	9.4433
BREA2	BREA2	-0.65337	10.505	9.4432
PRKAA1	PRKAA1	0.52192	10.503	9.4418
RHOD	RHOD	-0.59096	10.501	9.4392
NDST2	NDST2	0.26511	10.5	9.4388
LOC100125556	LOC100125556	-0.57061	10.49	9.4295
CEP110	CEP110	0.42381	10.483	9.4221
C9orf140	C9orf140	-0.78837	10.476	9.4159
LOC257358	LOC257358	0.4426	10.469	9.409
CCBP2	CCBP2	1.1381	10.468	9.4077
GYPC	GYPC	0.5781	10.462	9.402
SLC5A10	SLC5A10	-0.73816	10.455	9.3952
MTERFD1	MTERFD1	-0.4803	10.454	9.3944
RFXANK	RFXANK	-0.39904	10.451	9.3924
FAM195B	FAM195B	-0.48118	10.451	9.3924
MYO19	MYO19	-0.45397	10.451	9.3923
THAP7	THAP7	-0.39903	10.451	9.3923
ZNF444	ZNF444	-0.41637	10.45	9.3923
RUVBL2	RUVBL2	-0.39189	10.447	9.3894
CLDN5	CLDN5	0.86205	10.447	9.3892
MAGED4	MAGED4	-1.0133	10.446	9.3886
SOD3	SOD3	0.94583	10.445	9.3879
AKAP5	AKAP5	0.81538	10.445	9.3879
NUDT5	NUDT5	-0.40134	10.438	9.3814
PYGM	PYGM	0.6743	10.434	9.3778
GPRASP1	GPRASP1	0.64635	10.434	9.3778
ACTL6A	ACTL6A	-0.34562	10.432	9.3765
PHLDA2	PHLDA2	-0.89635	10.43	9.3748
WBP11P1	WBP11P1	-0.55336	10.43	9.3745
NOL3	NOL3	-0.58911	10.426	9.3715
CYYR1	CYYR1	0.66129	10.426	9.3709
RNF8	RNF8	-0.36971	10.42	9.3652
DDA1	DDA1	-0.3275	10.418	9.3642
LOC100272146	LOC100272146	-0.53286	10.417	9.3633
STK17A	STK17A	0.4475	10.417	9.3633
RRP12	RRP12	-0.32733	10.409	9.356
PYCRL	PYCRL	-0.59004	10.408	9.3546
METTL1	METTL1	-0.38148	10.405	9.3523
GNG3	GNG3	-0.91311	10.404	9.3515
C20orf20	C20orf20	-0.42093	10.404	9.3511
KLRC4	KLRC4	0.83221	10.401	9.3488
MYO15A	MYO15A	-0.76921	10.398	9.3464
CCDC106	CCDC106	-0.60777	10.397	9.3454
NUDT1	NUDT1	-0.50494	10.395	9.3437
ADCYAP1R1	ADCYAP1R1	0.79244	10.394	9.3425
NKPD1	NKPD1	-0.74862	10.393	9.3422
MLL	MLL	0.40163	10.391	9.3405
CCDC150	CCDC150	-0.82742	10.391	9.3403
SH2D1B	SH2D1B	0.73931	10.391	9.3403
TPX2	TPX2	-0.78468	10.389	9.3385
IMMP1L	IMMP1L	-0.44475	10.387	9.3367
MOSPD3	MOSPD3	-0.40633	10.386	9.3366
ABLIM1	ABLIM1	0.54587	10.384	9.3349
ATOH8	ATOH8	0.85793	10.383	9.3341
RIPK1	RIPK1	0.25399	10.383	9.3341
TPK1	TPK1	0.5068	10.372	9.323
IQCC	IQCC	-0.46636	10.37	9.3211
MAN2A1	MAN2A1	0.72022	10.369	9.321
TERT	TERT	-0.93017	10.365	9.3174
ARHGAP11A	ARHGAP11A	-0.65563	10.363	9.3151
B3GALNT1	B3GALNT1	-0.44675	10.361	9.3133
TMED1	TMED1	-0.36893	10.359	9.3119
ARHGAP10	ARHGAP10	0.61422	10.355	9.3076
FANCG	FANCG	-0.41735	10.35	9.3029
RACGAP1P	RACGAP1P	-0.58477	10.342	9.2957
NEURL2	NEURL2	-0.52685	10.335	9.2891
TMEM201	TMEM201	-0.40648	10.331	9.2854
AICDA	AICDA	0.74487	10.331	9.2849
PPP1R16A	PPP1R16A	-0.53732	10.327	9.2816
LOC100240735	LOC100240735	0.50534	10.32	9.275
SFRP2	SFRP2	0.9764	10.316	9.2711
C11orf84	C11orf84	-0.46656	10.31	9.2652
CORO2B	CORO2B	0.65125	10.308	9.2633
UBE2M	UBE2M	-0.35513	10.308	9.2633
PCDHGB7	PCDHGB7	0.75452	10.306	9.262
C4orf47	C4orf47	-0.78476	10.305	9.2606
SP140L	SP140L	0.63636	10.301	9.2572
LOC100130932	LOC100130932	-0.41827	10.3	9.2565
LOC339674	LOC339674	-0.79482	10.296	9.2528
C10orf118	C10orf118	0.51183	10.287	9.2444
NCF4	NCF4	0.58554	10.287	9.2444
RAPGEFL1	RAPGEFL1	-0.96484	10.287	9.2444
APLN	APLN	-0.83109	10.286	9.2442
FAIM3	FAIM3	0.91113	10.285	9.2427
C9orf5	C9orf5	0.35783	10.283	9.2413
LAMB2L	LAMB2L	-0.59889	10.282	9.2407
SGK269	SGK269	0.44115	10.275	9.2338
NPAT	NPAT	0.37288	10.275	9.2338
C19orf40	C19orf40	-0.45349	10.271	9.2299
C16orf13	C16orf13	-0.50519	10.264	9.2236
PPIAL4G	PPIAL4G	-0.50723	10.262	9.2217
JAK1	JAK1	0.37903	10.261	9.2205
ITIH3	ITIH3	0.78935	10.256	9.2157
NRM	NRM	-0.51269	10.254	9.2148
SF4	SF4	-0.26901	10.252	9.2127
LIMCH1	LIMCH1	0.82514	10.246	9.2064
CHERP	CHERP	-0.28068	10.245	9.2063
PLD6	PLD6	-0.62679	10.242	9.2031
POLQ	POLQ	-0.8053	10.241	9.2029
TIMM8A	TIMM8A	-0.43221	10.241	9.2029
FAM200A	FAM200A	-0.33121	10.236	9.1982
TIMM50	TIMM50	-0.35177	10.234	9.1961
TATDN1	TATDN1	-0.42848	10.23	9.192
XRN1	XRN1	0.35927	10.221	9.1838
GADD45GIP1	GADD45GIP1	-0.55018	10.218	9.1813
TMEM206	TMEM206	-0.46123	10.217	9.18
FAM159A	FAM159A	0.7056	10.215	9.178
LONP1	LONP1	-0.38887	10.212	9.1762
MEA1	MEA1	-0.34565	10.208	9.1719
SUCNR1	SUCNR1	0.87354	10.204	9.1685
NUTF2	NUTF2	-0.40622	10.2	9.1641
ZNF683	ZNF683	1.0706	10.195	9.1591
GP1BA	GP1BA	0.94907	10.192	9.1571
KIAA0355	KIAA0355	0.33894	10.192	9.1566
TCTEX1D2	TCTEX1D2	-0.52654	10.191	9.156
EFNB2	EFNB2	0.63262	10.189	9.1547
UGT2B28	UGT2B28	1.6428	10.189	9.1547
HSF5	HSF5	0.65024	10.188	9.1539
LRFN1	LRFN1	-0.74301	10.187	9.1534
CCDC28B	CCDC28B	-0.63496	10.181	9.147
FDXR	FDXR	-0.65864	10.176	9.1428
TMEM86A	TMEM86A	0.69682	10.176	9.1428
FEN1	FEN1	-0.51427	10.167	9.1346
RRS1	RRS1	-0.52995	10.163	9.1307
MCM2	MCM2	-0.59056	10.157	9.125
CALHM1	CALHM1	-1	10.153	9.1205
HEXIM2	HEXIM2	-0.63867	10.152	9.12
MLF1IP	MLF1IP	-0.65885	10.152	9.12
FBF1	FBF1	-0.5351	10.151	9.1192
FBXO24	FBXO24	-0.60461	10.149	9.1174
SLC6A8	SLC6A8	-0.65897	10.145	9.1141
CASP8	CASP8	0.37918	10.145	9.1141
TGOLN2	TGOLN2	0.35238	10.143	9.1127
TOP1P2	TOP1P2	-0.54007	10.141	9.1109
EXOC5	EXOC5	0.28872	10.14	9.1101
GLI4	GLI4	-0.68408	10.139	9.1093
FLT4	FLT4	0.51566	10.139	9.109
LOC100130015	LOC100130015	-0.58776	10.133	9.104
HMBS	HMBS	-0.41096	10.132	9.1027
FKBP10	FKBP10	-0.60022	10.127	9.0982
DDX49	DDX49	-0.36955	10.127	9.098
RASL10B	RASL10B	-0.90177	10.126	9.098
HHEX	HHEX	0.69276	10.121	9.0924
PRAF2	PRAF2	-0.42721	10.115	9.0867
PCSK1N	PCSK1N	-1.7213	10.103	9.0749
HPDL	HPDL	-1.1972	10.091	9.0632
C1QA	C1QA	0.70477	10.085	9.058
C6orf125	C6orf125	-0.41001	10.083	9.056
DDX28	DDX28	-0.35666	10.08	9.0531
USE1	USE1	-0.40799	10.079	9.0523
XRCC6BP1	XRCC6BP1	-0.44006	10.078	9.0513
MAZ	MAZ	-0.35875	10.077	9.0511
CCDC123	CCDC123	-0.29362	10.077	9.0508
MRPS26	MRPS26	-0.42148	10.075	9.0496
SNCAIP	SNCAIP	0.87463	10.07	9.0442
SLC8A3	SLC8A3	0.63618	10.069	9.0442
ALG3	ALG3	-0.40747	10.066	9.0411
HLA-DQB1	HLA-DQB1	0.92349	10.065	9.0406
BOLA1	BOLA1	-0.50371	10.065	9.0403
TMEM68	TMEM68	-0.4728	10.064	9.0397
DDX12	DDX12	-0.61974	10.064	9.0397
DAZAP2	DAZAP2	0.28721	10.062	9.0381
UTS2R	UTS2R	0.40633	10.062	9.0381
RAPGEF2	RAPGEF2	0.35271	10.057	9.0341
DIAPH3	DIAPH3	-0.80861	10.055	9.0318
CKS1B	CKS1B	-0.50707	10.054	9.0308
C1orf56	C1orf56	-0.5191	10.041	9.0181
DPH2	DPH2	-0.35357	10.038	9.0153
LSM1	LSM1	-0.58459	10.036	9.0138
ALDH1A3	ALDH1A3	0.90887	10.034	9.0118
RBM34	RBM34	-0.3436	10.032	9.0105
MRPS12	MRPS12	-0.41195	10.031	9.0095
POLG2	POLG2	-0.42744	10.03	9.0082
SYNJ2BP	SYNJ2BP	0.39913	10.027	9.0056
OCIAD2	OCIAD2	-0.39996	10.021	9.0001
LST1	LST1	0.5959	10.015	8.9941
ADRBK2	ADRBK2	0.5005	10.008	8.9875
C3orf47	C3orf47	-0.62619	10.007	8.9871
SMARCA2	SMARCA2	0.3943	10.005	8.9854
SLC30A7	SLC30A7	0.29529	10.003	8.9833
C17orf79	C17orf79	-0.38759	10.003	8.9833
ADH4	ADH4	0.54188	10.003	8.9832
UBAP2L	UBAP2L	-0.27348	10.001	8.9818
ROM1	ROM1	-0.56729	9.9991	8.9802
RECK	RECK	0.61342	9.9981	8.9795
RPUSD2	RPUSD2	-0.31268	9.9972	8.9788
RBM42	RBM42	-0.3479	9.9965	8.9783
DOCK4	DOCK4	0.53811	9.9902	8.9722
LNP1	LNP1	-0.54165	9.9881	8.9703
DDX39	DDX39	-0.49276	9.9865	8.9689
SLK	SLK	0.36749	9.9848	8.9675
BACH1	BACH1	0.44712	9.9841	8.967
MURC	MURC	-0.68796	9.9831	8.9663
ZNF414	ZNF414	-0.40171	9.9759	8.9594
ACTR2	ACTR2	0.26701	9.9758	8.9594
C15orf53	C15orf53	0.34297	9.9674	8.9512
PRCP	PRCP	0.45636	9.9666	8.9506
RAD51AP1	RAD51AP1	-0.70549	9.9654	8.9497
TM6SF1	TM6SF1	0.45328	9.9599	8.9444
NACA2	NACA2	-0.54543	9.9584	8.9431
B9D1	B9D1	-0.58589	9.957	8.942
KIF4A	KIF4A	-0.81576	9.9564	8.9416
RNF144B	RNF144B	0.58919	9.953	8.9385
SLC24A5	SLC24A5	-0.9343	9.9529	8.9385
TFAP2B	TFAP2B	2.4566	9.9515	8.9373
BNC2	BNC2	0.74084	9.9472	8.9333
C17orf42	C17orf42	-0.35182	9.9434	8.9297
LOC440356	LOC440356	-1.0617	9.9429	8.9294
PLEKHA2	PLEKHA2	0.57882	9.941	8.9278
SLC11A1	SLC11A1	-0.82165	9.9409	8.9278
UCN2	UCN2	-0.7417	9.9391	8.9262
CAMK2N2	CAMK2N2	-0.97403	9.9387	8.926
PTDSS2	PTDSS2	-0.38829	9.9374	8.925
E2F7	E2F7	-0.86987	9.9344	8.9222
GRPEL2	GRPEL2	-0.28353	9.9317	8.9197
ACTG1	ACTG1	-0.36453	9.9313	8.9195
DLEU2	DLEU2	-0.61507	9.9248	8.9133
YDJC	YDJC	-0.49237	9.9185	8.9072
TRIM14	TRIM14	0.45104	9.916	8.9049
LOC339524	LOC339524	0.79089	9.915	8.9041
MXRA5	MXRA5	0.76155	9.9135	8.9028
ZWINT	ZWINT	-0.60342	9.9128	8.9024
ENHO	ENHO	-1.281	9.9125	8.9023
HDGF	HDGF	-0.35482	9.9103	8.9003
MFSD3	MFSD3	-0.63888	9.9093	8.8996
BOLA3	BOLA3	-0.4453	9.9073	8.8977
MRPL47	MRPL47	-0.36088	9.9069	8.8976
TMEM86B	TMEM86B	-0.50749	9.9043	8.8952
DOC2A	DOC2A	-1.2075	9.9036	8.8947
GPAM	GPAM	0.56209	9.9024	8.8938
CAP1	CAP1	0.27329	9.9021	8.8937
MED10	MED10	-0.3267	9.9011	8.8929
TSEN2	TSEN2	-0.37015	9.8963	8.8883
TSSC4	TSSC4	-0.39228	9.8936	8.8858
CLCN6	CLCN6	0.30148	9.893	8.8854
JMJD1C	JMJD1C	0.37922	9.8901	8.8827
FCAMR	FCAMR	1.0497	9.8854	8.8783
PLSCR4	PLSCR4	0.57903	9.8805	8.8736
IL18BP	IL18BP	0.54674	9.88	8.8733
BICC1	BICC1	0.9495	9.8772	8.8707
C6orf147	C6orf147	-0.91209	9.8763	8.87
ATP8B5P	ATP8B5P	-0.49585	9.8745	8.8685
SLC25A41	SLC25A41	-0.69725	9.8629	8.8571
TOP2A	TOP2A	-0.78187	9.8574	8.8518
AMOTL1	AMOTL1	0.70776	9.8558	8.8505
SEMA4G	SEMA4G	-0.77119	9.8479	8.8428
PFDN4	PFDN4	-0.45171	9.8478	8.8428
LOC100130331	LOC100130331	-0.51839	9.8447	8.84
AARSD1	AARSD1	-0.36399	9.8389	8.8344
BUB1B	BUB1B	-0.69756	9.8328	8.8285
SIRT7	SIRT7	-0.40589	9.8322	8.8281
C2CD4D	C2CD4D	-0.74192	9.8307	8.8269
[truncated: 18,169 more rows]

## Sheet: GSEA.MET500
...1	X	pathway	pval	padj	ES	NES	nMoreExtreme	size	leadingEdgeString
1	936	CHARAFE_BREAST_CANCER_LUMINAL_VS_MESENCHYMAL_UP	0.000175131	0.00226724	0.715255	3.35526	0	425	SPDEF, TFF1, FOXA1, TFF3, KIAA1324, MLPH, CEACAM6, ALDH3B2, MUCL1, ABCC11, CA12, TSPAN1, ZG16B, PROM2, NPDC1, GATA3, BCAS1, SIDT1, DEGS2, TRIL, EPS8L1, PRR15, ABCG1, KRT19, C9orf152, SULT2B1, AGR2, FAM174B, PRR15L, PRSS8, GALNT6, RAB3D, TRPM4, CRIP1, ERBB2, CYP4B1, BLVRB, TMEM229B, RHPN1, EPN3, CACNG4, NME3, CRIP2, CIRBP, FAM110A, SYNGR2, RABEP2, H2AFJ, FAM46C, ADCY6, ATP2C2, FA2H, XBP1, TSC22D3,…
2	934	CHARAFE_BREAST_CANCER_LUMINAL_VS_BASAL_UP	0.000177494	0.00226724	0.719524	3.31703	0	351	SPDEF, TFF1, FOXA1, TFF3, KIAA1324, MLPH, SCUBE2, CA12, SLC44A4, NPDC1, GATA3, BCAS1, SIDT1, DEGS2, TRIL, EPS8L1, TSPAN15, ABCG1, KRT19, C9orf152, AGR2, GALNT6, CFD, ERGIC1, RAB3D, TMEM229B, MXRA8, RHPN1, EPN3, CACNG4, NME3, CIRBP, ASTN2, FGFR4, SYNGR2, RABEP2, EVL, FAM46C, ADCY6, ATP2C2, CANT1, XBP1, SLC2A10, TSPAN13, KCTD15, CREB3L1, RGL2, SPTLC2, PVRL2, ABCA3, ZNF467, TNRC18, ZNF703, TRIM3, SN…
3	10100	HER2.Rescue.seq.SC.extended.program.pos	0.000179147	0.00226724	0.690742	3.05913	0	236	SPDEF, TFF1, LRRC26, FOXA1, TFF3, KIAA1324, MLPH, CEACAM6, MUCL1, TSPAN1, ZG16B, SLC44A4, NPDC1, BCAM, PRR15, DUSP4, AGR2, SERHL2, PRR15L, TFAP2B, PIP, GALNT6, ERGIC1, BAMBI, ERBB2, C1orf64, BLVRB, NME3, XBP1, SLC2A10, TSC22D3, TSPAN13, PVRL2, HOXB2, FXYD3, MIDN, CYB561, HOXB3, LRP10, GPRC5A, SYTL1, IRX3, METRN, BTG2, CST3, RHOB, RNASET2, RBM47, FAM129A, SYT7, CEACAM5, ZFP36L2, IRX5, P4HTM, GPR16…
4	10102	HER2.Rescue.seq.LFC_1_DMSO_HER2MUT_vs_GFP.SC.extended.program.pos	0.000179147	0.00226724	0.690742	3.05913	0	236	SPDEF, TFF1, LRRC26, FOXA1, TFF3, KIAA1324, MLPH, CEACAM6, MUCL1, TSPAN1, ZG16B, SLC44A4, NPDC1, BCAM, PRR15, DUSP4, AGR2, SERHL2, PRR15L, TFAP2B, PIP, GALNT6, ERGIC1, BAMBI, ERBB2, C1orf64, BLVRB, NME3, XBP1, SLC2A10, TSC22D3, TSPAN13, PVRL2, HOXB2, FXYD3, MIDN, CYB561, HOXB3, LRP10, GPRC5A, SYTL1, IRX3, METRN, BTG2, CST3, RHOB, RNASET2, RBM47, FAM129A, SYT7, CEACAM5, ZFP36L2, IRX5, P4HTM, GPR16…
5	9826	ER.pos.sig.SABCS19.abstract	0.000179147	0.00226724	0.689953	3.05563	0	236	SPDEF, TFF1, LRRC26, FOXA1, GP2, TFF3, KIAA1324, MLPH, CEACAM6, SCUBE2, MUCL1, TSPAN1, ZG16B, BCAM, BCAS1, DEGS2, DUSP4, FMOD, AGR2, TFAP2B, PIP, GALNT6, CFD, APOD, ERGIC1, TBC1D9, BAMBI, C1orf64, LASP1, GALNT10, EVL, XBP1, SLC2A10, NBL1, TSPAN13, FAM198B, PVRL2, ZNF703, AR, HOXB2, FXYD3, MIDN, HOXB3, GPRC5A, SYTL1, NTN4, BTG2, CST3, LGALS3BP, RHOB, RNASET2, RBM47, IGFBP5, CSAD, HLA-C, GPR160, TM…
6	10115	BX_ER.DE.bulk..test_104.ctrl_16.SC.extended.program.pos	0.000179147	0.00226724	0.689953	3.05563	0	236	SPDEF, TFF1, LRRC26, FOXA1, GP2, TFF3, KIAA1324, MLPH, CEACAM6, SCUBE2, MUCL1, TSPAN1, ZG16B, BCAM, BCAS1, DEGS2, DUSP4, FMOD, AGR2, TFAP2B, PIP, GALNT6, CFD, APOD, ERGIC1, TBC1D9, BAMBI, C1orf64, LASP1, GALNT10, EVL, XBP1, SLC2A10, NBL1, TSPAN13, FAM198B, PVRL2, ZNF703, AR, HOXB2, FXYD3, MIDN, HOXB3, GPRC5A, SYTL1, NTN4, BTG2, CST3, LGALS3BP, RHOB, RNASET2, RBM47, IGFBP5, CSAD, HLA-C, GPR160, TM…
7	10175	Liver.vs.All.test_71.ctrl_84.T.cells.DE.Dn.q.value.0.25.LFC.0.5.SC.extended.program.pos	0.000181653	0.00226724	0.699063	3.01976	0	193	TFF1, DUSP4, PRKCH, HLA-DPA1, HLA-DPB1, CD74, PTPRCAP, EVL, ITGB2, LSP1, CD37, CORO1A, ZAP70, HLA-DQB1, CCL5, SLC9A3R1, HMHA1, CNN2, RASAL3, LAT, CST7, FMNL1, CD8A, CTSD, HLA-C, ZFP36L2, FERMT3, TBC1D10C, MYO1F, RAC2, IL10RA, CXCR3, CD53, HLA-DRB1, CD3E, ARHGDIB, NKG7, ACTB, LCK, HLA-DRA, RNF213, CD52, S1PR4, MYO1G, HLA-E, PRF1, HLA-DQA1, COTL1, ABI3, HLA-B, IL16, WAS, TGFB1, ACAP1, RARRES3, VIM,…
8	10120	BX_HER2.DE.bulk..test_5.ctrl_115	0.000186254	0.00226724	0.752792	2.96003	0	100	SPDEF, LRRC26, GP2, CEACAM6, ALDH3B2, MUCL1, TSPAN1, ZG16B, SLC44A4, BCAM, BCAS1, PRR15, DUSP4, AGR2, SERHL2, PRR15L, TFAP2B, PIP, TACSTD2, PRSS8, APOD, ERBB2, C1orf64, CRIP2, EEF1A2, HOXC10, SLC9A3R1, CYB561, METRN, NTN4, GPR160, ANKRD30A, SERINC2, MBOAT7, STEAP4, SLC12A2, NQO1, MUC1, RND1, CLDN4, AP1M2, CXXC5, SEPW1, DALRD3, ST6GALNAC2, RAB5C, MRFAP1, KRT8, TMC4, NUDT16L1, ETFB, RHOV, MPHOSPH6,…
9	10124	HER2.Rescue.seq.LFC_1_DMSO_HER2MUT_vs_wt.SC.extended.program.pos	0.000179179	0.00226724	0.668059	2.95781	0	235	SPDEF, TFF1, LRRC26, FOXA1, TFF3, KIAA1324, MLPH, CEACAM6, SCUBE2, TSPAN1, ZG16B, SLC44A4, NPDC1, BCAM, BCAS1, DEGS2, PRR15, DUSP4, AGR2, FAM174B, TFAP2B, PIP, TACSTD2, GALNT6, ERGIC1, C1orf64, BLVRB, TMC5, GALNT10, XBP1, SLC2A10, TSC22D3, TSPAN13, HOXB2, FXYD3, MIDN, HOXB3, LRP10, GPRC5A, SYTL1, IRX3, METRN, NTN4, BTG2, CST3, LGALS3BP, RHOB, RNASET2, IGFBP5, CEACAM5, REEP6, HLA-C, ZFP36L2, GPR16…
10	9711	immune.signature.ESTIMATE	0.000185632	0.00226724	0.715315	2.95228	0	139	LYZ, HLA-DPA1, HLA-DPB1, CD74, PTPRCAP, ITGB2, LSP1, CD37, CORO1A, ZAP70, CCL5, MAFB, SELPLG, PSTPIP1, HCLS1, CST7, S100A9, IL4R, IL2RB, MYO1F, RAC2, IL10RA, HLA-DMA, FGR, CD53, ARHGDIB, NKG7, CYBB, TYROBP, TNFRSF1B, LAPTM5, LAIR1, LCK, MICAL1, HLA-DRA, ADAM8, NCF4, IKZF1, CD52, TCIRG1, ADCY7, LTB, HLA-E, PRF1, ITGAL, VAV1, FLI1, CCDC69, HLA-B, TGFB1, CCR7, CD2, CD3D, IL2RG, SELL, GIMAP4, PTGER4,…
11	1255	LIEN_BREAST_CARCINOMA_METAPLASTIC_VS_DUCTAL_DN	0.00018498	0.00226724	0.742364	2.9484	0	106	SPDEF, FOXA1, TFF3, KIAA1324, CEACAM6, MUCL1, ABCC11, SFRP4, CA12, ZG16B, NPDC1, GATA3, KRT19, AGR2, PRR15L, PIP, HCAR1, TBC1D9, ERBB2, EPN3, XBP1, P2RY2, SPINT2, DHCR24, PLEKHA6, AR, ZNF552, FXYD3, SLC9A3R1, INPP5J, RET, EPPK1, REEP6, CREB3L4, MANEAL, TMEM25, CST6, TTC39A, CLDN7, AP1M2, KRT18, MB, REEP5, RSPH1, FBXL16, BIK, EFHD1, DACH1, CCDC125, BPIFB1
12	9744	MBC.Epithelial.ER	0.00018498	0.00226724	0.727459	2.8892	0	106	SPDEF, TFF1, FOXA1, GP2, TFF3, MLPH, TSPAN1, ZG16B, GATA3, BCAM, KRT19, AGR2, TACSTD2, TBC1D9, BAMBI, ERBB2, C1orf64, BLVRB, TFAP2A, H2AFJ, XBP1, TSPAN13, SPINT2, ZNF703, FXYD3, SLC9A3R1, METRN, CST3, LGALS3BP, KCNJ3, HSPB1, CLU, PPDPF, NQO1, MUC1, SDC4, ERBB3, STARD10, SMIM22, CLDN4, CLDN3, CLDN7, EMP2, KRT18, PBX1, SLC39A6, KRT8, MARCKSL1, PIGT, NME4, IFI27, CPB1
13	10121	BX_HER2.DE.bulk..test_5.ctrl_115.SC.extended.program.pos	0.000179147	0.00226724	0.650429	2.88059	0	236	SPDEF, TFF1, LRRC26, TFF3, MLPH, CEACAM6, MUCL1, CA12, TSPAN1, ZG16B, SLC44A4, NPDC1, BCAM, DEGS2, UCP2, DUSP4, AGR2, SERHL2, PRR15L, TFAP2B, PIP, TACSTD2, PRSS8, GALNT6, APOD, ERGIC1, BAMBI, ERBB2, C1orf64, CRAT, BLVRB, NR2F2, SYNGR2, XBP1, TSC22D3, TSPAN13, HOXB2, CYB561, GPRC5A, IRX3, METRN, SPINT1, BTG2, RHOB, RNASET2, RBM47, MYLIP, CBR3, CTSD, REEP6, GPR160, KLF2, CREB3L4, PYCARD, CST4, ASAH…
14	10105	HER2.Rescue.seq.LFC_2_DMSO_HER2MUT_vs_GFP.SC.extended.program.pos	0.000179244	0.00226724	0.649567	2.87991	0	238	SPDEF, TFF1, LRRC26, FOXA1, TFF3, MLPH, CEACAM6, SCUBE2, MUCL1, ZG16B, NPDC1, PRR15, DUSP4, AGR2, PRR15L, TFAP2B, PIP, GALNT6, APOD, BAMBI, ERBB2, COL1A1, GALNT10, AKT1, EVL, XBP1, TSC22D3, CREB3L1, HOXC10, FXYD3, KCNK6, MIDN, HOXB3, GPRC5A, SYTL1, METRN, MKNK2, LFNG, BTG2, CST3, RHOB, RNASET2, IGFBP5, FAM129A, SYT7, CEACAM5, HLA-C, ZFP36L2, GPR160, ANKRD30A, NFIA, KLF2, CREB3L4, PYCARD, CST4, SL…
15	1920	SMID_BREAST_CANCER_BASAL_DN	0.000170853	0.00226724	0.592624	2.87722	0	652	SPDEF, TFF1, FOXA1, GP2, TFF3, KIAA1324, MLPH, CEACAM6, ALDH3B2, SCUBE2, ATP2A3, COMP, SFRP4, CA12, TSPAN1, SLC44A4, NPDC1, GATA3, BCAM, BCAS1, SIDT1, SIX1, FASN, TRIL, EPS8L1, KCNMA1, UCP2, TPSAB1, DUSP4, ABCG1, KRT19, AGR2, FAM174B, TPSB2, SERHL2, TFAP2B, PIP, GALNT6, CFD, ALOX15B, APOD, TBC1D9, BATF, CRIP1, ERBB2, GATA2, CYP4B1, CRAT, BLVRB, TMC5, DPT, CACNG4, NME3, CRIP2, DHRS2, PTPRN2, EEF1A…
16	1906	SMID_BREAST_CANCER_RELAPSE_IN_BRAIN_DN	0.000188395	0.00226724	0.764228	2.87392	0	78	SPDEF, FOXA1, TFF3, KIAA1324, MLPH, CA12, SLC44A4, NPDC1, GATA3, SIDT1, AGR2, GALNT6, TBC1D9, CRIP1, CYP4B1, ASTN2, SLC9A1, EVL, CCNO, AR, INPP5J, RET, LIN7A, TTC9, RBM47, CELSR1, ASAH1, SLC7A8, CHST8, ERBB3, SLC4A8, MAST4, ZNF91, ST6GALNAC2, TJP3, MCCC2, STK32B, ZNF446, GREB1, IKBKB, RAB27B, TOX3, BIK, JMJD7, KDM4B, DACH1, PGRMC2, ITPR1
17	939	DOANE_BREAST_CANCER_CLASSES_UP	0.000188715	0.00226724	0.775189	2.86323	0	69	SPDEF, FOXA1, TFF3, MLPH, CEACAM6, ALDH3B2, SCUBE2, SIDT1, FASN, TRIL, KCNMA1, AGR2, FAM174B, SERHL2, TFAP2B, PIP, GALNT6, APOD, TBC1D9, C1orf115, CRAT, CIRBP, DHRS2, LASP1, FGFR4, FA2H, XBP1, TRIM3, AR, GPD1L, RHOB, CYP4F8, LRIG1, GALNT7, RND1, CLCA2, CERS4, NEIL1, LRRC31, REEP5, TOX3, ECHDC2, MPHOSPH6, CYB5A, AZGP1, PDCD4, TMEM62, PRLR
18	10356	Liver.vs.All.test_67.ctrl_72.LFC.1.n.p.1.OR.q_val.0.1.n.0.1.Dn.main200+canonical.Cell.type.filter.Cor.consistent.seed__T.cells_init.seed_Dn.SC.extended.program.pos100	0.000186672	0.00226724	0.726564	2.84573	0	98	PRKCH, HLA-DPA1, HLA-DPB1, CD74, PTPRCAP, EVL, ITGB2, LSP1, CORO1A, CCL5, HMHA1, LAT, CST7, FMNL1, CD8A, HLA-C, TBC1D10C, MYO1F, RAC2, IL10RA, CXCR3, HLA-DRB1, CD3E, NKG7, ACTB, LCK, HLA-DRA, RNF213, CD52, MYO1G, HLA-E, PRF1, COTL1, HLA-B, ACAP1, RARRES3, VIM, CD3D, HLA-A, HCST, AMICA1, SRGN, ACTN4, CFL1, CTSW, ARHGEF1, CHST12, ITM2A, WIPF1, GZMH, EMP3, SH3BGRL3, CD99, LRRFIP1, SLA, TAP1, TMSB4X,…
19	10187	Liver.vs.All.test_67.ctrl_72.Dn.q.value.0.1.LFC.0.5.SC.extended.program.pos	0.000182249	0.00226724	0.657877	2.83697	0	191	DUSP4, PRKCH, HLA-DPA1, HLA-DPB1, CD74, PTPRCAP, EVL, ITGB2, TSC22D3, LSP1, CD37, CORO1A, ZAP70, HLA-DQB1, CCL5, SLC9A3R1, HMHA1, CNN2, RASAL3, LAT, CST7, FMNL1, CD8A, HLA-C, ZFP36L2, FERMT3, CYTH4, TBC1D10C, MYO1F, RAC2, IL10RA, CXCR3, CD53, HLA-DRB1, CD3E, NKG7, ACTB, LCK, HLA-DRA, CD52, S1PR4, MYO1G, HLA-E, PRF1, COTL1, HLA-B, IL16, TGFB1, ACAP1, RARRES3, VIM, CD2, CD3D, DEF6, IL2RG, AKNA, HLA…
20	3183	VANTVEER_BREAST_CANCER_ESR1_UP	0.000183925	0.00226724	0.669338	2.8259	0	163	SPDEF, FOXA1, TFF3, SCUBE2, CA12, ZG16B, NPDC1, GATA3, PRR15, FAM174B, TBC1D9, CIRBP, EVL, XBP1, TSPAN13, ABCA3, GPD1L, SLC9A3R1, INPP5J, RBM47, PREX1, MYLIP, FBP1, RUNDC1, CISH, P4HTM, HEXIM1, ZNF587, CELSR1, RAB11FIP3, LAMB2, ITPK1, LRIG1, ERBB3, STARD10, MAN2B2, KIF13B, FAAH, RARA, PTPRT, GLI3, SYNGR1, CERS6, CXXC5, MAST4, KRT18, PBX1, CYB5R1, MCCC2, SLC39A6, FAM110C, SREBF1, REEP5, TMC4, GREB…
21	10128	BX_LOCATION.Liver.BX_LOCATION.All.But.Breast.LN.ChestWall.DE.bulk..test_67.ctrl_22.purity.WithoutSiteCovariate.Dn	0.000185426	0.00226724	0.682519	2.81514	0	138	GATA3, PRKCH, BATF, FAM110A, PTPRCAP, EVL, LSP1, CD37, CORO1A, ZAP70, CCL5, HMHA1, SYTL1, CNN2, RASAL3, LAT, CST7, FMNL1, CD8A, ZFP36L2, KLF2, TBC1D10C, CXCR3, CD3E, ARHGDIB, SASH3, LCK, ARHGAP9, NCF4, CD52, S1PR4, MYO1G, TNFRSF4, IL16, ACAP1, CCR7, VIM, TNFRSF25, CD2, CD3D, DEF6, SELL, AKNA, ARHGAP30, CD6, GIMAP7, PARVG, NR4A2, RHOH, PIK3IP1, CD5, CD247, FYB, TRAF1, SEPT1, ARHGEF1, CHST12, ITM2A…
22	10132	BX_LOCATION.Liver.BX_LOCATION.All.But.Breast.LN.ChestWall.DE.bulk..test_67.ctrl_22.purity.WithoutSiteCovariate.Dn.filter.quantiles.RPL.RPS	0.000185426	0.00226724	0.682519	2.81514	0	138	GATA3, PRKCH, BATF, FAM110A, PTPRCAP, EVL, LSP1, CD37, CORO1A, ZAP70, CCL5, HMHA1, SYTL1, CNN2, RASAL3, LAT, CST7, FMNL1, CD8A, ZFP36L2, KLF2, TBC1D10C, CXCR3, CD3E, ARHGDIB, SASH3, LCK, ARHGAP9, NCF4, CD52, S1PR4, MYO1G, TNFRSF4, IL16, ACAP1, CCR7, VIM, TNFRSF25, CD2, CD3D, DEF6, SELL, AKNA, ARHGAP30, CD6, GIMAP7, PARVG, NR4A2, RHOH, PIK3IP1, CD5, CD247, FYB, TRAF1, SEPT1, ARHGEF1, CHST12, ITM2A…
23	10127	BX_LOCATION.Liver.BX_LOCATION.All.But.Breast.LN.ChestWall.DE.bulk..test_67.ctrl_22.purity.WithoutSiteCovariate.SC.extended.program.pos	0.000180278	0.00226724	0.632651	2.80345	0	240	DUSP4, PRKCH, BATF, HLA-DPA1, HLA-DRB5, HLA-DPB1, CD74, PTPRCAP, EVL, ITGB2, LSP1, CD37, CORO1A, HLA-DQB1, CCL5, HMHA1, ACP5, CNN2, PSTPIP1, RASAL3, LAT, CST7, FMNL1, CD8A, CTSD, HLA-C, ZFP36L2, TBC1D10C, RAC2, PYCARD, CXCR3, HLA-DMA, CD53, HLA-DRB1, CD3E, ARHGDIB, NKG7, ACTB, LAPTM5, LCK, HLA-DRA, RNF213, ARHGAP9, CD52, MYO1G, HLA-E, PRF1, HLA-DQA1, COTL1, HLA-DMB, ABI3, HLA-B, CCR5, IL16, ACAP1…
24	10129	BX_LOCATION.Liver.BX_LOCATION.All.But.Breast.LN.ChestWall.DE.bulk..test_67.ctrl_22.purity.WithoutSiteCovariate.Dn.SC.extended.program.pos	0.000180278	0.00226724	0.632651	2.80345	0	240	DUSP4, PRKCH, BATF, HLA-DPA1, HLA-DRB5, HLA-DPB1, CD74, PTPRCAP, EVL, ITGB2, LSP1, CD37, CORO1A, HLA-DQB1, CCL5, HMHA1, ACP5, CNN2, PSTPIP1, RASAL3, LAT, CST7, FMNL1, CD8A, CTSD, HLA-C, ZFP36L2, TBC1D10C, RAC2, PYCARD, CXCR3, HLA-DMA, CD53, HLA-DRB1, CD3E, ARHGDIB, NKG7, ACTB, LAPTM5, LCK, HLA-DRA, RNF213, ARHGAP9, CD52, MYO1G, HLA-E, PRF1, HLA-DQA1, COTL1, HLA-DMB, ABI3, HLA-B, CCR5, IL16, ACAP1…
25	6853	MODULE_139	0.000189	0.00226724	0.748176	2.79857	0	75	FOXA1, MLPH, GATA3, BCAM, UCP2, KRT19, SULT2B1, AGR2, PRR15L, BLVRB, SPINT2, SLC9A3R1, RHOB, FBP1, WISP2, IRX5, GPR160, MSX2, TP53I11, MNX1, ICA1, MUC1, ERBB3, ARHGEF16, CLDN4, CLDN7, PDGFB, SCNN1A, TJP3, TNFRSF25, KRT18, SYT12, KRT8, B3GNT3, SYT17, SELENBP1, CYB5A, CYBA, RAB26, PRLR, ST3GAL5, MSI2, OCLN, SYTL2, EPCAM
26	943	DOANE_BREAST_CANCER_ESR1_UP	0.000184672	0.00226724	0.6984	2.77001	0	105	SPDEF, TFF1, FOXA1, TFF3, KIAA1324, MLPH, SCUBE2, CA12, TSPAN1, SLC44A4, GATA3, SIDT1, EPS8L1, TPSAB1, DUSP4, AGR2, PIP, CFD, TBC1D9, CRIP1, TMC5, CACNG4, DHRS2, EEF1A2, EVL, XBP1, AR, GPRC5A, RET, RHOB, FBP1, CELSR1, SLC7A8, KCNK15, MUC1, GALNT7, TTC39A, RND1, SEMA3B, CERS4, SLC4A8, MAST4, SCNN1A, BMPR1B, SEMA3C, TJP3, KRT18, PBX1, SLC39A6, STK32B, GREB1, CHAD, TOX3, MAP3K12, DACH1, SYT17, SELEN…
27	10591	ESR1.GOF.test_32.ctrl_81.All_QC_sNucX.LFC.1.n.p.0.01.OR.q_val.0.25.n.0.5.Up.inclusive1000+canonical.Cell.type.max.seed.size.50.sort.logFC.filter.Cor.consistent.seed__Epithelial.ER.breast.SC.extended.program.neg.orig	0.000181422	0.00226724	0.6296	2.73897	0	206	TFF3, CEACAM6, TSPAN1, ZG16B, BCAM, BCAS1, MZB1, UCP2, KRT19, AGR2, SERHL2, PRSS8, APOD, ERGIC1, ERBB2, SLC9A2, CRIP2, DHRS2, PTPRN2, LASP1, GALNT10, SYNGR2, CANT1, SLC2A10, FAM198B, CREB3L1, CXCL17, GRN, PTK6, CYB561, HOXB3, CAPN2, LGALS3BP, TMEM132A, KCNJ3, HSPB1, CBR3, LMTK3, IL4R, TGFBR2, TMEM150C, STARD3, CDC42EP5, STEAP4, ICA1, SLC12A2, GALNT7, VAMP5, P4HB, CLDN4, CLDN3, TPPP3, ARHGAP40, SD…
28	10174	Liver.vs.All.test_71.ctrl_84.T.cells.DE.Dn.q.value.0.25.LFC.0.5	0.000184502	0.00226724	0.655708	2.73336	0	148	PRKCH, PTPRCAP, EVL, LSP1, CD37, CORO1A, ZAP70, HMHA1, SYTL1, CNN2, RASAL3, LAT, CST7, FMNL1, CD8A, ZFP36L2, FERMT3, KLF2, TBC1D10C, MYO1F, RAC2, IL10RA, CXCR3, FGR, CD3E, LCK, RNF213, ARHGAP9, NCF4, S1PR4, MYO1G, TNFRSF4, IL16, WAS, TGFB1, ACAP1, CCR7, VIM, TNFRSF25, CD3D, DEF6, SELL, AKNA, ARHGAP30, PTGER4, CD6, PARVG, NR4A2, CD5, CD247, BIN2, FYB, SEPT1, CTSW, ARHGEF1, CHST12, ITM2A, CD27, FXY…
29	10113	ERBB2.SNV.DE.bulk..test_12.ctrl_112.SC.extended.program.pos	0.000178955	0.00226724	0.615417	2.72705	0	237	SPDEF, TFF1, LRRC26, TFF3, CEACAM6, SCUBE2, MUCL1, CA12, ZG16B, SLC44A4, MZB1, UCP2, DUSP4, FMOD, AGR2, SERHL2, PRR15L, TFAP2B, PIP, TACSTD2, GALNT6, APOD, ERGIC1, BAMBI, C1orf64, CRAT, BLVRB, TMC5, NR2F2, GALNT10, CD74, XBP1, CXCL17, HOXB2, HOXB3, GPRC5A, HOXB6, SYTL1, BTG2, RHOB, IGFBP5, TMEM238, CBR3, LMTK3, CSAD, SYT7, CEACAM5, REEP6, HLA-C, ZFP36L2, GPR160, NFIA, CREB3L4, PYCARD, CST4, SLC7A…
30	10529	Liver.vs.All.test_67.ctrl_72.LFC.1.n.p.0.01.OR.q_val.0.25.n.0.5.Dn.inclusive1000+canonical.Cell.type.max.seed.size.50.sort.minus.log.p.val.filter.Cor.consistent.seed__T.cells_init.seed_Dn.SC.extended.program.pos50	0.000188288	0.00226724	0.777637	2.70574	0	50	PRKCH, TSC22D3, LSP1, CD37, ZAP70, HMHA1, SELPLG, SYTL1, CNN2, RASAL3, LAT, FMNL1, HLA-C, KLF2, ACTB, ARHGAP9, NCF4, CD52, MYO1G, IL16, WAS, ACAP1, VIM, TNFRSF25, AKNA, HLA-A, ARHGAP30, ARHGEF1, WIPF1, EMP3, FAM65B, DGKZ
31	10582	Liver.vs.All.test_67.ctrl_72.LFC.1.n.p.0.01.OR.q_val.0.25.n.0.5.Dn.inclusive1000+canonical.Cell.type.max.seed.size.50.sort.logFC.filter.Cor.consistent.seed__T.cells.SC.extended.program.pos.orig	0.000179244	0.00226724	0.610211	2.70542	0	238	TFF1, DUSP4, PRKCH, HLA-DPA1, HLA-DPB1, CD74, PTPRCAP, EVL, FAM46C, ITGB2, LSP1, CORO1A, HLA-DQB1, CCL5, SLC9A3R1, ACP5, ARRDC1, CST7, FMNL1, CD8A, CTSD, HLA-C, ZFP36L2, IL2RB, TBC1D10C, MYO1F, RAC2, CXCR3, HLA-DMA, SPRY1, FGR, HLA-DRB1, CD3E, ARHGDIB, NKG7, ACTB, CD7, TXNIP, LCK, HLA-DRA, RNF213, HLA-E, PRF1, HLA-DQA1, COTL1, HLA-DMB, ABI3, CD81, HLA-B, MXD4, CCR5, TGFB1, ACAP1, RARRES3, CD2, CD…
32	10096	ESR1.mut.up.bulk.MBC.pos.corr.extended.100	0.000186951	0.00226724	0.694698	2.69774	0	93	TFF1, GP2, TFF3, KIAA1324, ZG16B, BCAM, AGR2, NPNT, TFAP2B, CFD, TBC1D9, LASP1, EVL, NBL1, FAM198B, PVRL2, ZNF703, GPRC5A, BTG2, CST3, LGALS3BP, CSAD, HLA-C, TMEM150C, SLC12A2, MUC1, SDC4, ERBB3, TXNIP, PTPRF, BST2, AFF3, CERS4, CXXC5, BEX4, PBX1, ATP1A1, SLC39A6, KIF12, THSD4, IGFBP4, MLEC, MALAT1, NFATC4, PRSS23, C19orf33, CLSTN2, TAPBP, ESR1, PRLR
33	8028	GSE369_PRE_VS_POST_IL6_INJECTION_SOCS3_KO_LIVER_DN	0.000182249	0.00226724	0.624926	2.69488	0	191	FASN, BLVRB, GRN, SGSH, ACP5, LRP10, TBC1D9B, GAA, CST3, PLXND1, CLEC11A, AGRN, MYO1F, ARSA, TSC2, GAS7, STAB1, ENG, SORBS3, SLC7A8, BSG, ENTPD6, PLD3, IFFO1, ZNF710, CMKLR1, NCF4, ARHGAP4, IKZF1, ARAP1, MAPK3, CSF1R, PRKCSH, NUCB1, VAV1, TSPAN4, NISCH, TFE3, OS9, GPSM3, BTBD2, ATP6V0C, MAN2C1, RAB5C, PLXNC1, FCGRT, B3GALT4, CTSA, FOLR2, MAP3K11, KCNAB2, RGS19, MLEC, MAN2B1, PIP5K1C, PPIL2, GBF1,…
34	6557	GNF2_CD53	0.000189717	0.00226724	0.746803	2.66801	0	58	LSP1, CORO1A, LIMD2, HCLS1, FMNL1, HLA-C, RAC2, CD53, ARHGDIB, SASH3, LAPTM5, MFNG, HLA-E, C17orf62, GRK6, VAV1, INPP5D, CORO7, HLA-B, WAS, GPSM3, SELL, LCP1, HLA-A, TRIM22, PSMB10, DOCK2, PSMB9, HLA-F, FXYD5, LRCH4, WIPF1, STAT6, PIK3CD, CSK, TAP1, TAPBP, PTPN6, RPS6KA1
35	9804	ESR1.Mut.MCF7.q.001	0.000176897	0.00226724	0.592148	2.66466	0	270	FOXA1, HID1, CA12, BCAM, BATF, CRIP2, RAB24, ASTN2, METRNL, ACSS1, PVRL2, ZNF385A, FXYD3, GPD1L, SLC9A3R1, PLEC, CYB561, CCDC64B, SLC37A1, GAA, IGSF3, HLA-C, QSOX1, CLU, GAS7, PLA2G15, ANAPC2, E4F1, ELMSAN1, WWC1, STEAP4, CUEDC1, VWF, GOLM1, LOXL1, SDC4, SLC6A6, PRSS22, ZFHX3, PLEKHH1, FAM222A, TBX2, MFSD6, CORO2A, CYSRT1, CLDN7, GATSL3, CDR2L, TBC1D2, CDC42BPG, FHDC1, SLC35F6, EHD1, EHD4, SDC1, …
36	8024	GSE9988_ANTI_TREM1_AND_LPS_VS_VEHICLE_TREATED_MONOCYTES_DN	0.000182249	0.00226724	0.617727	2.66383	0	191	PPP1R9B, PVRL2, CORO1A, TNRC18, GRN, ACP5, LFNG, ZFP36L2, MYO1F, APOBR, ARHGAP27, IL10RA, PLXNB2, ARRB1, MOB3A, ENG, FAM78A, PIK3R5, SASH3, LAPTM5, ZNF710, CTDSP1, CENPB, PSAP, TRIM8, CSF1R, GNAI2, RAB31, COTL1, MAP3K3, ABI3, SH2D3C, ARRDC2, PLEKHO2, SRSF9, DOK2, NFIC, MPEG1, CCM2, TMED9, CTSH, SETD1B, GNB2, STK11, MRFAP1, ARHGAP30, MARCKSL1, TACC1, CALHM2, SLX4, FUCA1, RGS19, BCL3, GAL3ST4, PLIN…
37	10355	Liver.vs.All.test_67.ctrl_72.LFC.1.n.p.1.OR.q_val.0.1.n.0.1.Dn.main200+canonical.Cell.type.filter.Cor.consistent.seed__T.cells_init.seed_Dn	0.000178987	0.00226724	0.604849	2.65738	0	220	UCP2, PRKCH, PTPRCAP, EVL, LSP1, CD37, CORO1A, ZAP70, HMHA1, SELPLG, SYTL1, CNN2, RASAL3, LAT, ARRDC1, HCLS1, CST7, FMNL1, CD8A, ZFP36L2, FERMT3, KLF2, TBC1D10C, MYO1F, RAC2, IL10RA, CXCR3, FGR, CD3E, TXNIP, LCK, RNF213, ARHGAP9, NCF4, S1PR4, MYO1G, TNFRSF4, IL16, WAS, TGFB1, ACAP1, CCR7, VIM, ARF6, TNFRSF25, DEF6, SELL, AKNA, ARHGAP30, PTGER4, CD6, PARVG, PDCD1, NR4A2, AMICA1, CD5, CD247, BIN2, …
38	9835	Liver.T.cells.SABCS19.pos.merge	0.000179147	0.00226724	0.597561	2.64645	0	236	TFF1, UCP2, PRKCH, HLA-DPA1, HLA-DPB1, LASP1, CD74, PTPRCAP, EVL, ITGB2, LSP1, CORO1A, ZAP70, HLA-DQB1, CCL5, SLC9A3R1, RASAL3, CST7, FMNL1, CD8A, CTSD, HLA-C, CYTH4, IL2RB, TBC1D10C, MYO1F, RAC2, CXCR3, HLA-DMA, FGR, CD53, HLA-DRB1, CD3E, NKG7, ACTB, CD7, LCK, HLA-DRA, ABHD17A, MYO1G, PRF1, HLA-DQA1, COTL1, ABI3, CD81, CCND3, HLA-B, CCR5, WAS, TGFB1, ACAP1, RARRES3, CD3D, IL2RG, LCP1, HLA-A, ARF…
39	10536	Liver.vs.All.test_67.ctrl_72.LFC.1.n.p.0.01.OR.q_val.0.25.n.0.5.Dn.inclusive1000+canonical.Cell.type.max.seed.size.50.sort.minus.log.p.val.filter.Cor.consistent.seed__T.cells.SC.extended.program.pos.merge	0.000179147	0.00226724	0.597561	2.64645	0	236	TFF1, UCP2, PRKCH, HLA-DPA1, HLA-DPB1, LASP1, CD74, PTPRCAP, EVL, ITGB2, LSP1, CORO1A, ZAP70, HLA-DQB1, CCL5, SLC9A3R1, RASAL3, CST7, FMNL1, CD8A, CTSD, HLA-C, CYTH4, IL2RB, TBC1D10C, MYO1F, RAC2, CXCR3, HLA-DMA, FGR, CD53, HLA-DRB1, CD3E, NKG7, ACTB, CD7, LCK, HLA-DRA, ABHD17A, MYO1G, PRF1, HLA-DQA1, COTL1, ABI3, CD81, CCND3, HLA-B, CCR5, WAS, TGFB1, ACAP1, RARRES3, CD3D, IL2RG, LCP1, HLA-A, ARF…
40	10133	BX_LOCATION.Liver.BX_LOCATION.All.But.Breast.LN.ChestWall.DE.bulk..test_67.ctrl_22.purity.WithoutSiteCovariate.Dn.filter.quantiles.RPL.RPS.SC.extended.program.pos	0.000180278	0.00226724	0.597187	2.6463	0	240	UCP2, DUSP4, PRKCH, BATF, CRIP1, HLA-DPA1, HLA-DRB5, HLA-DPB1, CD74, PTPRCAP, EVL, ITGB2, LSP1, CD37, CORO1A, HLA-DQB1, CCL5, HMHA1, ACP5, LIMD2, CNN2, RASAL3, LAT, CST7, CD8A, CTSD, HLA-C, ZFP36L2, TBC1D10C, RAC2, PYCARD, CXCR3, HLA-DMA, HLA-DRB1, CD3E, RBCK1, ARHGDIB, NKG7, ACTB, LAPTM5, CD7, LCK, HLA-DRA, ARHGAP9, CD52, MYO1G, PRF1, HLA-DQA1, COTL1, HLA-DMB, ABI3, HLA-B, ACAP1, RARRES3, VIM, C…
41	6575	GNF2_HLA-C	0.000187336	0.00226724	0.770548	2.64584	0	46	TSC22D3, CORO1A, HMHA1, HCLS1, HLA-C, RAC2, CD53, ARHGDIB, SIPA1, SASH3, LAPTM5, IRF1, HLA-E, C17orf62, GRK6, VAV1, INPP5D, CORO7, HLA-B, WAS, ARF6, GPSM3, HLA-A, TRIM22, PSD4, PSMB10, HLA-F, FXYD5, LRCH4, STAT6, TAP1, CYBA, TAPBP, PTPN6
42	9833	Liver.T.cells.SABCS19.pos.orig	0.000180375	0.00226724	0.596906	2.64425	0	239	TFF1, PRKCH, HLA-DPA1, HLA-DPB1, LASP1, CD74, PTPRCAP, EVL, ITGB2, LSP1, CORO1A, HLA-DQB1, CCL5, SLC9A3R1, RASAL3, CST7, FMNL1, CD8A, CTSD, HLA-C, FERMT3, CYTH4, IL2RB, TBC1D10C, MYO1F, RAC2, CXCR3, HLA-DMA, FGR, CD53, HLA-DRB1, CD3E, ARHGDIB, NKG7, ACTB, SASH3, CD7, COX8A, LCK, HLA-DRA, ABHD17A, MYO1G, HLA-E, PRF1, BST2, HLA-DQA1, COTL1, HLA-DMB, ABI3, CD81, HLA-B, CCR5, TGFB1, ACAP1, RARRES3, C…
43	10534	Liver.vs.All.test_67.ctrl_72.LFC.1.n.p.0.01.OR.q_val.0.25.n.0.5.Dn.inclusive1000+canonical.Cell.type.max.seed.size.50.sort.minus.log.p.val.filter.Cor.consistent.seed__T.cells.SC.extended.program.pos.orig	0.000180375	0.00226724	0.596906	2.64425	0	239	TFF1, PRKCH, HLA-DPA1, HLA-DPB1, LASP1, CD74, PTPRCAP, EVL, ITGB2, LSP1, CORO1A, HLA-DQB1, CCL5, SLC9A3R1, RASAL3, CST7, FMNL1, CD8A, CTSD, HLA-C, FERMT3, CYTH4, IL2RB, TBC1D10C, MYO1F, RAC2, CXCR3, HLA-DMA, FGR, CD53, HLA-DRB1, CD3E, ARHGDIB, NKG7, ACTB, SASH3, CD7, COX8A, LCK, HLA-DRA, ABHD17A, MYO1G, HLA-E, PRF1, BST2, HLA-DQA1, COTL1, HLA-DMB, ABI3, CD81, HLA-B, CCR5, TGFB1, ACAP1, RARRES3, C…
44	10118	BX_PR.DE.bulk..test_50.ctrl_72.SC.extended.program.pos	0.000179695	0.00226724	0.596763	2.64092	0	234	TFF1, FOXA1, GP2, TFF3, KIAA1324, MLPH, CEACAM6, SCUBE2, MUCL1, ZG16B, BCAM, BCAS1, DUSP4, FMOD, AGR2, TFAP2B, GALNT6, CFD, TBC1D9, PTPRN2, LASP1, GALNT10, EVL, XBP1, SLC2A10, NBL1, TSPAN13, FAM198B, ZNF703, HOXB2, FXYD3, MIDN, ACP5, HOXB3, GPRC5A, BTG2, CST3, LGALS3BP, RHOB, IGFBP5, TIMP3, CSAD, SYT7, CEACAM5, HLA-C, TMEM205, TMEM150C, CLU, CST4, LAMB2, STEAP4, KCNK15, SLC12A2, GOLM1, MUC1, CTSF…
45	9837	Liver.T.cells.SABCS19.pos.setdiff	0.000182249	0.00226724	0.610505	2.63269	0	191	TFF1, PRKCH, HLA-DPA1, HLA-DPB1, LASP1, CD74, PTPRCAP, EVL, ITGB2, HLA-DQB1, CCL5, SLC9A3R1, RASAL3, CST7, FMNL1, CD8A, HLA-C, FERMT3, CYTH4, IL2RB, TBC1D10C, MYO1F, RAC2, CXCR3, HLA-DMA, FGR, CD53, CD3E, NKG7, CD7, COX8A, LCK, ABHD17A, MYO1G, HLA-E, PRF1, BST2, HLA-DQA1, CD81, HLA-B, CCR5, TGFB1, ACAP1, RARRES3, IL2RG, LCP1, AKNA, ARF1, SDF2L1, HCST, PDCD1, APMAP, AMICA1, SRGN, ACTN4, CTSW, ZEB2…
46	9838	Liver.T.cells.SABCS19.pos	0.000182249	0.00226724	0.610505	2.63269	0	191	TFF1, PRKCH, HLA-DPA1, HLA-DPB1, LASP1, CD74, PTPRCAP, EVL, ITGB2, HLA-DQB1, CCL5, SLC9A3R1, RASAL3, CST7, FMNL1, CD8A, HLA-C, FERMT3, CYTH4, IL2RB, TBC1D10C, MYO1F, RAC2, CXCR3, HLA-DMA, FGR, CD53, CD3E, NKG7, CD7, COX8A, LCK, ABHD17A, MYO1G, HLA-E, PRF1, BST2, HLA-DQA1, CD81, HLA-B, CCR5, TGFB1, ACAP1, RARRES3, IL2RG, LCP1, AKNA, ARF1, SDF2L1, HCST, PDCD1, APMAP, AMICA1, SRGN, ACTN4, CTSW, ZEB2…
47	10532	Liver.vs.All.test_67.ctrl_72.LFC.1.n.p.0.01.OR.q_val.0.25.n.0.5.Dn.inclusive1000+canonical.Cell.type.max.seed.size.50.sort.minus.log.p.val.filter.Cor.consistent.seed__T.cells.SC.extended.program.pos	0.000182249	0.00226724	0.610505	2.63269	0	191	TFF1, PRKCH, HLA-DPA1, HLA-DPB1, LASP1, CD74, PTPRCAP, EVL, ITGB2, HLA-DQB1, CCL5, SLC9A3R1, RASAL3, CST7, FMNL1, CD8A, HLA-C, FERMT3, CYTH4, IL2RB, TBC1D10C, MYO1F, RAC2, CXCR3, HLA-DMA, FGR, CD53, CD3E, NKG7, CD7, COX8A, LCK, ABHD17A, MYO1G, HLA-E, PRF1, BST2, HLA-DQA1, CD81, HLA-B, CCR5, TGFB1, ACAP1, RARRES3, IL2RG, LCP1, AKNA, ARF1, SDF2L1, HCST, PDCD1, APMAP, AMICA1, SRGN, ACTN4, CTSW, ZEB2…
48	10538	Liver.vs.All.test_67.ctrl_72.LFC.1.n.p.0.01.OR.q_val.0.25.n.0.5.Dn.inclusive1000+canonical.Cell.type.max.seed.size.50.sort.minus.log.p.val.filter.Cor.consistent.seed__T.cells.SC.extended.program.pos.setdiff	0.000182249	0.00226724	0.610505	2.63269	0	191	TFF1, PRKCH, HLA-DPA1, HLA-DPB1, LASP1, CD74, PTPRCAP, EVL, ITGB2, HLA-DQB1, CCL5, SLC9A3R1, RASAL3, CST7, FMNL1, CD8A, HLA-C, FERMT3, CYTH4, IL2RB, TBC1D10C, MYO1F, RAC2, CXCR3, HLA-DMA, FGR, CD53, CD3E, NKG7, CD7, COX8A, LCK, ABHD17A, MYO1G, HLA-E, PRF1, BST2, HLA-DQA1, CD81, HLA-B, CCR5, TGFB1, ACAP1, RARRES3, IL2RG, LCP1, AKNA, ARF1, SDF2L1, HCST, PDCD1, APMAP, AMICA1, SRGN, ACTN4, CTSW, ZEB2…
49	10114	BX_ER.DE.bulk..test_104.ctrl_16	0.000189753	0.00226724	0.781962	2.63039	0	42	SPDEF, TFF1, FOXA1, GP2, TFF3, MLPH, ALDH3B2, CA12, GATA3, BCAS1, KRT19, AGR2, SERHL2, TBC1D9, C1orf64, ZNF703, RHOB
50	10443	HER2.ACT.experimental._DMSO_.HER2MUT_vs_GFP.LFC.1.n.p.1.OR.q_val.0.1.n.0.1.Up.inclusive1000+canonical.Cell.type.max.seed.size.50.filter.Cor.consistent.seed__Epithelial.ER.breast_init.seed_Up.SC.extended.program.pos200	0.000182782	0.00226724	0.611822	2.62771	0	187	SPDEF, TFF1, LRRC26, TFF3, MLPH, CEACAM6, TSPAN1, NPDC1, BCAM, PRR15, DUSP4, AGR2, SERHL2, PRR15L, PIP, TACSTD2, GALNT6, ERGIC1, BAMBI, ERBB2, BLVRB, COL1A1, EEF1A2, TSPAN13, CXCL17, HOXB2, FXYD3, LIMD2, CYB561, GPRC5A, IRX3, METRN, CST3, RHOB, CBR3, RUNDC1, GPR160, SERINC2, PYCARD, CLU, CST4, GOLM1, MUC1, HSPA1A, STARD10, CLDN4, FBLN1, CLDN3, ASRGL1, DDRGK1, CD36, PITX1, KLF4, HLA-B, PBX1, HLA-A…
51	6721	chr17q25	0.000184366	0.00226724	0.62159	2.61661	0	159	FASN, CARD14, SYNGR2, CANT1, METRNL, MYO15B, SGSH, TMC6, GAA, LGALS3BP, TNRC6C, ENGASE, EVPL, TMC8, SLC38A10, TBC1D16, SECTM1, CYGB, LRRC45, CD7, RNF213, P4HB, KIAA0195, STRA13, DUS1L, HEXDC, FBF1, TTYH2, SLC16A5, C17orf62, SLC26A11, EXOC7, CDR2L, PYCR1, PGS1, ST6GALNAC2, CSNK1D, CCDC40, GPRC5C, CYTH1, CASKIN2, ST6GALNAC1, SIRT7, SEPT9, CCDC57, CBX4, TIMP2, UBE2O, CHMP6, RFNG, ARHGDIA, SEC14L1, I…
52	8009	GSE9988_ANTI_TREM1_VS_VEHICLE_TREATED_MONOCYTES_DN	0.000182216	0.00226724	0.605024	2.61102	0	192	LTBP2, PPP1R9B, PVRL2, CORO1A, TNRC18, GRN, HMHA1, ACP5, ZFP36L2, TGFBR2, MYO1F, ARHGAP27, IL10RA, PLXNB2, ARRB1, NDST1, ENG, APOL3, FAM78A, SIPA1, CYBB, PIK3R5, SASH3, IFFO1, ZNF710, GIMAP1, PSAP, TRIM8, CSF1R, COTL1, MAP3K3, NISCH, SH2D3C, ARRDC2, CTDSP2, MPEG1, PTAFR, CCM2, CTSH, SETD1B, GNB2, STK11, AKNA, ARHGAP30, MARCKSL1, TACC1, NFAM1, CALHM2, FUCA1, RGS19, ARHGAP1, BCL3, GAL3ST4, ZDHHC7, …
53	10461	BX_ER.pos.LFC.1.n.p.0.01.OR.q_val.0.25.n.0.5.Up.inclusive1000+canonical.Cell.type.max.seed.size.50.filter.Cor.consistent.seed__Epithelial.ER.breast_init.seed_Up.SC.extended.program.pos50	0.000188288	0.00226724	0.747639	2.60136	0	50	FOXA1, GP2, TFF3, MLPH, CEACAM6, GATA3, BCAM, GALNT6, TBC1D9, CD74, EVL, XBP1, ZNF703, CST3, IGFBP5, CST4, SLC12A2, ASRGL1, AFF3, SPINK8, KRT18, DAB2, FOXP1, IFI27, MALAT1, BHLHE41, BPIFB1, PRSS23, BPIFB2, ESR1, CXCL14, TIMP1
54	10412	GATA3.SNV.LFC.1.n.p.1.OR.q_val.0.1.n.0.1.Up.main200+canonical.Cell.type.max.seed.size.50.filter.Cor.consistent.seed__Epithelial.ER.breast_init.seed_Dn.SC.extended.program.pos50	0.000187617	0.00226724	0.751084	2.59655	0	48	TFF1, LRRC26, MUCL1, AGR2, SERHL2, PIP, TACSTD2, GALNT6, APOD, BAMBI, CD74, LTF, CXCL17, GPRC5A, CTSD, PYCARD, CST4, MUC1, HLA-DRA, CLDN3, CD36, PITX1, KLF4, HLA-A
55	1907	SMID_BREAST_CANCER_RELAPSE_IN_BONE_UP	0.000186951	0.00226724	0.668336	2.59537	0	93	SPDEF, TFF1, GP2, TFF3, MLPH, CEACAM6, SCUBE2, CA12, TSPAN1, SLC44A4, GATA3, BCAS1, DUSP4, AGR2, GALNT6, CRIP1, EVL, CCNO, DCLK1, RAPGEF3, INPP5J, KAZALD1, LIN7A, SIL1, FBP1, CEACAM5, CELSR1, MUC1, GALNT7, SEPT8, CAMP, RND1, SEMA3B, PTPRT, SLC4A8, MAST4, MB, SLC39A6, CHAD, PGAP3, TOX3, CPB1, JMJD7
56	10390	GRADE.High.LFC.1.n.p.1.OR.q_val.0.1.n.0.1.Up.inclusive1000.max.seed.size.50.filter.Cor.consistent.seed__Epithelial.ER.breast_init.seed_Dn.SC.extended.program.pos50	0.000187617	0.00226724	0.74911	2.58972	0	48	TFF1, GP2, TFF3, MLPH, CEACAM6, ZG16B, BCAM, AGR2, TBC1D9, EVL, FXYD3, GPRC5A, CST3, RHOB, IGFBP5, CST4, SLC12A2, MUC1, ERBB3, STARD10, CD36, KLF4, PBX1, SLC39A6, FOXP1, MALAT1, NFATC4, AZGP1, ESR1, CXCL14, TIMP1
57	6581	GNF2_INPP5D	0.000188857	0.00226724	0.764779	2.5858	0	43	CORO1A, HCLS1, HLA-C, RAC2, STK10, CD53, ARHGDIB, SIPA1, SASH3, LAPTM5, MFNG, HLA-E, C17orf62, GRK6, VAV1, INPP5D, HLA-B, WAS, ARF6, CSNK1G2, HLA-A, PSD4, PSMB10, HLA-F, WIPF1, STAT6, CSK, TAP1, TAPBP
58	2048	ANASTASSIOU_CANCER_MESENCHYMAL_TRANSITION_SIGNATURE	0.000189538	0.00226724	0.710875	2.58467	0	63	COMP, SFRP4, LRRC15, MMP2, COL1A1, PCOLCE, COL6A2, AEBP1, CDH11, CRISPLD2, TIMP3, OLFML2B, COL1A2, COL6A3, PDGFRB, THBS2, LUM, ITGBL1, THY1, COL5A1, SPARC, COL10A1, RCN3, PRRX1, CTSK, MMP11, RAB31, COL3A1, MXRA5, FBN1, COL11A1, INHBA, NID2, PLAU, VCAN, SERPINF1, SULF1, COL5A2, DCN, ADAM12, C1QTNF3, BGN, FN1, POSTN
59	3528	ANASTASSIOU_MULTICANCER_INVASIVENESS_SIGNATURE	0.000189538	0.00226724	0.710875	2.58467	0	63	COMP, SFRP4, LRRC15, MMP2, COL1A1, PCOLCE, COL6A2, AEBP1, CDH11, CRISPLD2, TIMP3, OLFML2B, COL1A2, COL6A3, PDGFRB, THBS2, LUM, ITGBL1, THY1, COL5A1, SPARC, COL10A1, RCN3, PRRX1, CTSK, MMP11, RAB31, COL3A1, MXRA5, FBN1, COL11A1, INHBA, NID2, PLAU, VCAN, SERPINF1, SULF1, COL5A2, DCN, ADAM12, C1QTNF3, BGN, FN1, POSTN
60	3329	HOSHIDA_LIVER_CANCER_SUBCLASS_S1	0.000179565	0.00226724	0.584426	2.5843	0	232	TFF3, LTBP2, CRIP2, HLA-DPB1, CD74, LTF, ITGB2, NBL1, LSP1, COL6A2, CD37, CORO1A, AEBP1, GRN, CDH11, HLA-DQB1, CCL5, ACP5, ATP6AP1, BLVRA, HCLS1, LGALS3BP, IGFBP5, CD151, COL1A2, CD8A, IL2RB, QSOX1, HK1, ITPR3, LUM, COL6A1, HLA-DMA, ASAH1, THY1, CD53, PRKD2, ARHGDIB, CYBB, ALDOA, TNFRSF1B, PLD3, LAPTM5, DDR1, IRF1, ADAM8, ADAM15, LTBP3, AQP1, GNAI2, RAB31, COL3A1, HLA-DOA, LGMN, C1QB, FBN1, CCR7,…
61	7987	GSE9006_TYPE_1_VS_TYPE_2_DIABETES_PBMC_AT_DX_UP	0.000181917	0.00226724	0.599197	2.58217	0	190	ATP2A3, MZB1, UCP2, TNFRSF14, PTPRCAP, SPINT2, CORO1A, AEBP1, LIMD2, CNN2, CDC37, STARD3, ANAPC2, HRAS, CD3E, E4F1, AES, CCDC22, SIPA1, SH3GLB2, MFSD10, CD7, ARHGAP4, SNRNP70, POLR2E, HMG20B, U2AF2, EXOC7, ZNF512B, CD81, SRSF9, RASGRP2, TMED9, NADSYN1, IRF3, ATP1A1, SIGIRR, SDF2L1, SREBF1, MARCKSL1, QTRT1, PSMB10, TSTA3, RAB1B, STK25, CFL1, ARHGEF1, MTA1, GSN, CNOT3, ATP13A1, XAB2, ERP29, PRPF31,…
62	10578	Liver.vs.All.test_67.ctrl_72.LFC.1.n.p.0.01.OR.q_val.0.25.n.0.5.Dn.inclusive1000+canonical.Cell.type.max.seed.size.50.sort.logFC.filter.Cor.consistent.seed__T.cells_init.seed_Dn.SC.extended.program.pos50	0.000187793	0.00226724	0.741938	2.57333	0	49	PRKCH, HLA-DPA1, HLA-DPB1, CD74, PTPRCAP, CCL5, CST7, CD8A, HLA-C, ZFP36L2, RAC2, NKG7, RNF213, HLA-B, TGFB1, CD3D, HLA-A, CD247, FYB, CHST12, ZNF683, GZMH, RASSF5, CMTM3, GZMA, EMB, GZMK, MATK, APOBEC3C, PTPN7, CXCR6
63	3135	CAFs	0.000186393	0.00226724	0.667024	2.56172	0	86	CA12, TMEM119, MMP2, DPT, MXRA8, LTBP2, COL1A1, OLFML3, PCOLCE, COL6A2, ADAMTS2, PODN, CRISPLD2, IGFBP5, OLFML2B, COL1A2, COL6A3, PDGFRB, THBS2, LUM, COL6A1, THY1, CCDC80, ISLR, RCN3, PRRX1, FBLN1, COL3A1, CD248, CKAP4, FBN1, LPAR1, VASN, IGFBP6, ABI3BP, CPXM1, PDGFRL, TAGLN, TPM1, NID2, FGF7, SERPINF1, CYP1B1, SULF1, PTGIS, CPE, COL5A2, SCARA3, DCN, SVEP1, CXCL14
64	9727	Tirosh.CAFs	0.000186393	0.00226724	0.667024	2.56172	0	86	CA12, TMEM119, MMP2, DPT, MXRA8, LTBP2, COL1A1, OLFML3, PCOLCE, COL6A2, ADAMTS2, PODN, CRISPLD2, IGFBP5, OLFML2B, COL1A2, COL6A3, PDGFRB, THBS2, LUM, COL6A1, THY1, CCDC80, ISLR, RCN3, PRRX1, FBLN1, COL3A1, CD248, CKAP4, FBN1, LPAR1, VASN, IGFBP6, ABI3BP, CPXM1, PDGFRL, TAGLN, TPM1, NID2, FGF7, SERPINF1, CYP1B1, SULF1, PTGIS, CPE, COL5A2, SCARA3, DCN, SVEP1, CXCL14
65	9298	GSE37533_UNTREATED_VS_PIOGLIZATONE_TREATED_CD4_TCELL_PPARG1_AND_FOXP3_TRASDUCED_DN	0.000180963	0.00226724	0.592264	2.56104	0	194	BLVRB, TSC22D3, RGL2, DCLK1, TRIM3, ITGB5, PCDH1, NUMA1, SGSH, TBC1D9B, CST3, TPCN1, PXN, INTS1, CORO1B, HK1, IL10RA, DGKD, ARSA, GAS7, STAB1, SLC7A8, ENTPD6, ARFGAP1, IFFO1, PLCB2, MICAL1, NCF4, ARHGAP4, ABHD11, S1PR4, ASRGL1, CNNM4, CORO2A, FGD2, GNAI2, INPP5D, AP1B1, DALRD3, CTDSP2, WAS, DOK2, GPSM3, CHMP1A, MAN2A2, PAQR4, LMO2, ABCC5, LMF2, CAPN1, DPEP2, CALHM2, EGLN2, TSPYL2, FUCA1, ARHGAP1,…
66	10528	Liver.vs.All.test_67.ctrl_72.LFC.1.n.p.0.01.OR.q_val.0.25.n.0.5.Dn.inclusive1000+canonical.Cell.type.max.seed.size.50.sort.minus.log.p.val.filter.Cor.consistent.seed__T.cells_init.seed_Dn	0.000188288	0.00226724	0.735531	2.55924	0	50	PRKCH, LSP1, CD37, ZAP70, HMHA1, SELPLG, SYTL1, CNN2, RASAL3, LAT, FMNL1, KLF2, ARHGAP9, NCF4, MYO1G, IL16, WAS, ACAP1, VIM, TNFRSF25, AKNA, ARHGAP30, ARHGEF1, WIPF1, EMP3, FAM65B, MED15, CSF2RB, DGKZ
67	10094	ESR1.mut.up.bulk.MBC.pos.corr.extended.250	0.000180375	0.00226724	0.577064	2.55635	0	239	TFF1, FOXA1, GP2, TFF3, KIAA1324, MLPH, ZG16B, GATA3, BCAM, BCAS1, FMOD, AGR2, NPNT, TFAP2B, GALNT6, CFD, TBC1D9, BAMBI, CRIP1, LASP1, EVL, XBP1, SLC2A10, NBL1, FAM198B, PVRL2, ZNF703, HOXB2, FXYD3, MIDN, DPP7, ACP5, GPRC5A, BTG2, CST3, LGALS3BP, RHOB, IGFBP5, TIMP3, CSAD, HLA-C, TMEM205, ANKRD30A, TMEM150C, CLU, STEAP4, KCNK15, SLC12A2, GOLM1, MUC1, CTSF, SDC4, ERBB3, STARD10, TXNIP, SMIM22, SHR…
68	6603	GNF2_PTPN6	0.00018622	0.00226724	0.74006	2.55302	0	47	LSP1, CORO1A, LIMD2, HCLS1, FMNL1, HLA-C, RAC2, CD53, ARHGDIB, SIPA1, LAPTM5, TXNIP, HLA-E, C17orf62, GRK6, CORO7, HLA-B, WAS, GPSM3, SELL, HLA-A, DPEP2, GMIP, HLA-F, FXYD5, LRCH4, STAT6, EMP3, FAM65B, LRRFIP1, ARHGAP25, TAPBP, PTPN6, EVI2B
69	6908	MODULE_257	0.000184877	0.00226724	0.609375	2.54388	0	151	AKT1, MMP15, NUMA1, PIGQ, CLEC3B, HDAC7, PLXND1, ABCA7, CTSD, TP53INP2, STARD3, TSC2, TELO2, ANAPC2, TLE3, PGAM2, CHPF, SH3GLB2, PLD3, LRP1, INPPL1, CCNL2, TSKU, LIMK1, PFKL, FBF1, SNRNP70, ADRBK1, ECE1, RARA, HMG20B, EEF2, EHD1, GYPC, PNPLA2, ELK3, MGAT1, IMPDH1, ELL, MTA1, URGCP, NAGLU, AKT2, CLSTN1, CD93, SKI, RNF40, TGOLN2, LITAF, FZR1, DGKZ, SEC14L1, CAMSAP3, EXTL3, STAT5B, MEF2D, RBM14, SHC…
70	6604	GNF2_PTPRC	0.000189286	0.00226724	0.692921	2.53965	0	66	TSC22D3, CORO1A, HMHA1, PSTPIP1, HCLS1, FMNL1, HLA-C, KLF2, RAC2, IL10RA, STK10, CD53, SIPA1, TXNIP, ADAM8, ARHGAP4, ADCY7, HLA-E, ITGAL, GRK6, VAV1, FLI1, HLA-B, WAS, SEMA4D, HLA-A, CYTH1, TRIM22, GIMAP6, BIN2, FYB, HLA-F, LRCH4, WIPF1, FAM65B, LCP2, C11orf21, PTPN6
71	10593	ESR1.GOF.test_32.ctrl_81.All_QC_sNucX.LFC.1.n.p.0.01.OR.q_val.0.25.n.0.5.Up.inclusive1000+canonical.Cell.type.max.seed.size.50.sort.logFC.filter.Cor.consistent.seed__Epithelial.ER.breast.SC.extended.program.neg.merge	0.000181422	0.00226724	0.583072	2.53656	0	206	SPDEF, TFF3, CEACAM6, TSPAN1, BCAM, BCAS1, MZB1, KRT19, AGR2, SERHL2, PRR15L, PIP, APOD, ERBB2, SLC9A2, CRIP2, DHRS2, PTPRN2, LASP1, GALNT10, SLC2A10, FAM198B, CXCL17, ZNF703, GRN, CYB561, HOXB3, LGALS3BP, KCNJ3, HSPB1, CBR3, LMTK3, TGFBR2, STARD3, CDC42EP5, STEAP4, SLC12A2, VAMP5, P4HB, CLDN4, CLDN3, TPPP3, ARHGAP40, HLA-B, PBX3, SDC1, TMED9, KRT8, SMARCA4, REEP5, ASCL2, CTNNA1, SLC1A5, PGAP3, I…
72	10097	ESR1.mut.up.bulk.MBC.pos.corr.extended.50	0.000187617	0.00226724	0.73313	2.53448	0	48	TFF1, TFF3, ZG16B, BCAM, AGR2, TFAP2B, CFD, TBC1D9, EVL, NBL1, FAM198B, ZNF703, GPRC5A, BTG2, CST3, LGALS3BP, SLC12A2, MUC1, ERBB3, TXNIP, BST2, PBX1, SLC39A6, KIF12, THSD4, MALAT1, NFATC4, PRSS23, C19orf33
73	7982	GSE9006_HEALTHY_VS_TYPE_2_DIABETES_PBMC_AT_DX_UP	0.000182782	0.00226724	0.589751	2.53291	0	187	UCP2, HLA-DPA1, TNFRSF14, PTPRCAP, IDUA, LIMD2, CDC37, CECR1, CORO1B, STARD3, HRAS, CD3E, RBCK1, AES, CCDC22, SH3GLB2, MFSD10, MFNG, LIMK1, POLR2E, GTF2F1, MYH9, HMG20B, COTL1, U2AF2, ZNF512B, CD81, ZNF580, SRSF9, DOK2, TGFB1, MVP, RASGRP2, TMED9, NADSYN1, RAB5C, RBM3, MARCKSL1, PSMB10, STK25, LTBP4, CFL1, ARHGEF1, MTA1, GSN, SPCS3, CNOT3, XAB2, ERP29, FXYD5, CBX4, PRPF31, PTBP1, ATP5I, C19orf60,…
74	10467	BX_ER.pos.LFC.1.n.p.0.01.OR.q_val.0.25.n.0.5.Up.inclusive1000+canonical.Cell.type.max.seed.size.50.filter.Cor.consistent.seed__Epithelial.ER.breast.SC.extended.program.pos.orig	0.000179244	0.00226724	0.5711	2.53202	0	238	TFF1, LRRC26, FOXA1, GP2, TFF3, KIAA1324, MLPH, CEACAM6, ZG16B, GATA3, BCAM, BCAS1, SIX1, PRR15, DUSP4, AGR2, GALNT6, ERGIC1, TBC1D9, HLA-DPA1, LASP1, CD74, EVL, XBP1, TSPAN13, CREB3L1, CXCL17, ZNF703, AR, HOXB2, FXYD3, NUMA1, GPRC5A, CST3, LGALS3BP, RHOB, IGFBP5, TIMP3, RUNDC1, GPR160, ANKRD30A, PLAT, PYCARD, CLU, PPDPF, CST4, HLA-DRB1, STEAP4, SLC12A2, IGLL5, GOLM1, MUC1, SDC4, ERBB3, STARD10, …
75	10478	HALLMARK_ESTROGEN_RESPONSE.Seed__Epithelial.ER.breast.SC.extended.program.pos.orig	0.000179244	0.00226724	0.5711	2.53202	0	238	TFF1, LRRC26, FOXA1, GP2, TFF3, KIAA1324, MLPH, CEACAM6, ZG16B, GATA3, BCAM, BCAS1, SIX1, PRR15, DUSP4, AGR2, GALNT6, ERGIC1, TBC1D9, HLA-DPA1, LASP1, CD74, EVL, XBP1, TSPAN13, CREB3L1, CXCL17, ZNF703, AR, HOXB2, FXYD3, NUMA1, GPRC5A, CST3, LGALS3BP, RHOB, IGFBP5, TIMP3, RUNDC1, GPR160, ANKRD30A, PLAT, PYCARD, CLU, PPDPF, CST4, HLA-DRB1, STEAP4, SLC12A2, IGLL5, GOLM1, MUC1, SDC4, ERBB3, STARD10, …
76	10491	HALLMARK_ESTROGEN_RESPONSE.Seed.Up.__Epithelial.ER.breast.SC.extended.program.pos	0.000179244	0.00226724	0.5711	2.53202	0	238	TFF1, LRRC26, FOXA1, GP2, TFF3, KIAA1324, MLPH, CEACAM6, ZG16B, GATA3, BCAM, BCAS1, SIX1, PRR15, DUSP4, AGR2, GALNT6, ERGIC1, TBC1D9, HLA-DPA1, LASP1, CD74, EVL, XBP1, TSPAN13, CREB3L1, CXCL17, ZNF703, AR, HOXB2, FXYD3, NUMA1, GPRC5A, CST3, LGALS3BP, RHOB, IGFBP5, TIMP3, RUNDC1, GPR160, ANKRD30A, PLAT, PYCARD, CLU, PPDPF, CST4, HLA-DRB1, STEAP4, SLC12A2, IGLL5, GOLM1, MUC1, SDC4, ERBB3, STARD10, …
77	10574	Liver.vs.All.test_67.ctrl_72.LFC.1.n.p.0.01.OR.q_val.0.25.n.0.5.Dn.inclusive1000+canonical.Cell.type.max.seed.size.10.sort.minus.log.p.val.filter.Cor.consistent.seed__T.cells_init.seed_Dn.SC.extended.program.pos50	0.000188288	0.00226724	0.725266	2.52352	0	50	TFF1, TFF3, DUSP4, KRT19, APOD, CRIP1, LSP1, CORO1A, LRP10, FMNL1, HLA-C, IL10RA, CXCR3, ACTB, CD52, VIM, TNFRSF25, CD2, LCP1, HLA-A, GIMAP7, ARHGEF1, APOE, CAPG, TAP1, TMSB4X, EMB
78	6751	chr16p13	0.000179662	0.00226724	0.570751	2.51865	0	228	ZG16B, TPSAB1, TPSB2, TMC5, EME2, CCDC154, SLC9A3R2, ABCA3, SHISA9, RHBDF1, CCDC64B, PIGQ, METRN, TMEM204, RHOT2, DNASE1, WDR90, MPV17L, TSC2, TELO2, RAB11FIP3, CLCN7, E4F1, MAPK8IP3, TMEM8A, ADCY9, MRPS34, SRRM2, JMJD8, LMF1, RGS11, ROGDI, SPSB3, PRSS22, WDR24, CHTF18, AMDHD2, ITGAL, CIITA, RAB40C, CORO7, STUB1, GNPTG, EMP2, CRAMP1L, DNASE1L2, TBC1D24, ATP6V0C, ZNF213, PAQR4, FLYWCH1, NLRC3, VAS…
79	10465	BX_ER.pos.LFC.1.n.p.0.01.OR.q_val.0.25.n.0.5.Up.inclusive1000+canonical.Cell.type.max.seed.size.50.filter.Cor.consistent.seed__Epithelial.ER.breast.SC.extended.program.pos	0.000179759	0.00226724	0.570084	2.51757	0	230	TFF1, FOXA1, GP2, TFF3, KIAA1324, MLPH, CEACAM6, ZG16B, GATA3, BCAM, BCAS1, SIX1, PRR15, DUSP4, AGR2, GALNT6, ERGIC1, TBC1D9, HLA-DPA1, LASP1, CD74, EVL, XBP1, TSPAN13, CREB3L1, ZNF703, AR, HOXB2, FXYD3, NUMA1, GPRC5A, CST3, LGALS3BP, RHOB, IGFBP5, TIMP3, RUNDC1, GPR160, ANKRD30A, PLAT, PYCARD, CLU, PPDPF, CST4, HLA-DRB1, STEAP4, SLC12A2, IGLL5, GOLM1, MUC1, SDC4, ERBB3, STARD10, TXNIP, HLA-DRA, …
80	10471	BX_ER.pos.LFC.1.n.p.0.01.OR.q_val.0.25.n.0.5.Up.inclusive1000+canonical.Cell.type.max.seed.size.50.filter.Cor.consistent.seed__Epithelial.ER.breast.SC.extended.program.pos.setdiff	0.000179759	0.00226724	0.570084	2.51757	0	230	TFF1, FOXA1, GP2, TFF3, KIAA1324, MLPH, CEACAM6, ZG16B, GATA3, BCAM, BCAS1, SIX1, PRR15, DUSP4, AGR2, GALNT6, ERGIC1, TBC1D9, HLA-DPA1, LASP1, CD74, EVL, XBP1, TSPAN13, CREB3L1, ZNF703, AR, HOXB2, FXYD3, NUMA1, GPRC5A, CST3, LGALS3BP, RHOB, IGFBP5, TIMP3, RUNDC1, GPR160, ANKRD30A, PLAT, PYCARD, CLU, PPDPF, CST4, HLA-DRB1, STEAP4, SLC12A2, IGLL5, GOLM1, MUC1, SDC4, ERBB3, STARD10, TXNIP, HLA-DRA, …
81	10482	HALLMARK_ESTROGEN_RESPONSE.Seed__Epithelial.ER.breast.SC.extended.program.pos.setdiff	0.000179759	0.00226724	0.570084	2.51757	0	230	TFF1, FOXA1, GP2, TFF3, KIAA1324, MLPH, CEACAM6, ZG16B, GATA3, BCAM, BCAS1, SIX1, PRR15, DUSP4, AGR2, GALNT6, ERGIC1, TBC1D9, HLA-DPA1, LASP1, CD74, EVL, XBP1, TSPAN13, CREB3L1, ZNF703, AR, HOXB2, FXYD3, NUMA1, GPRC5A, CST3, LGALS3BP, RHOB, IGFBP5, TIMP3, RUNDC1, GPR160, ANKRD30A, PLAT, PYCARD, CLU, PPDPF, CST4, HLA-DRB1, STEAP4, SLC12A2, IGLL5, GOLM1, MUC1, SDC4, ERBB3, STARD10, TXNIP, HLA-DRA, …
82	10488	HALLMARK_ESTROGEN_RESPONSE.Seed__Epithelial.ER.breast.SC.extended.program.pos	0.000179759	0.00226724	0.570084	2.51757	0	230	TFF1, FOXA1, GP2, TFF3, KIAA1324, MLPH, CEACAM6, ZG16B, GATA3, BCAM, BCAS1, SIX1, PRR15, DUSP4, AGR2, GALNT6, ERGIC1, TBC1D9, HLA-DPA1, LASP1, CD74, EVL, XBP1, TSPAN13, CREB3L1, ZNF703, AR, HOXB2, FXYD3, NUMA1, GPRC5A, CST3, LGALS3BP, RHOB, IGFBP5, TIMP3, RUNDC1, GPR160, ANKRD30A, PLAT, PYCARD, CLU, PPDPF, CST4, HLA-DRB1, STEAP4, SLC12A2, IGLL5, GOLM1, MUC1, SDC4, ERBB3, STARD10, TXNIP, HLA-DRA, …
83	6795	MODULE_44	0.000177242	0.00226724	0.551647	2.51725	0	314	ATP2A3, KRT19, TACSTD2, CFD, APOD, CRIP1, CYP4B1, DPT, TNFRSF14, PTPRCAP, ITGB2, TSC22D3, LSP1, COL6A2, CD37, CORO1A, GRN, HLA-DQB1, HMHA1, ACP5, PLEC, MMP9, CLEC3B, HCLS1, S100A9, PLXND1, COL1A2, CD8A, IL4R, COL6A3, TGFBR2, EPB41L3, RAC2, COL6A1, CD79A, HLA-DMA, ASAH1, STAB1, HSPG2, FABP4, ENG, CD53, CD3E, ARHGDIB, TNFRSF1B, SRRM2, LAPTM5, LAIR1, LCK, SBNO2, NCF4, ARHGAP4, IKZF1, RFTN1, CD52, FG…
84	1416	NIKOLSKY_BREAST_CANCER_16P13_AMPLICON	0.000184128	0.00226724	0.626476	2.51679	0	113	ZG16B, TPSAB1, TPSB2, EME2, NME3, SLC9A3R2, RHBDF1, PIGQ, METRN, TMEM204, RHOT2, WDR90, TSC2, TELO2, RAB11FIP3, CLCN7, MAPK8IP3, TMEM8A, MRPS34, SRRM2, JMJD8, LMF1, RGS11, SPSB3, PRSS22, WDR24, CHTF18, RAB40C, STUB1, GNPTG, CRAMP1L, ZNF213, PAQR4, FLYWCH1, PKD1, ITFG3, NME4, HAGHL, ZNF205, FBXL16, MMP25, NARFL, ZNF598, TPSD1, CCDC78, NPRL3, UNKL, NDUFB10, TBL3, KCTD5, FLYWCH2, HBA2, HBM, IFT140, …
85	7034	GSE10325_LUPUS_CD4_TCELL_VS_LUPUS_MYELOID_DN	0.000180734	0.00226724	0.581127	2.51447	0	195	CFD, BLVRB, CD74, GRN, MAFB, CRISPLD2, PRKCD, GAA, CST3, RBM47, S100A9, CTSD, KCTD12, GM2A, EPB41L3, APOBR, PLXNB2, GAS7, HLA-DMA, ASAH1, STAB1, SECTM1, CEBPA, CYBB, TYROBP, CHST15, GOLM1, JUP, SLC15A3, KIAA0930, PSAP, CSF1R, CD36, RAB31, RXRA, KLF4, CTBP2, CKAP4, ITGAX, HLX, NAGK, CTSB, TMEM164, LMO2, HK3, FCGRT, CTSA, CTNNA1, ZDHHC7, TNFSF13, DUSP6, CD93, TNFAIP2, FCER1G, ADAP2, TNS3, PLIN3, SY…
86	10186	Liver.vs.All.test_67.ctrl_72.Dn.q.value.0.1.LFC.0.5	0.000171116	0.00226724	0.521329	2.51255	0	584	LRRC26, MUCL1, PRKCH, SERHL2, APOD, RHPN1, COL1A1, PTPRCAP, EVL, LTF, CCDC88C, NBL1, D2HGDH, MYO15B, PCOLCE, LSP1, COL6A2, LIPE, CD37, CORO1A, AEBP1, ZAP70, ARHGAP8, FAM160B2, HMHA1, SELPLG, SYTL1, CNN2, EPPK1, TMC6, RASAL3, CAPN2, LAT, ARRDC1, CST7, HDAC7, CSGALNACT1, FMNL1, SEMA4A, CD8A, ZFP36L2, JAG2, FERMT3, CYTH4, DNASE1, KLF2, TBC1D10C, HK1, CREB3L4, MYO1F, RAC2, IL10RA, CXCR3, COL6A1, TSC2…
87	3105	PIK3CA.MUT.20479250	0.000184332	0.00226724	0.622184	2.51121	0	118	CEACAM6, UCP2, FMOD, TACSTD2, CRAT, TFAP2A, GALNT10, CD74, EVL, LTF, SPTLC2, AR, CCL5, RET, CAPN2, IGSF3, CBR3, CEACAM5, ZFP36L2, PLAT, PYCARD, HLA-DMA, CST4, MSX2, SH3BP4, ARHGDIB, NKX3-1, MUC1, GALNT7, MAN1C1, THBD, KIF13B, BST2, PITX1, ALOX5, KLF4, CTBP2, HLA-B, RARRES3, TRAF5, IQGAP2, LEF1, DACH1, FXYD5, EHF, CALML5, ENC1, HLA-DQB2, CLMN, GNA14, ESR1, RBPMS, FOXI1, LGALS9, SHANK2, PIK3R3, PIK…
88	4622	GO_INTERFERON_GAMMA_MEDIATED_SIGNALING_PATHWAY	0.000188608	0.00226724	0.686175	2.50406	0	64	HLA-DPA1, HLA-DRB5, HLA-DPB1, HLA-DQB1, PRKCD, HLA-C, TRIM62, HLA-DRB1, HLA-DRA, IRF1, TRIM8, HLA-E, CIITA, HLA-DQA1, HLA-B, PTAFR, IRF3, TRIM26, HLA-A, OAS3, TRIM68, TRIM22, IRF4, HLA-F, IRF5, IRF7, CAMK2B, IRF8, HCK, HLA-DQB2, CAMK2G, PML
89	8120	GSE2405_0H_VS_12H_A_PHAGOCYTOPHILUM_STIM_NEUTROPHIL_UP	0.000180963	0.00226724	0.57904	2.50386	0	194	PRKCH, GALNT6, GALNT10, ITGB2, CCDC88C, ZNF467, CNN2, RASAL3, CST7, SEMA4A, CYTH4, IL2RB, PTGFRN, QSOX1, KLF2, TGFBR2, GM2A, PACS2, NKG7, TNFRSF1B, CARD11, MLLT6, JAK3, CD7, TSPAN9, RFTN1, S1PR4, C10orf54, PRF1, FAAH, TNFRSF4, COTL1, TMEM63A, TRIB2, FLT3LG, GRK6, MAP3K3, HLA-B, CCR7, SMAD7, SELL, TRIM26, GIMAP7, B3GALT4, C7orf43, IRF4, PYROXD2, CTSW, SPN, RGS19, C3orf80, ARHGAP1, FMNL3, NOD1, IFI…
90	10197	GRADE.High.Up.LFC.1.pval.0.01__Epithelial.ER.breast.SC.extended.program.neg	0.000183117	0.00226724	0.583487	2.50297	0	186	FOXA1, GP2, TFF3, KIAA1324, MLPH, TSPAN1, ZG16B, GATA3, BCAM, BCAS1, SIX1, TBC1D9, BLVRB, DHRS2, LASP1, TFAP2A, EVL, TSPAN13, SPINT2, ZNF703, GRN, CDH11, AR, HOXB2, FXYD3, MAFB, ATP6AP1, CST3, LGALS3BP, TIMP3, KCNJ3, FBP1, CECR1, P4HTM, TMEM205, CLU, HLA-DRB1, STEAP4, SLC12A2, TCEAL3, SDC4, HSPA1A, ERBB3, SPARC, TXNIP, RNF213, DDR1, CLDN3, PTPRF, AKR1B1, TPPP3, DDRGK1, HLA-B, PBX1, ATP1A1, SLC39A…
91	7484	GSE22886_NAIVE_CD8_TCELL_VS_MONOCYTE_DN	0.000180734	0.00226724	0.578043	2.50112	0	195	LYZ, GRN, MAFB, PRKCD, CST3, S100A9, FBP1, SEMA4A, KCTD12, QSOX1, PLXNB2, ASAH1, MBOAT7, FGR, CYBB, TYROBP, TNFRSF1B, CHST15, LAPTM5, HSPA1A, SLC15A3, PSAP, TMEM127, ARAP1, CSF1R, CD36, RAB31, RXRA, ALOX5, TBC1D2, KLF4, CTBP2, CKAP4, TFE3, PTAFR, PPM1H, CTSH, NAGK, CTSB, ZMIZ1, PLXNC1, MGAT1, ARID3A, CTNNA1, SLC1A5, MS4A6A, BCL3, TNFSF13, DUSP6, CD93, COL4A3BP, TNFAIP2, FCER1G, ADAP2, TNS3, SYK, …
92	293	KEGG_ANTIGEN_PROCESSING_AND_PRESENTATION	0.000189036	0.00226724	0.666528	2.50078	0	77	HLA-DPA1, HLA-DRB5, HLA-DPB1, CD74, HLA-DQB1, CD8A, HLA-C, HLA-DMA, HLA-DRB1, HSPA1A, HLA-DRA, HLA-E, CIITA, HLA-DQA1, HLA-DOA, HLA-DMB, HLA-B, LGMN, CTSB, HLA-A, HLA-F, CD4, HSP90AB1, TAP1, TAPBP, TAP2, CTSS
93	8015	GSE9988_LPS_VS_VEHICLE_TREATED_MONOCYTE_DN	0.000182249	0.00226724	0.580748	2.49851	0	188	TSC22D3, PPP1R9B, CORO1A, ZNF467, GRN, HMHA1, ACP5, MYO1F, APOBR, ARHGAP27, PLXNB2, ENG, FAM78A, TYROBP, SASH3, LAPTM5, IFFO1, CTDSP1, CENPB, PSAP, ARAP1, CSF1R, RARA, RAB31, COTL1, NCOR2, MAP3K3, SH2D3C, ARRDC2, CTDSP2, PLEKHO2, DOK2, NFIC, MPEG1, CTSH, SETD1B, STK11, ARHGAP30, TACC1, CALHM2, NUDT16L1, RGS19, ARHGAP1, PIP5K1C, ZDHHC7, GLTP, LYL1, PGP, PLIN3, SH3GL1, RHOG, MAP7D1, TIMP2, PIK3CD, …
94	10594	ESR1.GOF.test_32.ctrl_81.All_QC_sNucX.LFC.1.n.p.0.01.OR.q_val.0.25.n.0.5.Up.inclusive1000+canonical.Cell.type.max.seed.size.50.sort.logFC.filter.Cor.consistent.seed__Epithelial.ER.breast.SC.extended.program.neg.setdiff	0.000184366	0.00226724	0.620314	2.49835	0	116	CEACAM6, TSPAN1, BCAM, MZB1, UCP2, KRT19, AGR2, SERHL2, SLC9A2, CRIP2, DHRS2, PTPRN2, LASP1, CANT1, SLC2A10, GRN, PTK6, CYB561, HOXB3, CBR3, LMTK3, TGFBR2, CDC42EP5, STEAP4, VAMP5, P4HB, CLDN4, TPPP3, ARHGAP40, SDC1, TMED9, REEP5, CTNNA1, SLC1A5, IFI27, MTA1, GNAS, BTBD11, PSCA, CPE, SEMA3E, GADD45B, PDLIM1, KREMEN2, SYTL2, CDK12, EPCAM, GIPC1, ALCAM, LRRC59, KRT80, PPIC, JUND, H3F3B, CLIC1, SLC1…
95	10596	ESR1.GOF.test_32.ctrl_81.All_QC_sNucX.LFC.1.n.p.0.01.OR.q_val.0.25.n.0.5.Up.inclusive1000+canonical.Cell.type.max.seed.size.50.sort.logFC.filter.Cor.consistent.seed__Epithelial.ER.breast.SC.extended.program.neg	0.000184366	0.00226724	0.620314	2.49835	0	116	CEACAM6, TSPAN1, BCAM, MZB1, UCP2, KRT19, AGR2, SERHL2, SLC9A2, CRIP2, DHRS2, PTPRN2, LASP1, CANT1, SLC2A10, GRN, PTK6, CYB561, HOXB3, CBR3, LMTK3, TGFBR2, CDC42EP5, STEAP4, VAMP5, P4HB, CLDN4, TPPP3, ARHGAP40, SDC1, TMED9, REEP5, CTNNA1, SLC1A5, IFI27, MTA1, GNAS, BTBD11, PSCA, CPE, SEMA3E, GADD45B, PDLIM1, KREMEN2, SYTL2, CDK12, EPCAM, GIPC1, ALCAM, LRRC59, KRT80, PPIC, JUND, H3F3B, CLIC1, SLC1…
96	3120	STROMAL.19122658	0.00018622	0.00226724	0.724084	2.49791	0	47	SFRP4, MMP2, PCOLCE, AEBP1, CDH11, OLFML2B, COL1A2, TGFB3, COL6A3, PDGFRB, THBS2, COL6A1, ITGBL1, LOXL1, LRP1, SPARC, COL10A1, FBLN1, CTSK, MMP11, COL3A1, ANGPTL2, FBN1, PDGFRL, PLAU, MMP14, HTRA1, COL5A2, DCN, ADAM12, C1QTNF3
97	10380	ERBB2.ACT.test_23.ctrl_127.LFC.1.n.p.1.OR.q_val.0.1.n.0.1.Up.main200+canonical.Cell.type.max.seed.size.50.filter.Cor.consistent.seed__Epithelial.ER.breast_init.seed_Up.SC.extended.program.pos50	0.000187336	0.00226724	0.726001	2.49288	0	46	TFF1, LRRC26, CEACAM6, MUCL1, AGR2, SERHL2, PIP, APOD, ERBB2, CXCL17, GPRC5A, RHOB, IGFBP5, CBR3, GPR160, PYCARD, CST4, GOLM1, MUC1, ASRGL1, CD36, PITX1, KLF4
98	5383	GO_MHC_PROTEIN_COMPLEX	0.000192234	0.00226724	0.850355	2.48916	0	23	HLA-DPA1, HLA-DRB5, HLA-DPB1, CD74, HLA-DQB1, HLA-C, HLA-DMA, HLA-DRB1, HLA-DRA, HLA-E, HLA-DQA1, HLA-DOA, HLA-DMB, HLA-B, HLA-A, HLA-F, HLA-DQB2, AZGP1, HFE
99	6808	MODULE_60	0.000174825	0.00226724	0.530601	2.47967	0	407	TFF3, BCAM, TPSAB1, TFAP2B, CFD, APOD, CRIP1, BLVRB, PTGDS, NME3, DHRS2, TNFRSF14, EEF1A2, NECAB3, PTPRCAP, PCOLCE, LSP1, COL6A2, RGL2, PVRL2, CD37, CORO1A, GRN, ITGB5, HLA-DQB1, CCL5, SLC9A3R1, SEMA3F, PLEC, GAA, CLEC3B, HCLS1, CST7, RHOB, CD151, TIMP3, PLXND1, CELSR3, COL1A2, CD8A, WFS1, WISP2, NAPA, CLN3, LLGL2, QSOX1, TGFBR2, PDGFRB, ARFRP1, RAC2, COL6A1, CD79A, HLA-DMA, STAB1, HSPG2, TP53I11…
100	6583	GNF2_ITGB2	0.000189215	0.00226724	0.698647	2.47759	0	55	ITGB2, SELPLG, PSTPIP1, HCLS1, CECR1, FMNL1, MYO1F, APOBR, PYCARD, IL10RA, FGR, TYROBP, TNFRSF1B, PLCB2, IRF1, ADAM8, TMEM127, TCIRG1, ITGAX, WAS, DOK2, PTGER4, DPEP2, BIN2, ITGAM, GMIP, FCER1G, RHOG, SH3BGRL3, AOAH, HCK, ARRB2, GMFG
101	7035	GSE10325_LUPUS_BCELL_VS_LUPUS_MYELOID_DN	0.000180538	0.00226724	0.571834	2.47613	0	196	CFD, BLVRB, P2RY2, FHOD1, MAFB, CRISPLD2, BLVRA, GAA, CST3, PLXND1, FBP1, CTSD, KCTD12, QSOX1, HK1, EPB41L3, MYO1F, APOBR, PLXNB2, STAB1, SECTM1, CEBPA, TYROBP, TNFRSF1B, GOLM1, ACTB, LRP1, KIAA0930, KIAA0513, PSAP, SLC16A5, TMEM127, CSF1R, CD36, RAB31, RXRA, TBC1D2, KLF4, CTBP2, DOK2, CD163, HK2, CTSB, ZMIZ1, TMEM164, HK3, FCGRT, CTSA, ITGAM, ZDHHC7, DUSP6, MCOLN1, CD93, ZCCHC24, TNFAIP2, FCER1G…
102	3069	ESR1.DESMEDT.18698033	0.00017819	0.00226724	0.552369	2.47319	0	261	TFF1, FOXA1, GP2, TFF3, SCUBE2, CA12, GATA3, BCAS1, SIDT1, AGR2, FAM174B, PRR15L, GALNT6, TBC1D9, CIRBP, DHRS2, EEF1A2, ASTN2, SLC9A1, EVL, XBP1, ABCA3, CBFA2T3, CCNO, DHCR24, ZNF552, GPD1L, SLC9A3R1, INPP5J, GPRC5A, PIGQ, GRIA2, RBM47, KCNJ3, MYLIP, HSPB1, FBP1, IRX5, HEXIM1, PLAT, ATP9A, ASAH1, MSX2, E4F1, LRIG1, CACFD1, CTSF, GALNT7, KIAA1467, ABCC8, ROGDI, MISP, MAN2B2, KIAA0040, CDK5RAP3, KI…
103	1811	CREIGHTON_ENDOCRINE_THERAPY_RESISTANCE_5	0.000174825	0.00226724	0.525	2.46938	0	435	CEACAM6, ALDH3B2, ATP2A3, TSPAN1, PROM2, BCAM, BCAS1, KCNMA1, AGR2, COLEC12, PRKCH, SERHL2, PRR15L, TACSTD2, BAMBI, C1orf115, ERBB2, GATA2, CARD14, EPN3, GALNT10, SLC9A1, ATP2C2, TSPAN13, FAM198B, FHOD1, DHCR24, RHBDF1, MAFK, PTK6, LFNG, IGSF3, DOPEY2, TTC9, TIMP3, OLFML2B, FBP1, FAM129A, CEACAM5, GPR160, LIMCH1, SGSM2, PTGFRN, SPRED2, ARRB1, TRIM62, PARM1, ASAH1, THBS1, LDLRAP1, CCDC80, SH3BP4, …
104	3202	LEE_DIFFERENTIATING_T_LYMPHOCYTE	0.000181719	0.00226724	0.575619	2.46649	0	181	GATA3, UCP2, PRKCH, EVL, ITGB2, CORO1A, SLC9A3R1, HMHA1, SELPLG, TMC6, BTG2, HCLS1, RNASET2, CECR1, TMC8, ZFP36L2, TBC1D10C, RAC2, CD53, ARHGDIB, SRRM2, SASH3, LAPTM5, TXNIP, LCK, ARHGAP9, IKZF1, CD52, FGFR1, LTB, ITGAL, VAV1, ATP8B1, FLI1, SEPT6, CCND3, P2RY8, SEMA4D, CD2, CD3D, SELL, AKNA, MAP4K1, ARHGAP30, NLRC3, RHOH, CYTH1, CD247, FYB, DOCK2, DOCK8, LEF1, PSMB9, ZC3H7B, ITM2A, STX16, KLHL6, …
105	3049	ER.pos.subtype.up.Abba.2005	0.000178348	0.00226724	0.543135	2.46208	0	293	TFF1, FOXA1, MLPH, CEACAM6, SCUBE2, GATA3, DUSP4, SFRP2, AGR2, CRIP2, EEF1A2, EVL, XBP1, ABCA3, HOXC10, AR, ZNF552, SGSH, NTN4, LAT, BTG2, LGALS3BP, MYLIP, HSPB1, FBP1, FMNL1, IRX5, TGFB3, NFIA, PLAT, KLF2, SLIT3, ITGBL1, COL5A1, RIPK3, LRIG1, SH3GLB2, MUC1, FBLN2, STARD10, JUP, FYCO1, CILP, FBLN1, FGFR1, RARA, RAB31, GTF2F1, PRKCSH, RXRA, CACNA2D2, NEIL1, BMPR1B, SEMA3C, SCRN2, RARRES3, TRAF5, P…
106	3142	ER.inc.genes	0.000178348	0.00226724	0.543135	2.46208	0	293	TFF1, FOXA1, MLPH, CEACAM6, SCUBE2, GATA3, DUSP4, SFRP2, AGR2, CRIP2, EEF1A2, EVL, XBP1, ABCA3, HOXC10, AR, ZNF552, SGSH, NTN4, LAT, BTG2, LGALS3BP, MYLIP, HSPB1, FBP1, FMNL1, IRX5, TGFB3, NFIA, PLAT, KLF2, SLIT3, ITGBL1, COL5A1, RIPK3, LRIG1, SH3GLB2, MUC1, FBLN2, STARD10, JUP, FYCO1, CILP, FBLN1, FGFR1, RARA, RAB31, GTF2F1, PRKCSH, RXRA, CACNA2D2, NEIL1, BMPR1B, SEMA3C, SCRN2, RARRES3, TRAF5, P…
107	10389	GRADE.High.LFC.1.n.p.1.OR.q_val.0.1.n.0.1.Up.inclusive1000.max.seed.size.50.filter.Cor.consistent.seed__Epithelial.ER.breast_init.seed_Dn	0.00018622	0.00226724	0.71367	2.46198	0	47	TFF1, MLPH, MUCL1, CA12, SLC44A4, GATA3, DEGS2, DUSP4, TFAP2B, APOD, TMC5, NTN4, KCNJ3, ANKRD30A, KCNK15, AFF3, KLF4, MAST4, SLC39A6, KIF12, THSD4
108	1484	WIELAND_UP_BY_HBV_INFECTION	0.000186706	0.00226724	0.631564	2.45991	0	95	UCP2, LYZ, HLA-DPA1, HLA-DPB1, CD74, CXCL9, HLA-DQB1, CCL5, RNASET2, CD68, CECR1, HLA-C, GM2A, RAC2, IL10RA, HLA-DMA, CD53, APOL3, ARHGDIB, GIMAP5, TYROBP, LAPTM5, HLA-DRA, HLA-E, RAB31, COTL1, HLA-DMB, HLA-B, C1QB, RARRES3, CD3D, CTSB, HLA-A, UBE2L6, TRIM22, PSMB10, SRGN, CFL1, IFI27, PSMB9, HLA-F, FCER1G, C3AR1, PIK3CD, FGL2, DENND2D, GZMA, GZMK, TAPBP
109	5971	CD8+ Tem_HPCA_2	0.000184264	0.00226724	0.582379	2.45746	0	162	PTPRCAP, ZAP70, OSBPL7, PSTPIP1, CAPN2, GPR68, RHOT2, CD8A, SGSM2, ARFRP1, CXCR3, ANAPC2, CD3E, E4F1, NKG7, SPSB3, FYCO1, FBXW4, PRF1, ITGAL, PLXDC1, CORO7, STUB1, COL5A3, CCR5, GSDMD, CD2, CD3D, IRF3, MAN2C1, HLA-A, GIMAP4, PDCD1, ZNF335, GIPR, CAPN10, STK25, PLCG1, MAP3K10, ARHGEF1, ZNF276, DIDO1, CROCC, GZMH, LZTR1, MRFAP1L1, ZNF142, SBF1, GTF3C1, KLHDC4, MEN1, PVRIG, CTBP1, GNLY, TBX21, ERN1,…
110	10439	HER2.ACT.experimental._DMSO_.HER2MUT_vs_GFP.LFC.1.n.p.1.OR.q_val.0.1.n.0.1.Up.inclusive1000+canonical.Cell.type.max.seed.size.50.filter.Cor.consistent.seed__Epithelial.ER.breast_init.seed_Up.SC.extended.program.pos50	0.000188929	0.00226724	0.723339	2.45209	0	44	TFF1, LRRC26, CEACAM6, TSPAN1, NPDC1, DUSP4, AGR2, ERBB2, HOXB2, FXYD3, RHOB, CST4, MUC1, HSPA1A, CLDN3, ASRGL1, DDRGK1, CD36, KLF4, HLA-B, HLA-A, FOXP1, DNAJC1, PSCA, AZGP1, CPE
111	10276	FGFR.ACT.Palbo.FGF2.FIIN.3.top.1000	0.000166141	0.00226724	0.495946	2.45159	0	840	LRRC26, ALDH3B2, ATP2A3, ABCC11, CA12, TSPAN1, NPDC1, GATA3, EPS8L1, TSPAN15, UCP2, PRR15, ABCG1, FAM174B, PRR15L, TMEM63C, PRSS8, GALNT6, TRPM4, BATF, CYP4B1, C1orf64, CRAT, HLA-DPA1, TMC5, MXRA8, EPN3, EME2, FAM110A, HLA-DPB1, EEF1A2, SLC9A1, CRACR2B, FGFR4, CD74, FA2H, XBP1, SLC2A10, D2HGDH, IDUA, ACSS1, TMEM30B, CRLF1, ATG16L2, RAPGEF3, HLA-DQB1, HOXB2, FXYD3, ACAP3, LRP10, SNPH, RET, FGD5, P…
112	3416	VERHAAK_GLIOBLASTOMA_MESENCHYMAL	0.000180701	0.00226724	0.559696	2.44541	0	212	UCP2, BATF, BLVRB, LTBP2, COL1A1, SYNGR2, ITGB2, FHOD1, GRN, CTSZ, MAFB, CNN2, RBM47, FMNL1, COL1A2, EHD2, CYTH4, IL4R, TGFBR2, MYO1F, RAC2, PLA2G15, STAB1, ENG, THBS1, COL5A1, MRC2, VDR, PTRF, EFEMP2, TNFRSF1B, LAPTM5, LAIR1, DOK3, VAMP5, COL8A2, TRPM2, NCF4, TCIRG1, THBD, MYH9, ALOX5, CCR5, MVP, MAPK13, CTSB, LCP1, GCNT1, PTGER4, TYMP, DAB2, HK3, MGAT1, TRIM22, SLAMF8, FOLR2, ST14, IGFBP6, ITGA…
113	9796	ESR1.genes	0.000169635	0.00226724	0.503441	2.44244	0	632	SPDEF, TFF1, FOXA1, GP2, TFF3, KIAA1324, MLPH, SCUBE2, CA12, TSPAN1, ZG16B, SLC44A4, NPDC1, GATA3, BCAS1, SIDT1, FASN, EPS8L1, TPSAB1, PRR15, DUSP4, KRT19, SULT2B1, AGR2, FAM174B, PRR15L, PIP, GALNT6, CFD, TBC1D9, BATF, CRIP1, BLVRB, TMC5, CACNG4, CIRBP, DHRS2, EEF1A2, ASTN2, SLC9A1, EVL, CANT1, XBP1, LTF, P2RY2, OLFML3, NBL1, TSPAN13, ABCA3, CBFA2T3, CCNO, DHCR24, AR, ZNF552, GPD1L, SLC9A3R1, IN…
114	9871	HER2_FGFR.ACT.DMSO.top.500.by.minus.log.p.val	0.000174703	0.00226724	0.515802	2.44093	0	474	SPDEF, ABCC11, TSPAN1, TSPAN15, KCNMA1, PRR15, DUSP4, AGR2, FAM174B, PRKCH, GALNT6, CRAT, TMC5, DHRS2, TFAP2A, GALNT10, SLC9A1, FAM46C, XBP1, SLC2A10, CREB3L1, SPTLC2, CORO1A, FHOD1, STMN3, RAPGEF3, PCDH1, LRP10, GPRC5A, SNPH, FGD5, MICALL2, NTN4, SLC37A1, EGFL7, TPCN1, PXN, TP53INP2, SPRED2, DGKD, LUM, DBNL, STK10, G6PD, SPRY1, SRCIN1, ATXN1, MST1R, SLCO2A1, TMEM8A, CDYL2, BSG, DNAJA4, VDR, ENTP…
115	6847	MODULE_128	0.000186951	0.00226724	0.62775	2.43776	0	93	LYZ, MMP2, ITGB2, CXCL9, ITGB5, CCL5, MMP9, CD151, TIMP3, KCTD12, IL2RB, PDGFRB, THBS1, APOL3, CYBB, VWF, TYROBP, SRRM2, SPARC, CSF1R, HLA-DOA, MGLL, GAS6, CCR5, LGMN, VIM, CTSB, LMO2, DAB2, FTH1, CD63, TNFSF13, FCER1G, C3AR1, TIMP2, IFITM2, HBA2, GNLY, CYP1B1, GZMK, CCND2, TIMP1, FTL, CCL18, ZNF347, CXCR6, FN1, CCL14, EARS2, LAG3, CXCL12, CCR2
116	8020	GSE9988_LOW_LPS_VS_VEHICLE_TREATED_MONOCYTE_DN	0.000182782	0.00226724	0.567448	2.43712	0	187	LASP1, TSC22D3, PPP1R9B, GRN, LFNG, PXN, MYO1F, APOBR, ARHGAP27, PLXNB2, FAM78A, TYROBP, SASH3, LAPTM5, DOK3, IFFO1, CTDSP1, CENPB, PSAP, RARA, RAB31, MAP3K3, DNAJC5, SH2D3C, ARRDC2, CTDSP2, PLEKHO2, SRSF9, DOK2, NFIC, MPEG1, CTSH, SETD1B, CTSB, STK11, MRFAP1, ARHGAP30, TACC1, CALHM2, RGS19, PIP5K1C, ZDHHC7, LYL1, PGP, RHOG, MAP7D1, IRF5, TMBIM1, TWF2, YWHAG, CSK, SLC35A2, ENC1, CMTM3, FAM73B, EX…
117	10111	PTEN.SNV.DE.bulk..test_7.ctrl_103.SC.extended.program.pos	0.000178955	0.00226724	0.549939	2.4369	0	237	GATA3, DUSP4, BATF, HLA-DPA1, HLA-DRB5, HLA-DPB1, CD74, PTPRCAP, EVL, ITGB2, LSP1, CORO1A, HLA-DQB1, CCL5, ACP5, CST7, CD8A, CTSD, HLA-C, IL2RB, TBC1D10C, RAC2, CXCR3, HLA-DMA, CD53, HLA-DRB1, ARHGDIB, NKG7, ACTB, CD7, LCK, HLA-DRA, RNF213, CD52, HLA-E, PRF1, BST2, HLA-DQA1, COTL1, ABI3, HLA-B, RARRES3, CD2, CD3D, IL2RG, HLA-A, UBE2L6, TYMP, HCST, SIRPG, PDCD1, REEP5, CD247, SRGN, CFL1, CTSW, ZEB…
118	6595	GNF2_MYD88	0.000189717	0.00226724	0.682069	2.43674	0	58	ITGB2, LSP1, CORO1A, SELPLG, PRKCD, HCLS1, RNASET2, CECR1, FMNL1, CYTH4, PYCARD, CD53, CYBB, TYROBP, TNFRSF1B, TMEM127, TCIRG1, HLA-B, WAS, SELL, PSMB10, DOCK2, MAN2B1, GMIP, FCER1G, STAT6, SH3BGRL3, SH2B3, LILRB1, CYBA, RPS6KA1, ARPC1B, PTPRE, RIN3, LST1, CNPY3
119	5932	CD4+ naive T-cells_FANTOM_2	0.00018875	0.00226724	0.689955	2.43628	0	54	IDUA, ZAP70, NUMA1, LIMD2, SELPLG, ARFRP1, CD3E, SH2B1, JAK3, CD7, RNPEPL1, PLXDC1, GRK6, ACAP1, CCR7, GPSM3, CD6, SIRPG, WDR6, PLCG1, ZNF76, CD27, TSPAN32, PRMT2, PACS1, PIP4K2B, CDK10, INSL3, GZMM, MLXIP, NCK2, CABIN1, SIT1, APBB1, CREBZF, PHF1, CHMP7
120	1272	YANG_BREAST_CANCER_ESR1_UP	0.000189286	0.00226724	0.752836	2.43267	0	35	TFF1, TFF3, MLPH, SCUBE2, CA12, GATA3, TBC1D9, CIRBP, XBP1, NUMA1, FBP1, WFS1, P4HTM, SLC7A8, KCNK15, SCNN1A, KRT18, APBB2, GREB1, AHNAK, KDM4B, MAGED2, ESR1, INPP4B, LRBA
121	3067	ER.20335537	0.00018943	0.00226724	0.738107	2.43006	0	38	SPDEF, FOXA1, TFF3, MLPH, CA12, GATA3, EPN3, AR, GPD1L, CYB561, LIN7A, RHOB, FBP1, TGFB3, ROGDI, DALRD3, ST6GALNAC2, SOX13
122	10580	Liver.vs.All.test_67.ctrl_72.LFC.1.n.p.0.01.OR.q_val.0.25.n.0.5.Dn.inclusive1000+canonical.Cell.type.max.seed.size.50.sort.logFC.filter.Cor.consistent.seed__T.cells.SC.extended.program.pos	0.00018622	0.00226724	0.616832	2.4297	0	101	TFF1, EVL, FAM46C, SLC9A3R1, FMNL1, ZFP36L2, IL2RB, TBC1D10C, HLA-DMA, SPRY1, FGR, CD7, TXNIP, CD81, TGFB1, ACAP1, AKNA, ARF1, GIMAP4, PTGER4, PARVG, PDCD1, APMAP, RHOH, FYB, ZNF683, WIPF1, LITAF, ARHGEF3, NDUFB10, RGL4, IFITM2, JAKMIP1, AOAH, PLEK, GNLY, DENND2D, CMTM3, EMB, GZMK, PTGER2, MATK, GZMM, NFKBIZ, CD38, ARPC1B, PRDM1, EOMES, PTPN7, C19orf66, SHKBP1, MT-CO1, SLAMF7, TIGIT, DUSP2, PTGDR…
123	10585	Liver.vs.All.test_67.ctrl_72.LFC.1.n.p.0.01.OR.q_val.0.25.n.0.5.Dn.inclusive1000+canonical.Cell.type.max.seed.size.50.sort.logFC.filter.Cor.consistent.seed__T.cells.SC.extended.program.pos.setdiff	0.00018622	0.00226724	0.616832	2.4297	0	101	TFF1, EVL, FAM46C, SLC9A3R1, FMNL1, ZFP36L2, IL2RB, TBC1D10C, HLA-DMA, SPRY1, FGR, CD7, TXNIP, CD81, TGFB1, ACAP1, AKNA, ARF1, GIMAP4, PTGER4, PARVG, PDCD1, APMAP, RHOH, FYB, ZNF683, WIPF1, LITAF, ARHGEF3, NDUFB10, RGL4, IFITM2, JAKMIP1, AOAH, PLEK, GNLY, DENND2D, CMTM3, EMB, GZMK, PTGER2, MATK, GZMM, NFKBIZ, CD38, ARPC1B, PRDM1, EOMES, PTPN7, C19orf66, SHKBP1, MT-CO1, SLAMF7, TIGIT, DUSP2, PTGDR…
124	6624	GNF2_VAV1	0.000190042	0.00226724	0.747664	2.42965	0	36	CORO1A, HCLS1, HLA-C, RAC2, CD53, ARHGDIB, SASH3, LAPTM5, HLA-E, GRK6, VAV1, INPP5D, CORO7, HLA-B, WAS, GPSM3, TRIM22, PSMB10, DOCK2, HLA-F, STAT6, PIK3CD, CSK, CYBA
125	9721	SnS.T_cells	0.000189717	0.00226724	0.679778	2.42855	0	58	GATA3, DUSP4, EVL, ZAP70, CCL5, IL2RB, CD3E, NKG7, LCK, RNF213, PRF1, ITGAL, RARRES3, CD2, CD3D, IL2RG, AKNA, CD6, CD5, CD247, SPN, RNF166, GZMH, GNLY, TMSB4X, GZMA, GZMK, GZMM, PIK3R1, SLA2
126	6967	MODULE_430	0.00018875	0.00226724	0.687152	2.42639	0	54	NME3, NBEAL2, LSP1, CORO1A, NUMA1, LIMD2, HDAC7, RAC2, MOB3A, ARHGDIB, SIPA1, PPP6R1, TTLL3, TCIRG1, ADRBK1, INPP5D, CCND3, SPPL2B, SYVN1, BTBD2, MAP4K1, ABTB1, CAPN10, TYK2, DOCK2, ARHGEF1, SYK, RAB4B, MEN1
127	2052	LIM_MAMMARY_LUMINAL_MATURE_UP	0.000184911	0.00226724	0.608497	2.42534	0	108	SPDEF, FOXA1, MLPH, ALDH3B2, TSPAN1, SLC44A4, PROM2, EPS8L1, SULT2B1, BATF, CACNG4, EEF1A2, TSPAN13, HOXB2, ABCA7, CASZ1, REEP6, TP53INP2, G6PD, PVRL4, WNT7B, PAK4, CACNB3, TMEM8A, MEIS3, ABCC8, LAMA5, VOPP1, WNK4, FYCO1, SLC16A5, FAAH, ZSCAN18, ATP6V0E2, GPRC5C, PSD4, HSD11B2, TOX3, RASEF, GALE, ERN1, ZDHHC1, PLEKHG3, ESR1, PRLR, PTPN6, SGMS1, ALCAM, HIPK2
128	1696	VERRECCHIA_EARLY_RESPONSE_TO_TGFB1	0.000188929	0.00226724	0.680179	2.42491	0	57	ITGB2, ITGB5, RHOB, IGFBP5, TIMP3, COL1A2, PXN, PLAT, COL6A3, COL6A1, HSPG2, BSG, LRP1, SPARC, JUP, COL3A1, CYTH2, MARCKSL1, DVL1, PCDHGC3, RHOC, RHOG, VCAN, ARHGDIA, ITGA3, CD82, MMP14, LAMA4, TIMP1, ZYX, NOTCH2, ADAM9, IGF2R, RHOQ, FN1, MMP19, CD44
129	1717	RODWELL_AGING_KIDNEY_UP	0.000175562	0.00226724	0.514504	2.42372	0	448	COMP, TSPAN1, TPSB2, LYZ, CRIP1, HLA-DPA1, COL1A1, LASP1, SYNGR2, LTF, ITGB2, FAM198B, CORO1A, FHOD1, AEBP1, GRN, CDH11, HLA-DQB1, CCL5, ADRA2A, HMHA1, SELPLG, MICALL2, TMC6, HCLS1, PREX1, COL1A2, HLA-C, MYO1F, ITPR3, RAC2, IL10RA, LUM, C1QC, DGKQ, HLA-DMA, STK10, STAB1, CD53, HLA-DRB1, RBCK1, LDLRAP1, COL5A1, C1QA, SHISA5, ARHGDIB, EHBP1L1, NKG7, TYROBP, CHST15, LOXL1, ISLR, LAPTM5, CST6, DOK3, …
130	6865	MODULE_170	0.00018622	0.00226724	0.62023	2.42201	0	96	LYZ, MMP2, ITGB2, CXCL9, ITGB5, CCL5, MMP9, CD151, TIMP3, KCTD12, IL2RB, PDGFRB, THBS1, APOL3, CYBB, VWF, TYROBP, SRRM2, SPARC, CSF1R, HLA-DOA, MGLL, GAS6, CCR5, LGMN, VIM, CTSB, LMO2, DAB2, FTH1, CD63, TNFSF13, FCER1G, C3AR1, TIMP2, IFITM2, HBA2, GNLY, CYP1B1, GZMK, CCND2, TIMP1, FTL, CCL18, ZNF347, CXCR6, FN1, CCL14, EARS2, LAG3, CXCL12, CCR2
131	3404	MARTENS_BOUND_BY_PML_RARA_FUSION	0.000175254	0.00226724	0.516317	2.42123	0	424	GALNT6, RAB3D, LASP1, SLC9A1, P2RY2, ITGB2, FHOD1, ATG16L2, MIDN, HMHA1, MAFB, ACP5, LFNG, MMP9, PRKCD, PREX1, PLXND1, FMNL1, CTSD, TMC8, PXN, CISH, FERMT3, CYTH4, KLF2, MYO1F, RAC2, ARRB1, GAS7, PVRL4, RAB11FIP3, SPI1, FGR, MN1, SH2B1, SLC9A3, FAM78A, CUEDC1, TYROBP, CHST15, LAPTM5, DOK3, ZNF710, PLCB2, SLC6A6, IRF1, ADAM8, FBXO46, LTBP3, WNT9A, PSAP, ARAP1, ADRBK1, ECE1, TPPP3, CORO2A, RARA, RA…
132	6817	MODULE_79	0.000186706	0.00226724	0.620648	2.41739	0	95	LYZ, MMP2, ITGB2, CXCL9, ITGB5, CCL5, MMP9, CD151, TIMP3, KCTD12, IL2RB, PDGFRB, THBS1, APOL3, CYBB, VWF, TYROBP, SRRM2, SPARC, CSF1R, HLA-DOA, MGLL, GAS6, CCR5, LGMN, VIM, CTSB, LMO2, DAB2, FTH1, CD63, TNFSF13, FCER1G, C3AR1, TIMP2, IFITM2, HBA2, GNLY, CYP1B1, GZMK, CCND2, TIMP1, FTL, CCL18, ZNF347, CXCR6, FN1, CCL14, EARS2, LAG3, CXCL12, CCR2
133	10373	Liver.vs.All.test_67.ctrl_72.LFC.1.n.p.1.OR.q_val.0.1.n.0.1.Dn.main200+canonical.Cell.type.max.seed.size.50.filter.Cor.consistent.seed__T.cells.SC.extended.program.neg	0.000183756	0.00226724	0.602361	2.41732	0	112	HLA-DPA1, HLA-DPB1, CD74, PTPRCAP, LSP1, HLA-DQB1, CCL5, CST7, CD8A, IL2RB, MYO1F, RAC2, HLA-DMA, HLA-DRB1, CD3E, NKG7, SASH3, RNF213, PRF1, BST2, HLA-DQA1, HLA-DMB, ABI3, HLA-B, CCR5, RARRES3, CD3D, LCP1, HLA-A, HCST, AMICA1, SRGN, CFL1, CTSW, BAX, PSMB9, CHST12, RHOC, ZNF683, GZMH, GBP5, PLEK, GNLY, TMSB4X, GZMA, PPP1R18, GZMK, MATK, APOBEC3G, GZMM, APOBEC3C, C5orf56, EOMES, PTPN7, CXCR6, CLIC1…
134	1198	SCHLOSSER_SERUM_RESPONSE_UP	0.000185701	0.00226724	0.592723	2.41503	0	128	SPDEF, ALDH3B2, NME3, PCOLCE, CBFA2T3, SLC9A3R1, PIGQ, PTPRS, ZBTB7A, SIPA1, IRF1, S1PR4, FGFR1, REEP1, LTB, SEPW1, MXD4, ZNF91, ACAP1, GPSM3, CSNK1G2, GNB2, IL2RG, RAB5C, ST3GAL1, ATP6V0D1, PTK2B, TYK2, ACTN4, MAP3K11, CNOT3, POU2F2, KDM4B, STX16, UBA1, RHOG, STAT6, CAPG, CD99, CSK, ARHGAP25, SNTB2, RAMP2, NR2F6, CYBA, TAPBP, DOT1L, CDK10, ORAI2, S100A11, TRADD, INSL3, TRANK1, SCAP, JUND, PPP4C,…
135	6556	GNF2_CD48	0.000189215	0.00226724	0.764765	2.41495	0	32	CORO1A, LIMD2, HCLS1, HLA-C, RAC2, CD53, ARHGDIB, SIPA1, SASH3, LAPTM5, HLA-E, GRK6, VAV1, INPP5D, CORO7, HLA-B, HLA-A, PSMB10, DOCK2, HLA-F, STAT6, CSK, TAPBP, PTPN6
136	6578	GNF2_ICAM3	0.000189286	0.00226724	0.728887	2.41398	0	39	ITGB2, PSTPIP1, HCLS1, FMNL1, MYO1F, APOBR, TXNIP, IRF1, ADAM8, TMEM127, HLA-E, WAS, GPSM3, SELL, DPEP2, GMIP, HLA-F, STAT6, EMP3, FAM65B, SH3BGRL3, SLA, ARHGAP25, ARRB2, GMFG, PTPN6, EVI2B, RIN3, LST1, GIT2, DAZAP2, PTPRC, ICAM3
137	7480	GSE22886_NAIVE_BCELL_VS_MONOCYTE_DN	0.000180963	0.00226724	0.557603	2.41117	0	194	LYZ, GRN, MAFB, PRKCD, RBM47, S100A9, PLXND1, SEMA4A, CTSD, PXN, KCTD12, MYO1F, ABR, IL10RA, PLXNB2, ASAH1, G6PD, ATXN1, ALDOA, TYROBP, CHMP2A, TNFRSF1B, CHST15, HSPA1A, PSAP, TRIM8, ITGAL, RAB31, RXRA, TBC1D2, CERS6, CTBP2, CKAP4, VIM, SEMA4D, NAGK, CTSB, ATP6V0C, ZMIZ1, ATP1A1, MGAT1, RNH1, SRGN, IQGAP2, BCL3, ITGAM, TNFSF13, DUSP6, CD93, LRPAP1, TNFAIP2, FCER1G, RHOG, MAP7D1, TIMP2, CAPG, CSF2…
138	6791	MODULE_38	0.000175285	0.00226724	0.511625	2.411	0	450	ALDH3B2, GATA3, DUSP4, KRT19, TFAP2B, TACSTD2, PRSS8, CFD, APOD, CRIP1, ERBB2, GATA2, CYP4B1, BLVRB, MMP2, DPT, PTGDS, LTBP2, COL1A1, TFAP2A, PCOLCE, COL6A2, PVRL2, GRN, ITGB5, PCDH1, MMP15, SEMA3F, PLEC, HOXB3, CLEC3B, HCLS1, IGSF3, RHOB, CD151, TIMP3, S100A9, PLXND1, COL1A2, WFS1, ZBTB7A, IL4R, CLN3, LLGL2, QSOX1, COL6A3, PDGFRB, SLC38A10, COL6A1, STAB1, HSPG2, FGR, ENG, SLC7A8, LAMB2, CHPF, SE…
139	6770	MODULE_5	0.000174978	0.00226724	0.513529	2.40779	0	423	CEACAM6, TSPAN1, BCAM, TPSAB1, KRT19, AGR2, TACSTD2, CFD, APOD, CRIP1, GATA2, CYP4B1, BLVRB, PTGDS, LTBP2, TNFRSF14, FGFR4, ITGB2, PCOLCE, COL6A2, CD37, CORO1A, ABCA3, GRN, CDH11, ITGB5, HLA-DQB1, CCL5, ACP5, PLEC, GPRC5A, MMP9, CLEC3B, HCLS1, CST7, RHOB, CD151, TIMP3, S100A9, PLXND1, FBP1, COL1A2, WFS1, WISP2, IL4R, QSOX1, COL6A3, TGFBR2, PDGFRB, EPB41L3, ITPR3, RAC2, LUM, COL6A1, HLA-DMA, ASAH1…
140	10201	ESR1.GOF.test_32.ctrl_81.Up.IFN.genes.LFC.1.pval.0.01__Epithelial.ER.breast.SC.extended.program.pos	0.00018162	0.00226724	0.558989	2.40726	0	189	TFF1, FOXA1, GP2, TFF3, KIAA1324, CEACAM6, MUCL1, ZG16B, BCAM, BCAS1, AGR2, APOD, TBC1D9, BAMBI, DHRS2, PTPRN2, LASP1, SEZ6L2, AKT1, EVL, TSPAN13, CREB3L1, ZNF703, STMN3, HOXB2, FXYD3, NUMA1, GPD1L, GPRC5A, RET, CST3, TIMP3, HSPB1, CLEC11A, PPDPF, STEAP4, SLC12A2, MUC1, SDC4, ERBB3, SPARC, STARD10, TXNIP, MISP, SMIM22, CLDN4, PTPRF, TPPP3, AFF3, PITX1, BMPR1B, PBX1, IRF2BPL, SLC39A6, GREB1, RNF43…
141	10375	RTK.ACT.vs.All.test_38.ctrl_118.LFC.1.n.p.1.OR.q_val.0.1.n.0.1.Up.main200+canonical.Cell.type.max.seed.size.50.filter.Cor.consistent.seed__Epithelial.ER.breast_init.seed_Up.SC.extended.program.pos50	0.000187617	0.00226724	0.696148	2.40663	0	48	SPDEF, TFF1, LRRC26, TFF3, CEACAM6, AGR2, PIP, GALNT6, CXCL17, FXYD3, CST3, RHOB, IGFBP5, CLU, CST4, SLC12A2, MUC1, ASRGL1, CD36, PITX1, SPINK8, KLF4, DAB2, FOXP1, BHLHE41, BPIFB1, PSCA, AZGP1, BPIFB2
142	10456	ESR1.GOF.test_32.ctrl_81.LFC.1.2.OR.p_val.0.0075.by.quantile.0.98.Up.inclusive1000+canonical.Cell.type.max.seed.size.50.filter.Cor.consistent.seed__Epithelial.ER.breast_init.seed_Up.SC.extended.program.pos50	0.000187617	0.00226724	0.695414	2.40409	0	48	TFF1, GP2, TFF3, CEACAM6, ZG16B, BCAM, BCAS1, AGR2, APOD, TBC1D9, LASP1, EVL, FXYD3, GPRC5A, CST3, SLC12A2, MUC1, ERBB3, STARD10, TXNIP
143	10584	Liver.vs.All.test_67.ctrl_72.LFC.1.n.p.0.01.OR.q_val.0.25.n.0.5.Dn.inclusive1000+canonical.Cell.type.max.seed.size.50.sort.logFC.filter.Cor.consistent.seed__T.cells.SC.extended.program.pos.merge	0.000179565	0.00226724	0.542574	2.39923	0	232	PRKCH, HLA-DPA1, HLA-DPB1, CD74, PTPRCAP, EVL, ITGB2, ARHGAP8, HLA-DQB1, CCL5, SLC9A3R1, TTYH3, ARRDC1, CST7, FMNL1, CD8A, HLA-C, ZFP36L2, CYTH4, TBC1D10C, RAC2, SPRY1, FGR, TLE3, MYADM, NKG7, CD7, TXNIP, LCK, RNF213, IRF1, PRF1, GNAI2, GATSL3, SEPT6, CD81, HLA-B, TGFB1, ACAP1, CD3D, SELL, AKNA, HLA-A, PSMC5, GIMAP4, PTGER4, HCST, GIMAP7, ZNFX1, NR4A2, APMAP, CD247, SRGN, FYB, NPTN, CTSW, BCL3, Z…
144	6694	chr7p22	0.000190078	0.00226724	0.666106	2.39686	0	60	TNRC18, MAFK, MICALL2, TTYH3, LFNG, IQCE, ZNF316, INTS1, MEOX2, TMEM184A, FBXL18, ICA1, CARD11, FAM20C, MAD1L1, GNA12, SDK1, CHST12, C7orf50, EIF3B, GLCCI1, FTSJ2, FOXK1, DAGLB, RADIL, SUN1, NUDT1, C7orf26, RAC1, PDGFA, NXPH1, ZNF853, WIPI2
145	10396	RB1.HOMDEL.LFC.1.n.p.1.OR.q_val.0.1.n.0.1.Up.inclusive2000.max.seed.size.50.filter.Cor.consistent.seed__Epithelial.ER.breast_init.seed_Dn	0.000190223	0.00226724	0.832912	2.3924	0	21	CEACAM6, ALDH3B2, FMOD, CREB3L1, KCNJ3, CSAD, SRRM2, AFF3, MAST4, BMPR1B, CPB1, AHNAK, CPE, BPIFB2
146	7453	GSE22886_TCELL_VS_BCELL_NAIVE_UP	0.000182249	0.00226724	0.554711	2.39209	0	191	GATA3, PRKCH, NME3, ZAP70, SELPLG, FMNL1, CTSD, PXN, CD3E, TMEM8A, GIMAP5, ATP13A2, CD7, PPP6R1, LCK, ITGAL, HMG20B, FLT3LG, RUNX1, SEPW1, RNF187, MVP, RARRES3, SEMA4D, CD2, CD3D, GYPC, DEF6, CYTH2, ATP1A1, SIGIRR, SMARCA4, USP20, PBXIP1, GIMAP6, TRPV2, CD247, SRGN, FYB, LTBP4, EGLN2, PLCG1, KCNAB2, LEF1, ARHGEF1, TMEM115, ITM2A, TSC22D4, CD27, LRCH4, RHOG, PPP2R1A, ETHE1, ECHDC2, ITPKB, MED15, P…
147	908	TURASHVILI_BREAST_LOBULAR_CARCINOMA_VS_DUCTAL_NORMAL_UP	0.000188964	0.00226724	0.650737	2.39204	0	67	COMP, LRRC15, SFRP2, LYZ, COL1A1, AEBP1, COL1A2, COL8A1, COL6A3, THBS2, THY1, COL5A1, SPARC, PRRX1, CILP, COL3A1, COL12A1, PLXDC1, MXRA5, FBN1, PLXNC1, COL11A1, FNDC1, INHBA, TIE1, WIPF1, VCAN, RAP2C, C5AR1, SULF1, COL5A2, ADAM12, BGN, FN1, WISP1, POSTN, MICAL2, LAMB1, UBTD2, TAGAP
148	10369	Liver.vs.All.test_67.ctrl_72.LFC.1.n.p.1.OR.q_val.0.1.n.0.1.Dn.main200+canonical.Cell.type.max.seed.size.50.filter.Cor.consistent.seed__T.cells_init.seed_Dn.SC.extended.program.pos50	0.000188288	0.00226724	0.687207	2.39109	0	50	CRIP1, TSC22D3, LSP1, CD37, ZAP70, HMHA1, SYTL1, LAT, FMNL1, HLA-C, KLF2, TBC1D10C, ACTB, ARHGAP9, CD52, S1PR4, MYO1G, IL16, ACAP1, CCR7, VIM, TNFRSF25, ITM2A, CD27, FAM65B, JAKMIP1, KCNN4, PRDM1, TMSB10, TC2N, CLIC3
149	3092	MAMLIN.MatLum.19648928	0.000179501	0.00226724	0.54395	2.38776	0	219	SPDEF, TFF1, FOXA1, TFF3, MLPH, ALDH3B2, SCUBE2, CA12, SLC44A4, SIDT1, CAPN13, TSPAN15, UCP2, C9orf152, SULT2B1, AGR2, SERHL2, IGSF21, BATF, BAMBI, CRIP1, C1orf64, TMC5, EEF1A2, ATP2C2, TSPAN13, AR, KCNK6, GPRC5A, LIN7A, NTN4, TRERF1, PREX1, FBP1, SOCS2, REEP6, TGFB3, GPR160, LIMCH1, ANKRD30A, PLAT, IL2RB, SLC7A8, STEAP4, GOLM1, MUC1, ABCC8, TTC6, WNK4, SLC16A5, SEMA3B, TPPP3, CSF1R, PALM, TMEM45…
150	5407	GO_LUMENAL_SIDE_OF_MEMBRANE	0.000190223	0.00226724	0.778651	2.38754	0	28	HLA-DPA1, HLA-DRB5, HLA-DPB1, CD74, HLA-DQB1, HLA-C, HLA-DRB1, HLA-DRA, HLA-E, HLA-DQA1, NUCB1, SPPL2B, HLA-B, HLA-A, CTSA, HLA-F, HLA-DQB2, TAPBP
151	332	KEGG_AUTOIMMUNE_THYROID_DISEASE	0.000187793	0.00226724	0.687235	2.3836	0	49	HLA-DPA1, HLA-DRB5, HLA-DPB1, HLA-DQB1, HLA-C, HLA-DMA, HLA-DRB1, HLA-DRA, HLA-E, PRF1, HLA-DQA1, HLA-DOA, HLA-DMB, HLA-B, HLA-A, HLA-F, TPO
152	927	HUTTMANN_B_CLL_POOR_SURVIVAL_UP	0.000178158	0.00226724	0.532813	2.38176	0	257	ATP2A3, GATA3, MZB1, FAM174B, CRIP1, PTPRCAP, FA2H, XBP1, MYO15B, AEBP1, ZAP70, GRN, NUMA1, BTG2, CDC37, GAA, IGSF3, RHOB, RHOT2, TIMP3, PXN, SGSM2, GM2A, ABR, SPRED2, CXCR3, GRINA, THBS1, EHBP1L1, SH3GLB2, TYROBP, TNFRSF1B, CTSF, DAPK3, RRBP1, ROGDI, LAMA5, SNRNP70, ADRBK1, FGFR1, PRF1, ZSCAN18, ITGAL, PRKCSH, RXRA, OGFR, NUCB1, LDB1, MAST4, MAD1L1, IL16, ACAP1, GYPC, ATP6V0C, MAN2C1, LILRB4, PL…
153	1276	YANG_BREAST_CANCER_ESR1_BULK_UP	0.000191241	0.00226724	0.791586	2.38084	0	26	FOXA1, TSPAN1, ABCG1, FAM174B, CRIP1, EEF1A2, TSPAN13, INPP5J, BLVRA, CELSR1, CDK11A, DALRD3, SLC39A6, REEP5
154	1409	NIKOLSKY_BREAST_CANCER_7P22_AMPLICON	0.000189107	0.00226724	0.742311	2.38075	0	34	TNRC18, MAFK, MICALL2, TTYH3, LFNG, IQCE, INTS1, TMEM184A, FBXL18, ACTB, FAM20C, GET4, BRAT1, MAD1L1, GNA12, CHST12, C7orf50, EIF3B, FTSJ2, FOXK1, RADIL, SUN1, NUDT1
155	976	GINESTIER_BREAST_CANCER_ZNF217_AMPLIFIED_DN	0.000176835	0.00226724	0.522619	2.37971	0	304	LIMD2, TMEM132A, HDAC7, ABCA7, ENGASE, ZNF316, LENG8, INTS1, AGRN, MAPK8IP3, FBXL18, SRRM2, SGSM3, SBNO2, FBXO46, HIP1R, SNRNP70, PPP1R12C, TECPR1, ATAD3B, MAPK11, TMEM63A, SEMA6B, U2AF2, GRIPAP1, MBD3, EVI5L, SPPL2B, HSF4, LPAR2, ZNF580, ZNF524, ACAP1, CSNK1G2, STK11, TNK2, ARHGAP30, POLM, SMARCA4, PICK1, ZMIZ2, CLASRP, SLC12A9, QTRT1, PPARD, SCAF1, ZBTB7B, CNOT3, ZC3H7B, ABCC10, GIGYF1, ZNF598,…
156	10445	HER2.ACT.experimental._DMSO_.HER2MUT_vs_GFP.LFC.1.n.p.1.OR.q_val.0.1.n.0.1.Up.inclusive1000+canonical.Cell.type.max.seed.size.50.filter.Cor.consistent.seed__Epithelial.ER.breast_init.seed_Dn.SC.extended.program.pos200	0.000182216	0.00226724	0.551018	2.37795	0	192	GP2, TFF3, KIAA1324, MLPH, TSPAN1, ZG16B, GATA3, BCAM, BCAS1, DEGS2, SIX1, AGR2, SERHL2, PIP, APOD, BLVRB, HLA-DPA1, DHRS2, CD74, H2AFJ, XBP1, TSPAN13, ZNF703, GRN, AR, HOXB2, CST3, LGALS3BP, TIMP3, KCNJ3, FBP1, CTSD, P4HTM, TMEM205, CLU, HLA-DRB1, STEAP4, IGLL5, SDC4, ERBB3, SPARC, TXNIP, HLA-DRA, DDR1, CD36, HLA-B, RARRES3, HLA-A, MB, ATP1A1, SLC39A6, REEP5, PIGT, IFI27, FUCA1, CPB1, MLEC, IFI3…
157	10112	ERBB2.SNV.DE.bulk..test_12.ctrl_112	0.00018943	0.00226724	0.722117	2.37742	0	38	CEACAM6, ALDH3B2, MUCL1, SLC44A4, PROM2, KRT19, TFAP2B, PIP, APOD, ERBB2, TMC5, EPN3, CBR3, ANKRD30A, CST4
158	10366	Liver.vs.All.test_67.ctrl_72.LFC.1.n.p.1.OR.q_val.0.1.n.0.1.Dn.main200+canonical.Cell.type.max.seed.size.50.filter.Cor.consistent.seed__T.cells_init.seed_Dn.SC.extended.program.pos200	0.00018162	0.00226724	0.551445	2.37477	0	189	GATA3, UCP2, DUSP4, PRKCH, CRIP1, FAM110A, EVL, ITGB2, TSC22D3, LSP1, CD37, CORO1A, ZAP70, HMHA1, LIMD2, LRP10, SYTL1, CNN2, LAT, FMNL1, HLA-C, CORO1B, KLF2, TBC1D10C, IL10RA, CXCR3, AES, ACTB, LAPTM5, LCK, ARHGAP9, NCF4, CD52, S1PR4, MYO1G, COTL1, C16orf54, IL16, DOK2, ACAP1, CCR7, VIM, TNFRSF25, GPSM3, SELL, ARHGAP30, TYMP, CD6, GIMAP7, CTSA, RHOH, PIK3IP1, FOXP1, ITM2A, CD27, FXYD5, RHOG, WIPF…
159	9589	GSE43863_DAY6_EFF_VS_DAY150_MEM_LY6C_INT_CXCR5POS_CD4_TCELL_DN	0.00018162	0.00226724	0.551077	2.37319	0	189	SIDT1, MZB1, CCDC88C, TMEM86A, TSPAN13, CORO1A, HMHA1, SELPLG, CNN2, MYLIP, ABCA7, N4BP3, UBA7, KLF2, TBC1D10C, CD79A, STK10, TP53I11, ARHGDIB, CYBB, TYROBP, CTSF, ATP13A2, SASH3, LAPTM5, DENND1C, KIAA0040, S1PR4, ADRBK1, SUV420H2, FLI1, INPP5D, ABI3, CCND3, PLEKHA2, ADAMTS10, ACAP1, MPEG1, RASGRP2, TRAF5, CD3D, SELL, AKNA, HCST, CYTH1, MS4A6A, CTSW, DOCK2, ARHGEF1, BCL3, DMPK, CHST12, GLTSCR1, P…
160	7498	GSE22886_NAIVE_CD4_TCELL_VS_12H_ACT_TH2_UP	0.000182782	0.00226724	0.55189	2.37031	0	187	CIRBP, MYO15B, STMN3, SNPH, OSBPL7, MZF1, RHOT2, CSGALNACT1, TPCN1, PXN, INTS1, SGSM2, LLGL2, ITPR3, DGKD, SIPA1L3, SORBS3, MN1, SH2B1, AES, LYPD3, LAIR1, MCF2L, ZNF710, SPSB3, LTBP3, NLRP1, TRIB2, FLI1, ZNF91, ATP1A1, SIRPG, RHOH, BIN2, TSPYL2, SRSF5, ARHGEF1, KLHL36, CREBBP, STX16, ERP29, IQSEC1, LRCH4, LSR, TSPAN32, KLF9, ECHDC2, ITPKB, AP1G2, LITAF, ZNF83, SPG7, ZNF768, ZBTB22, PRKCZ, CHKB, I…
161	6818	MODULE_84	0.000172206	0.00226724	0.495879	2.37004	0	526	TFF3, ATP2A3, COMP, KRT19, LYZ, CFD, APOD, HLA-DPA1, PTGDS, HLA-DRB5, DHRS2, HLA-DPB1, CD74, PTPRCAP, LTF, ITGB2, TSC22D3, PCOLCE, LSP1, COL6A2, PVRL2, CD37, CORO1A, AEBP1, CXCL9, GRN, HLA-DQB1, CCL5, SLC9A3R1, MAFB, ACP5, PLEC, SELPLG, MMP9, CLEC3B, HCLS1, CST7, ENTPD2, S100A9, OLFML2B, SEMA4A, COL1A2, CD8A, LTC4S, HLA-C, FERMT3, CYTH4, IL4R, IL2RB, COL6A3, TGFBR2, EPB41L3, ITPR3, SLC38A10, RAC2…
162	10493	RB1.HOMDEL.LFC.1.n.p.0.01.OR.q_val.0.25.n.0.5.Up.inclusive1000+canonical.Cell.type.max.seed.size.50.sort.minus.log.p.val.filter.Cor.consistent.seed__Epithelial.ER.breast_init.seed_Up.SC.extended.program.neg50	0.000187793	0.00226724	0.683098	2.36925	0	49	TFF3, CEACAM6, MUCL1, AGR2, APOD, TBC1D9, EVL, CREB3L1, GPRC5A, CST3, IGFBP5, CST4, SLC12A2, MUC1, PITX1, KLF4, BMPR1B, IRF2BPL, DAB2, MALAT1, C19orf33, JUN, CPE, BPIFB2, GADD45B, ESR1, TIMP1
163	9153	GSE32986_UNSTIM_VS_GMCSF_AND_CURDLAN_LOWDOSE_STIM_DC_DN	0.000181719	0.00226724	0.552518	2.3675	0	181	EVL, CD37, ZAP70, DPP7, HMHA1, SGSH, PREX1, CECR1, CTSD, UBA7, CLN3, NFIA, SLC38A10, CLCN7, ATXN1, LDLRAP1, WWC3, CTSF, PLCB2, UAP1L1, MAN2B2, AMDHD2, TTYH2, CD52, C14orf159, TMEM63A, ARSG, EHD1, C16orf54, MXD4, LGMN, ARRDC2, CTDSP2, RARRES3, VMAC, CD6, CTSA, ATP6V0D1, PBXIP1, PIK3IP1, FOXP1, FYB, PLCG1, ZNF76, ABCC10, CLSTN1, CNNM3, MAP3K12, CHD3, RCSD1, RASSF3, PLA2G6, MED15, GPR137B, SLC39A13,…
164	9903	C1.set.domain.containing.Histocompatibility.complex	0.000191939	0.00226724	0.869744	2.36694	0	17	HLA-DPA1, HLA-DRB5, HLA-DPB1, HLA-DQB1, HLA-C, HLA-DMA, HLA-DRB1, HLA-DRA, HLA-E, HLA-DQA1, HLA-DOA, HLA-DMB, HLA-A, HLA-F, HLA-DQB2
165	1085	CREIGHTON_AKT1_SIGNALING_VIA_MTOR_UP	0.000189107	0.00226724	0.737863	2.36649	0	34	LASP1, AKT1, PVRL2, MMP15, CYB561, SPINT1, SLC37A1, PRKCD, CORO1B, BSG, ARHGEF16, DDR1, CLDN3, TJP3, GPX4, BIK, CLSTN1, KCTD5, NEU1, TOLLIP, RNF126, HNRNPAB, CDK16
166	3459	JOHNSTONE_PARVB_TARGETS_3_UP	0.000174368	0.00226724	0.504785	2.35918	0	405	CA12, KRT19, TACSTD2, TBC1D9, HLA-DPA1, NR2F2, HLA-DPB1, SEZ6L2, SYNGR2, H2AFJ, NBL1, ZNF703, GRN, DPP7, CRISPLD2, NANOS1, TMC6, MKNK2, GAA, CST3, LGALS3BP, RHOB, RNASET2, RBM47, CTSD, TMC8, HLA-C, EHD2, AGRN, TGFBR2, CLU, ARRB1, PPDPF, CELSR1, HLA-DMA, ASAH1, THBS1, RBCK1, PRKD2, ARFGAP1, PLD3, ACTB, LRP1, JUP, TXNIP, NLRC5, HLA-DRA, P4HB, CLDN4, LTBP3, PSAP, TCIRG1, THBD, FGFR1, ECE1, TRIM8, MF…
167	911	TURASHVILI_BREAST_LOBULAR_CARCINOMA_VS_LOBULAR_NORMAL_DN	0.000189	0.00226724	0.634792	2.3567	0	72	COMP, SFRP4, LRRC15, TMEM119, SFRP2, LYZ, MMP2, COL1A1, RABEP2, AEBP1, EPPK1, COL1A2, COL8A1, COL6A3, THBS2, COL5A1, COL10A1, PRRX1, RFTN1, MMP11, COL3A1, COL12A1, MXRA5, FBN1, COL11A1, FNDC1, WIPF1, THBS4, VCAN, C5AR1, LCP2, COL5A2, RAB26, ADAM12, SRPX, BGN, PABPC1L, FN1, WISP1, RFFL, POSTN
168	6084	mv Endothelial cells_FANTOM_2	0.000188929	0.00226724	0.656129	2.35524	0	59	ACE, N4BP3, STAB1, VWF, TAOK2, SEMA6B, MAP3K3, ARHGEF15, GIMAP4, ACVRL1, GIMAP6, MMRN2, RAMP3, ARVCF, TIE1, LYL1, CD34, CD93, SOX18, CSF2RB, KANK3, TBX1, NOTCH4, HYAL2, TAL1, CXorf36, SCARF1, PCDH12, PPM1F, CLDN5, ROBO4, FLT4, CAV1
169	6618	GNF2_STAT6	0.000188395	0.00226724	0.626277	2.35515	0	78	LSP1, CORO1A, HCLS1, RNASET2, FMNL1, HLA-C, RAC2, CD53, ARHGDIB, LAPTM5, TCIRG1, HLA-E, C17orf62, GRK6, VAV1, INPP5D, CORO7, HLA-B, WAS, TGFB1, ARF6, GPSM3, SELL, LCP1, HLA-A, PSMB10, TYK2, DOCK2, GMIP, HLA-F, FXYD5, STAT6, EMP3, LRRFIP1, CYBA, TAPBP, PTPN6, EVI2B, ARPC1B, CLIC1, MBD2, RIN3
170	7456	GSE22886_CD4_TCELL_VS_BCELL_NAIVE_UP	0.00018162	0.00226724	0.546786	2.35471	0	189	GATA3, PRKCH, BATF, BLVRB, ZAP70, CCL5, FMNL1, PXN, PACS2, LDLRAP1, APOL3, ATP13A2, CD7, MAN2B2, LTBP3, TFPT, ITGAL, FLT3LG, ZNF512B, SEPT6, RUNX1, MAP3K6, SEMA4D, CD2, CD3D, GYPC, SMAD7, CYTH2, MAN2C1, ATP1A1, SIGIRR, CD6, FCGRT, PBXIP1, GIMAP6, DVL1, CD5, CD247, BIN2, SRGN, FYB, LTBP4, IQGAP2, LEF1, BAG3, XAB2, ITM2A, CD27, CD4, CHD3, MAP7D1, ECHDC2, ITPKB, COMT, RALGDS, MED15, PRMT2, DGKZ, ZBT…
171	334	KEGG_GRAFT_VERSUS_HOST_DISEASE	0.000190042	0.00226724	0.72275	2.34869	0	36	HLA-DPA1, HLA-DRB5, HLA-DPB1, HLA-DQB1, HLA-C, HLA-DMA, HLA-DRB1, HLA-DRA, HLA-E, PRF1, HLA-DQA1, HLA-DOA, HLA-DMB, HLA-B, HLA-A, HLA-F
172	3375	SENGUPTA_EBNA1_ANTICORRELATED	0.000185117	0.00226724	0.563987	2.34766	0	147	GATA2, PPP1R9B, RASAL3, SIDT2, FMNL1, CISH, ZBTB7A, ARHGAP27, STARD3, STK10, SMPD3, PWWP2B, GDPD5, MCF2L, ZNF710, NLRC5, TTLL3, ARHGAP4, KIAA0513, TECPR1, FGD2, PITX1, HLA-A, B3GALT4, SREBF1, PPARD, CD247, KCNAB2, ARHGEF1, RAPGEF1, HLA-F, SLC25A28, LRCH4, MARCH2, SYMPK, UBE2O, SPG7, KIAA0226, MAP2K3, ZBTB17, PLEKHM1, AURKAIP1, SLC39A3, GADD45B, FCHSD1, NSUN5, SFXN3, NIN, RASA3, SUN2, ZFYVE28, RPS…
173	10099	HER2.Rescue.seq.LFC_1_DMSO_HER2MUT_vs_GFP	0.000190186	0.00226724	0.700961	2.34661	0	41	LRRC26, TSPAN1, NPDC1, PRR15, DUSP4, GALNT6, BAMBI, ERBB2, HOXB2, CST3, SLC12A2, NQO1, SDC4, STARD10, DDRGK1, CLDN7, STUB1, MRPL41
174	9111	GSE32164_ALTERNATIVELY_ACT_M2_VS_CMYC_INHIBITED_MACROPHAGE_UP	0.000182216	0.00226724	0.543632	2.34608	0	192	NBEAL2, FAM46C, ITGB2, CCL5, MMP9, SOCS2, CTSD, KCTD12, CORO1B, RAC2, CXCR3, STARD3, DBNL, CD79A, HLA-DRB1, CHPF, INPPL1, VAMP5, NCF4, CDK5RAP3, S1PR4, LTB, PRF1, CSF1R, AP3D1, TNFRSF4, HLA-DQA1, OGFR, HLA-DMB, RELL1, LDB1, HLA-B, IL16, DOK2, MPEG1, CTSH, CD2, CSNK1G2, IRF3, GPC1, TNK2, GIMAP4, LMO2, CD6, OTUD5, ORMDL3, FICD, MLEC, TMEM115, MAN2B1, APOE, SLC25A28, RABAC1, TCF25, TSPAN32, CD4, WIP…
175	10469	BX_ER.pos.LFC.1.n.p.0.01.OR.q_val.0.25.n.0.5.Up.inclusive1000+canonical.Cell.type.max.seed.size.50.filter.Cor.consistent.seed__Epithelial.ER.breast.SC.extended.program.pos.merge	0.000178955	0.00226724	0.528684	2.34272	0	237	FOXA1, GP2, TFF3, MLPH, CEACAM6, ZG16B, GATA3, BCAM, BCAS1, SIX1, PRR15, GALNT6, TBC1D9, DHRS2, LASP1, EVL, XBP1, ZNF703, AR, HOXB2, FXYD3, NUMA1, GPRC5A, CST3, LGALS3BP, RHOB, IGFBP5, TIMP3, KCNJ3, CECR1, ANKRD30A, CLU, PPDPF, CST4, STEAP4, SLC12A2, MUC1, MLLT6, SDC4, ERBB3, SPARC, STARD10, TXNIP, SMIM22, RNF213, FGFR1, ASRGL1, PTPRF, TPPP3, AFF3, PTPRT, SPINK8, SEPW1, PBX1, IRF2BPL, SLC39A6, DA…
176	10480	HALLMARK_ESTROGEN_RESPONSE.Seed__Epithelial.ER.breast.SC.extended.program.pos.merge	0.000178955	0.00226724	0.528684	2.34272	0	237	FOXA1, GP2, TFF3, MLPH, CEACAM6, ZG16B, GATA3, BCAM, BCAS1, SIX1, PRR15, GALNT6, TBC1D9, DHRS2, LASP1, EVL, XBP1, ZNF703, AR, HOXB2, FXYD3, NUMA1, GPRC5A, CST3, LGALS3BP, RHOB, IGFBP5, TIMP3, KCNJ3, CECR1, ANKRD30A, CLU, PPDPF, CST4, STEAP4, SLC12A2, MUC1, MLLT6, SDC4, ERBB3, SPARC, STARD10, TXNIP, SMIM22, RNF213, FGFR1, ASRGL1, PTPRF, TPPP3, AFF3, PTPRT, SPINK8, SEPW1, PBX1, IRF2BPL, SLC39A6, DA…
177	3200	LEE_EARLY_T_LYMPHOCYTE_DN	0.000188715	0.00226724	0.665328	2.34154	0	53	RNASET2, HLA-C, IL4R, KLF2, LDLRAP1, MAN1C1, GIMAP1, NLRC5, HLA-E, COTL1, HLA-B, CCR7, TNFRSF25, HLA-A, GIMAP4, GIMAP7, PIK3IP1, PTPRJ, CD27, HLA-F, EMP3, IFITM2, PRMT2, DENND2D, NFATC2, ACTN1
178	10432	ESR1.GOF.test_32.ctrl_81.LFC.1.n.p.1.OR.q_val.0.1.n.0.1.Up.main200+canonical.Cell.type.max.seed.size.50.filter.Cor.consistent.seed__Epithelial.ER.breast.SC.extended.program.pos.orig	0.000179147	0.00226724	0.52823	2.3394	0	236	TFF1, GP2, TFF3, KIAA1324, CEACAM6, ZG16B, BCAM, BCAS1, AGR2, TBC1D9, DHRS2, PTPRN2, LASP1, SEZ6L2, EVL, TSPAN13, ABCA3, ZNF703, DHCR24, STMN3, HOXB2, FXYD3, MAFB, GPRC5A, CST3, IGFBP5, TIMP3, KCNJ3, CECR1, CLEC11A, P4HTM, TMEM205, PPDPF, CST4, PGAM2, STEAP4, SLC12A2, MUC1, TCEAL3, MLLT6, SDC4, ERBB3, SPARC, STARD10, TXNIP, MISP, SMIM22, RNF213, ZFHX3, FGFR1, PTPRF, AKR1B1, TPPP3, MYH9, AFF3, GNA…
179	7048	GSE11057_CD4_CENT_MEM_VS_PBMC_UP	0.00018162	0.00226724	0.543024	2.33851	0	189	GATA3, BATF, TTC9, HSPB1, CBR3, ITPR3, TRIM62, PIEZO1, FBXL8, AES, LRIG1, TNKS1BP1, LCK, VOPP1, TECPR1, NCDN, TMEM63A, TRIB2, RUNX1, EHD1, MAST4, MAD1L1, DALRD3, MAPK13, TJP3, CD2, MAP4K1, ATP6V0E2, SIGIRR, CD6, ZNF335, USP20, RHOH, PBXIP1, PIK3IP1, CD5, SEPT1, PLCG1, EDC4, BAG3, ABCC10, CD27, CHD3, ECHDC2, ITPKB, MAF, RFNG, CBX7, ITGA3, ZNF862, PACS1, RHBDD2, TMEM173, STAT5B, UBASH3A, FAM117A, A…
180	9345	GSE40274_CTRL_VS_FOXP3_AND_XBP1_TRANSDUCED_ACTIVATED_CD4_TCELL_DN	0.000184911	0.00226724	0.560697	2.33812	0	149	EPS8L1, MXRA8, SLC9A1, TMEM86A, ITGB5, PTK6, HMHA1, MMP9, LGALS3BP, HDAC7, ABCA7, SEMA4A, PTPRS, FERMT3, KLF2, STARD3, ENG, SUSD2, MAN1C1, CAMP, SBNO2, VOPP1, FAM129B, RELL1, MXD4, LGMN, UBXN11, CCR7, VIM, SYVN1, MARVELD1, TMEM164, PARVG, HK3, ZMIZ2, FAM43A, FMNL3, BCL3, ARHGAP39, RABAC1, PSEN2, LITAF, IRF7, CSK, CYB5A, ZC3H12A, CALCOCO1, GAB3, ACTN1, BIN1, SPATA13, NCKIPSD, TMCC3, GRASP, P2RY6, …
181	3089	LACTICACIDOSIS.21672245	0.000188715	0.00226724	0.66608	2.33494	0	52	GATA3, ERBB2, SEZ6L2, RGL2, ZNF467, SPINT1, PRKCD, GAA, PXN, JAG2, HK1, LAMB2, ALDOA, ERBB3, RRBP1, TXNIP, PTPRF, NOTCH3, TFE3, SPATA20, GPI, NME4
182	7761	GSE360_L_DONOVANI_VS_B_MALAYI_HIGH_DOSE_MAC_DN	0.000182249	0.00226724	0.540825	2.33221	0	191	HLA-DPA1, TNFRSF14, PTPRCAP, CHST1, CD37, CORO1A, SNED1, CCL5, C9orf91, PRKCD, GAA, PLXND1, UBA7, MYO1F, STARD3, HLA-DMA, STAB1, SECTM1, TP53I11, SIPA1, IFFO1, SPARC, TTC39A, SGSM3, PRRX1, IRF1, NCF4, CAPNS1, ZFHX3, RHOBTB2, AKR1B1, BST2, ITGAL, HLA-DMB, NCOR2, VAV1, EHD1, AP1B1, NDUFS7, C1QB, GAK, TNK2, LMO2, RNH1, CTSA, IMPDH1, FOLR2, DOCK2, FUCA1, IGFBP4, CD27, IQSEC2, UBA1, PLTP, STAT6, TIMP2…
183	8881	GSE16385_MONOCYTE_VS_12H_IL4_TREATED_MACROPHAGE_DN	0.000181917	0.00226724	0.540724	2.33019	0	190	PRKCH, ERGIC1, LASP1, LIPE, RGL2, CORO1A, FHOD1, RAPGEF3, KAZALD1, LRP10, TBC1D9B, HCLS1, HDAC7, ABCA7, UBA7, PPP1R37, THY1, CLCN7, MOB3A, CACNB3, SH2B1, MAPK8IP3, PIK3R5, MLLT6, IFFO1, JOSD2, SNRNP70, PPP1R12C, AP3D1, HMG20B, COTL1, STX4, ABI3, STRN4, NEIL1, ADAMTS10, ACAP1, GNB2, LCP1, RAB5C, NCLN, WBP1, LMF2, CTSA, CYTH1, MAP3K11, EGLN2, MEX3D, MTA1, KLHL36, TSC22D4, ERP29, SLC25A28, KANK3, LE…
184	9590	GSE43863_TH1_VS_TFH_MEMORY_CD4_TCELL_DN	0.000182249	0.00226724	0.541452	2.32945	0	188	SIDT1, CD74, RABEP2, TSC22D3, TSPAN13, RGL2, NUMA1, PLEC, CNN2, GM2A, HK1, ITPR3, DGKD, PPDPF, HLA-DMA, HLA-DRB1, DENND1C, UAP1L1, ROGDI, RMND5B, MICAL1, ADAM8, HIP1R, ADCY7, TRIM8, MAPK11, MYH9, TRIB2, GLI3, CERS4, PLEKHA2, CTDSP2, ADAMTS10, EPAS1, SEMA4D, MAN2A2, CSNK1G2, IL2RG, MGAT1, CTSA, ARID3A, RAB1B, TRPV2, CALHM2, CTSW, ARHGEF1, ERP29, GMIP, LSR, PIAS3, RCSD1, PRSS23, TK1, ARHGEF3, FAM65…
185	8007	GSE9988_ANTI_TREM1_VS_CTRL_TREATED_MONOCYTES_DN	0.000182249	0.00226724	0.541424	2.32933	0	188	FHOD1, TNRC18, ZFP36L2, TGFBR2, MYO1F, APOBR, IL10RA, PLXNB2, ARRB1, MOB3A, ENG, SIPA1, SASH3, IFFO1, ZNF710, CMKLR1, TRIM8, ARF3, CSF1R, ARRDC2, CTDSP2, SRSF9, MPEG1, PTAFR, CCM2, SETD1B, GNB2, TACC1, CALHM2, PTPRJ, FUCA1, RGS19, ARHGAP1, PIP5K1C, ZDHHC7, POU2F2, GLTP, TNFAIP2, RHOG, MAP7D1, SYK, PIK3CD, SNX20, TWF2, DCAF5, CSK, CTNND1, HCK, TBC1D2B, FRMD8, CMTM3, FAM89B, NCKAP1L, ZNF217, BCL9L,…
186	9739	HNSCC.Macrophage	0.00018457	0.00226724	0.573009	2.32768	0	124	LYZ, HLA-DPA1, HLA-DRB5, HLA-DPB1, ITGB2, GRN, HLA-DQB1, MMP9, RNASET2, CD68, FERMT3, C1QC, HLA-DMA, SPI1, FGR, CD53, HLA-DRB1, C1QA, CYBB, SIGLEC1, HLA-DRA, CSF1R, RAB31, HLA-DQA1, HLA-DOA, HLA-DMB, ABI3, C1QB, CD163, MPEG1, PTAFR, CTSB, LILRB4, HK3, SLAMF8, NFAM1, FOLR2, TREM2, MS4A6A, TNFSF13, ADAP2, CD4, FGL2, AOAH, C5AR1, PILRA, NAGA, CSF3R, CLEC10A, CTSS, NAAA, LILRB2, MS4A4A, RNASE6, SLCO2…
187	7049	GSE11057_CD4_CENT_MEM_VS_PBMC_DN	0.000182083	0.00226724	0.542509	2.32665	0	184	CFD, RAB3D, RAB24, METRNL, CTSZ, ZNF385A, TTYH3, SIDT2, PRKCD, PLXND1, FBP1, CECR1, SEMA4A, EPB41L3, APOBR, ARHGAP27, PLXNB2, ASAH1, SECTM1, SPI1, GRINA, SLC37A2, ITPRIPL2, CEBPA, OSBPL5, ZNF710, SPARC, JUP, SLC15A3, TRPM2, CMKLR1, ZFHX3, KIAA0513, RXRA, HLA-DOA, SYNGR1, CXXC5, CD163, OS9, PTAFR, F13A1, NAGK, PLXNC1, FCGRT, SRGN, MAN2B1, ZDHHC7, TNFSF13, DUSP6, CPA3, PDGFC, WDFY4, SYT17, NADK, AO…
188	1049	BIDUS_METASTASIS_DN	0.000184911	0.00226724	0.557939	2.32663	0	149	PIP, GALNT6, GATA2, TMC5, NME3, CIRBP, CORO1A, SELPLG, SIDT2, SIL1, CLEC11A, CLU, PARM1, STAB1, ENG, SASH3, HLA-DRA, PRRX1, RNF213, RND1, AQP1, ITGAL, PARP10, GTF2F1, TSPAN4, EHD1, PLEKHA2, CTBP2, PPM1M, MVP, GSDMD, F13A1, NAGK, GYPC, STK11, IRF3, DAB2, PTK2B, COX7A1, TRPV2, PGAP3, MS4A6A, MUM1, MAN2B1, CD34, DOK1, RASSF7, PHLDA3, SYK, MARCH2, C19orf60, RAB4B, SLA, ZBTB17, ACTN1, SLC39A3, GMFG, B…
189	10203	ESR1.GOF.test_32.ctrl_81.Up.Epithelial_Dissociation_Markers.LFC.1.pval.0.01__Epithelial.ER.breast.SC.extended.program.pos	0.000182249	0.00226724	0.540653	2.32601	0	188	TFF1, GP2, TFF3, KIAA1324, ZG16B, BCAM, BCAS1, AGR2, APOD, TBC1D9, BAMBI, DHRS2, PTPRN2, LASP1, SEZ6L2, EVL, TSPAN13, ZNF703, STMN3, HOXB2, FXYD3, NUMA1, GPD1L, GPRC5A, CST3, LGALS3BP, TIMP3, KCNJ3, CECR1, CLEC11A, P4HTM, PPDPF, PGAM2, STEAP4, SLC12A2, MUC1, SDC4, ERBB3, SPARC, STARD10, TXNIP, MISP, SMIM22, PTPRF, TPPP3, AFF3, BMPR1B, PBX1, IRF2BPL, SLC39A6, TYMP, GREB1, RNF43, IFI27, LEF1, CPB1,…
190	10323	ESR1.GOF.test_32.ctrl_81.q.value.0.25.LFC.0.5.Up__T.cells.SC.extended.program.pos	0.000182249	0.00226724	0.540653	2.32601	0	188	TFF1, GP2, TFF3, KIAA1324, ZG16B, BCAM, BCAS1, AGR2, APOD, TBC1D9, BAMBI, DHRS2, PTPRN2, LASP1, SEZ6L2, EVL, TSPAN13, ZNF703, STMN3, HOXB2, FXYD3, NUMA1, GPD1L, GPRC5A, CST3, LGALS3BP, TIMP3, KCNJ3, CECR1, CLEC11A, P4HTM, PPDPF, PGAM2, STEAP4, SLC12A2, MUC1, SDC4, ERBB3, SPARC, STARD10, TXNIP, MISP, SMIM22, PTPRF, TPPP3, AFF3, BMPR1B, PBX1, IRF2BPL, SLC39A6, TYMP, GREB1, RNF43, IFI27, LEF1, CPB1,…
191	10326	ESR1.GOF.test_32.ctrl_81.q.value.0.25.LFC.0.5.Up__CAFs.SC.extended.program.pos	0.000182249	0.00226724	0.540653	2.32601	0	188	TFF1, GP2, TFF3, KIAA1324, ZG16B, BCAM, BCAS1, AGR2, APOD, TBC1D9, BAMBI, DHRS2, PTPRN2, LASP1, SEZ6L2, EVL, TSPAN13, ZNF703, STMN3, HOXB2, FXYD3, NUMA1, GPD1L, GPRC5A, CST3, LGALS3BP, TIMP3, KCNJ3, CECR1, CLEC11A, P4HTM, PPDPF, PGAM2, STEAP4, SLC12A2, MUC1, SDC4, ERBB3, SPARC, STARD10, TXNIP, MISP, SMIM22, PTPRF, TPPP3, AFF3, BMPR1B, PBX1, IRF2BPL, SLC39A6, TYMP, GREB1, RNF43, IFI27, LEF1, CPB1,…
192	10329	ESR1.GOF.test_32.ctrl_81.q.value.0.25.LFC.0.5.Up.main200__Epithelial.ER.breast.SC.extended.program.pos	0.000182249	0.00226724	0.540653	2.32601	0	188	TFF1, GP2, TFF3, KIAA1324, ZG16B, BCAM, BCAS1, AGR2, APOD, TBC1D9, BAMBI, DHRS2, PTPRN2, LASP1, SEZ6L2, EVL, TSPAN13, ZNF703, STMN3, HOXB2, FXYD3, NUMA1, GPD1L, GPRC5A, CST3, LGALS3BP, TIMP3, KCNJ3, CECR1, CLEC11A, P4HTM, PPDPF, PGAM2, STEAP4, SLC12A2, MUC1, SDC4, ERBB3, SPARC, STARD10, TXNIP, MISP, SMIM22, PTPRF, TPPP3, AFF3, BMPR1B, PBX1, IRF2BPL, SLC39A6, TYMP, GREB1, RNF43, IFI27, LEF1, CPB1,…
193	10459	ESR1.GOF.test_32.ctrl_81.LFC.1.2.OR.p_val.0.0075.by.quantile.0.98.Up.inclusive1000+canonical.Cell.type.max.seed.size.50.filter.Cor.consistent.seed__Epithelial.ER.breast_init.seed_Dn.SC.extended.program.pos50	0.000187617	0.00226724	0.672793	2.32589	0	48	TFF1, TFF3, CEACAM6, MUCL1, ZG16B, AGR2, PIP, APOD, EVL, XBP1, GPRC5A, CST3, SLC12A2, MUC1, STARD10, PITX1, KLF4, BMPR1B, SLC39A6, NFATC4, C19orf33, BPIFB2, ESR1, TIMP1, FAM173A
194	9307	GSE36527_CD69_NEG_VS_POS_TREG_CD62L_LOS_KLRG1_NEG_DN	0.000182249	0.00226724	0.539149	2.32498	0	191	CRIP1, MKNK2, LFNG, RHOT2, CORO1B, HEXIM1, LLGL2, CXCR3, SH2B1, E4F1, TNFRSF1B, SLC29A1, SPSB3, RCN3, DUS1L, S1PR4, C10orf54, COTL1, RAB40C, GNA11, NISCH, IL16, CTDSP2, GNB2, STK11, CYTH2, AKNA, SIGIRR, FCGRT, ATP6V0D1, ZFYVE19, RAMP3, TSTA3, NME4, NUDT16L1, B4GALT7, CTSW, CCDC12, MOB2, SPN, TMEM115, MAN2B1, CHST12, CNPPD1, PGP, SKI, TBC1D10B, RHOG, PSEN2, GRAMD1A, RASSF5, STAT6, SNX20, FAM89B, C…
195	1208	FARMER_BREAST_CANCER_CLUSTER_5	0.000191608	0.00226724	0.830418	2.32472	0	19	PCOLCE, AEBP1, CDH11, COL1A2, THBS2, COL5A1, SPARC, CTSK, COL3A1, FBN1, NID2, SERPINF1, HTRA1, COL5A2, SRPX2, ADAM12
196	333	KEGG_ALLOGRAFT_REJECTION	0.000189107	0.00226724	0.723624	2.32082	0	34	HLA-DPA1, HLA-DRB5, HLA-DPB1, HLA-DQB1, HLA-C, HLA-DMA, HLA-DRB1, HLA-DRA, HLA-E, PRF1, HLA-DQA1, HLA-DOA, HLA-DMB, HLA-B, HLA-A, HLA-F
197	8247	GSE5542_UNTREATED_VS_IFNA_TREATED_EPITHELIAL_CELLS_24H_UP	0.000182216	0.00226724	0.537417	2.31926	0	192	ATP2A3, GATA3, AKT1, FAM46C, LRP10, RGAG4, OSBPL7, RASAL3, CAPN2, GPR68, FMNL1, SEMA4A, MYO1F, ITPR3, ABR, TRIM62, ATXN1, CACNB3, RIPK3, ADCY9, LRIG1, NKG7, SLC6A6, LIMK1, ADAM8, FYCO1, ARF3, MYH9, RXRA, PLEKHA2, MXD4, EZR, GCNT1, PCNXL3, ZNF335, REEP5, GNB1, F2R, CTNNA1, CALHM2, PTPRM, SPN, FTH1, NOD1, AHNAK, ZDHHC7, CLSTN1, CHST11, RNF166, PIAS3, DNAJC1, GRAMD4, ARHGDIA, CD99, PNPLA6, GAB3, SH2…
198	878	SCHUETZ_BREAST_CANCER_DUCTAL_INVASIVE_UP	0.000178444	0.00226724	0.50542	2.31904	0	335	COMP, LRRC15, COLEC12, HLA-DPA1, MMP2, MXRA8, COL1A1, HLA-DPB1, CD74, OLFML3, NBL1, COL6A2, AEBP1, CDH11, HLA-DQB1, CCL5, MAFB, CRISPLD2, TMEM204, HCLS1, TIMP3, OLFML2B, COL1A2, CLEC11A, KCTD12, COL6A3, TGFBR2, PDGFRB, THBS2, LUM, COL6A1, HLA-DMA, ITGBL1, THY1, CD53, HLA-DRB1, COL5A1, C1QA, SERPINH1, MRC2, PTRF, TYROBP, EFEMP2, LOXL1, ISLR, LAPTM5, FBLN2, IFFO1, SPARC, COL8A2, COL10A1, HLA-DRA, P…
199	7121	GSE13485_DAY1_VS_DAY21_YF17D_VACCINE_PBMC_UP	0.00018379	0.00226724	0.54563	2.31445	0	170	NBEAL2, PPP1R9B, ACAP3, SGSH, PREX1, FMNL1, CYP4F8, ENG, TLE3, CYGB, PWWP2B, PIK3R5, TNFRSF1B, ACTB, PPP6R1, KIAA0195, ARHGAP4, CTSK, ADCY4, MAP3K3, CORO7, VIPR1, MGLL, LDB1, STUB1, TGFB1, KRT18, MAN2A2, SMAD7, MAN2C1, ARAF, CAPN1, DOCK2, KCNAB2, PIP5K1C, GLTP, INF2, DCTN1, SPNS1, PTPN18, TRIM11, SUPT5H, SERPINB6, AFAP1L2, HGS, RNF126, ULK1, AGPAT1, EIF3B, PDLIM1, SIK3, TRIM41, WHAMM, GABBR1, PML…
200	1915	SMID_BREAST_CANCER_ERBB2_UP	0.000186324	0.00226724	0.563843	2.31358	0	134	CEACAM6, ALDH3B2, TSPAN1, SLC44A4, FASN, UCP2, SERHL2, TFAP2B, PIP, GALNT6, APOD, TRPM4, ERBB2, TMC5, ATP2C2, FA2H, SLC2A10, SPTLC2, TRIM3, PLEKHA6, AR, MMP15, CYB561, SNPH, SLC37A1, S100A9, CORO1B, STARD3, G6PD, NQO1, MUC1, LRP1, SEPT8, CAMP, TSKU, P4HB, CLCA2, TMPRSS2, CD164, SCNN1A, PNMT, LRRC31, PADI3, TM7SF2, PGAP3, C2orf54, BIK, KIAA0319L, DUSP6, FFAR2, GRB7, MPHOSPH6, ABCC3, UGT2B28, CDK10…
201	9873	HER2_FGFR.ACT.DMSO.top.200.by.minus.log.p.val	0.000181917	0.00226724	0.536869	2.31357	0	190	TSPAN1, TSPAN15, DUSP4, AGR2, FAM174B, GALNT6, TMC5, CREB3L1, RAPGEF3, PCDH1, LRP10, SNPH, FGD5, NTN4, TPCN1, TP53INP2, SPRED2, SRCIN1, MST1R, TMEM8A, CDYL2, VDR, SLC12A2, FAM84B, TSKU, CAPN8, SLC6A6, KIF13B, RHOBTB2, TMEM45B, COTL1, SPRY4, FAM129B, DNAJC5, VIPR1, CCND3, HLA-B, SDC1, EZR, PRRT3, CTSH, HK2, KRT18, ABCC12, ELK3, ST3GAL1, GPRC5C, ST14, SLC44A2, BAG3, FUT8, CD63, DUSP5, DUSP6, SLC9A7…
202	9103	GSE23568_CTRL_VS_ID3_TRANSDUCED_CD8_TCELL_UP	0.000182249	0.00226724	0.537364	2.31186	0	188	ADCY6, CANT1, IDUA, RGL2, ZNF467, MMP15, HMHA1, TMC6, SIDT2, CLEC3B, ARRB1, STARD3, CD79A, PRKD2, ITPK1, SIPA1, RGS11, GGT5, S1PR4, HLA-E, PRF1, TNFRSF4, HLA-DQA1, GRK6, LDB1, STUB1, NISCH, LGMN, IL16, ANGPTL2, CCR7, CTSH, CD2, CSNK1G2, SELL, IRF3, ATP1A1, LMO2, CD6, ST3GAL1, SMARCA4, DVL1, CD5, OTUD5, ORMDL3, PKD1, RGS19, MLEC, MAN2B1, CREBBP, GLTP, TSC22D4, MAP3K12, SKI, RABAC1, TCF25, DLG3, TS…
203	3457	JOHNSTONE_PARVB_TARGETS_2_UP	0.000186532	0.00226724	0.563897	2.31087	0	133	FASN, GALNT6, HLA-DPA1, EEF1A2, CD74, PPP1R9B, PVRL2, IRX3, CD151, CORO1B, PLAT, G6PD, GRINA, BSG, WWC1, PTRF, ACTB, UAP1L1, SBNO2, C10orf54, AKR1B1, GNAI2, GPR137, COTL1, SCAMP4, HLA-B, TFE3, BCL2L1, TGFB1, RARRES3, KRT18, HLA-A, UBE2L6, ZNFX1, KRT8, GREB1, CFL1, IFI27, IGFBP6, DMPK, IGFBP4, FXYD5, LSR, ARHGDIA, KCTD13, CLPTM1, VEGFB, HGS, EMB, ERGIC3, SLC25A1, MOAP1, S100A11, MINK1, ZYX, CALM3,…
204	10378	RTK.ACT.vs.All.test_38.ctrl_118.LFC.1.n.p.1.OR.q_val.0.1.n.0.1.Up.main200+canonical.Cell.type.max.seed.size.50.filter.Cor.consistent.seed__Epithelial.ER.breast_init.seed_Dn.SC.extended.program.neg50	0.000188288	0.00226724	0.663907	2.31002	0	50	TFF3, CEACAM6, MUCL1, DUSP4, KRT19, AGR2, APOD, ERBB2, C1orf64, CXCL17, GPRC5A, IGFBP5, ANKRD30A, SLC12A2, GOLM1, MUC1, SEPW1, BMPR1B, DAB2
205	10358	Liver.vs.All.test_67.ctrl_72.LFC.1.n.p.1.OR.q_val.0.1.n.0.1.Dn.main200+canonical.Cell.type.max.seed.size.20.filter.Cor.consistent.seed__T.cells_init.seed_Up.SC.extended.program.pos100	0.000186706	0.00226724	0.592655	2.30836	0	95	DUSP4, PRKCH, BATF, HLA-DPB1, CD74, PTPRCAP, LSP1, CORO1A, RHOT2, HLA-C, RAC2, CXCR3, HLA-DRB1, ARHGDIB, ACTB, TXNIP, HLA-DRA, NCF4, COTL1, HLA-B, CCM2, CD3D, HLA-A, CPNE7, HCST, CTSA, RHOH, SRGN, CFL1, PSMB9, CHST12, RHOG, GZMH, GBP5, RGL4, CSF2RB, SH3BGRL3, TMSB4X, FOXP3, GZMA, CYBA
206	6611	GNF2_SELL	0.000187336	0.00226724	0.672032	2.30756	0	46	LSP1, CORO1A, HCLS1, RNASET2, FMNL1, CYTH4, CD53, ARHGDIB, LAPTM5, TCIRG1, HLA-B, WAS, GPSM3, SELL, DPEP2, GMIP, FXYD5, LRCH4, STAT6, FAM65B, LRRFIP1, ARRB2, GMFG, PTPN6, EVI2B
207	666	REACTOME_GENERATION_OF_SECOND_MESSENGER_MOLECULES	0.000191278	0.00226724	0.774505	2.30703	0	25	HLA-DPA1, HLA-DRB5, HLA-DPB1, EVL, ZAP70, LAT, HLA-DRB1, CD3E, LCK, HLA-DQA1, WAS, CD3D, CD247, FYB, ENAH, PLCG1, CD4, LCP2, GRAP2
208	7538	GSE24634_TREG_VS_TCONV_POST_DAY5_IL4_CONVERSION_DN	0.000182249	0.00226724	0.536176	2.30675	0	188	HLA-DPB1, SYNGR2, TSC22D3, GRN, CTSZ, ACP5, LRP10, ATP6AP1, CD68, PLXND1, HLA-C, CYTH4, IL4R, LIMCH1, THBS2, PLXNB2, ARRB1, ENG, LDLRAP1, CYBB, TYROBP, SPSB3, TXNIP, ARAP1, HLA-E, ZSCAN18, CSF1R, CBX6, TSPAN4, CD81, CKAP4, HLX, CTSB, TYMP, FCGRT, MGAT1, CTSA, ZMIZ2, CTNNA1, MS4A6A, ST14, SRSF5, PIP5K1C, NAGLU, TNFSF13, HLA-F, FCER1G, PDGFC, TIMP2, NEU1, ACP2, HCK, PLEK, PACS1, CTSS, ST3GAL5, REPI…
209	10199	ESR1.GOF.test_32.ctrl_81.Up.CHUANG_OXIDATIVE_STRESS_RESPONSE_UP.LFC.1.pval.0.01__Epithelial.ER.breast.SC.extended.program.pos	0.00018162	0.00226724	0.535592	2.3065	0	189	TFF1, GP2, TFF3, KIAA1324, ZG16B, BCAM, BCAS1, AGR2, APOD, TBC1D9, BAMBI, DHRS2, PTPRN2, LASP1, SEZ6L2, EVL, TSPAN13, ZNF703, STMN3, HOXB2, FXYD3, NUMA1, GPRC5A, CST3, LGALS3BP, TIMP3, KCNJ3, CECR1, CLEC11A, P4HTM, PPDPF, PGAM2, STEAP4, SLC12A2, MUC1, SDC4, ERBB3, SPARC, STARD10, TXNIP, MISP, SMIM22, PTPRF, TPPP3, AFF3, BMPR1B, PBX1, IRF2BPL, HLA-A, SLC39A6, TYMP, GREB1, RNF43, IFI27, LEF1, CPB1,…
210	7434	GSE20715_0H_VS_48H_OZONE_LUNG_UP	0.000180734	0.00226724	0.532833	2.30551	0	195	LRRC26, TACSTD2, PXMP4, CIRBP, RAB24, FAM198B, CD37, CCL5, SGSH, LIMD2, CNN2, PSTPIP1, CDC37, MYLIP, EHD2, LIMCH1, PLVAP, MEOX2, CD79A, ANAPC2, SLCO2A1, ARHGDIB, HOXB5, ARFGAP1, FAM20C, RMND5B, GIMAP1, MICAL1, CENPB, SLC6A6, CD52, MYO1G, MMP11, RAB31, CD81, IL2RG, AKNA, GIMAP4, PLXNC1, LMO2, SRGN, CLEC14A, MS4A6A, SLC44A2, SRSF5, ARHGAP1, CHST12, LYL1, TCF3, SLC25A28, APLNR, SDHAF1, MYO1C, NUP210…
211	7917	GSE6269_FLU_VS_E_COLI_INF_PBMC_UP	0.000184911	0.00226724	0.551716	2.30068	0	149	NBEAL2, CD74, LIMD2, MMP9, LGALS3BP, UBA7, AGRN, SIGLEC1, ACTB, GNAI2, AP3D1, NUCB1, STRN4, CCND3, HLA-B, CCR5, GAK, WAS, TGFB1, IRF3, HLA-A, POLM, OAS3, PTK2B, DNM2, CXXC1, TYK2, ACTN4, MLEC, CNOT3, CHST12, ATP13A1, POU2F2, IFI35, GMIP, UBA1, RNF40, WIPF1, FFAR2, EMP3, COMT, DCTN1, MAU2, IFITM2, ARHGDIA, KIAA0226, KDELR1, IRF7, KCTD13, LRRFIP1, MARK2, NUP62, ZBP1, SHC1, RPN2, GOLGA2, C16orf58, S…
212	6428	MORF_ARAF1	0.000188395	0.00226724	0.61616	2.30041	0	74	SLC9A1, SLC9A3R2, GRM4, ADAM15, SLC12A4, GTF2F1, PRKCSH, PCGF2, HMG20B, GRK6, HSF4, LPAR2, BTBD2, MAN2C1, TNK2, ARAF, TUBGCP2, ARHGEF1, ARVCF, MMP25, CNPPD1, RABAC1, PLIN3, RASSF7, FZR1, AGPAT1, LGALS9, PML, OTUB1, CIZ1, LYPLA2, CNP, ALDH4A1, PDPK1, EML3, COPS6, GPR35, ZFPL1, IGHMBP2, IKBKG, RAP1GAP2, RXRB, IGSF9B, GSK3A, MVK
213	6872	MODULE_180	0.000184536	0.00226724	0.574497	2.29973	0	110	FOXA1, MLPH, GATA3, BCAM, UCP2, KRT19, SULT2B1, AGR2, PRR15L, BLVRB, SPINT2, SLC9A3R1, RHOB, FBP1, WISP2, IRX5, GPR160, LLGL2, CLU, MSX2, MNX1, ICA1, MUC1, ERBB3, JUP, ARHGEF16, KIAA0040, CLDN4, CLDN7, PDGFB, SCNN1A, TJP3, KRT18, SYT12, KRT8, ESRP2, B3GNT3, GRB7, SYT17, NUP210, SELENBP1, SSH3, CYB5A, CYBA, RAB26, PRLR, NPY1R, ST3GAL5, MSI2, OCLN, SYTL2, EPCAM, NR1H3
[truncated: 7,652 more rows]

## Sheet: GSEA.Metabric
...1	X	pathway	pval	padj	ES	NES	nMoreExtreme	size	leadingEdgeString
[truncated: 8,895 more rows]

[truncated: 2 more sheets: GSEA.POG570, GSEA.TCGA]
