# Supplementary material for: PKC-eta promotes breast cancer metastasis by regulating the Hippo–YAP signaling pathway
Source: Signal Transduct Target Ther. 2026 Feb 17;11:58. doi: 10.1038/s41392-026-02572-0 (PMC12910040; doi:10.1038/s41392-026-02572-0)
Supplement: Supplementary file 5 — Table S4 [file 41392_2026_2572_MOESM5_ESM.xlsx]

## Sheet: DEG.MET500
...1	Gene	logFC	minus.log.p.val	minus.log.q.val
PRKCH	PRKCH	2.0275	8.2515	3.9784
SLC16A1	SLC16A1	-2.3667	7.2463	3.2742
NDUFB5	NDUFB5	-1.4467	6.0264	2.2304
LENG1	LENG1	1.1628	5.6584	1.9874
FASN	FASN	1.8307	5.3833	1.9629
LRRC40	LRRC40	-1.1443	5.3823	1.9629
CNKSR3	CNKSR3	-1.4897	5.2722	1.9629
PLEKHD1	PLEKHD1	1.7593	5.2427	1.9629
RABEP2	RABEP2	1.8065	5.128	1.9629
H2AFJ	H2AFJ	2.3678	5.1216	1.9629
SLC22A5	SLC22A5	1.6705	5.1149	1.9629
KLHL24	KLHL24	-1.2922	5.1133	1.9629
CARD14	CARD14	1.8787	5.106	1.9629
FAM98C	FAM98C	1.3045	5.0806	1.9629
RAB24	RAB24	1.5584	5.0519	1.9629
SYNGR2	SYNGR2	1.615	5.0319	1.9629
NECAB3	NECAB3	2.0096	4.9788	1.9361
PPM1M	PPM1M	1.3027	4.8972	1.8897
PRKD2	PRKD2	1.12	4.884	1.8897
ATP2A3	ATP2A3	3.2604	4.848	1.8759
EIF2A	EIF2A	-1.0074	4.7915	1.8406
HID1	HID1	3.2588	4.7505	1.8348
ASTN2	ASTN2	2.2336	4.7354	1.8348
DALRD3	DALRD3	1.1316	4.7214	1.8348
TELO2	TELO2	1.0864	4.6935	1.8348
DNASE1	DNASE1	1.262	4.6851	1.8348
GGH	GGH	-2.6778	4.6644	1.8348
GRN	GRN	1.4636	4.6474	1.8348
SGSH	SGSH	1.3441	4.6456	1.8348
PXMP4	PXMP4	1.6133	4.6306	1.8346
PTOV1	PTOV1	0.94712	4.5851	1.8318
STOX2	STOX2	-1.1612	4.5748	1.8318
OSBPL7	OSBPL7	1.6995	4.5742	1.8318
NAPA	NAPA	1.0263	4.5734	1.8318
EBPL	EBPL	-1.4219	4.5083	1.7793
CCDC154	CCDC154	2.4204	4.4768	1.7599
STK10	STK10	1.1097	4.4479	1.7525
ZFYVE19	ZFYVE19	1.2497	4.4458	1.7525
MMP7	MMP7	-4.4407	4.3979	1.7241
PREX1	PREX1	1.9008	4.3951	1.7241
GATA2	GATA2	1.9973	4.3362	1.6935
FHOD1	FHOD1	1.7159	4.3334	1.6935
GFM1	GFM1	-0.75999	4.3232	1.6935
FARSB	FARSB	-0.95983	4.3232	1.6935
RAB40C	RAB40C	0.93372	4.3061	1.6894
TMEM238	TMEM238	1.6428	4.2998	1.6894
CYB561D2	CYB561D2	1.3462	4.2539	1.667
SPDEF	SPDEF	4.9665	4.2237	1.667
NMD3	NMD3	-1.0318	4.2235	1.667
LAT	LAT	1.6854	4.2212	1.667
SRSF9	SRSF9	0.98954	4.2112	1.667
B3GALT4	B3GALT4	1.1796	4.2053	1.667
E4F1	E4F1	1.1111	4.2033	1.667
OXLD1	OXLD1	1.2157	4.2002	1.667
COX8A	COX8A	1.0071	4.1997	1.667
TRPM2	TRPM2	1.2441	4.1735	1.6503
TRIM62	TRIM62	1.2525	4.1675	1.6503
UCP2	UCP2	2.3323	4.1581	1.6484
NME3	NME3	1.8996	4.1493	1.647
BATF	BATF	2.1961	4.1365	1.6437
EME2	EME2	1.8421	4.1315	1.6437
RUNDC1	RUNDC1	1.3752	4.113	1.642
NDUFB3	NDUFB3	-1.6838	4.1129	1.642
TRPM4	TRPM4	1.9741	4.1089	1.642
C1orf64	C1orf64	3.3235	4.089	1.6338
ATP8B1	ATP8B1	1.3898	4.0874	1.6338
PLA2G4F	PLA2G4F	1.4293	4.0804	1.6334
HSH2D	HSH2D	1.8985	4.0703	1.6297
NUDT16L1	NUDT16L1	1.1669	4.0608	1.6288
NMRAL1	NMRAL1	0.90455	4.0568	1.6288
IFI35	IFI35	1.3021	4.0367	1.6238
HLA-C	HLA-C	1.3394	4.0191	1.6238
KCNMA1	KCNMA1	1.9194	4.0171	1.6238
CMPK1	CMPK1	-0.85724	4.0125	1.6238
MRPL47	MRPL47	-1.1399	4.0124	1.6238
CORO7	CORO7	1.1572	4.0113	1.6238
MRPL15	MRPL15	-1.4221	4.0104	1.6238
COLEC12	COLEC12	2.1784	3.99	1.6089
KCNK6	KCNK6	1.9117	3.9754	1.5999
CCDC22	CCDC22	1.2384	3.9633	1.5933
HECTD4	HECTD4	0.97781	3.944	1.5868
CENPV	CENPV	-1.8845	3.9411	1.5868
TMEM205	TMEM205	1.4753	3.9361	1.5868
NIFK	NIFK	-1.0199	3.9356	1.5868
TMEM123	TMEM123	-1.1577	3.9198	1.5767
C17orf62	C17orf62	0.92854	3.9147	1.5767
IL17RB	IL17RB	-1.3903	3.9075	1.5767
TNFRSF14	TNFRSF14	1.7783	3.8992	1.5767
NUP210	NUP210	1.2383	3.8968	1.5767
SERBP1	SERBP1	-1.534	3.8925	1.5767
TMEM229B	TMEM229B	1.6569	3.8907	1.5767
TFB2M	TFB2M	-0.94138	3.8526	1.5432
LMTK3	LMTK3	1.851	3.8446	1.5413
PTRH1	PTRH1	0.9764	3.8413	1.5413
CAPN2	CAPN2	1.2294	3.8194	1.5288
RMND5A	RMND5A	-1.0555	3.8102	1.5288
ABCG1	ABCG1	1.9548	3.8082	1.5288
THBD	THBD	1.0872	3.8066	1.5288
KHDRBS3	KHDRBS3	-2.1692	3.8063	1.5288
PRKCD	PRKCD	1.6963	3.802	1.5288
PLA2G15	PLA2G15	1.1753	3.7927	1.5239
LRRC56	LRRC56	1.6536	3.7843	1.5205
THAP5	THAP5	-1.0681	3.7808	1.5205
HEXDC	HEXDC	1.0705	3.7625	1.5106
LRRC8D	LRRC8D	-1.0332	3.7601	1.5106
PLEKHH3	PLEKHH3	1.341	3.7584	1.5106
CHMP2A	CHMP2A	1.1888	3.7449	1.5084
CTSZ	CTSZ	1.3911	3.743	1.5084
ARRB1	ARRB1	1.2505	3.7411	1.5084
ATP6AP1	ATP6AP1	1.159	3.7401	1.5084
EIF3M	EIF3M	-1.0009	3.7319	1.5041
PSMB10	PSMB10	1.2046	3.7144	1.4969
ABHD16B	ABHD16B	1.2141	3.7125	1.4969
CFD	CFD	2.0213	3.7112	1.4969
BLVRB	BLVRB	2.0339	3.7087	1.4969
WDR24	WDR24	0.8862	3.6965	1.4969
PSMG1	PSMG1	-1.0737	3.695	1.4969
UGP2	UGP2	-1.4488	3.6922	1.4969
MZB1	MZB1	2.7624	3.6921	1.4969
SULT2B1	SULT2B1	2.7533	3.6909	1.4969
MTFR1	MTFR1	-1.3355	3.6853	1.495
RHOT2	RHOT2	1.1788	3.6724	1.4864
TFPT	TFPT	1.1891	3.6679	1.4864
SLC22A4	SLC22A4	1.2976	3.6645	1.4864
CORO1B	CORO1B	1.0956	3.6626	1.4864
ASUN	ASUN	-1.3182	3.6563	1.4835
CANT1	CANT1	1.4798	3.6499	1.4834
ABCE1	ABCE1	-0.86964	3.6493	1.4834
NDUFA3	NDUFA3	1.0764	3.6419	1.4794
NUP35	NUP35	-0.94508	3.6326	1.4773
COMP	COMP	2.8329	3.63	1.4773
DEGS2	DEGS2	3.0248	3.6298	1.4773
BAZ2A	BAZ2A	0.83387	3.6237	1.4754
ZNF552	ZNF552	1.9382	3.6209	1.4754
C9orf91	C9orf91	1.3602	3.6156	1.4754
NUS1	NUS1	-0.77635	3.6149	1.4754
RIPK3	RIPK3	1.6659	3.6104	1.474
NFIL3	NFIL3	-1.721	3.6046	1.473
RGL2	RGL2	1.4855	3.6029	1.473
GP2	GP2	3.8694	3.5951	1.473
TOMM70A	TOMM70A	-0.83535	3.5941	1.473
NARFL	NARFL	0.83697	3.5938	1.473
SIDT1	SIDT1	2.6841	3.5801	1.4623
GPR68	GPR68	1.3825	3.5718	1.4603
CEP57	CEP57	-0.9121	3.5691	1.4603
ZBTB32	ZBTB32	0.49573	3.5681	1.4603
GRIPAP1	GRIPAP1	0.98799	3.5661	1.4603
TRPV2	TRPV2	1.1184	3.5611	1.4582
LRRC18	LRRC18	0.18104	3.5559	1.4559
DBNL	DBNL	1.14	3.553	1.4559
SYTL1	SYTL1	1.6625	3.5498	1.4557
ASNSD1	ASNSD1	-0.75405	3.5458	1.4546
ARRDC3	ARRDC3	-1.3714	3.5419	1.454
CSAD	CSAD	1.8499	3.5396	1.454
PIEZO1	PIEZO1	1.3171	3.5302	1.4492
BCL2L1	BCL2L1	0.9878	3.5289	1.4492
C6orf49	C6orf49	0.79334	3.5264	1.4492
POLM	POLM	1.1056	3.5196	1.4458
MXI1	MXI1	-1.182	3.5175	1.4458
HLTF	HLTF	-1.0761	3.5076	1.4409
TLE3	TLE3	1.2629	3.5069	1.4409
UCHL5	UCHL5	-0.96787	3.5045	1.4409
LIPE	LIPE	1.459	3.4972	1.4362
RAB11FIP3	RAB11FIP3	1.0322	3.4867	1.4284
SSB	SSB	-1.0955	3.483	1.4274
MZF1	MZF1	1.3415	3.4737	1.4222
SMARCC2	SMARCC2	0.86858	3.471	1.4222
SPRYD3	SPRYD3	0.91421	3.47	1.4222
CCDC159	CCDC159	1.4244	3.4662	1.4211
GPD1L	GPD1L	1.705	3.4638	1.4211
GMPPB	GMPPB	1.0269	3.4588	1.4187
P4HTM	P4HTM	1.6462	3.4495	1.4119
NDC1	NDC1	-1.0874	3.4466	1.4116
SEPT10	SEPT10	-0.73443	3.4311	1.4023
OPA1	OPA1	-0.7324	3.4302	1.4023
CYB561	CYB561	1.4084	3.4299	1.4023
ACADM	ACADM	-1.2381	3.4259	1.4018
FMNL1	FMNL1	1.3323	3.423	1.4018
ESD	ESD	-1.0695	3.4189	1.4018
MFSD7	MFSD7	2.0047	3.4187	1.4018
SEMA4A	SEMA4A	1.3349	3.4154	1.4018
SIDT2	SIDT2	1.1148	3.4145	1.4018
ARMC10	ARMC10	-0.85954	3.411	1.4018
SLC9A3R1	SLC9A3R1	1.7678	3.4101	1.4018
DIDO1	DIDO1	0.71891	3.4032	1.4007
FXN	FXN	-1.027	3.4022	1.4007
PPDPF	PPDPF	1.3274	3.402	1.4007
TOR1AIP2	TOR1AIP2	-0.74074	3.3995	1.4005
EXOC7	EXOC7	0.98712	3.387	1.3946
OSGEPL1	OSGEPL1	-0.93184	3.3856	1.3946
PSAP	PSAP	0.81453	3.3845	1.3946
GCFC2	GCFC2	-1.0232	3.3844	1.3946
CIRBP	CIRBP	1.2842	3.3802	1.393
DCUN1D1	DCUN1D1	-0.71953	3.3783	1.393
POLR3G	POLR3G	-1.1999	3.3744	1.3918
MLPH	MLPH	3.5217	3.3727	1.3918
PXN	PXN	1.159	3.3669	1.3888
SH2D3C	SH2D3C	1.0137	3.3652	1.3888
ZNF76	ZNF76	0.9399	3.3602	1.3859
GCNT2	GCNT2	-1.4096	3.3571	1.385
BCAS1	BCAS1	3.3471	3.3537	1.3838
NRBF2	NRBF2	-0.93752	3.3437	1.3759
ENTPD6	ENTPD6	0.87474	3.3406	1.375
NAV2	NAV2	-1.6482	3.3339	1.374
MRPL53	MRPL53	0.98958	3.3338	1.374
CYTH4	CYTH4	1.3429	3.3307	1.374
SCHIP1	SCHIP1	-1.8539	3.3286	1.374
SEMA3F	SEMA3F	1.8298	3.3274	1.374
THNSL1	THNSL1	-1.8159	3.3269	1.374
CBX4	CBX4	0.97446	3.3222	1.3718
RILPL2	RILPL2	1.025	3.3196	1.3718
TSR2	TSR2	0.81801	3.3186	1.3718
SGSM2	SGSM2	1.0613	3.316	1.3713
GEN1	GEN1	-1.0425	3.3117	1.369
MAPK8	MAPK8	-0.6659	3.3044	1.3637
DEF6	DEF6	1.198	3.2963	1.3577
LLGL2	LLGL2	1.2587	3.2874	1.3507
TCAIM	TCAIM	-1.2005	3.2815	1.3483
MYLIP	MYLIP	1.2162	3.281	1.3483
FAM35A	FAM35A	-1.6219	3.2778	1.3471
HEXIM1	HEXIM1	1.3158	3.2749	1.3465
PPM1H	PPM1H	1.0343	3.2733	1.3465
SFRP4	SFRP4	2.6647	3.2694	1.3446
TANGO2	TANGO2	0.91188	3.2658	1.343
RASAL3	RASAL3	1.5761	3.2589	1.3423
TBC1D9	TBC1D9	2.4247	3.2564	1.3423
KPNA3	KPNA3	-0.89494	3.2564	1.3423
BCAT2	BCAT2	1.1164	3.2559	1.3423
TPP2	TPP2	-0.81279	3.2556	1.3423
CCDC138	CCDC138	-1.1517	3.2482	1.34
PIK3CA	PIK3CA	-0.77527	3.2469	1.34
ACSS1	ACSS1	1.606	3.2437	1.34
pk	pk	-1.205	3.2432	1.34
MFN1	MFN1	-0.77505	3.2421	1.34
LRRC26	LRRC26	3.6525	3.24	1.34
ZNF770	ZNF770	-0.83917	3.2395	1.34
SPAST	SPAST	-0.77719	3.2362	1.34
KIAA1324	KIAA1324	3.5546	3.2345	1.34
IPO7	IPO7	-0.76082	3.233	1.34
ZFP1	ZFP1	-0.89454	3.2329	1.34
BMP8A	BMP8A	1.1411	3.225	1.3389
SRMS	SRMS	2.3034	3.2246	1.3389
TTC39A	TTC39A	1.8615	3.2242	1.3389
VSNL1	VSNL1	-2.0319	3.2211	1.3389
MAB21L2	MAB21L2	0.21916	3.221	1.3389
BLVRA	BLVRA	1.6349	3.2191	1.3389
BUD31	BUD31	-1.0835	3.2189	1.3389
NPDC1	NPDC1	2.1596	3.2175	1.3389
TMEM25	TMEM25	1.2006	3.2148	1.3388
ATP13A3	ATP13A3	-0.90434	3.2128	1.3388
AP2S1	AP2S1	0.85609	3.2122	1.3388
GNAI2	GNAI2	0.82722	3.2105	1.3388
OGFOD2	OGFOD2	0.96178	3.2082	1.3382
TBX20	TBX20	-1.0732	3.2033	1.3351
SUPV3L1	SUPV3L1	-0.60566	3.2017	1.3351
DUS4L	DUS4L	-0.89808	3.1961	1.3339
C16orf74	C16orf74	1.7657	3.195	1.3339
RINT1	RINT1	-0.96464	3.1932	1.3339
SH2B1	SH2B1	1.0319	3.1914	1.3339
KCNIP1	KCNIP1	-0.85683	3.191	1.3339
CCNB1IP1	CCNB1IP1	-1.3939	3.1885	1.3339
GSE1	GSE1	1.4433	3.1878	1.3339
IDUA	IDUA	1.6842	3.182	1.3339
JOSD2	JOSD2	1.0817	3.1807	1.3339
SFTPA2	SFTPA2	0.47829	3.1806	1.3339
RNF213	RNF213	1.0012	3.1802	1.3339
RPS7	RPS7	-1.3389	3.1789	1.3339
SEPT1	SEPT1	1.3128	3.1763	1.3339
METTL8	METTL8	-0.98419	3.1761	1.3339
CYP7B1	CYP7B1	-1.8494	3.1742	1.3339
NPTN	NPTN	0.86783	3.1728	1.3339
SLC20A1	SLC20A1	0.66405	3.1721	1.3339
SLC26A11	SLC26A11	1.0988	3.1709	1.3339
LASP1	LASP1	1.6008	3.1675	1.3322
LTC4S	LTC4S	1.6671	3.1646	1.3322
C10orf55	C10orf55	0.39554	3.1644	1.3322
PPP1R12C	PPP1R12C	0.93238	3.1548	1.326
KCNJ11	KCNJ11	1.9582	3.154	1.326
RIF1	RIF1	-0.87751	3.1527	1.326
ALDH3B2	ALDH3B2	3.1223	3.152	1.326
FAM60A	FAM60A	-2.1459	3.1481	1.3237
STARD4	STARD4	-1.106	3.1409	1.3201
ZBTB7A	ZBTB7A	1.0028	3.1405	1.3201
GAA	GAA	1.2848	3.1385	1.3201
DDX41	DDX41	0.67102	3.1384	1.3201
ZRANB3	ZRANB3	-0.81337	3.1344	1.3201
HMHA1	HMHA1	1.6582	3.1327	1.3201
C11orf57	C11orf57	-0.95077	3.1325	1.3201
EHBP1	EHBP1	-0.98815	3.132	1.3201
TMC6	TMC6	1.4214	3.1305	1.3201
ALDH16A1	ALDH16A1	0.97786	3.1281	1.3201
ADGRA3	ADGRA3	-1.3642	3.1264	1.3201
PRR33	PRR33	1.0422	3.1264	1.3201
C1QBP	C1QBP	-0.81457	3.1186	1.3138
CSNK1D	CSNK1D	0.84756	3.1155	1.3127
ABCA7	ABCA7	1.5236	3.1134	1.3127
C3orf17	C3orf17	-0.8205	3.113	1.3127
TRAF5	TRAF5	1.5557	3.1106	1.312
FERMT3	FERMT3	1.4379	3.1094	1.312
CCDC12	CCDC12	0.79049	3.1068	1.3108
NSUN6	NSUN6	-1.0617	3.1019	1.3087
PIK3R5	PIK3R5	1.0398	3.1018	1.3087
SPTBN4	SPTBN4	0.84499	3.0979	1.3063
FICD	FICD	1.019	3.0966	1.3063
DERA	DERA	-1.4073	3.0941	1.3063
RHBDF1	RHBDF1	1.3747	3.0914	1.3063
GYS1	GYS1	0.89447	3.091	1.3063
ZNF639	ZNF639	-1.1485	3.0886	1.3063
SLC6A6	SLC6A6	1.096	3.0879	1.3063
TRIL	TRIL	1.9612	3.0862	1.3063
LNP1	LNP1	-1.259	3.0856	1.3063
TBC1D2	TBC1D2	1.0087	3.0849	1.3063
USP4	USP4	0.58706	3.0839	1.3063
DIS3	DIS3	-0.79893	3.0809	1.3048
WDR45	WDR45	0.70123	3.0776	1.3031
WDR3	WDR3	-0.8004	3.0749	1.3031
TEX30	TEX30	-1.5532	3.0743	1.3031
FOXA1	FOXA1	3.5005	3.0737	1.3031
RMND5B	RMND5B	1.1034	3.0724	1.3031
NBEAL2	NBEAL2	1.4877	3.0695	1.3015
ARL6	ARL6	-1.0544	3.0657	1.3006
STRN4	STRN4	0.95051	3.0636	1.3006
POLR2L	POLR2L	0.99261	3.0626	1.3006
COBLL1	COBLL1	-1.1658	3.0622	1.3006
RILPL1	RILPL1	0.97661	3.0618	1.3006
CFL2	CFL2	-1.3345	3.0605	1.3006
CD151	CD151	1.0005	3.0477	1.2891
ARL5B	ARL5B	-1.5668	3.0438	1.2866
SERPINB5	SERPINB5	-2.6905	3.0409	1.2862
ARHGAP27	ARHGAP27	1.077	3.0406	1.2862
FAM104A	FAM104A	0.92047	3.0394	1.2862
SNTB2	SNTB2	0.67429	3.0372	1.2852
LTBP2	LTBP2	1.789	3.0342	1.2835
WDR36	WDR36	-0.72193	3.0316	1.2823
PRTFDC1	PRTFDC1	-1.8028	3.0288	1.2807
DLG1	DLG1	-0.69166	3.027	1.2802
ASCC1	ASCC1	-0.86573	3.0235	1.2782
FAM183A	FAM183A	1.5948	3.0216	1.2782
APLF	APLF	-1.033	3.0211	1.2782
AKIRIN2	AKIRIN2	-0.63467	3.0189	1.2772
ARHGEF16	ARHGEF16	1.273	3.0169	1.2772
UBXN2A	UBXN2A	-1.3105	3.0121	1.2772
RMDN3	RMDN3	0.86855	3.0117	1.2772
TSPYL1	TSPYL1	0.87982	3.011	1.2772
PNKP	PNKP	1.0181	3.0108	1.2772
C8orf46	C8orf46	-1.6059	3.0098	1.2772
PROB1	PROB1	1.4429	3.0096	1.2772
RP11-195F19.5	RP11-195F19.5	-1.2521	3.0087	1.2772
FLT3LG	FLT3LG	1.41	3.0071	1.2768
HPS5	HPS5	-0.64516	3.0059	1.2768
CDC5L	CDC5L	-0.72491	3.0037	1.2759
GOLGA3	GOLGA3	0.73744	3.0008	1.2751
OAZ1	OAZ1	0.78156	2.9996	1.2751
SYNGR1	SYNGR1	1.082	2.9986	1.2751
CRIP1	CRIP1	2.3494	2.998	1.2751
HSD17B1	HSD17B1	0.95229	2.993	1.2721
RB1CC1	RB1CC1	-1.1422	2.9922	1.2721
GJD3	GJD3	1.4789	2.9913	1.2721
DNAJB14	DNAJB14	0.57866	2.99	1.272
NUDCD3	NUDCD3	0.64539	2.9847	1.2694
SLC12A4	SLC12A4	0.98512	2.9833	1.2694
DECR1	DECR1	-1.0963	2.9828	1.2694
IL18BP	IL18BP	1.0101	2.9826	1.2694
TPSAB1	TPSAB1	2.3111	2.9787	1.2671
ARSA	ARSA	1.0183	2.9776	1.2671
TSEN54	TSEN54	1.1436	2.9767	1.2671
IPO5	IPO5	-0.94617	2.9641	1.2568
PRPF40A	PRPF40A	-0.5974	2.9637	1.2568
NPEPL1	NPEPL1	1.1546	2.9629	1.2568
ERRFI1	ERRFI1	-1.5819	2.9608	1.2559
FLYWCH1	FLYWCH1	0.73151	2.9562	1.2526
MIF4GD	MIF4GD	1.0462	2.9552	1.2526
TMC4	TMC4	1.8823	2.953	1.2516
SMIM4	SMIM4	0.83326	2.9515	1.2513
POT1	POT1	-1.0604	2.9417	1.243
ZNF335	ZNF335	0.84814	2.941	1.243
CAMKK1	CAMKK1	0.98022	2.9366	1.2404
METRN	METRN	1.5769	2.9353	1.2404
CAPNS1	CAPNS1	0.78818	2.9347	1.2404
SHISA9	SHISA9	1.4619	2.9337	1.2404
ITGAX	ITGAX	1.1713	2.9314	1.2392
APH1B	APH1B	1.2053	2.9303	1.2392
WDR75	WDR75	-0.90316	2.9266	1.2385
SLC9A2	SLC9A2	2.2058	2.9262	1.2385
PLXNC1	PLXNC1	1.0835	2.9251	1.2385
MTCH2	MTCH2	-0.71552	2.925	1.2385
EIF3E	EIF3E	-1.345	2.9216	1.2382
PGM2L1	PGM2L1	-1.1913	2.9215	1.2382
SLC39A7	SLC39A7	0.70896	2.9193	1.2382
CPSF3	CPSF3	-0.82121	2.9187	1.2382
PTP4A1	PTP4A1	-1.2151	2.9185	1.2382
USP16	USP16	-0.63215	2.918	1.2382
CA12	CA12	3.2134	2.9155	1.2375
SLC26A6	SLC26A6	1.2628	2.9151	1.2375
MRFAP1L1	MRFAP1L1	0.81215	2.9088	1.2354
AP5Z1	AP5Z1	0.88382	2.9065	1.2354
IL1RAP	IL1RAP	-1.4435	2.9064	1.2354
VDAC2	VDAC2	-0.65386	2.9055	1.2354
IRF3	IRF3	1.0582	2.9049	1.2354
PRKCI	PRKCI	-0.95436	2.9047	1.2354
MAFK	MAFK	1.0431	2.9044	1.2354
ACAT2	ACAT2	-1.5374	2.9039	1.2354
KIAA1467	KIAA1467	1.802	2.9032	1.2354
EHD4	EHD4	0.76497	2.9017	1.2349
PAIP1	PAIP1	-0.78431	2.8967	1.231
SLC16A5	SLC16A5	1.8759	2.8949	1.2303
G6PC3	G6PC3	1.3359	2.8932	1.2297
WDR12	WDR12	-0.69256	2.8898	1.229
ACTL10	ACTL10	1.3066	2.8889	1.229
CYB5R1	CYB5R1	1.135	2.8875	1.229
PTCD3	PTCD3	-0.74347	2.887	1.229
TECPR1	TECPR1	0.78135	2.8869	1.229
SEMA6A	SEMA6A	-1.2768	2.8862	1.229
TRIM3	TRIM3	1.5068	2.8832	1.2271
TMEM175	TMEM175	1.1826	2.8803	1.226
PTPN4	PTPN4	-0.82051	2.88	1.226
ZNF277	ZNF277	-1.0004	2.878	1.225
DBT	DBT	-0.84308	2.8757	1.2244
HIST1H1T	HIST1H1T	0.35205	2.8742	1.2244
RBCK1	RBCK1	1.034	2.8732	1.2244
SIGIRR	SIGIRR	1.036	2.8729	1.2244
CLCN7	CLCN7	1.1003	2.8679	1.2244
SIL1	SIL1	1.2343	2.8664	1.2244
RELT	RELT	0.97742	2.8657	1.2244
NLN	NLN	-0.85872	2.8639	1.2244
NOC3L	NOC3L	-0.57975	2.8636	1.2244
GPKOW	GPKOW	0.63711	2.8628	1.2244
DIEXF	DIEXF	-0.91774	2.8623	1.2244
AMDHD2	AMDHD2	1.0555	2.8618	1.2244
FBF1	FBF1	1.0462	2.8607	1.2244
FTL	FTL	1.2054	2.8595	1.2244
TNFRSF4	TNFRSF4	1.3928	2.8591	1.2244
CYTH2	CYTH2	0.81646	2.8587	1.2244
IRF1	IRF1	1.268	2.8551	1.2244
CERS4	CERS4	1.7768	2.8549	1.2244
SCUBE2	SCUBE2	3.5473	2.8538	1.2244
NIPAL1	NIPAL1	-1.637	2.8531	1.2244
ST13	ST13	-1.1978	2.8525	1.2244
TEKT5	TEKT5	0.83814	2.8523	1.2244
PPP1R3D	PPP1R3D	1.3274	2.8517	1.2244
TMED4	TMED4	0.84001	2.8514	1.2244
WHAMM	WHAMM	0.73335	2.8513	1.2244
ZNF33B	ZNF33B	-1.0105	2.8511	1.2244
PRR15L	PRR15L	2.1646	2.8499	1.2244
GTPBP10	GTPBP10	-1.0647	2.8491	1.2244
GIT2	GIT2	0.55513	2.8472	1.2234
ERGIC1	ERGIC1	1.4038	2.8451	1.2229
CHEK2	CHEK2	-1.316	2.8448	1.2229
ACTL6A	ACTL6A	-1.0479	2.8396	1.2188
TCEAL3	TCEAL3	1.5482	2.8354	1.218
MID1IP1	MID1IP1	1.006	2.8353	1.218
ADRA2A	ADRA2A	1.6123	2.8347	1.218
TPSB2	TPSB2	1.8945	2.8341	1.218
HLA-B	HLA-B	1.1386	2.8338	1.218
ZNF524	ZNF524	0.78697	2.8327	1.218
ARFRP1	ARFRP1	0.98263	2.8318	1.218
SLC35D2	SLC35D2	-0.89235	2.8304	1.218
TBL1XR1	TBL1XR1	-0.78534	2.8299	1.218
DCAF17	DCAF17	-0.71522	2.8293	1.218
CCDC77	CCDC77	-1.1371	2.825	1.215
CD300LF	CD300LF	1.0633	2.8244	1.215
ECHDC1	ECHDC1	-1.374	2.8235	1.215
CDK8	CDK8	-0.87872	2.821	1.2147
MTX2	MTX2	-0.76586	2.8201	1.2147
LRP10	LRP10	1.197	2.8197	1.2147
SSBP1	SSBP1	-0.89227	2.8194	1.2147
GIPR	GIPR	1.4683	2.817	1.214
SMIM22	SMIM22	2.3396	2.8169	1.214
TYROBP	TYROBP	1.6106	2.8138	1.2125
SIPA1	SIPA1	0.92011	2.8135	1.2125
GAK	GAK	0.76653	2.8113	1.2123
DDX1	DDX1	-0.66693	2.8107	1.2123
RFC4	RFC4	-1.1021	2.8099	1.2123
SLC35A5	SLC35A5	-0.78175	2.8094	1.2123
AEBP1	AEBP1	1.5773	2.8081	1.2123
C11orf63	C11orf63	1.1237	2.8078	1.2123
SERF2	SERF2	0.81149	2.8061	1.2115
PHF8	PHF8	0.78179	2.8048	1.2111
DDX21	DDX21	-0.85291	2.8	1.2072
STX4	STX4	0.83937	2.7984	1.2066
TSPAN4	TSPAN4	1.1959	2.7903	1.2005
EIF5B	EIF5B	-0.59779	2.7899	1.2005
NPRL3	NPRL3	0.64518	2.7897	1.2005
FAM46C	FAM46C	1.5659	2.7883	1.2
MED16	MED16	0.82936	2.7867	1.1993
CDC123	CDC123	-1.1354	2.7839	1.1974
FCHSD1	FCHSD1	1.061	2.7827	1.1973
DNPEP	DNPEP	0.69991	2.782	1.1973
CDC37	CDC37	0.9349	2.7792	1.1953
RNASET2	RNASET2	1.1278	2.7782	1.1953
ATP5C1	ATP5C1	-0.99163	2.7753	1.194
FLOT1	FLOT1	1.0458	2.7751	1.194
LGALS3BP	LGALS3BP	1.7466	2.7726	1.1924
GART	GART	-0.90906	2.7693	1.1902
GGA3	GGA3	0.87108	2.7687	1.1902
EDA2R	EDA2R	0.64536	2.7635	1.1859
PRSS8	PRSS8	1.7735	2.7616	1.1849
CD63	CD63	0.88158	2.7599	1.1841
PSMC2	PSMC2	-0.72917	2.7579	1.1836
LMAN2	LMAN2	0.97562	2.7578	1.1836
VSIG10	VSIG10	1.0889	2.7554	1.1821
PAICS	PAICS	-0.98063	2.7533	1.1818
SOCS2	SOCS2	1.6481	2.7533	1.1818
YTHDF3	YTHDF3	-0.65304	2.7506	1.1807
DNAJB4	DNAJB4	-0.82719	2.7505	1.1807
FBXW4	FBXW4	1.0118	2.747	1.1792
PON2	PON2	-1.0579	2.7467	1.1792
CNNM4	CNNM4	0.98922	2.7449	1.1792
SUV420H2	SUV420H2	1.1563	2.7448	1.1792
ANAPC2	ANAPC2	0.94486	2.7447	1.1792
EGFL7	EGFL7	1.3438	2.7412	1.1772
LYRM7	LYRM7	-1.0237	2.7392	1.1772
MYO1F	MYO1F	1.2507	2.7381	1.1772
PSKH1	PSKH1	0.87279	2.7364	1.1772
DDX25	DDX25	-0.1544	2.7363	1.1772
HCLS1	HCLS1	1.2535	2.7356	1.1772
TSPAN1	TSPAN1	3.2903	2.7353	1.1772
SLC33A1	SLC33A1	-0.67461	2.7353	1.1772
KIAA0513	KIAA0513	1.2147	2.7343	1.1772
LPPR2	LPPR2	1.5235	2.7336	1.1772
MAP3K3	MAP3K3	0.97103	2.7335	1.1772
TBPL1	TBPL1	-1.097	2.7314	1.1763
TMEM68	TMEM68	-1.2673	2.7309	1.1763
XBP1	XBP1	1.5209	2.7299	1.1761
UBA7	UBA7	1.3547	2.7224	1.1702
TBC1D9B	TBC1D9B	0.86379	2.7223	1.1702
BIRC2	BIRC2	-0.89897	2.7213	1.17
PLD1	PLD1	-1.1269	2.7189	1.1691
NT5C	NT5C	1.1262	2.7184	1.1691
RHPN1	RHPN1	1.7718	2.7175	1.1691
STAT2	STAT2	0.82152	2.7154	1.1691
DGKQ	DGKQ	1.0044	2.715	1.1691
BTG3	BTG3	-1.5714	2.7148	1.1691
KIF20B	KIF20B	-1.0537	2.7139	1.1691
SELPLG	SELPLG	1.4347	2.7131	1.1691
SLC15A3	SLC15A3	1.15	2.7124	1.1691
TFE3	TFE3	0.66303	2.7123	1.1691
TRIQK	TRIQK	-1.0152	2.7111	1.1687
UBE2G1	UBE2G1	-0.78931	2.709	1.1675
GTPBP8	GTPBP8	-0.90399	2.7081	1.1674
RGAG4	RGAG4	1.2284	2.7067	1.1671
CEBPZ	CEBPZ	-0.62831	2.7052	1.1671
PLS3	PLS3	-1.551	2.7041	1.1671
CLIC4	CLIC4	-0.99198	2.7034	1.1671
SDHD	SDHD	-1.1806	2.7018	1.1671
C16orf93	C16orf93	0.96299	2.7011	1.1671
ZNF146	ZNF146	-0.7811	2.7001	1.1671
UBE2R2	UBE2R2	-0.79439	2.6986	1.1671
GCN1L1	GCN1L1	0.55551	2.6981	1.1671
HNF4G	HNF4G	-1.1488	2.6957	1.1671
ABR	ABR	1.2095	2.6948	1.1671
ZBTB44	ZBTB44	-0.92495	2.6944	1.1671
OAS3	OAS3	0.99144	2.6943	1.1671
TATDN3	TATDN3	-0.59924	2.6942	1.1671
DNAJC17	DNAJC17	0.92701	2.694	1.1671
P2RX4	P2RX4	1.1224	2.694	1.1671
NUDT5	NUDT5	-0.92559	2.6936	1.1671
CBFA2T3	CBFA2T3	1.7143	2.6936	1.1671
SLC44A4	SLC44A4	3.7355	2.6905	1.1648
L3MBTL4	L3MBTL4	-1.1481	2.6894	1.1646
LMF1	LMF1	0.90866	2.6878	1.1646
GABRP	GABRP	-3.5541	2.687	1.1646
SPTLC2	SPTLC2	1.2618	2.6869	1.1646
TMEM63C	TMEM63C	2.3959	2.6864	1.1646
ZNF724P	ZNF724P	-1.1572	2.6857	1.1646
FAF1	FAF1	-0.62555	2.6845	1.1645
ENGASE	ENGASE	1.2372	2.6841	1.1645
LDB1	LDB1	0.89414	2.6831	1.1645
RPL22L1	RPL22L1	-1.5024	2.6825	1.1645
CAPN13	CAPN13	2.2677	2.6817	1.1645
ELMSAN1	ELMSAN1	0.89282	2.6787	1.1622
SASS6	SASS6	-0.84773	2.6777	1.162
MBD1	MBD1	0.83971	2.6705	1.1556
ANKRD52	ANKRD52	0.81513	2.6689	1.1556
TREX1	TREX1	0.64873	2.6676	1.1556
GORASP1	GORASP1	0.6172	2.6675	1.1556
CYSRT1	CYSRT1	1.4415	2.6675	1.1556
FGD3	FGD3	1.4244	2.661	1.1506
PEX10	PEX10	0.63801	2.6599	1.1506
ST3GAL6	ST3GAL6	-1.2812	2.6597	1.1506
DPP7	DPP7	1.1878	2.6593	1.1506
METTL5	METTL5	-0.86961	2.6588	1.1506
RHOC	RHOC	0.79186	2.658	1.1505
SDC4	SDC4	0.88098	2.6562	1.1497
CIB3	CIB3	0.41013	2.6557	1.1497
RDH10	RDH10	-1.6485	2.6523	1.1492
MRPL3	MRPL3	-0.63508	2.6523	1.1492
ZNF785	ZNF785	0.61239	2.6518	1.1492
PPP6R1	PPP6R1	0.74346	2.6517	1.1492
WDR90	WDR90	1.1002	2.6492	1.1492
ULBP3	ULBP3	-0.4488	2.649	1.1492
OSBP2	OSBP2	1.063	2.6483	1.1492
MPP6	MPP6	-1.2668	2.6476	1.1492
FXR1	FXR1	-0.7673	2.6475	1.1492
KDM4D	KDM4D	-0.63734	2.6459	1.1492
PRICKLE4	PRICKLE4	1.1936	2.6457	1.1492
KLHL15	KLHL15	-0.80156	2.6452	1.1492
CHFR	CHFR	0.82366	2.645	1.1492
DDX18	DDX18	-0.96885	2.6449	1.1492
ATOX1	ATOX1	0.75615	2.6432	1.1484
DNASE1L1	DNASE1L1	0.64154	2.6424	1.1484
FCF1	FCF1	-0.60792	2.6417	1.1484
SRRM3	SRRM3	1.0127	2.6412	1.1484
ATL2	ATL2	-1.0093	2.6395	1.1477
SIK2	SIK2	-0.9245	2.639	1.1477
TPGS1	TPGS1	1.0374	2.6375	1.1472
PMPCB	PMPCB	-0.89998	2.6371	1.1472
MYL5	MYL5	0.93719	2.6346	1.1454
LKAAEAR1	LKAAEAR1	0.79481	2.6331	1.1454
ACP5	ACP5	1.7673	2.6329	1.1454
ANAPC1	ANAPC1	-0.83405	2.6325	1.1454
TMEM74	TMEM74	-0.88926	2.6302	1.1438
PTTG2	PTTG2	0.126	2.6258	1.1402
LOXL3	LOXL3	0.69777	2.6248	1.1399
DARS	DARS	-0.65763	2.624	1.1398
CCDC142	CCDC142	0.76708	2.6226	1.1391
TRIM29	TRIM29	-2.7266	2.6216	1.1389
CNPPD1	CNPPD1	0.69751	2.621	1.1389
ZSWIM8	ZSWIM8	0.72074	2.6202	1.1387
NCKIPSD	NCKIPSD	0.78182	2.6175	1.1376
DDX47	DDX47	-0.83035	2.6165	1.1376
UNC5B	UNC5B	1.0967	2.6155	1.1376
ZNF548	ZNF548	0.73044	2.6153	1.1376
PLEC	PLEC	0.98245	2.6152	1.1376
ERO1L	ERO1L	-1.222	2.614	1.1376
RBM5	RBM5	0.61893	2.6138	1.1376
PQLC3	PQLC3	0.88674	2.6134	1.1376
APPL2	APPL2	0.71219	2.6118	1.1375
DCLRE1A	DCLRE1A	-0.78683	2.6115	1.1375
HDAC7	HDAC7	1.0801	2.6095	1.1375
PIK3R4	PIK3R4	-0.53458	2.6088	1.1375
PSTPIP1	PSTPIP1	1.5401	2.6085	1.1375
ATP2B2	ATP2B2	-1.5964	2.6073	1.1375
PTK6	PTK6	1.7497	2.6071	1.1375
ADGRG6	ADGRG6	-1.7798	2.607	1.1375
C6orf47	C6orf47	0.61346	2.607	1.1375
KCNJ16	KCNJ16	-0.84184	2.6058	1.1375
HAUS6	HAUS6	-0.88063	2.6051	1.1375
CYP51A1	CYP51A1	-0.8242	2.604	1.1375
CTSD	CTSD	1.4714	2.6034	1.1375
PLEKHO2	PLEKHO2	0.98047	2.6034	1.1375
ETS2	ETS2	-1.0829	2.6031	1.1375
CTPS1	CTPS1	-0.9874	2.6012	1.1366
PCP2	PCP2	1.3545	2.6008	1.1366
SNRPB2	SNRPB2	-1.1273	2.5989	1.1353
EPS8L1	EPS8L1	2.2125	2.5948	1.1323
PPP1R37	PPP1R37	1.0925	2.5922	1.1323
SPINT2	SPINT2	1.5783	2.5908	1.1323
DENND1C	DENND1C	1.117	2.5902	1.1323
SLC37A2	SLC37A2	1.2173	2.5897	1.1323
GTF2I	GTF2I	-0.84715	2.5889	1.1323
CEP57L1	CEP57L1	-0.84266	2.5877	1.1323
RBM19	RBM19	0.76469	2.5867	1.1323
FMR1	FMR1	-0.83389	2.5866	1.1323
HLA-DPB1	HLA-DPB1	1.7643	2.5864	1.1323
DLD	DLD	-0.81501	2.5861	1.1323
PUS3	PUS3	-0.87995	2.5861	1.1323
MTIF2	MTIF2	-0.49478	2.5856	1.1323
CDK5RAP3	CDK5RAP3	1.1474	2.585	1.1323
POLR2I	POLR2I	0.88686	2.5845	1.1323
ADCY6	ADCY6	1.2627	2.5843	1.1323
HRAS	HRAS	1.2038	2.5841	1.1323
HRSP12	HRSP12	-1.7753	2.5839	1.1323
RAC2	RAC2	1.6252	2.5824	1.132
KPTN	KPTN	0.9058	2.5816	1.132
NUP153	NUP153	-0.6378	2.5813	1.132
MOB3A	MOB3A	0.80631	2.5807	1.132
NEU1	NEU1	0.84085	2.5801	1.132
PDE4B	PDE4B	-1.577	2.5794	1.132
BCAM	BCAM	2.2117	2.5791	1.132
SPC25	SPC25	-1.3637	2.5766	1.1319
CXXC1	CXXC1	1.0231	2.5764	1.1319
METRNL	METRNL	1.5372	2.5761	1.1319
CYB561D1	CYB561D1	0.60828	2.5754	1.1319
GRINA	GRINA	0.96502	2.5749	1.1319
RDX	RDX	-1.1419	2.5744	1.1319
MRPL39	MRPL39	-0.78779	2.5744	1.1319
TMEM45A	TMEM45A	-1.8707	2.5736	1.1317
TIMM17B	TIMM17B	0.70448	2.5695	1.1286
MET	MET	-1.6584	2.5692	1.1286
ARFIP2	ARFIP2	0.89405	2.5679	1.1279
ITGB8	ITGB8	-1.949	2.5655	1.1262
PPP1R1B	PPP1R1B	-3.8925	2.5629	1.1247
PPA1	PPA1	-0.67376	2.5617	1.1247
MYO15B	MYO15B	1.3923	2.5614	1.1247
C12orf49	C12orf49	0.90613	2.5609	1.1247
ZNF22	ZNF22	-1.0007	2.5588	1.1247
ZNF644	ZNF644	-0.79138	2.5582	1.1247
PPP1R9B	PPP1R9B	1.4188	2.558	1.1247
HLA-DPA1	HLA-DPA1	1.7002	2.5577	1.1247
TSPAN15	TSPAN15	1.833	2.5576	1.1247
CRYZ	CRYZ	-1.4811	2.5569	1.1247
HMGB1	HMGB1	-1.2998	2.5567	1.1247
SPI1	SPI1	1.1512	2.5562	1.1247
DCT	DCT	-0.27664	2.5558	1.1247
TAC4	TAC4	0.81514	2.5541	1.1247
APEX2	APEX2	0.70546	2.5533	1.1247
B4GALT4	B4GALT4	-0.54884	2.5525	1.1247
TIMP3	TIMP3	1.2874	2.5524	1.1247
JMJD7	JMJD7	1.009	2.5506	1.1247
CHST1	CHST1	1.6918	2.5497	1.1247
ACTRT3	ACTRT3	-1.0078	2.5496	1.1247
JRKL	JRKL	-1.1312	2.5495	1.1247
TCTEX1D4	TCTEX1D4	0.4296	2.5492	1.1247
SKP2	SKP2	-0.89794	2.5489	1.1247
MFSD4	MFSD4	-1.3175	2.5487	1.1247
UTP11L	UTP11L	-0.84712	2.5458	1.1247
FAM160B2	FAM160B2	0.97342	2.5446	1.1247
CBWD1	CBWD1	-1.6394	2.5443	1.1247
CAPN10	CAPN10	0.76874	2.5441	1.1247
VAMP7	VAMP7	-1.5287	2.5435	1.1247
NR2F2	NR2F2	1.537	2.5434	1.1247
COMTD1	COMTD1	0.75765	2.5433	1.1247
AKT1	AKT1	1.1655	2.5427	1.1247
PIGQ	PIGQ	1.3092	2.5427	1.1247
B4GALT7	B4GALT7	0.78659	2.5417	1.1247
TRMT11	TRMT11	-0.79508	2.54	1.1247
CALCR	CALCR	0.16256	2.5395	1.1247
SLC2A12	SLC2A12	-1.0548	2.5395	1.1247
RAB5C	RAB5C	0.84554	2.5389	1.1247
CDCA7	CDCA7	-2.0981	2.5386	1.1247
COMMD2	COMMD2	-1.0818	2.5386	1.1247
MAP3K12	MAP3K12	1.0141	2.5385	1.1247
KIAA0895L	KIAA0895L	1.0911	2.538	1.1247
BBOX1	BBOX1	-1.9482	2.5372	1.1246
GSPT2	GSPT2	-1.225	2.5367	1.1246
BTF3L4	BTF3L4	-1.1165	2.5355	1.1244
ZNF587	ZNF587	1.2177	2.5354	1.1244
ZFPM1	ZFPM1	1.0056	2.534	1.1242
MRPS34	MRPS34	0.94328	2.534	1.1242
ACAP3	ACAP3	1.1947	2.5326	1.1234
MTERF1	MTERF1	-0.89664	2.5289	1.1213
API5	API5	-0.52541	2.5286	1.1213
SLC39A11	SLC39A11	0.8439	2.5285	1.1213
DENND2D	DENND2D	1.2186	2.5281	1.1213
HLA-A	HLA-A	1.0533	2.5272	1.1213
KLHL36	KLHL36	0.73594	2.5267	1.1213
PLBD2	PLBD2	0.91013	2.5254	1.1213
GRB14	GRB14	-1.9026	2.5254	1.1213
MCRS1	MCRS1	0.62442	2.5252	1.1213
PLVAP	PLVAP	1.1163	2.5234	1.1201
CKS1B	CKS1B	-1.2455	2.5212	1.1185
SPNS1	SPNS1	0.69689	2.5204	1.1183
SYNE4	SYNE4	1.256	2.5199	1.1183
C6orf1	C6orf1	0.7679	2.5182	1.1177
ACAP1	ACAP1	1.2776	2.5178	1.1177
RHCG	RHCG	-0.93914	2.5173	1.1177
PGS1	PGS1	1.0301	2.5169	1.1177
MCCC2	MCCC2	1.051	2.5163	1.1177
CIB1	CIB1	0.80602	2.5142	1.1165
GATA3	GATA3	3.4011	2.514	1.1165
ZIC1	ZIC1	-1.7961	2.5125	1.116
PGP	PGP	0.78551	2.512	1.116
MYO1G	MYO1G	1.2709	2.5118	1.116
TGDS	TGDS	-1.0531	2.5101	1.1149
TMEM27	TMEM27	-1.5596	2.5087	1.1141
GMPS	GMPS	-0.92904	2.507	1.1134
SOWAHD	SOWAHD	0.97236	2.5066	1.1134
FGD5	FGD5	1.0966	2.506	1.1134
CD68	CD68	1.3391	2.5057	1.1134
MRC2	MRC2	1.0069	2.5002	1.1095
VASH1	VASH1	0.76181	2.4996	1.1095
CCND3	CCND3	0.84731	2.499	1.1095
TEX10	TEX10	-0.95642	2.4989	1.1095
PI4K2B	PI4K2B	-0.85984	2.4984	1.1095
CALCOCO1	CALCOCO1	0.90973	2.4983	1.1095
NUP133	NUP133	-0.65867	2.4975	1.1092
CCDC57	CCDC57	0.99459	2.4937	1.1064
KRT17	KRT17	-3.4558	2.4932	1.1064
DEPDC1	DEPDC1	-1.729	2.4931	1.1064
OR10AD1	OR10AD1	0.20964	2.4911	1.1064
NT5DC3	NT5DC3	-0.80042	2.491	1.1064
ZNF385A	ZNF385A	1.9061	2.4909	1.1064
TPCN1	TPCN1	1.2594	2.4905	1.1064
SNED1	SNED1	1.1222	2.4901	1.1064
C1orf145	C1orf145	-0.59051	2.4897	1.1064
PAPSS2	PAPSS2	-1.5195	2.4884	1.1058
PTK2B	PTK2B	1.0063	2.4879	1.1058
SSH3	SSH3	1.0144	2.4866	1.105
SPRY3	SPRY3	-0.64905	2.4842	1.1037
ZBTB45	ZBTB45	0.75552	2.484	1.1037
TWF2	TWF2	0.64706	2.4836	1.1037
ACP2	ACP2	0.89531	2.4824	1.1031
XRCC5	XRCC5	-0.54162	2.4813	1.1029
PRPF31	PRPF31	0.6594	2.4811	1.1029
PNPLA8	PNPLA8	-0.92107	2.4792	1.1015
CD37	CD37	1.29	2.4763	1.0995
TNRC18	TNRC18	1.0739	2.4761	1.0995
B3GNT5	B3GNT5	-1.6899	2.4741	1.0985
BRI3BP	BRI3BP	0.95346	2.474	1.0985
LYPD6	LYPD6	1.2967	2.4733	1.0984
PIH1D1	PIH1D1	0.74715	2.4725	1.0981
C2orf81	C2orf81	1.1437	2.4689	1.097
LIMD2	LIMD2	1.4748	2.4689	1.097
HRCT1	HRCT1	-1.5529	2.4688	1.097
DESI1	DESI1	-0.75815	2.4683	1.097
GAS7	GAS7	0.95231	2.4679	1.097
RPS24	RPS24	-0.67392	2.4679	1.097
ARSG	ARSG	1.504	2.4676	1.097
CRIPT	CRIPT	-1.1915	2.4651	1.095
TCTA	TCTA	0.78118	2.464	1.0945
WBP1	WBP1	1.2183	2.462	1.0939
SYNJ2	SYNJ2	0.80488	2.4612	1.0939
UNC45A	UNC45A	0.7053	2.4605	1.0939
ROGDI	ROGDI	1.4205	2.4604	1.0939
ORMDL2	ORMDL2	0.79448	2.4602	1.0939
ASS1	ASS1	-2.1038	2.4601	1.0939
ZNF446	ZNF446	0.81952	2.4574	1.0917
C11orf54	C11orf54	-1.2484	2.4568	1.0916
POLR2D	POLR2D	-0.5892	2.4553	1.0913
STK11IP	STK11IP	0.61507	2.4551	1.0913
ZNF528	ZNF528	1.0589	2.4549	1.0913
TMEM106C	TMEM106C	1.0623	2.4538	1.0913
ATP6V0D1	ATP6V0D1	0.84404	2.4536	1.0913
ZNF419	ZNF419	0.73351	2.4528	1.0913
RSG1	RSG1	0.62042	2.4523	1.0913
CPA3	CPA3	1.1205	2.4522	1.0913
DOK3	DOK3	1.0098	2.4485	1.0881
CISD1	CISD1	-0.83691	2.444	1.0841
C2orf82	C2orf82	-1.656	2.4414	1.0822
DDX23	DDX23	0.7616	2.441	1.0822
SSX2IP	SSX2IP	-0.8647	2.4397	1.0819
RAB2A	RAB2A	-0.85022	2.4389	1.0819
RABAC1	RABAC1	1.0667	2.4376	1.0819
DNTTIP2	DNTTIP2	-0.7491	2.4372	1.0819
ARHGAP30	ARHGAP30	1.1372	2.4371	1.0819
ABCB9	ABCB9	0.91529	2.437	1.0819
SENP5	SENP5	-0.58468	2.4364	1.0819
RAD51AP1	RAD51AP1	-1.2383	2.4359	1.0819
FFAR2	FFAR2	1.0037	2.4354	1.0819
MRPS33	MRPS33	-0.82733	2.4354	1.0819
ZP1	ZP1	0.43836	2.4342	1.0816
RBM48	RBM48	-0.60487	2.4341	1.0816
ZNF211	ZNF211	0.81307	2.4324	1.0805
NDUFAF3	NDUFAF3	0.9481	2.4297	1.0787
DHX36	DHX36	-0.68379	2.4295	1.0787
MADD	MADD	0.71437	2.4287	1.0787
STXBP3	STXBP3	-0.54946	2.4285	1.0787
XYLT1	XYLT1	0.65108	2.4272	1.0778
SLC34A2	SLC34A2	-2.3677	2.4246	1.0769
TFF3	TFF3	3.8375	2.4244	1.0769
EBF4	EBF4	1.6649	2.4235	1.0769
VPS16	VPS16	0.69792	2.4235	1.0769
GSS	GSS	0.69681	2.4231	1.0769
AXL	AXL	0.93735	2.4226	1.0769
VAMP5	VAMP5	1.2712	2.422	1.0769
FAT1	FAT1	-1.6593	2.4219	1.0769
CECR1	CECR1	1.4914	2.4213	1.0769
SMPD3	SMPD3	1.3159	2.4209	1.0769
SDHAF3	SDHAF3	-1.3444	2.4206	1.0769
FAM171A1	FAM171A1	-1.6704	2.4199	1.0767
TADA1	TADA1	-0.78201	2.4177	1.0759
ACTR3C	ACTR3C	-0.67255	2.4177	1.0759
PCOLCE2	PCOLCE2	-1.7817	2.4169	1.0759
KATNB1	KATNB1	0.67097	2.4165	1.0759
KLHL6	KLHL6	0.90694	2.4165	1.0759
CYP39A1	CYP39A1	-2.3967	2.416	1.0759
RCVRN	RCVRN	0.12847	2.415	1.0756
EFCC1	EFCC1	1.8499	2.4144	1.0756
PHYH	PHYH	-1.533	2.4142	1.0756
MCMDC2	MCMDC2	-1.1649	2.4134	1.0753
RPS17	RPS17	-0.97629	2.4126	1.075
NUP54	NUP54	-0.74794	2.4116	1.0746
RAB4B	RAB4B	0.89984	2.4112	1.0746
VILL	VILL	0.93158	2.4099	1.0738
CRLS1	CRLS1	-0.90726	2.4083	1.0727
ZWILCH	ZWILCH	-1.1066	2.4067	1.0718
ATG16L2	ATG16L2	1.4108	2.4064	1.0718
CXADR	CXADR	-1.4053	2.4047	1.0715
GPR132	GPR132	1.0597	2.4046	1.0715
HCST	HCST	1.4575	2.4046	1.0715
ZBTB22	ZBTB22	0.70122	2.4015	1.0692
SNX6	SNX6	-0.77169	2.4011	1.0692
WWC3	WWC3	0.76541	2.4008	1.0692
RAB3D	RAB3D	1.3536	2.4002	1.0691
ITPK1	ITPK1	0.95516	2.3991	1.0689
ZBTB4	ZBTB4	0.86658	2.3987	1.0689
USP20	USP20	0.6595	2.3985	1.0689
CLPX	CLPX	-0.75958	2.3974	1.0684
STX16	STX16	0.85123	2.3969	1.0684
LIN7A	LIN7A	1.7136	2.3965	1.0684
WASF1	WASF1	-0.97287	2.3922	1.0646
CNTD1	CNTD1	0.37735	2.3893	1.0622
PFDN4	PFDN4	-1.6435	2.3889	1.0622
SLC30A6	SLC30A6	-0.73	2.3877	1.0615
MRPL55	MRPL55	0.7829	2.3856	1.0599
JMJD1C	JMJD1C	-0.61868	2.3846	1.0594
CWC22	CWC22	-0.70232	2.3831	1.0584
NEURL4	NEURL4	0.68748	2.3826	1.0584
MB	MB	2.1205	2.3804	1.0567
VPS26A	VPS26A	-0.68221	2.3794	1.0567
LACTB2	LACTB2	-1.3125	2.3793	1.0567
JMJD8	JMJD8	0.97645	2.379	1.0567
SNRNP70	SNRNP70	0.89222	2.3781	1.0563
CMSS1	CMSS1	-1.1579	2.3766	1.0553
C6orf226	C6orf226	0.9504	2.3758	1.055
ZYG11B	ZYG11B	-0.6245	2.3746	1.0545
MFSD10	MFSD10	1.1537	2.3739	1.0545
EPN3	EPN3	1.8771	2.3733	1.0545
AACS	AACS	0.99487	2.3731	1.0545
POP5	POP5	0.80612	2.3729	1.0545
IRS2	IRS2	-1.4678	2.3681	1.0502
CREB3L4	CREB3L4	1.4449	2.3667	1.0493
CCDC183	CCDC183	1.0499	2.3657	1.0489
GM2A	GM2A	0.99838	2.3652	1.0489
SEC23A	SEC23A	-0.7047	2.3649	1.0489
TRDMT1	TRDMT1	-1.1073	2.3639	1.0484
SNX7	SNX7	-1.4533	2.363	1.0479
ZNF346	ZNF346	0.58682	2.3614	1.0472
RPS11	RPS11	0.58227	2.3613	1.0472
SLC29A1	SLC29A1	1.1783	2.3597	1.0461
ZNF776	ZNF776	0.63531	2.3591	1.046
PSAT1	PSAT1	-2.281	2.358	1.0454
EPT1	EPT1	-0.71846	2.3571	1.0449
DNAJA4	DNAJA4	1.3821	2.3546	1.0432
LRRC42	LRRC42	-0.88218	2.3543	1.0432
PDK1	PDK1	-1.1734	2.3539	1.0432
HSD17B12	HSD17B12	-0.70818	2.353	1.0428
ARFGAP1	ARFGAP1	0.93252	2.352	1.0422
RDH13	RDH13	1.1393	2.3505	1.0418
SLC9A3	SLC9A3	1.2002	2.35	1.0418
SOX10	SOX10	-2.1531	2.3499	1.0418
NDUFA5	NDUFA5	-0.70028	2.3498	1.0418
TBC1D10C	TBC1D10C	1.4523	2.3484	1.0411
REEP1	REEP1	1.7591	2.3478	1.0411
KDM1B	KDM1B	-0.50759	2.3469	1.0411
SLITRK5	SLITRK5	-0.23304	2.3468	1.0411
MTRF1L	MTRF1L	-1.1102	2.3467	1.0411
ITGB2	ITGB2	1.5054	2.3462	1.0411
HEATR9	HEATR9	0.26412	2.3434	1.0392
ITGA11	ITGA11	1.1783	2.3434	1.0392
BRAT1	BRAT1	0.54672	2.3415	1.0382
C7orf43	C7orf43	0.78534	2.3413	1.0382
ADRBK1	ADRBK1	0.92229	2.341	1.0382
GPR108	GPR108	0.70032	2.3399	1.0375
SAMD10	SAMD10	0.90268	2.3394	1.0375
CCDC88B	CCDC88B	1.2892	2.3385	1.0372
PPP4R2	PPP4R2	-0.62855	2.3382	1.0372
RAD51AP2	RAD51AP2	-0.26646	2.3374	1.0369
PIGK	PIGK	-0.71871	2.3359	1.0359
SENP2	SENP2	-0.60284	2.3347	1.0356
LIN7B	LIN7B	0.9821	2.3347	1.0356
FAM96A	FAM96A	-0.87567	2.333	1.0345
PALMD	PALMD	-1.0782	2.3327	1.0345
MCFD2	MCFD2	-0.62498	2.3316	1.0339
TEX43	TEX43	0.22581	2.3301	1.0329
PLEKHM1	PLEKHM1	0.81844	2.329	1.0329
EMC10	EMC10	0.74592	2.3289	1.0329
ZDHHC7	ZDHHC7	0.80484	2.3288	1.0329
SLC6A14	SLC6A14	-1.1638	2.3272	1.0321
POLD4	POLD4	1.0505	2.3271	1.0321
FABP5	FABP5	-2.0514	2.326	1.0315
SAV1	SAV1	-0.59571	2.3249	1.0311
EMC2	EMC2	-1.0581	2.3238	1.0311
PLEKHA1	PLEKHA1	-0.65504	2.3238	1.0311
BET1	BET1	-0.90902	2.3236	1.0311
HBP1	HBP1	-0.79859	2.3231	1.0311
ARL6IP4	ARL6IP4	0.923	2.3225	1.0311
NAT9	NAT9	0.86757	2.3224	1.0311
PKP2	PKP2	-1.2811	2.3212	1.0307
EXOSC8	EXOSC8	-0.9505	2.3207	1.0307
KANK1	KANK1	-1.0509	2.3203	1.0307
CACNB3	CACNB3	1.3976	2.3202	1.0307
EDC4	EDC4	0.67882	2.3196	1.0306
ARHGAP9	ARHGAP9	1.2825	2.3179	1.0299
PHPT1	PHPT1	0.53856	2.3175	1.0299
ZAP70	ZAP70	1.6861	2.3174	1.0299
AP2A1	AP2A1	0.68858	2.317	1.0299
MARCH9	MARCH9	0.963	2.3163	1.0299
EIF2B3	EIF2B3	-0.66417	2.3162	1.0299
CST3	CST3	1.3388	2.3153	1.0294
ZRANB1	ZRANB1	-0.70256	2.3123	1.027
PNO1	PNO1	-0.93169	2.312	1.027
NME6	NME6	0.65452	2.3104	1.0264
ZG16B	ZG16B	3.0298	2.3103	1.0264
PIP4K2C	PIP4K2C	0.82374	2.3101	1.0264
PHLDB3	PHLDB3	1.1256	2.3092	1.0263
ARID3A	ARID3A	0.90486	2.3087	1.0263
ADRA2C	ADRA2C	1.3668	2.3082	1.0263
NQO1	NQO1	1.9492	2.3081	1.0263
UMOD	UMOD	0.69758	2.3074	1.026
KDELC1	KDELC1	-1.1429	2.306	1.025
CCDC71	CCDC71	0.70443	2.3038	1.0237
ERGIC3	ERGIC3	0.49957	2.3038	1.0237
GALNT16	GALNT16	1.2021	2.3025	1.0232
ETV5	ETV5	-0.80419	2.3024	1.0232
NLRC5	NLRC5	1.2487	2.302	1.0232
MTHFD1	MTHFD1	-1.0332	2.301	1.0227
NLRC3	NLRC3	0.8826	2.3005	1.0226
C10orf90	C10orf90	-0.55939	2.2997	1.0222
ATP11C	ATP11C	-1.2775	2.298	1.0209
SNF8	SNF8	0.71147	2.2968	1.0202
TANK	TANK	-0.7024	2.2946	1.0184
RFC3	RFC3	-0.96266	2.2936	1.0182
ATP8B2	ATP8B2	1.2475	2.2935	1.0182
MANBAL	MANBAL	0.58519	2.292	1.0176
RIOK1	RIOK1	-0.80472	2.2917	1.0176
ZNFX1	ZNFX1	0.75601	2.2914	1.0176
HDAC11	HDAC11	0.93619	2.2912	1.0176
PDSS1	PDSS1	-0.97941	2.2898	1.0167
MZT1	MZT1	-0.94899	2.2885	1.0158
CLEC16A	CLEC16A	0.51268	2.2876	1.0156
CNKSR2	CNKSR2	-0.54624	2.2874	1.0156
C5orf49	C5orf49	1.0729	2.2865	1.0151
RBM3	RBM3	0.8644	2.285	1.014
FAM174B	FAM174B	1.957	2.2843	1.0137
RFTN1	RFTN1	0.95082	2.2837	1.0136
RPF2	RPF2	-0.96832	2.2806	1.0112
LYZ	LYZ	1.9566	2.2804	1.0112
ALDOC	ALDOC	-1.466	2.2773	1.0085
PARP10	PARP10	1.1026	2.2764	1.008
ASAH1	ASAH1	1.1078	2.275	1.0072
OSCAR	OSCAR	1.0949	2.2747	1.0072
MRPL41	MRPL41	0.72435	2.2743	1.0072
RAPGEF3	RAPGEF3	1.385	2.2738	1.0072
TNRC6C	TNRC6C	1.1277	2.2715	1.0065
VAV1	VAV1	1.1775	2.2714	1.0065
RIMKLA	RIMKLA	1.1582	2.2707	1.0065
ARL11	ARL11	0.81797	2.2704	1.0065
FNDC3B	FNDC3B	-0.55028	2.2704	1.0065
LEMD1	LEMD1	-2.168	2.2699	1.0065
ZNF391	ZNF391	-0.98558	2.2696	1.0065
COMMD4	COMMD4	0.66018	2.2686	1.0065
ORC5	ORC5	-0.87325	2.2683	1.0065
RHOH	RHOH	1.5096	2.2682	1.0065
SLC6A15	SLC6A15	-1.1003	2.2682	1.0065
CISH	CISH	1.475	2.2676	1.0065
ZSWIM5	ZSWIM5	1.0511	2.2675	1.0065
GAB3	GAB3	0.73376	2.2672	1.0065
LRP6	LRP6	-0.96927	2.2659	1.0056
HAUS2	HAUS2	-0.8182	2.2646	1.0049
MICAL1	MICAL1	1.1383	2.2636	1.0049
TMEM125	TMEM125	1.322	2.2635	1.0049
SIRT5	SIRT5	-0.89323	2.2635	1.0049
SLC16A8	SLC16A8	1.0386	2.2627	1.0048
CMAS	CMAS	-0.95975	2.2626	1.0048
TAOK2	TAOK2	0.74113	2.2617	1.0044
ZBTB42	ZBTB42	1.3942	2.2613	1.0044
NCK1	NCK1	-0.64605	2.2598	1.0035
KANK2	KANK2	0.85421	2.2596	1.0035
CPLX1	CPLX1	1.9589	2.2585	1.0029
TFF1	TFF1	4.8393	2.2581	1.0029
MAPK6	MAPK6	-0.89279	2.2564	1.0019
EVL	EVL	1.658	2.2554	1.0019
FERMT2	FERMT2	-0.86696	2.2552	1.0019
MCMBP	MCMBP	-0.53383	2.2551	1.0019
LMO4	LMO4	-1.3534	2.2551	1.0019
NSMCE1	NSMCE1	0.69913	2.2542	1.0016
KDM1A	KDM1A	-0.68082	2.2536	1.0016
SYCE2	SYCE2	-0.73234	2.2535	1.0016
LIN7C	LIN7C	-0.68493	2.2521	1.0006
NDST2	NDST2	0.62886	2.2506	0.99952
NAMPT	NAMPT	-1.0715	2.2501	0.99951
CALML4	CALML4	-0.70221	2.2496	0.99951
NAGK	NAGK	0.83252	2.2486	0.99951
PPFIBP1	PPFIBP1	-0.73109	2.2485	0.99951
HTRA4	HTRA4	0.59446	2.2479	0.99951
KAZALD1	KAZALD1	1.3023	2.2475	0.99951
UCHL3	UCHL3	-0.78575	2.2459	0.99951
PGM2	PGM2	-0.62055	2.2453	0.99951
SMC6	SMC6	-0.68968	2.2453	0.99951
VPS28	VPS28	0.84907	2.2445	0.99951
CDH1	CDH1	1.0321	2.244	0.99951
ARAP1	ARAP1	0.99299	2.2432	0.99951
HMGCS1	HMGCS1	-0.7878	2.2428	0.99951
GABPA	GABPA	-0.94504	2.2421	0.99951
ARMC1	ARMC1	-1.0071	2.2419	0.99951
ATF3	ATF3	-1.5654	2.2416	0.99951
CAPN14	CAPN14	0.14521	2.2414	0.99951
PAFAH1B2	PAFAH1B2	-0.61739	2.2411	0.99951
SIRPD	SIRPD	0.16814	2.2409	0.99951
TMEM209	TMEM209	-0.74262	2.2407	0.99951
TEX264	TEX264	0.86299	2.2402	0.99951
GLYR1	GLYR1	0.64582	2.2399	0.99951
RASSF1	RASSF1	0.93678	2.2398	0.99951
TBCE	TBCE	-0.66684	2.2398	0.99951
AP1B1	AP1B1	0.55547	2.2398	0.99951
GPR37	GPR37	-1.5873	2.2397	0.99951
ZPBP	ZPBP	-0.19894	2.2394	0.99951
TMEM139	TMEM139	-1.5432	2.2389	0.99951
RND1	RND1	1.2582	2.2388	0.99951
MEX3A	MEX3A	-1.7046	2.2376	0.999
IRX5	IRX5	1.7418	2.2372	0.999
LMNTD2	LMNTD2	1.2224	2.2371	0.999
NUMA1	NUMA1	1.0241	2.2349	0.99795
UAP1	UAP1	-0.75462	2.2346	0.99795
ZCCHC7	ZCCHC7	-0.81676	2.2345	0.99795
LUC7L	LUC7L	0.65209	2.2344	0.99795
DBP	DBP	0.96338	2.2335	0.99756
MMEL1	MMEL1	0.76595	2.2333	0.99756
GDPD3	GDPD3	1.4255	2.2328	0.99752
TSC2	TSC2	0.77609	2.2316	0.99687
CENPB	CENPB	0.79168	2.2312	0.99687
CNDP1	CNDP1	-1.8559	2.2301	0.99687
GCSH	GCSH	-0.91826	2.2296	0.99687
FAM110A	FAM110A	1.3294	2.2293	0.99687
NRROS	NRROS	0.96761	2.2288	0.99687
MAD1L1	MAD1L1	0.61035	2.2278	0.99687
WDFY4	WDFY4	0.82832	2.2277	0.99687
ZNF586	ZNF586	0.97105	2.2269	0.99687
FAAH	FAAH	1.0089	2.2268	0.99687
SEPHS1	SEPHS1	-0.98555	2.2267	0.99687
NCOR2	NCOR2	0.95517	2.2262	0.99687
ORC3	ORC3	-0.87594	2.226	0.99687
MAPK3	MAPK3	0.90862	2.2255	0.99687
CD2BP2	CD2BP2	0.61802	2.2248	0.99687
RAB11FIP2	RAB11FIP2	-0.56169	2.2246	0.99687
PDGFRB	PDGFRB	1.2871	2.2244	0.99687
CACHD1	CACHD1	-0.92241	2.2237	0.99687
TP53I13	TP53I13	0.72377	2.2234	0.99687
STK38L	STK38L	-0.74194	2.2231	0.99687
CARD11	CARD11	1.0746	2.223	0.99687
FAM72D	FAM72D	-1.1065	2.2229	0.99687
DCAF4L1	DCAF4L1	0.17964	2.2229	0.99687
TPRN	TPRN	1.0088	2.2227	0.99687
MRPS22	MRPS22	-0.65385	2.2218	0.99653
MFI2	MFI2	-1.516	2.2216	0.99653
ING3	ING3	-0.70909	2.219	0.99486
PDCD10	PDCD10	-0.74573	2.219	0.99486
CDYL2	CDYL2	1.3161	2.2184	0.99486
ZNF668	ZNF668	0.58699	2.2184	0.99486
TNFAIP8L2	TNFAIP8L2	0.74195	2.2174	0.99431
FAM219B	FAM219B	0.68651	2.2156	0.99289
RAB1B	RAB1B	0.67385	2.2147	0.9927
ZNF513	ZNF513	0.71975	2.2147	0.9927
SCAND1	SCAND1	0.56807	2.2137	0.99225
CLCN4	CLCN4	-0.99601	2.2129	0.99225
CORO1A	CORO1A	1.5294	2.2127	0.99225
LSP1	LSP1	1.4361	2.2127	0.99225
MAP3K2	MAP3K2	-0.71367	2.2109	0.99101
KRT19	KRT19	2.4918	2.2104	0.99101
HCAR1	HCAR1	1.8687	2.2103	0.99101
C4orf27	C4orf27	-0.80002	2.2095	0.99057
DARS2	DARS2	-0.84968	2.2076	0.98958
CCDC64B	CCDC64B	1.4428	2.2069	0.98958
HORMAD1	HORMAD1	-1.5608	2.2062	0.98958
MKKS	MKKS	-0.68872	2.2061	0.98958
MTRF1	MTRF1	-0.71772	2.2057	0.98958
SLC35G2	SLC35G2	-0.71077	2.2056	0.98958
ARF3	ARF3	0.92454	2.2056	0.98958
ARL13B	ARL13B	-0.70903	2.2054	0.98958
KRT16	KRT16	-3.064	2.2049	0.98941
CHPT1	CHPT1	-1.0868	2.2045	0.98939
POLR2K	POLR2K	-0.92027	2.2022	0.98768
ERBB3	ERBB3	1.1308	2.2018	0.98768
RPL22	RPL22	-1.0548	2.2016	0.98768
SWT1	SWT1	-0.71634	2.2011	0.98755
SMAD7	SMAD7	1.0211	2.2	0.98685
CCNA1	CCNA1	-1.8316	2.1996	0.98677
ZNF658	ZNF658	-0.8728	2.1985	0.98604
THBS1	THBS1	1.1548	2.1975	0.98542
PMS1	PMS1	-0.82952	2.1963	0.98502
TBC1D2B	TBC1D2B	0.61639	2.1953	0.98502
EVI5L	EVI5L	0.67455	2.1952	0.98502
CASZ1	CASZ1	1.2754	2.1952	0.98502
PLA2G4B	PLA2G4B	0.99011	2.1949	0.98502
DCTN1	DCTN1	0.60789	2.1948	0.98502
AVIL	AVIL	0.90607	2.1936	0.98422
CCDC136	CCDC136	0.63069	2.192	0.98301
ORC2	ORC2	-0.60126	2.1902	0.98155
LEF1	LEF1	1.3985	2.1887	0.98102
JADE2	JADE2	1.1808	2.1885	0.98102
FAM173A	FAM173A	0.84386	2.1884	0.98102
DNASE1L2	DNASE1L2	1.0025	2.1882	0.98102
LAMB3	LAMB3	-1.9705	2.1867	0.98056
MAT2A	MAT2A	0.62777	2.1862	0.98056
CENPW	CENPW	-1.3833	2.1862	0.98056
MAN2C1	MAN2C1	0.96121	2.1861	0.98056
CARD8	CARD8	0.72852	2.1859	0.98056
PTPRCAP	PTPRCAP	1.6888	2.1836	0.97871
RND3	RND3	-1.1431	2.1832	0.97868
SLC25A13	SLC25A13	-1.0227	2.1828	0.97866
PIGBOS1	PIGBOS1	-1.678	2.1824	0.97862
C19orf68	C19orf68	0.58357	2.1797	0.97755
USP6NL	USP6NL	-0.79553	2.1797	0.97755
ATAD1	ATAD1	-0.46674	2.1796	0.97755
ZNF497	ZNF497	0.75181	2.1794	0.97755
ATP5J	ATP5J	-1.1619	2.179	0.97755
MOB3C	MOB3C	0.58088	2.1785	0.97755
UBE2E3	UBE2E3	-1.2897	2.1782	0.97755
SECTM1	SECTM1	1.7485	2.1779	0.97755
PVRL2	PVRL2	1.1881	2.1776	0.97755
GNPAT	GNPAT	-0.50998	2.1775	0.97755
GORAB	GORAB	-0.79373	2.1773	0.97755
PTGDR	PTGDR	0.534	2.1768	0.97736
HSPA13	HSPA13	-0.71143	2.1759	0.97688
DPH5	DPH5	-0.61353	2.1749	0.97652
KCMF1	KCMF1	-0.6317	2.1748	0.97652
C1orf186	C1orf186	-1.7305	2.1745	0.97652
SLC48A1	SLC48A1	1.0718	2.174	0.97639
BAX	BAX	0.7525	2.1725	0.97585
KIAA1462	KIAA1462	0.71063	2.1723	0.97585
CNIH1	CNIH1	-0.5951	2.1719	0.97585
CD74	CD74	1.5905	2.1718	0.97585
ABHD13	ABHD13	-0.72086	2.1716	0.97585
DNAJC2	DNAJC2	-0.73799	2.1705	0.97541
BIN2	BIN2	1.0246	2.1704	0.97541
LINGO2	LINGO2	-0.19187	2.1688	0.97417
KCNB2	KCNB2	-0.48746	2.1682	0.97387
C5orf34	C5orf34	-0.78812	2.1672	0.97328
DDAH2	DDAH2	0.89115	2.1666	0.97301
RSU1	RSU1	-0.96761	2.1657	0.97286
SH3GLB2	SH3GLB2	1.1333	2.1654	0.97286
SLC9A1	SLC9A1	1.3478	2.1654	0.97286
EGFL8	EGFL8	1.1025	2.1638	0.97164
PSMD14	PSMD14	-0.66798	2.1626	0.97136
HEATR1	HEATR1	-0.80493	2.1623	0.97136
OS9	OS9	0.82936	2.1621	0.97136
PI15	PI15	-0.96612	2.1621	0.97136
FBXL15	FBXL15	0.7585	2.1615	0.9712
ZW10	ZW10	-0.74492	2.1601	0.97054
FAM200A	FAM200A	-0.75276	2.16	0.97054
GAS2	GAS2	-1.3289	2.1598	0.97054
ATP5H	ATP5H	0.61532	2.1587	0.97028
LDLRAD2	LDLRAD2	0.34794	2.1587	0.97028
ABHD11	ABHD11	1.1668	2.1578	0.97028
ZACN	ZACN	0.13895	2.1578	0.97028
AMD1	AMD1	-1.096	2.1571	0.97028
USP19	USP19	0.5716	2.1568	0.97028
TUBB2B	TUBB2B	-1.1741	2.1567	0.97028
SGOL2	SGOL2	-1.2328	2.1563	0.97028
ODC1	ODC1	-1.2716	2.1563	0.97028
MESDC2	MESDC2	0.50188	2.156	0.97028
MYBPC3	MYBPC3	0.17845	2.1547	0.96933
RASSF9	RASSF9	-0.91088	2.1523	0.96732
ASPM	ASPM	-1.3098	2.1504	0.96579
GPN1	GPN1	-0.57978	2.1487	0.96545
SLC39A8	SLC39A8	-1.1518	2.1483	0.96545
HAT1	HAT1	-0.76787	2.1482	0.96545
GEMIN2	GEMIN2	-0.74907	2.148	0.96545
XRCC6	XRCC6	-0.7981	2.1477	0.96545
UBE2L6	UBE2L6	1.0277	2.1477	0.96545
C1orf112	C1orf112	-0.76429	2.1473	0.96545
ZNF423	ZNF423	0.78266	2.1471	0.96545
GOLGA8A	GOLGA8A	-1.0566	2.1469	0.96545
VTA1	VTA1	-0.63332	2.1451	0.96526
ECT2	ECT2	-1.3695	2.1449	0.96526
TBC1D16	TBC1D16	0.83821	2.1445	0.96526
STRAP	STRAP	-0.78988	2.1443	0.96526
ITPR2	ITPR2	-0.95388	2.144	0.96526
TMC8	TMC8	1.335	2.1436	0.96526
FRMPD3	FRMPD3	1.0942	2.1435	0.96526
HELZ2	HELZ2	0.9961	2.1434	0.96526
FNDC9	FNDC9	0.10456	2.1432	0.96526
CEP170	CEP170	-0.74269	2.143	0.96526
TRPT1	TRPT1	0.74386	2.1428	0.96526
GSDMD	GSDMD	0.92445	2.1423	0.96526
WFS1	WFS1	1.2478	2.1422	0.96526
GPR153	GPR153	0.90942	2.141	0.96448
RGS19	RGS19	0.86659	2.1403	0.96419
FBXL16	FBXL16	1.6493	2.1401	0.96419
INPP5D	INPP5D	1.0506	2.1389	0.96341
ZNHIT1	ZNHIT1	-0.71802	2.1379	0.9633
SH3GLB1	SH3GLB1	-0.60108	2.1378	0.9633
PARP4	PARP4	-0.64631	2.1374	0.9633
COASY	COASY	0.70468	2.1372	0.9633
NHSL2	NHSL2	0.9263	2.1371	0.9633
MATK	MATK	1.077	2.1366	0.9632
SEPT6	SEPT6	0.99774	2.136	0.96291
RIMS4	RIMS4	1.7487	2.1355	0.9628
PCMTD1	PCMTD1	-0.93671	2.1341	0.96171
MASTL	MASTL	-1.0335	2.1336	0.96157
PRRT3	PRRT3	1.2864	2.1326	0.96088
TRERF1	TRERF1	1.2804	2.131	0.95978
CAV2	CAV2	-0.96344	2.1305	0.95978
CCDC88C	CCDC88C	1.1281	2.1304	0.95978
CXCL8	CXCL8	-1.7102	2.1301	0.95978
IQCE	IQCE	0.88442	2.1293	0.95933
RSRC1	RSRC1	-1.0017	2.1288	0.95913
TP73	TP73	1.2718	2.127	0.95779
NUDT14	NUDT14	0.75475	2.1268	0.95779
CCDC115	CCDC115	0.64037	2.1263	0.95762
HRK	HRK	-0.66594	2.1257	0.95742
ZIC4	ZIC4	-0.97443	2.1252	0.95726
CD248	CD248	1.1462	2.1248	0.95716
KIF21B	KIF21B	0.866	2.1225	0.9556
DTX2	DTX2	0.86378	2.1223	0.9556
LAMC2	LAMC2	-1.7638	2.1222	0.9556
SNRNP35	SNRNP35	0.65222	2.1213	0.95501
FGD2	FGD2	0.92635	2.1209	0.955
KIAA1211L	KIAA1211L	1.5207	2.1194	0.95436
RELN	RELN	-1.218	2.119	0.95436
FERMT1	FERMT1	-1.0565	2.1189	0.95436
B3GNT8	B3GNT8	0.93809	2.1188	0.95436
CCL20	CCL20	-1.3988	2.1185	0.95436
OTUD5	OTUD5	0.71517	2.1182	0.95436
NDUFB10	NDUFB10	0.59505	2.1171	0.95386
CRAMP1L	CRAMP1L	0.79177	2.1171	0.95386
SMUG1	SMUG1	0.72904	2.1165	0.95367
PLAA	PLAA	-0.73579	2.1159	0.9534
KANK3	KANK3	0.77665	2.1154	0.95323
ITGB3BP	ITGB3BP	-1.0223	2.1146	0.95271
RANBP2	RANBP2	-0.60633	2.1132	0.9517
ITGBL1	ITGBL1	1.0716	2.1102	0.94906
SLC25A29	SLC25A29	1.3993	2.1091	0.94827
ITCH	ITCH	-0.58234	2.108	0.9475
PIK3C2G	PIK3C2G	-1.3104	2.1071	0.94691
PPP1R1A	PPP1R1A	-1.9298	2.1066	0.94672
AHCTF1	AHCTF1	-0.76588	2.1059	0.94644
PTPN6	PTPN6	0.89101	2.1054	0.94623
RECQL5	RECQL5	0.71255	2.1051	0.94623
OLFML2A	OLFML2A	1.2212	2.1044	0.94591
TIMM23	TIMM23	-0.56498	2.1041	0.94591
SHARPIN	SHARPIN	0.6792	2.1033	0.94581
POM121C	POM121C	-0.73379	2.1031	0.94581
LIN9	LIN9	-1.194	2.1024	0.94581
MTMR2	MTMR2	-0.94283	2.1022	0.94581
CCDC150	CCDC150	-0.8084	2.1021	0.94581
SPTBN5	SPTBN5	0.56303	2.1015	0.94581
FBXL4	FBXL4	-0.67938	2.1013	0.94581
LDHC	LDHC	-0.75764	2.1011	0.94581
NOL4	NOL4	-0.9058	2.1002	0.94581
DTNBP1	DTNBP1	0.49464	2.1001	0.94581
PRM1	PRM1	0.1134	2.1001	0.94581
UBE3B	UBE3B	0.48384	2.0998	0.94581
C6orf52	C6orf52	-1.2442	2.0995	0.94581
STK33	STK33	-1.129	2.0993	0.94581
POLR3E	POLR3E	0.70614	2.0986	0.9454
TSTD1	TSTD1	0.97299	2.0968	0.94393
FAM131C	FAM131C	-0.79192	2.0964	0.94388
GEMIN6	GEMIN6	-0.593	2.0961	0.94388
RMI1	RMI1	-1.0317	2.0953	0.94372
ERICH1	ERICH1	0.9226	2.0953	0.94372
MALSU1	MALSU1	-0.60391	2.0946	0.9434
HIRIP3	HIRIP3	0.61204	2.0942	0.94334
SNX4	SNX4	-0.58756	2.0931	0.94257
LAIR1	LAIR1	1.1498	2.0921	0.94181
TTYH2	TTYH2	0.89454	2.0916	0.94165
WNT1	WNT1	0.32815	2.091	0.94142
NCF4	NCF4	1.3772	2.0905	0.94126
NADSYN1	NADSYN1	0.78024	2.088	0.9391
RABGEF1	RABGEF1	-0.54754	2.0859	0.93755
UBLCP1	UBLCP1	-0.51344	2.0858	0.93755
OR52B6	OR52B6	0.12877	2.0854	0.93739
IFI27L2	IFI27L2	1.1547	2.0848	0.93719
IFT74	IFT74	-0.90692	2.0845	0.93715
VPS18	VPS18	0.57639	2.0825	0.93576
ARRDC1	ARRDC1	1.1747	2.0824	0.93576
C5AR1	C5AR1	0.78754	2.0821	0.93576
CUL2	CUL2	-0.70702	2.0811	0.93512
VPS25	VPS25	0.61009	2.0808	0.93511
PPP4C	PPP4C	0.50734	2.0805	0.93509
MRFAP1	MRFAP1	0.72877	2.0794	0.93437
AUNIP	AUNIP	-1.0464	2.0777	0.93319
MEIS3	MEIS3	1.393	2.0768	0.93319
SERPINB3	SERPINB3	-0.29764	2.0767	0.93319
ASB8	ASB8	0.54909	2.0765	0.93319
COQ3	COQ3	-0.91222	2.0765	0.93319
EXTL2	EXTL2	-0.88587	2.0763	0.93319
ATP2C1	ATP2C1	-0.75113	2.075	0.93253
FOLH1	FOLH1	-1.3926	2.075	0.93253
COG1	COG1	0.75935	2.0745	0.93239
PRKDC	PRKDC	-0.9555	2.0737	0.93238
CEACAM19	CEACAM19	-1.2707	2.0736	0.93238
CDCA7L	CDCA7L	-1.146	2.0736	0.93238
ARHGAP4	ARHGAP4	1.1993	2.0722	0.93132
LDLRAP1	LDLRAP1	0.79438	2.0716	0.93125
WDR54	WDR54	0.73478	2.0715	0.93125
GGA2	GGA2	0.72247	2.0704	0.93054
RASEF	RASEF	1.2967	2.0699	0.93028
DOCK7	DOCK7	-0.8757	2.0685	0.92924
GPM6B	GPM6B	-1.6572	2.0675	0.92857
FIZ1	FIZ1	0.62169	2.0669	0.92824
NICN1	NICN1	0.72052	2.0653	0.92696
NISCH	NISCH	0.73789	2.0628	0.9248
HARS	HARS	0.44546	2.0624	0.92476
FBXW8	FBXW8	0.51345	2.0614	0.924
ST6GALNAC4	ST6GALNAC4	1.5252	2.0608	0.92382
RPL41	RPL41	0.68333	2.0598	0.92307
C21orf91	C21orf91	-1.0846	2.059	0.92304
SPPL2B	SPPL2B	0.69191	2.0587	0.92304
MAP7D2	MAP7D2	-1.1017	2.0586	0.92304
NAA15	NAA15	-0.68754	2.0585	0.92304
PRKCA	PRKCA	-0.95172	2.0582	0.92303
SHISA5	SHISA5	1.1008	2.0573	0.92259
TMEM219	TMEM219	0.60906	2.0571	0.92259
LIMS1	LIMS1	-0.62051	2.0555	0.92128
UTP20	UTP20	-0.52815	2.0551	0.92127
CBWD2	CBWD2	-1.1842	2.0547	0.92122
IFRD1	IFRD1	-1.0105	2.0545	0.92122
XPOT	XPOT	-0.6655	2.0541	0.92117
ATP5G2	ATP5G2	0.68883	2.0536	0.92103
ANKS3	ANKS3	0.75521	2.051	0.91873
ABCC8	ABCC8	1.3996	2.0507	0.91873
MAFF	MAFF	-0.95855	2.0495	0.91841
ZNF610	ZNF610	0.82519	2.0495	0.91841
RFK	RFK	-0.85222	2.0495	0.91841
NFAM1	NFAM1	0.85121	2.0489	0.91818
STRA13	STRA13	1.0713	2.0486	0.91818
SEPN1	SEPN1	1.0965	2.0481	0.918
TCHP	TCHP	0.70335	2.0477	0.91788
SFSWAP	SFSWAP	0.59294	2.0468	0.91728
AMIGO1	AMIGO1	0.76751	2.0458	0.91665
ZNF683	ZNF683	1.0666	2.0445	0.91571
TIMM10B	TIMM10B	0.75669	2.0443	0.91571
APOL3	APOL3	1.312	2.0437	0.91571
UBA1	UBA1	0.53317	2.0436	0.91571
UAP1L1	UAP1L1	1.0571	2.0428	0.91554
GBGT1	GBGT1	0.81613	2.0427	0.91554
ABCA2	ABCA2	1.029	2.0425	0.91554
MSH3	MSH3	-0.56206	2.0421	0.91543
FYCO1	FYCO1	0.77293	2.0398	0.91346
C11orf74	C11orf74	-0.71907	2.0388	0.91346
PHYKPL	PHYKPL	0.94894	2.0387	0.91346
SMIM3	SMIM3	0.71158	2.0386	0.91346
KIAA0930	KIAA0930	0.66014	2.0384	0.91346
DCUN1D4	DCUN1D4	-0.70831	2.0381	0.91346
POLR3F	POLR3F	-0.56461	2.0376	0.91346
SLC35F6	SLC35F6	0.82001	2.0375	0.91346
MKNK2	MKNK2	0.98459	2.0371	0.91346
TGS1	TGS1	-0.84426	2.0368	0.91346
CCT4	CCT4	-0.62086	2.0367	0.91346
RSL1D1	RSL1D1	-0.65269	2.0358	0.91341
KIF18A	KIF18A	-1.1191	2.0357	0.91341
GTF3C3	GTF3C3	-0.48986	2.0356	0.91341
CNN2	CNN2	1.2997	2.0355	0.91341
MXD3	MXD3	0.79311	2.0342	0.91326
POLH	POLH	-0.74169	2.034	0.91326
ARHGAP25	ARHGAP25	1.0147	2.0336	0.91326
SPDL1	SPDL1	-0.88687	2.0333	0.91326
ZCWPW1	ZCWPW1	-0.86108	2.0332	0.91326
GPAA1	GPAA1	0.7032	2.0332	0.91326
USP13	USP13	-0.79782	2.0331	0.91326
MED25	MED25	0.52125	2.0329	0.91326
DGKD	DGKD	0.85197	2.0323	0.91299
PCED1A	PCED1A	0.96241	2.0314	0.91265
SRPK1	SRPK1	-0.69545	2.0309	0.91265
RPP40	RPP40	-0.92841	2.0307	0.91265
RAB31	RAB31	0.88653	2.0303	0.91265
OLFM2	OLFM2	-1.3286	2.03	0.91265
CELF1	CELF1	-0.44191	2.0297	0.91265
NDUFAF7	NDUFAF7	-0.54002	2.0294	0.91265
RSL24D1	RSL24D1	-0.94823	2.0293	0.91265
CELF4	CELF4	-0.86528	2.0291	0.91265
UBE2O	UBE2O	0.64893	2.0289	0.91265
YEATS2	YEATS2	-0.82777	2.0268	0.91111
FAM213B	FAM213B	0.84788	2.0264	0.91111
CHAC2	CHAC2	-0.7096	2.0264	0.91111
PTPRE	PTPRE	0.57532	2.0262	0.91111
MRPL19	MRPL19	-0.55885	2.0239	0.90956
IFFO1	IFFO1	0.96083	2.0234	0.90956
MSMO1	MSMO1	-0.99873	2.0233	0.90956
RBM7	RBM7	-0.70625	2.023	0.90956
KDM5C	KDM5C	0.56398	2.0229	0.90956
UNKL	UNKL	0.75246	2.0226	0.90956
CTSH	CTSH	0.93106	2.0225	0.90956
GPR45	GPR45	0.17854	2.0218	0.90917
ATP9A	ATP9A	1.2366	2.0213	0.90892
TROVE2	TROVE2	-0.66627	2.0208	0.90892
PCDHB9	PCDHB9	-0.93856	2.0204	0.90892
LAMB2	LAMB2	1.2419	2.0201	0.90892
ZNF280C	ZNF280C	-0.75816	2.0201	0.90892
HMMR	HMMR	-1.2552	2.0198	0.9089
SPX	SPX	-0.75195	2.0192	0.90881
SRSF5	SRSF5	0.58894	2.0188	0.90881
LDLRAD1	LDLRAD1	0.67348	2.0188	0.90881
BRPF3	BRPF3	0.78558	2.0182	0.90858
SEMA4D	SEMA4D	0.86095	2.0179	0.90856
PIK3IP1	PIK3IP1	0.75846	2.0172	0.90856
SLC9A6	SLC9A6	-0.919	2.017	0.90856
GLRX3	GLRX3	-0.76976	2.0166	0.90856
TMED9	TMED9	0.59834	2.0165	0.90856
GPR156	GPR156	-0.85126	2.0164	0.90856
RWDD2B	RWDD2B	-0.98085	2.0155	0.9082
C11orf86	C11orf86	-0.323	2.0153	0.9082
CLK3	CLK3	0.56683	2.0152	0.9082
FAM196B	FAM196B	0.13628	2.0143	0.90766
KIF1B	KIF1B	-0.67195	2.0128	0.90637
ARSE	ARSE	-1.9461	2.0118	0.90571
HLA-DRB5	HLA-DRB5	1.8452	2.0111	0.90539
LMAN2L	LMAN2L	0.71302	2.0109	0.90539
TMEM237	TMEM237	-0.75809	2.0106	0.90539
SLC16A6	SLC16A6	1.2382	2.0101	0.90519
FOPNL	FOPNL	-0.91676	2.0086	0.90455
SLC25A15	SLC25A15	-1.0513	2.0086	0.90455
TMED8	TMED8	0.52955	2.0086	0.90455
SF3B6	SF3B6	-0.68517	2.0079	0.90427
TMEM171	TMEM171	-0.87989	2.0075	0.90427
HDAC10	HDAC10	0.78096	2.0074	0.90427
CNGA1	CNGA1	-1.2594	2.007	0.90419
ZBED9	ZBED9	-0.93229	2.0068	0.90419
METAP1	METAP1	-0.54099	2.0063	0.90406
RELL1	RELL1	1.0419	2.0058	0.90386
CLYBL	CLYBL	-1.1166	2.0055	0.90386
TBC1D10B	TBC1D10B	0.62408	2.0052	0.90386
TFDP2	TFDP2	-0.72832	2.0049	0.90386
HSPB1	HSPB1	1.1261	2.0047	0.90386
FAM84B	FAM84B	1.2678	2.0036	0.90367
FLI1	FLI1	0.77426	2.0032	0.90367
ADGRB2	ADGRB2	1.705	2.0032	0.90367
TMUB2	TMUB2	0.74484	2.0029	0.90367
RGSL1	RGSL1	-0.18466	2.0028	0.90367
ADCY7	ADCY7	0.91521	2.0027	0.90367
UGT8	UGT8	-1.9494	2.0023	0.90354
P4HB	P4HB	0.64395	2.002	0.90348
IMPA1	IMPA1	-0.83293	1.9995	0.90166
RAB12	RAB12	-0.76915	1.9991	0.90166
DIAPH2	DIAPH2	-0.87763	1.9989	0.90166
MYNN	MYNN	-0.82356	1.9987	0.90166
RNF166	RNF166	0.72498	1.9987	0.90166
C10orf54	C10orf54	0.93975	1.9984	0.90163
GBE1	GBE1	-1.0145	1.9975	0.90153
BROX	BROX	-0.75802	1.9975	0.90153
QTRTD1	QTRTD1	-0.64121	1.9974	0.90153
PLCB2	PLCB2	1.1351	1.9971	0.90151
DPEP2	DPEP2	0.88139	1.9963	0.90118
EYA3	EYA3	-0.55232	1.9962	0.90118
RECQL	RECQL	-0.62443	1.9958	0.90107
GLRB	GLRB	1.2571	1.9949	0.90049
IFT140	IFT140	0.81236	1.9929	0.89922
SUSD6	SUSD6	0.6908	1.9928	0.89922
RNF219	RNF219	-0.71986	1.9928	0.89922
SMIM5	SMIM5	0.96517	1.9924	0.8991
EFEMP2	EFEMP2	0.95767	1.9921	0.8991
CCDC58	CCDC58	-0.79345	1.9914	0.89872
GDPD5	GDPD5	0.8651	1.991	0.89854
SLX4	SLX4	0.56019	1.9896	0.89771
ZNF764	ZNF764	0.54729	1.9893	0.89771
KIF14	KIF14	-1.1733	1.9893	0.89771
GPATCH11	GPATCH11	-0.55191	1.9884	0.89711
CRB3	CRB3	0.9669	1.9875	0.89647
PLEKHA2	PLEKHA2	0.84954	1.9865	0.89577
TYW3	TYW3	-0.68174	1.9861	0.89573
CNDP2	CNDP2	0.72655	1.9857	0.89571
LPGAT1	LPGAT1	-0.60969	1.9856	0.89571
GPSM3	GPSM3	1.2847	1.985	0.89556
PGAM2	PGAM2	0.94117	1.9848	0.89556
LYRM1	LYRM1	-0.82837	1.9836	0.89462
ALG6	ALG6	-0.73717	1.9832	0.89453
MED12L	MED12L	0.30595	1.9829	0.89444
ZNF148	ZNF148	-0.47422	1.9825	0.89434
NUDT18	NUDT18	0.83022	1.9813	0.89364
SCRN2	SCRN2	1.3214	1.9812	0.89364
RHOG	RHOG	0.63712	1.9802	0.8935
NCKAP1	NCKAP1	-0.66638	1.9799	0.8935
GPR152	GPR152	0.14884	1.9798	0.8935
AGBL3	AGBL3	-0.60023	1.9794	0.8935
TBC1D23	TBC1D23	-0.57714	1.9794	0.8935
KCTD2	KCTD2	0.82083	1.9793	0.8935
NKX3-1	NKX3-1	1.5244	1.9787	0.8935
LDHA	LDHA	-0.92524	1.9779	0.8935
CPNE7	CPNE7	1.7769	1.9776	0.8935
HEXIM2	HEXIM2	0.7525	1.9775	0.8935
AP5M1	AP5M1	-0.65121	1.9774	0.8935
HEMK1	HEMK1	0.60516	1.9774	0.8935
NDC80	NDC80	-1.2988	1.9772	0.8935
NCBP2L	NCBP2L	0.5285	1.9769	0.8935
INPP4A	INPP4A	0.49647	1.9769	0.8935
EEF1B2	EEF1B2	-0.63696	1.9762	0.89326
BCL11A	BCL11A	-1.493	1.9759	0.89326
CHTF18	CHTF18	0.91698	1.9758	0.89326
DNAH11	DNAH11	-0.28115	1.9752	0.89293
RAET1L	RAET1L	-0.6462	1.974	0.89275
MOV10	MOV10	0.7601	1.9739	0.89275
NUP50	NUP50	-0.7972	1.9739	0.89275
CD53	CD53	1.3022	1.9739	0.89275
DSG2	DSG2	-0.84761	1.9733	0.89247
CLN3	CLN3	0.89986	1.9719	0.89134
RBBP5	RBBP5	-0.51124	1.971	0.89074
TNFSF13	TNFSF13	1.0348	1.9694	0.88939
ANP32E	ANP32E	-1.0906	1.9691	0.88939
KRIT1	KRIT1	-0.6286	1.9677	0.88855
TMEM121	TMEM121	1.2117	1.9676	0.88855
TMEFF1	TMEFF1	-0.92049	1.9674	0.88855
ENKUR	ENKUR	-0.35035	1.9658	0.88721
FUK	FUK	0.70984	1.9655	0.8872
CASP7	CASP7	0.75269	1.965	0.88695
DPM3	DPM3	0.74989	1.9646	0.88681
FBXL7	FBXL7	1.3633	1.9642	0.88666
PIGT	PIGT	0.80376	1.9627	0.8856
FMOD	FMOD	1.6635	1.9624	0.8856
RPL35A	RPL35A	-0.89299	1.9623	0.8856
MST1R	MST1R	1.3176	1.9618	0.88539
MAN2A2	MAN2A2	0.81276	1.9611	0.88517
TRAF1	TRAF1	0.93819	1.961	0.88517
MTPAP	MTPAP	-0.74492	1.9603	0.88507
TTLL3	TTLL3	0.96954	1.9597	0.88507
KIAA1324L	KIAA1324L	1.1061	1.9589	0.88507
SIPA1L3	SIPA1L3	0.92169	1.9588	0.88507
CDIPT	CDIPT	0.58893	1.9586	0.88507
FOXS1	FOXS1	0.77062	1.9584	0.88507
RRAS2	RRAS2	-1.0239	1.9582	0.88507
RHBDL3	RHBDL3	0.95057	1.9579	0.88507
SMIM10L1	SMIM10L1	-0.68534	1.9578	0.88507
CHMP4B	CHMP4B	0.6934	1.9575	0.88507
BRIX1	BRIX1	-0.68935	1.9574	0.88507
FAM78A	FAM78A	1.0046	1.9573	0.88507
TTPA	TTPA	-1.8564	1.9567	0.88507
PRPSAP2	PRPSAP2	-0.73648	1.9565	0.88507
ZNF646	ZNF646	0.51235	1.9562	0.88507
GNE	GNE	-0.99903	1.9559	0.88507
WDR6	WDR6	0.77677	1.9559	0.88507
ATP6V0E1	ATP6V0E1	0.55412	1.9558	0.88507
POLR1B	POLR1B	-0.61402	1.9557	0.88507
BCL2L10	BCL2L10	-1.1863	1.9548	0.88448
PUS7	PUS7	-1.2282	1.9544	0.88433
NDUFS1	NDUFS1	-0.54068	1.9523	0.88263
FGR	FGR	1.0708	1.9522	0.88263
TRMT1L	TRMT1L	-0.65716	1.9518	0.88253
TSN	TSN	-0.51711	1.9515	0.88253
RFX2	RFX2	0.75875	1.951	0.88223
DDX51	DDX51	0.73074	1.9502	0.88179
SEZ6L2	SEZ6L2	1.9359	1.9494	0.88158
TRIM2	TRIM2	-1.3991	1.9493	0.88158
PIK3R6	PIK3R6	0.74585	1.9492	0.88158
WDR73	WDR73	0.6159	1.9478	0.88059
COX6B1	COX6B1	0.64653	1.9477	0.88059
REG3G	REG3G	-0.20023	1.9472	0.88048
SDHB	SDHB	-0.6224	1.947	0.88048
JAK3	JAK3	1.2291	1.9459	0.87962
EVPL	EVPL	1.2834	1.9454	0.87935
INO80E	INO80E	0.61445	1.9449	0.87935
INSIG1	INSIG1	-1.1724	1.9448	0.87935
CYP4B1	CYP4B1	1.6098	1.9434	0.87817
CDH2	CDH2	-1.3141	1.9427	0.87809
DNAH14	DNAH14	-0.68312	1.9425	0.87809
NPNT	NPNT	2.2725	1.9423	0.87809
MYL6	MYL6	0.60068	1.9422	0.87809
SIRT7	SIRT7	0.78104	1.942	0.87809
SMO	SMO	-1.1044	1.941	0.87736
LRRIQ3	LRRIQ3	-0.67553	1.9402	0.87687
HCK	HCK	1.0122	1.9399	0.87687
TSC22D3	TSC22D3	1.1705	1.9392	0.87641
KRAS	KRAS	-0.89713	1.9387	0.87617
COL1A1	COL1A1	1.5472	1.9384	0.87613
SLC25A40	SLC25A40	-0.88821	1.9381	0.8761
PPP1R14C	PPP1R14C	-1.7054	1.9375	0.87607
BCAS4	BCAS4	1.1569	1.9373	0.87607
DNAJC25	DNAJC25	-0.82438	1.9373	0.87607
MEOX2	MEOX2	0.82138	1.936	0.87505
STUB1	STUB1	0.75934	1.9356	0.87497
C9orf72	C9orf72	-1.0019	1.9348	0.87469
TTC16	TTC16	0.37938	1.9346	0.87469
SUCLG1	SUCLG1	-0.57775	1.9341	0.87469
WBP4	WBP4	-0.53136	1.9339	0.87469
SIKE1	SIKE1	-0.5135	1.9338	0.87469
PCDHB10	PCDHB10	-0.81217	1.9338	0.87469
HPRT1	HPRT1	-1.0266	1.9335	0.87467
LRRC75A	LRRC75A	0.73865	1.9332	0.87462
CCDC67	CCDC67	-0.23169	1.932	0.87375
HLA-DMA	HLA-DMA	1.2798	1.931	0.87329
CST7	CST7	1.663	1.9309	0.87329
MVP	MVP	0.9056	1.9303	0.87329
APOL4	APOL4	1.0438	1.9299	0.87329
XYLT2	XYLT2	1.0371	1.9298	0.87329
COG5	COG5	-0.64677	1.9297	0.87329
MCM10	MCM10	-1.4328	1.9294	0.87329
FH	FH	-0.85056	1.9289	0.87329
TMEM169	TMEM169	-0.55564	1.9287	0.87329
MICB	MICB	1.0531	1.9286	0.87329
CRIP2	CRIP2	1.04	1.9285	0.87329
VANGL2	VANGL2	-1.7517	1.9279	0.87329
ATP5I	ATP5I	0.87066	1.9279	0.87329
MAPK1	MAPK1	-0.62484	1.9277	0.87329
CP	CP	-2.5311	1.9276	0.87329
RARRES3	RARRES3	1.4739	1.9266	0.87255
PSEN2	PSEN2	0.80727	1.9259	0.87212
MAPKBP1	MAPKBP1	0.71024	1.9256	0.87208
PVRL3	PVRL3	-0.96333	1.9252	0.87195
RGMA	RGMA	-1.3591	1.9244	0.87142
DSC2	DSC2	-1.1717	1.9242	0.87142
THBS2	THBS2	1.2561	1.9235	0.87124
SCAMP4	SCAMP4	0.83356	1.9232	0.87124
GLTP	GLTP	0.57471	1.9232	0.87124
ZC3H12A	ZC3H12A	0.70223	1.9228	0.8711
PARVG	PARVG	0.94033	1.9199	0.86851
GALNT10	GALNT10	1.2279	1.9196	0.8684
SLC2A8	SLC2A8	0.70142	1.9188	0.86802
CEP76	CEP76	-0.61794	1.9187	0.86802
DNAJC24	DNAJC24	-0.59494	1.918	0.86757
MAPK8IP3	MAPK8IP3	1.0517	1.9161	0.86593
VRK1	VRK1	-0.84141	1.9153	0.8656
RPS6KA3	RPS6KA3	-0.86326	1.9152	0.8656
PNPLA7	PNPLA7	1.2848	1.915	0.86559
ZNF124	ZNF124	-0.89622	1.9147	0.86557
LIG1	LIG1	0.63716	1.9144	0.86554
SLC12A3	SLC12A3	0.17629	1.914	0.86546
ZFYVE26	ZFYVE26	0.47395	1.9136	0.86539
TMEM80	TMEM80	0.65504	1.9135	0.86539
SART3	SART3	0.4738	1.9127	0.86533
PAK1IP1	PAK1IP1	-0.82391	1.912	0.86533
AKAP7	AKAP7	-0.76984	1.9118	0.86533
DDX50	DDX50	-0.55193	1.9117	0.86533
KRT6B	KRT6B	-2.3622	1.9115	0.86533
FAM57B	FAM57B	0.7594	1.9112	0.86533
KCNK15	KCNK15	2.2424	1.9112	0.86533
ANGPT4	ANGPT4	0.30012	1.9111	0.86533
GAL	GAL	-2.0353	1.9111	0.86533
PPP2R1A	PPP2R1A	0.55898	1.9104	0.8653
ADAMTSL1	ADAMTSL1	0.60618	1.9103	0.8653
SPATA20	SPATA20	1.3608	1.9101	0.8653
MYRF	MYRF	-1.3232	1.91	0.8653
LRPPRC	LRPPRC	-0.56999	1.9084	0.86395
ELAVL2	ELAVL2	-1.4422	1.9074	0.86341
SETD1B	SETD1B	0.7646	1.907	0.86341
TF	TF	-3.4148	1.907	0.86341
FAM162A	FAM162A	-0.97462	1.9067	0.86341
PTBP2	PTBP2	-0.73927	1.9066	0.86341
CTDSP2	CTDSP2	0.81904	1.9062	0.8633
PEG10	PEG10	-2.5177	1.9057	0.86314
TEX26	TEX26	-0.15863	1.9054	0.86314
GABRA5	GABRA5	-0.77331	1.9051	0.86314
NUP160	NUP160	-0.64302	1.905	0.86314
USP1	USP1	-0.96675	1.9042	0.86255
CBR3	CBR3	1.4189	1.9039	0.8625
ABCC11	ABCC11	2.5968	1.9029	0.86178
NUDCD1	NUDCD1	-1.1173	1.9025	0.86158
CD6	CD6	1.2717	1.9009	0.86025
PLXNB2	PLXNB2	0.69741	1.9003	0.85995
CASC10	CASC10	-1.227	1.9001	0.85995
SYCP2	SYCP2	1.563	1.8996	0.85978
PLCE1	PLCE1	-1.0052	1.8986	0.85929
NUP155	NUP155	-0.68341	1.8985	0.85929
HSPD1	HSPD1	-0.63188	1.8984	0.85929
FASTKD2	FASTKD2	-0.62676	1.8979	0.85905
EPOR	EPOR	1.1752	1.897	0.85839
APBB3	APBB3	0.88835	1.896	0.85792
CMTR1	CMTR1	0.49147	1.896	0.85792
ACVRL1	ACVRL1	0.74955	1.8952	0.85761
UBE2U	UBE2U	-0.09521	1.8952	0.85761
ZNF341	ZNF341	0.57652	1.8947	0.85736
CKAP2L	CKAP2L	-1.043	1.8924	0.85534
ZC3H4	ZC3H4	0.58564	1.8919	0.85525
FOLR1	FOLR1	-1.7476	1.8918	0.85525
NME7	NME7	-0.86033	1.8909	0.85453
KLHDC4	KLHDC4	0.66647	1.8906	0.85451
NOC4L	NOC4L	0.53184	1.8897	0.85386
CACNA2D2	CACNA2D2	1.3731	1.8889	0.85344
NBL1	NBL1	1.3584	1.8886	0.85344
LENG8	LENG8	1.216	1.8881	0.85344
ZNF500	ZNF500	0.59499	1.8879	0.85344
ITGB5	ITGB5	1.0914	1.8878	0.85344
HDC	HDC	0.47495	1.8872	0.85344
PTGFRN	PTGFRN	0.81946	1.887	0.85344
MRPL28	MRPL28	0.55248	1.8869	0.85344
BUD13	BUD13	-0.62375	1.8864	0.85344
ESF1	ESF1	-0.61405	1.8863	0.85344
COQ4	COQ4	0.87644	1.8855	0.85344
MAPK13	MAPK13	0.97749	1.8855	0.85344
TMEM168	TMEM168	-0.6882	1.8854	0.85344
LRFN2	LRFN2	0.44021	1.8854	0.85344
RASSF3	RASSF3	0.77999	1.8853	0.85344
VMAC	VMAC	0.7867	1.8853	0.85344
HEBP2	HEBP2	-0.88192	1.8848	0.85327
MPZL2	MPZL2	-1.1507	1.8843	0.85296
RBM47	RBM47	1.0475	1.8839	0.85279
EML3	EML3	0.64916	1.8832	0.8524
KBTBD6	KBTBD6	-0.78256	1.882	0.8516
SLC25A32	SLC25A32	-0.89852	1.8818	0.8516
HDDC3	HDDC3	0.65057	1.8815	0.8516
COL27A1	COL27A1	-1.3123	1.8814	0.8516
UBAP1L	UBAP1L	0.59526	1.8807	0.85114
EML2	EML2	1.0431	1.8804	0.85104
AKNA	AKNA	0.91372	1.8786	0.8495
MFSD5	MFSD5	0.69038	1.8775	0.84891
GCLM	GCLM	-0.85449	1.8775	0.84891
PBX3	PBX3	0.88487	1.8768	0.84844
TRMT112	TRMT112	0.50191	1.876	0.84789
CKAP5	CKAP5	-0.6129	1.8748	0.8475
PTER	PTER	-0.84604	1.8748	0.8475
SPR	SPR	0.71364	1.8741	0.8475
DFNB59	DFNB59	-0.68546	1.8741	0.8475
TTC6	TTC6	1.7122	1.8739	0.8475
TMEM150B	TMEM150B	0.84695	1.8738	0.8475
CIITA	CIITA	0.91111	1.8733	0.8475
ZNF512B	ZNF512B	0.64596	1.8727	0.8475
CHMP1A	CHMP1A	0.67455	1.8725	0.8475
APEH	APEH	0.7623	1.8717	0.8475
IL10RA	IL10RA	1.1507	1.8714	0.8475
SMC4	SMC4	-1.0732	1.8712	0.8475
AAED1	AAED1	-0.54795	1.8711	0.8475
CADM1	CADM1	-1.1797	1.8705	0.8475
NUP88	NUP88	-0.55722	1.8704	0.8475
SUPT3H	SUPT3H	-0.69779	1.8703	0.8475
INPPL1	INPPL1	0.73726	1.8699	0.8475
MAOB	MAOB	-2.0419	1.8698	0.8475
SLC19A2	SLC19A2	0.92649	1.8698	0.8475
TNIP2	TNIP2	0.52857	1.8697	0.8475
SLA	SLA	0.92258	1.8694	0.8475
TRIM26	TRIM26	0.66725	1.8694	0.8475
PPARA	PPARA	-1.2058	1.8694	0.8475
PHKG2	PHKG2	0.57126	1.8691	0.8475
RHOBTB2	RHOBTB2	0.81846	1.8691	0.8475
SNX21	SNX21	0.60701	1.8689	0.8475
SLC16A10	SLC16A10	-0.61735	1.8689	0.8475
GPRC5A	GPRC5A	2.2357	1.8687	0.8475
MFNG	MFNG	0.95375	1.8681	0.84709
TTK	TTK	-1.4434	1.8676	0.84704
CRYAB	CRYAB	-1.953	1.8675	0.84704
NANP	NANP	-0.54342	1.8672	0.8469
RTEL1	RTEL1	0.67091	1.8669	0.84689
LRRC34	LRRC34	-0.70559	1.8664	0.84661
KCNAB2	KCNAB2	0.79907	1.8661	0.84656
MROH6	MROH6	1.1428	1.8659	0.84656
COTL1	COTL1	0.94499	1.8653	0.84622
PHF6	PHF6	-0.82596	1.8649	0.84611
MXRA8	MXRA8	1.4593	1.8647	0.84611
SOX11	SOX11	-1.566	1.8641	0.84581
REC114	REC114	0.10139	1.8637	0.84562
MRPS9	MRPS9	-0.48796	1.8628	0.84496
ANKRD45	ANKRD45	-0.56957	1.8618	0.8442
HEXA	HEXA	0.72521	1.8616	0.8442
TIFA	TIFA	-1.0553	1.8613	0.84419
OARD1	OARD1	-0.5991	1.8607	0.84386
HIST2H4B	HIST2H4B	0.13167	1.8604	0.84371
DPT	DPT	1.8255	1.8597	0.84329
U2AF2	U2AF2	0.68549	1.8588	0.84263
SOX5	SOX5	-0.79818	1.858	0.84208
ITGAL	ITGAL	1.246	1.8572	0.84199
WWOX	WWOX	0.9554	1.8571	0.84199
WASF3	WASF3	-1.0337	1.8571	0.84199
SRP9	SRP9	-0.68569	1.8565	0.84199
STK3	STK3	-0.88386	1.8565	0.84199
C12orf43	C12orf43	0.53467	1.8564	0.84199
SPA17	SPA17	-0.78488	1.8562	0.84199
PPP2R1B	PPP2R1B	-0.70923	1.8556	0.84165
ABTB2	ABTB2	-0.99412	1.8552	0.84165
KLF5	KLF5	-1.5824	1.8552	0.84165
CD5	CD5	0.96292	1.8546	0.8413
IMMP2L	IMMP2L	-0.90245	1.8536	0.84075
DHH	DHH	0.23273	1.8536	0.84075
ADAMTS2	ADAMTS2	1.228	1.8528	0.84026
LEFTY2	LEFTY2	-1.2218	1.8512	0.8389
SGSM3	SGSM3	0.67693	1.8508	0.83887
BRICD5	BRICD5	0.88683	1.8507	0.83887
RET	RET	2.0431	1.8503	0.83887
PLD3	PLD3	0.71807	1.8501	0.83887
KCNIP4	KCNIP4	-0.69413	1.8495	0.83887
FAM73B	FAM73B	0.68535	1.849	0.83887
PNPT1	PNPT1	-0.60533	1.8487	0.83887
ABHD10	ABHD10	-0.82019	1.8484	0.83887
C1QL4	C1QL4	-1.1882	1.8482	0.83887
EPHB3	EPHB3	-1.3887	1.8481	0.83887
NAA35	NAA35	-0.57223	1.848	0.83887
SLC28A1	SLC28A1	-1.528	1.8479	0.83887
BOLA2	BOLA2	-1.3683	1.8479	0.83887
AKR1C1	AKR1C1	-1.678	1.8473	0.83887
CASKIN2	CASKIN2	0.78884	1.8472	0.83887
LENG9	LENG9	0.7847	1.8472	0.83887
TRIM39	TRIM39	0.49558	1.8472	0.83887
CD33	CD33	0.62569	1.8463	0.8384
SUMF1	SUMF1	0.69935	1.846	0.8384
MKLN1	MKLN1	-0.53854	1.8459	0.8384
TFAM	TFAM	-0.56839	1.8458	0.8384
IKZF4	IKZF4	0.57018	1.8449	0.8379
MSANTD1	MSANTD1	0.2485	1.8448	0.8379
CUL5	CUL5	-0.76745	1.8444	0.83778
RBBP4	RBBP4	-0.66844	1.8427	0.83626
ULBP1	ULBP1	-0.46755	1.8415	0.83527
NCMAP	NCMAP	-0.76511	1.8405	0.83496
KMT2D	KMT2D	0.67062	1.8405	0.83496
RARA	RARA	1.1206	1.8404	0.83496
KLF11	KLF11	-0.88095	1.8389	0.83363
TTC4	TTC4	-0.62357	1.8386	0.83363
SUV39H2	SUV39H2	-1.093	1.8381	0.83359
EEF1A2	EEF1A2	2.8019	1.838	0.83359
GTF2H1	GTF2H1	-0.42367	1.8379	0.83359
ZMYND8	ZMYND8	0.77384	1.8373	0.83326
E2F5	E2F5	-0.96084	1.8369	0.83315
TUBGCP2	TUBGCP2	0.48008	1.8366	0.83315
LGR4	LGR4	-1.4452	1.8365	0.83315
RPTOR	RPTOR	0.55292	1.8362	0.83304
ARAF	ARAF	0.62347	1.8357	0.83279
RAB15	RAB15	0.87408	1.8342	0.83195
C14orf80	C14orf80	0.69397	1.8339	0.83195
KIF11	KIF11	-1.0269	1.8337	0.83195
AKAP3	AKAP3	-0.73904	1.8336	0.83195
IKBKB	IKBKB	0.88232	1.8335	0.83195
ALDOA	ALDOA	1.0164	1.8329	0.83195
CXCL17	CXCL17	1.7173	1.8327	0.83195
SNX5	SNX5	-0.52773	1.8327	0.83195
PQLC2	PQLC2	0.67252	1.8325	0.83195
SLC35A2	SLC35A2	0.58504	1.8324	0.83195
TRMT10C	TRMT10C	-0.71037	1.8323	0.83195
BST2	BST2	1.2529	1.832	0.83189
FAM216A	FAM216A	-0.78463	1.8317	0.83189
CCM2L	CCM2L	0.70255	1.8315	0.83189
SBNO2	SBNO2	0.68878	1.8313	0.83184
SLC25A39	SLC25A39	0.74561	1.831	0.83184
ZCCHC9	ZCCHC9	-0.52126	1.8302	0.83157
DOK2	DOK2	1.1607	1.8301	0.83157
MMADHC	MMADHC	-0.52612	1.8299	0.83157
TTC26	TTC26	-0.60779	1.8297	0.83157
LYAR	LYAR	-0.64996	1.8296	0.83157
ZBTB33	ZBTB33	-0.63382	1.8293	0.83149
TMEM8A	TMEM8A	0.96217	1.829	0.8314
PUSL1	PUSL1	0.74223	1.8285	0.83123
CACNA1C	CACNA1C	0.63257	1.8281	0.83123
HNRNPA0	HNRNPA0	0.47437	1.8279	0.83123
SIGLEC15	SIGLEC15	0.95674	1.8276	0.83123
SPIRE2	SPIRE2	0.93918	1.8276	0.83123
MAN2B2	MAN2B2	0.88796	1.8274	0.83123
RGS20	RGS20	-0.46217	1.8272	0.83123
CDK11A	CDK11A	0.64613	1.8268	0.83103
CCDC36	CCDC36	0.13547	1.8262	0.83073
EBAG9	EBAG9	-0.57595	1.8256	0.83073
LRPAP1	LRPAP1	0.58451	1.8252	0.83073
GPR19	GPR19	-1.0735	1.8252	0.83073
CRACR2B	CRACR2B	1.7558	1.8252	0.83073
GET4	GET4	0.69843	1.8251	0.83073
AC092835.2	AC092835.2	-0.61842	1.8242	0.83018
MLIP	MLIP	-1.0525	1.8241	0.83018
IGFBP5	IGFBP5	1.8003	1.8227	0.82903
TMEM86A	TMEM86A	1.4096	1.8218	0.8283
CAPN15	CAPN15	0.61165	1.8212	0.82824
GDI2	GDI2	-0.6056	1.8212	0.82824
ABTB1	ABTB1	0.88248	1.8206	0.82784
A2ML1	A2ML1	-1.6572	1.8203	0.82775
SLC25A28	SLC25A28	0.75041	1.82	0.82767
C9orf41	C9orf41	-0.66227	1.8195	0.8274
SEPW1	SEPW1	0.96083	1.8189	0.82706
SPN	SPN	0.91791	1.8178	0.8264
TDO2	TDO2	-2.1499	1.8177	0.8264
ARHGDIB	ARHGDIB	1.4088	1.8176	0.8264
NPFF	NPFF	0.94537	1.8172	0.82628
RASSF7	RASSF7	0.84342	1.8167	0.82624
FAM86B1	FAM86B1	-0.67628	1.8164	0.82624
DOCK6	DOCK6	0.7167	1.8163	0.82624
NUBP2	NUBP2	0.52075	1.8163	0.82624
GPRIN2	GPRIN2	-1.442	1.816	0.82618
NEUROG3	NEUROG3	0.12104	1.8152	0.82591
TSPYL2	TSPYL2	0.8418	1.8151	0.82591
TXNDC12	TXNDC12	-0.44285	1.815	0.82591
ANKRD13C	ANKRD13C	-0.48742	1.8144	0.82591
ELF5	ELF5	-1.6902	1.8144	0.82591
GPR180	GPR180	-0.73269	1.8144	0.82591
LZTFL1	LZTFL1	-0.74311	1.8136	0.82539
TUSC2	TUSC2	0.68723	1.8133	0.82533
DHTKD1	DHTKD1	-0.89207	1.8125	0.82484
OBP2B	OBP2B	-1.9441	1.8124	0.82484
ZNF417	ZNF417	0.64862	1.8107	0.82347
SASH3	SASH3	1.1601	1.8106	0.82347
CLDND1	CLDND1	-0.68921	1.8102	0.82333
GRK6	GRK6	0.73389	1.8096	0.82292
C9orf171	C9orf171	0.17559	1.8091	0.82276
ART3	ART3	-2.152	1.809	0.82276
GDA	GDA	-1.3963	1.8085	0.82249
SMIM10L2A	SMIM10L2A	-0.87428	1.8076	0.82205
ZNF296	ZNF296	1.2764	1.8076	0.82205
SNAI3	SNAI3	0.56118	1.8067	0.82143
SCAF1	SCAF1	0.6218	1.8064	0.82131
ERGIC2	ERGIC2	-0.7439	1.806	0.82126
TIPRL	TIPRL	-0.66066	1.8058	0.82126
CDH11	CDH11	1.1651	1.8057	0.82126
IRX3	IRX3	1.5931	1.8049	0.82083
AGTRAP	AGTRAP	0.70081	1.8046	0.82083
ADCY9	ADCY9	1.0905	1.8045	0.82083
TMEM100	TMEM100	-0.99256	1.8041	0.82083
C12orf4	C12orf4	-0.62551	1.804	0.82083
PTDSS2	PTDSS2	0.72182	1.8039	0.82083
FJX1	FJX1	-1.3578	1.8034	0.82059
IL16	IL16	0.9061	1.8022	0.81952
RPF1	RPF1	-0.62251	1.8015	0.81913
KIAA0319L	KIAA0319L	0.76199	1.8009	0.81898
BCHE	BCHE	-1.829	1.8007	0.81898
TRA2B	TRA2B	-0.48302	1.8004	0.81898
GRM4	GRM4	1.1741	1.8002	0.81898
ARID3B	ARID3B	0.45327	1.8002	0.81898
ZMAT2	ZMAT2	0.61424	1.8001	0.81898
CTSF	CTSF	1.0179	1.7992	0.81836
DUS1L	DUS1L	0.65785	1.799	0.81835
ARHGEF35	ARHGEF35	-1.1062	1.7985	0.81835
LUM	LUM	1.4163	1.7985	0.81835
SIGLEC5	SIGLEC5	0.59428	1.7982	0.81835
IQSEC2	IQSEC2	0.96804	1.798	0.81835
IGHMBP2	IGHMBP2	0.51945	1.7977	0.81835
NCOA7	NCOA7	-0.7052	1.7974	0.81835
ACD	ACD	0.55235	1.7971	0.81835
ARHGEF4	ARHGEF4	-0.96575	1.797	0.81835
TMEM204	TMEM204	0.91979	1.797	0.81835
IRF5	IRF5	0.82063	1.7965	0.81812
FAM107A	FAM107A	-1.4224	1.7961	0.81812
SMPD2	SMPD2	0.62423	1.7961	0.81812
HIST1H1A	HIST1H1A	-0.76896	1.795	0.81728
AES	AES	0.78864	1.7939	0.81641
LRIG1	LRIG1	0.92655	1.7937	0.81641
KRT73	KRT73	0.22695	1.793	0.81584
ZCRB1	ZCRB1	-0.65929	1.7911	0.81435
PRSS3	PRSS3	-0.83584	1.791	0.81435
CTH	CTH	-1.311	1.7902	0.81408
GALNT6	GALNT6	1.8245	1.7896	0.81408
ALOX15	ALOX15	0.79487	1.7895	0.81408
ELMOD3	ELMOD3	0.52396	1.7894	0.81408
HTATIP2	HTATIP2	-0.90889	1.7893	0.81408
ARHGAP8	ARHGAP8	1.2465	1.789	0.81408
TMEM184A	TMEM184A	1.1117	1.789	0.81408
ACRBP	ACRBP	0.62803	1.7888	0.81408
SIGLEC6	SIGLEC6	0.28366	1.7888	0.81408
IRF2BPL	IRF2BPL	0.88859	1.788	0.81376
MMP17	MMP17	1.6348	1.7878	0.81376
FTCDNL1	FTCDNL1	-0.92369	1.7878	0.81376
LRAT	LRAT	-0.81755	1.7874	0.81354
KLHDC8B	KLHDC8B	0.69791	1.7865	0.81331
RPUSD1	RPUSD1	0.49186	1.7864	0.81331
GALNT13	GALNT13	-0.81434	1.7862	0.81331
PEX3	PEX3	-0.6255	1.7862	0.81331
IGSF3	IGSF3	1.3238	1.7859	0.81331
EPHA10	EPHA10	0.83824	1.7858	0.81331
GLTSCR1	GLTSCR1	0.63485	1.7855	0.81315
[truncated: 16,756 more rows]

## Sheet: DEG.Metabric
...1	Gene	logFC	minus.log.p.val	minus.log.q.val
PRKCH	PRKCH	0.31519	218.62	214.24
GIMAP6	GIMAP6	0.24349	69.493	65.407
ITM2A	ITM2A	0.32006	66.53	62.621
ARHGAP15	ARHGAP15	0.25277	64.051	60.267
TCRA	TCRA	0.35873	63.495	59.807
IL7R	IL7R	0.36843	61.633	58.024
GZMK	GZMK	0.40875	61.263	57.721
KLRB1	KLRB1	0.31693	60.481	56.997
PVRIG	PVRIG	0.31659	58.8	55.367
PRKCB	PRKCB	0.3371	58.195	54.808
GIMAP7	GIMAP7	0.2785	57.992	54.646
CCL19	CCL19	0.46671	57.62	54.312
TCRVB	TCRVB	0.36975	57.064	53.791
PPP1R16B	PPP1R16B	0.26583	56.986	53.745
STAT4	STAT4	0.26388	56.298	53.087
SLAMF1	SLAMF1	0.2109	56.205	53.022
CD2	CD2	0.359	56.17	53.014
HLA-DOA	HLA-DOA	0.23025	55.973	52.841
DOCK2	DOCK2	0.23512	55.873	52.765
HCLS1	HCLS1	0.23369	55.704	52.619
AMICA1	AMICA1	0.23115	55.631	52.566
EVI2B	EVI2B	0.27388	55.548	52.503
IRF8	IRF8	0.26713	55.297	52.272
PECAM1	PECAM1	0.17078	54.49	51.483
DARC	DARC	0.33233	54.435	51.446
IL10RA	IL10RA	0.21838	54.349	51.377
GIMAP4	GIMAP4	0.21292	54.24	51.284
ABCB1	ABCB1	0.13652	54.013	51.073
CD3D	CD3D	0.36438	53.554	50.63
CD37	CD37	0.29022	53.466	50.556
P2RY8	P2RY8	0.25579	53.191	50.295
VAMP5	VAMP5	0.18352	53.066	50.194
PYHIN1	PYHIN1	0.21893	53.062	50.194
PTGER4	PTGER4	0.18684	52.538	49.683
DOCK11	DOCK11	0.19708	52.414	49.571
CD6	CD6	0.28773	52.388	49.557
CD8A	CD8A	0.32355	52.326	49.507
KLHL6	KLHL6	0.19119	51.999	49.192
ITK	ITK	0.26095	51.986	49.19
SAMD3	SAMD3	0.20003	51.954	49.169
AK090694	AK090694	0.12027	51.793	49.019
BU935198	BU935198	0.19728	51.688	48.925
CELF2	CELF2	0.1859	51.448	48.695
FOXO1	FOXO1	0.15602	51.427	48.683
CD247	CD247	0.31412	51.333	48.6
P2RY10	P2RY10	0.2184	51.175	48.451
ARHGAP30	ARHGAP30	0.20603	51.061	48.347
ARHGAP25	ARHGAP25	0.21754	50.845	48.14
CST7	CST7	0.2374	50.82	48.124
CD27	CD27	0.26431	50.767	48.079
KLRG1	KLRG1	0.19366	50.738	48.059
IL33	IL33	0.21875	50.728	48.058
RAC2	RAC2	0.23888	50.564	47.902
HLA-DPB1	HLA-DPB1	0.21517	50.262	47.608
LRMP	LRMP	0.21667	50.246	47.599
GIMAP5	GIMAP5	0.24446	50.16	47.521
LPXN	LPXN	0.18687	49.673	47.042
GZMA	GZMA	0.30279	49.63	47.007
ARHGAP9	ARHGAP9	0.24147	49.564	46.948
C3	C3	0.27785	49.501	46.892
CXCR6	CXCR6	0.18856	49.411	46.809
CLEC1A	CLEC1A	0.12235	49.253	46.659
IGJ	IGJ	0.43088	49.029	46.442
TGFBR2	TGFBR2	0.2272	48.672	46.091
RASSF5	RASSF5	0.22303	48.471	45.897
HCST	HCST	0.23055	48.328	45.761
PRF1	PRF1	0.21333	48.25	45.689
SELL	SELL	0.29229	48.202	45.648
PTPRCAP	PTPRCAP	0.25521	48.152	45.604
HLA-DPA1	HLA-DPA1	0.21051	48.089	45.547
IL18R1	IL18R1	0.15596	48.022	45.487
INPP5D	INPP5D	0.16591	47.564	45.035
CXCR3	CXCR3	0.23019	47.468	44.944
abParts	abParts	0.48456	47.446	44.929
CD79A	CD79A	0.37483	47.419	44.907
SLC9A9	SLC9A9	0.15727	47.234	44.728
LOC643733	LOC643733	0.16962	47.087	44.587
NKG7	NKG7	0.31376	47.058	44.564
CD79B	CD79B	0.31773	46.955	44.466
PTGDS	PTGDS	0.37468	46.919	44.435
TRAF3IP3	TRAF3IP3	0.23589	46.859	44.381
ABI3BP	ABI3BP	0.22266	46.515	44.042
LBH	LBH	0.17366	46.507	44.039
HLA-DQA1	HLA-DQA1	0.29205	46.289	43.826
FGL2	FGL2	0.24169	46.214	43.757
LY9	LY9	0.17674	46.192	43.739
ACSL5	ACSL5	0.20877	46.135	43.688
APOBEC3G	APOBEC3G	0.23807	45.969	43.526
DPEP2	DPEP2	0.15072	45.83	43.393
DOCK8	DOCK8	0.18639	45.773	43.341
CD3G	CD3G	0.21266	45.763	43.335
CCL5	CCL5	0.28851	45.572	43.149
TLR8	TLR8	0.18205	45.461	43.043
MAP4K1	MAP4K1	0.24124	45.394	42.981
GPR18	GPR18	0.19913	45.229	42.819
HLA-DRA	HLA-DRA	0.20195	45.166	42.761
C5orf20	C5orf20	0.18015	45.084	42.684
DKFZp686O16217	DKFZp686O16217	0.4684	45.029	42.634
TNFRSF17	TNFRSF17	0.26797	44.868	42.477
RGS18	RGS18	0.14291	44.441	42.054
FCN1	FCN1	0.25577	44.375	41.992
UBASH3A	UBASH3A	0.14666	44.364	41.989
FYN	FYN	0.19045	44.363	41.989
CD5	CD5	0.16838	44.265	41.896
MEOX1	MEOX1	0.17551	44.258	41.893
CPVL	CPVL	0.21911	44.252	41.89
TBC1D10C	TBC1D10C	0.26324	44.215	41.858
LRRC33	LRRC33	0.14938	44.004	41.651
AKNA	AKNA	0.19664	43.706	41.357
SPOCK2	SPOCK2	0.29998	43.543	41.198
CTSH	CTSH	0.12278	43.483	41.142
LOC100240735	LOC100240735	0.098524	43.434	41.097
SH2D1A	SH2D1A	0.18253	43.381	41.048
GPSM3	GPSM3	0.18904	43.074	40.745
KCTD12	KCTD12	0.15891	43.043	40.717
CD53	CD53	0.19545	43.038	40.716
TPK1	TPK1	0.13908	43.013	40.694
TRAT1	TRAT1	0.16735	42.903	40.588
S1PR4	S1PR4	0.15962	42.783	40.472
BANK1	BANK1	0.25574	42.756	40.448
ADAM7	ADAM7	0.14939	42.546	40.242
NAPOR-1	NAPOR-1	0.1295	42.366	40.066
S1PR1	S1PR1	0.14705	42.314	40.017
CD48	CD48	0.27512	42.245	39.951
CSF2RA	CSF2RA	0.16938	42.153	39.863
LCP1	LCP1	0.18308	42.077	39.791
CCL21	CCL21	0.30011	42.042	39.759
ICOS	ICOS	0.20091	41.865	39.585
TCRBV4S1A1T	TCRBV4S1A1T	0.15289	41.796	39.519
ENPP2	ENPP2	0.25833	41.747	39.474
CD19	CD19	0.30653	41.708	39.438
CCND2	CCND2	0.17755	41.657	39.391
TNFRSF13B	TNFRSF13B	0.19796	41.448	39.185
WAS	WAS	0.19364	41.416	39.157
CORO1A	CORO1A	0.22175	41.413	39.157
NAPSB	NAPSB	0.24225	41.35	39.097
IL18RAP	IL18RAP	0.15138	41.199	38.949
CCR7	CCR7	0.28763	41.107	38.86
HLA-DMA	HLA-DMA	0.15283	41.009	38.766
SEMA4D	SEMA4D	0.15298	40.993	38.752
PLAC8	PLAC8	0.27185	40.891	38.653
CXCR5	CXCR5	0.25998	40.869	38.634
6-Sep	6-Sep	0.17833	40.741	38.509
NCF4	NCF4	0.15091	40.695	38.467
ACAP1	ACAP1	0.22864	40.669	38.444
PTGDR	PTGDR	0.1145	40.591	38.368
ZNF831	ZNF831	0.14825	40.44	38.221
BCL11B	BCL11B	0.2489	40.413	38.196
ST6GAL1	ST6GAL1	0.22449	40.363	38.149
CCR2	CCR2	0.11233	40.288	38.077
ICAM2	ICAM2	0.14379	40.245	38.037
C1orf162	C1orf162	0.16546	40.214	38.009
APBB1IP	APBB1IP	0.17168	40.177	37.975
ENTPD1	ENTPD1	0.13537	40.172	37.973
FCRH3	FCRH3	0.20337	40.127	37.93
RGL4	RGL4	0.13444	40.095	37.901
PLCL2	PLCL2	0.16527	40.004	37.813
TSPAN7	TSPAN7	0.23326	39.894	37.706
CCL15	CCL15	0.25421	39.882	37.696
SLFN11	SLFN11	0.17436	39.855	37.672
LYZ	LYZ	0.35563	39.846	37.666
RASSF2	RASSF2	0.16635	39.748	37.57
CD74	CD74	0.20967	39.703	37.528
ZAP70	ZAP70	0.19319	39.664	37.492
PLEK	PLEK	0.21955	39.583	37.414
SH2B3	SH2B3	0.13026	39.574	37.408
SH2D3C	SH2D3C	0.15396	39.302	37.138
CD69	CD69	0.2443	39.26	37.099
THEMIS	THEMIS	0.11467	39.127	36.968
HLA-DMB	HLA-DMB	0.15046	38.982	36.825
CD52	CD52	0.31355	38.905	36.751
RASAL3	RASAL3	0.21437	38.834	36.682
POU2AF1	POU2AF1	0.21195	38.744	36.595
NFS1	NFS1	0.22059	38.624	36.478
TACC1	TACC1	0.16204	38.485	36.341
NLRP3	NLRP3	0.10819	38.377	36.236
RHOG	RHOG	0.095667	38.199	36.06
TNFAIP3	TNFAIP3	0.17126	38.123	35.987
C5orf39	C5orf39	0.17935	38.114	35.98
CXCL9	CXCL9	0.38429	38.052	35.92
GPR183	GPR183	0.24593	38.014	35.885
ARTN	ARTN	-0.15841	37.959	35.832
BHLHE22	BHLHE22	0.15487	37.949	35.825
GVIN1	GVIN1	0.25611	37.807	35.685
PLCG2	PLCG2	0.19243	37.752	35.632
CASP4	CASP4	0.15109	37.722	35.605
C17orf87	C17orf87	0.13052	37.708	35.593
TCRBV22S1A2N1T	TCRBV22S1A2N1T	0.1136	37.679	35.567
BTLA	BTLA	0.13839	37.462	35.352
KLRD1	KLRD1	0.15189	37.433	35.325
TBC1D2B	TBC1D2B	0.10027	37.355	35.249
ABCA6	ABCA6	0.11859	37.169	35.065
RGL1	RGL1	0.14195	37.122	35.021
CD1B	CD1B	0.15116	37.11	35.011
GRAP	GRAP	0.15554	36.875	34.778
GMFG	GMFG	0.17558	36.822	34.727
LTB	LTB	0.31407	36.645	34.553
SRGN	SRGN	0.25523	36.63	34.539
ALDH1A1	ALDH1A1	0.21602	36.587	34.499
TMEM119	TMEM119	0.20017	36.439	34.353
PARVG	PARVG	0.15443	36.428	34.344
GPR132	GPR132	0.08983	36.415	34.333
DNASE1L3	DNASE1L3	0.16619	36.402	34.323
SERPING1	SERPING1	0.16642	36.398	34.321
HLA-E	HLA-E	0.15508	36.376	34.302
NCF1	NCF1	0.18443	36.375	34.302
IQGAP2	IQGAP2	0.18018	36.37	34.299
APOBEC3H	APOBEC3H	0.11545	36.296	34.227
TNFAIP8	TNFAIP8	0.16137	36.29	34.224
PTPN7	PTPN7	0.17973	36.254	34.189
CD40	CD40	0.15157	36.246	34.183
CD38	CD38	0.24845	36.196	34.135
TLR7	TLR7	0.16467	36.124	34.065
CTSW	CTSW	0.14468	36.08	34.024
PIP4K2A	PIP4K2A	0.11122	36.067	34.013
CD1C	CD1C	0.15098	36.007	33.954
ARRDC5	ARRDC5	0.13013	35.853	33.803
RFTN1	RFTN1	0.14349	35.847	33.799
PTPRC	PTPRC	0.14391	35.84	33.794
GNG2	GNG2	0.12476	35.823	33.779
CD84	CD84	0.14292	35.787	33.745
ELMO1	ELMO1	0.14849	35.76	33.72
WIPF1	WIPF1	0.17374	35.639	33.601
C1orf54	C1orf54	0.11811	35.619	33.583
TXNIP	TXNIP	0.12591	35.588	33.553
CCR6	CCR6	0.14771	35.528	33.496
FNBP1	FNBP1	0.13249	35.445	33.414
TEK	TEK	0.12319	35.415	33.386
CLEC10A	CLEC10A	0.082882	35.397	33.37
STAMBPL1	STAMBPL1	0.16796	35.347	33.322
VAV1	VAV1	0.11189	35.299	33.276
GBP4	GBP4	0.22535	35.229	33.208
RNASE6	RNASE6	0.17856	35.15	33.131
LTA	LTA	0.18711	35.105	33.088
STK10	STK10	0.10093	35.1	33.084
HLA-DOB	HLA-DOB	0.2081	35.016	33.003
CYBB	CYBB	0.18856	34.845	32.833
EOMES	EOMES	0.23657	34.827	32.817
CD3E	CD3E	0.16883	34.779	32.771
IL18BP	IL18BP	0.18229	34.673	32.666
NCR3	NCR3	0.11023	34.575	32.571
VWF	VWF	0.1213	34.426	32.423
SASH3	SASH3	0.1792	34.413	32.412
MAL	MAL	0.24036	34.387	32.387
SEL1L3	SEL1L3	0.22337	34.264	32.267
TLR10	TLR10	0.13527	34.231	32.235
MS4A6A	MS4A6A	0.19586	34.18	32.185
SLCO2B1	SLCO2B1	0.14895	34.1	32.107
MEI1	MEI1	0.088687	34.049	32.059
DOCK10	DOCK10	0.14789	33.876	31.887
PAG1	PAG1	0.1353	33.79	31.802
HSD17B11	HSD17B11	0.19276	33.78	31.795
RAB33A	RAB33A	0.10599	33.775	31.792
LYL1	LYL1	0.14341	33.625	31.643
TNFRSF4	TNFRSF4	0.14755	33.605	31.625
MAF	MAF	0.13498	33.549	31.57
CXCL13	CXCL13	0.31251	33.333	31.356
CXCL12	CXCL12	0.22746	33.261	31.286
FGR	FGR	0.15576	33.17	31.196
CD7	CD7	0.21137	33.166	31.194
SLA2	SLA2	0.11954	33.155	31.185
PNOC	PNOC	0.14055	33.152	31.184
EBF1	EBF1	0.1379	33.136	31.169
LSP1	LSP1	0.13137	32.953	30.987
MCOLN2	MCOLN2	0.19163	32.948	30.984
SLFN5	SLFN5	0.11046	32.9	30.938
EMP3	EMP3	0.12517	32.877	30.916
CELSR2	CELSR2	-0.23098	32.844	30.885
NPC2	NPC2	0.07606	32.744	30.787
ALOX5	ALOX5	0.14697	32.65	30.694
LRRC8C	LRRC8C	0.096097	32.494	30.54
BATF3	BATF3	0.099541	32.388	30.435
AIF1	AIF1	0.17105	32.281	30.331
TBXAS1	TBXAS1	0.13294	32.256	30.307
ENG	ENG	0.11325	32.208	30.261
TAGAP	TAGAP	0.096255	32.207	30.261
KIAA1949	KIAA1949	0.1319	32.191	30.247
TOX2	TOX2	0.2003	32.185	30.242
CD4	CD4	0.12722	32.11	30.169
UBD	UBD	0.32473	32.088	30.149
BTN3A3	BTN3A3	0.13133	32.055	30.117
SVEP1	SVEP1	0.19027	32.054	30.117
LAMP3	LAMP3	0.24872	31.979	30.044
CORO7	CORO7	-0.090128	31.969	30.035
LST1	LST1	0.15265	31.958	30.026
PSTPIP1	PSTPIP1	0.14748	31.895	29.964
CTLA4	CTLA4	0.16976	31.882	29.953
HSD11B1	HSD11B1	0.14165	31.871	29.944
NCF1C	NCF1C	0.14913	31.853	29.927
LCP2	LCP2	0.070895	31.827	29.903
ITGB2	ITGB2	0.15239	31.826	29.903
JAM2	JAM2	0.12633	31.799	29.877
CASP1	CASP1	0.16115	31.746	29.826
C16orf13	C16orf13	-0.083926	31.7	29.781
IRF1	IRF1	0.15631	31.632	29.715
MYCBP2	MYCBP2	0.11244	31.594	29.679
TMEM140	TMEM140	0.11988	31.582	29.668
DHRS9	DHRS9	0.19252	31.539	29.626
ZEB2	ZEB2	0.12111	31.514	29.603
FAM30A	FAM30A	0.12929	31.442	29.533
CD34	CD34	0.12731	31.374	29.466
FERMT3	FERMT3	0.16503	31.289	29.383
B4GALNT4	B4GALNT4	-0.16335	31.235	29.329
LGMN	LGMN	0.15432	31.22	29.316
CSF1R	CSF1R	0.12546	31.151	29.248
OBFC2A	OBFC2A	0.13557	31.107	29.206
ZFP36L2	ZFP36L2	0.15338	31.085	29.185
ITM2C	ITM2C	0.206	31.079	29.181
IL16	IL16	0.10198	30.865	28.968
CMKLR1	CMKLR1	0.078956	30.842	28.946
APOBEC3F	APOBEC3F	0.13602	30.835	28.941
ARID5B	ARID5B	0.14168	30.824	28.931
PDCD1	PDCD1	0.1227	30.805	28.913
AKR1B1	AKR1B1	0.13817	30.759	28.869
LHFP	LHFP	0.1628	30.735	28.846
CLECL1	CLECL1	0.16476	30.729	28.842
RUNX3	RUNX3	0.20094	30.711	28.825
EPAS1	EPAS1	0.13342	30.644	28.759
PRRT2	PRRT2	-0.19613	30.624	28.741
GBP5	GBP5	0.23583	30.565	28.683
CLEC4A	CLEC4A	0.11395	30.526	28.645
IFFO1	IFFO1	0.12465	30.441	28.562
MCTP1	MCTP1	0.080954	30.437	28.56
STK17B	STK17B	0.14321	30.435	28.559
AMPD1	AMPD1	0.089099	30.314	28.439
PPAP2B	PPAP2B	0.16526	30.312	28.438
EAF2	EAF2	0.16072	30.294	28.422
SAMSN1	SAMSN1	0.14267	30.269	28.398
C14orf139	C14orf139	0.10395	30.262	28.393
VPREB3	VPREB3	0.22952	30.184	28.316
PPP3CC	PPP3CC	0.097477	30.058	28.192
CYTH1	CYTH1	0.091833	29.885	28.019
IGFLR1	IGFLR1	0.13774	29.853	27.989
TSHZ2	TSHZ2	0.16587	29.785	27.922
CHST7	CHST7	0.08449	29.723	27.861
CDH5	CDH5	0.12074	29.672	27.812
SYT11	SYT11	0.12729	29.524	27.665
PIM2	PIM2	0.18276	29.452	27.594
CAB39	CAB39	0.085121	29.426	27.57
CD97	CD97	0.16702	29.375	27.519
CFH	CFH	0.17341	29.28	27.426
TCN2	TCN2	0.11871	29.26	27.407
FOXN3	FOXN3	0.11748	29.145	27.293
TNFSF13B	TNFSF13B	0.18161	29.142	27.292
TNFRSF1B	TNFRSF1B	0.12491	29.028	27.179
GJA4	GJA4	0.1185	28.908	27.06
C1QB	C1QB	0.16366	28.901	27.054
FASLG	FASLG	0.076715	28.825	26.979
PIK3CD	PIK3CD	0.13255	28.783	26.939
SYK	SYK	0.14802	28.746	26.903
CH25H	CH25H	0.17056	28.724	26.883
GSN	GSN	0.13236	28.709	26.869
C1S	C1S	0.20274	28.676	26.837
LY86	LY86	0.13292	28.657	26.819
CCDC34	CCDC34	-0.12564	28.592	26.756
FOLR2	FOLR2	0.17108	28.579	26.743
CD40LG	CD40LG	0.08647	28.569	26.735
IFNG	IFNG	0.14162	28.499	26.666
HEG1	HEG1	0.099978	28.435	26.603
IL2RG	IL2RG	0.095411	28.387	26.557
C13orf18	C13orf18	0.12012	28.312	26.482
GZMB	GZMB	0.27276	28.3	26.472
MFAP4	MFAP4	0.21958	28.289	26.462
SLC7A7	SLC7A7	0.14677	28.286	26.46
PIK3IP1	PIK3IP1	0.11309	28.263	26.439
KRTCAP3	KRTCAP3	-0.12942	28.231	26.407
PSMB9	PSMB9	0.19214	28.219	26.397
CD200	CD200	0.065557	28.216	26.395
LEPREL4	LEPREL4	-0.11582	28.161	26.341
TXNDC5	TXNDC5	0.19895	28.131	26.312
IGFBP7	IGFBP7	0.13137	28.13	26.312
CD93	CD93	0.11711	28.072	26.256
CDK12	CDK12	0.17205	28.05	26.235
ITGA4	ITGA4	0.081084	27.9	26.086
LILRB4	LILRB4	0.1478	27.856	26.043
OSTF1	OSTF1	0.09672	27.834	26.023
C13orf15	C13orf15	0.13084	27.789	25.978
GNLY	GNLY	0.23875	27.709	25.9
GINS2	GINS2	-0.16402	27.659	25.85
ADRB2	ADRB2	0.11469	27.65	25.843
STX11	STX11	0.13044	27.606	25.8
LYSMD1	LYSMD1	-0.078095	27.591	25.786
MPEG1	MPEG1	0.09009	27.572	25.768
AP1S2	AP1S2	0.12573	27.568	25.766
SPRY1	SPRY1	0.15558	27.556	25.754
PRDM8	PRDM8	0.10445	27.551	25.751
FGD2	FGD2	0.15367	27.544	25.745
PRDM1	PRDM1	0.12922	27.538	25.74
MAFF	MAFF	0.097143	27.476	25.679
IGLL1	IGLL1	0.29951	27.473	25.677
COL15A1	COL15A1	0.1389	27.42	25.626
CD8B	CD8B	0.065268	27.392	25.598
BLK	BLK	0.14197	27.334	25.542
ARHGAP4	ARHGAP4	0.13703	27.309	25.518
GAPT	GAPT	0.14381	27.212	25.422
EVI2A	EVI2A	0.15967	27.102	25.313
MZB1	MZB1	0.26282	27.083	25.295
FCRL3	FCRL3	0.093564	27.057	25.271
PPP2R2B	PPP2R2B	0.098128	27.054	25.268
MST151	MST151	0.1293	27.05	25.266
TRPV2	TRPV2	0.13128	27.049	25.266
IDO1	IDO1	0.2055	26.985	25.202
DKFZp686H12134	DKFZp686H12134	0.14765	26.952	25.171
TGM2	TGM2	0.15244	26.947	25.167
NECAP2	NECAP2	0.077171	26.925	25.146
HUAT	HUAT	0.13411	26.895	25.116
LPAR6	LPAR6	0.10851	26.893	25.116
PIAS1	PIAS1	0.065283	26.861	25.084
GZMH	GZMH	0.16234	26.852	25.077
SPNS3	SPNS3	0.06179	26.848	25.074
FAM159A	FAM159A	0.09038	26.838	25.065
LYN	LYN	0.13652	26.792	25.02
IL15RA	IL15RA	0.084553	26.706	24.936
ZBTB8A	ZBTB8A	-0.10949	26.681	24.911
KIAA0748	KIAA0748	0.090425	26.665	24.897
ZNF683	ZNF683	0.17164	26.639	24.871
PARM1	PARM1	0.15394	26.616	24.849
TTC26	TTC26	-0.07985	26.505	24.739
IGLL3P	IGLL3P	0.2564	26.34	24.575
KIFC2	KIFC2	-0.13992	26.33	24.566
TRV3J34	TRV3J34	0.061072	26.251	24.488
TNFSF14	TNFSF14	0.090437	26.223	24.462
LAT	LAT	0.12121	26.193	24.433
AV651069	AV651069	0.065461	26.164	24.404
SLIT2	SLIT2	0.12418	26.138	24.38
SCARA5	SCARA5	0.12286	26.132	24.375
SPARCL1	SPARCL1	0.18273	26.125	24.369
LCK	LCK	0.087422	26.123	24.368
SLMO1	SLMO1	-0.1145	26.097	24.343
DPT	DPT	0.18195	26.004	24.25
IFI16	IFI16	0.15554	25.999	24.247
MNDA	MNDA	0.1254	25.996	24.245
ZNF165	ZNF165	-0.10786	25.938	24.188
NT5M	NT5M	-0.095126	25.856	24.107
IQCC	IQCC	-0.092076	25.845	24.097
TYROBP	TYROBP	0.13753	25.836	24.089
QTRT1	QTRT1	-0.10573	25.818	24.072
SLA	SLA	0.1191	25.815	24.07
C7orf23	C7orf23	0.11574	25.814	24.07
RASGRP2	RASGRP2	0.13056	25.802	24.059
CXCR4	CXCR4	0.2381	25.768	24.026
AA215505	AA215505	0.10015	25.767	24.025
LY96	LY96	0.12844	25.738	23.998
KIAA0889	KIAA0889	-0.11917	25.714	23.975
PPARG	PPARG	0.14625	25.693	23.955
RHBDL1	RHBDL1	-0.16114	25.664	23.926
CD28	CD28	0.068227	25.615	23.879
ALOX5AP	ALOX5AP	0.17761	25.601	23.865
C16orf53	C16orf53	-0.089062	25.583	23.848
C7	C7	0.15506	25.578	23.844
GNGT2	GNGT2	0.068896	25.493	23.76
SKAP2	SKAP2	0.1148	25.46	23.729
CD83	CD83	0.13889	25.427	23.697
STK4	STK4	0.084838	25.406	23.676
PLCB2	PLCB2	0.12254	25.385	23.656
EGR2	EGR2	0.16006	25.382	23.654
TIGIT	TIGIT	0.067446	25.364	23.637
ZBED2	ZBED2	0.11571	25.346	23.62
ADAMDEC1	ADAMDEC1	0.23577	25.345	23.62
ENO2	ENO2	-0.17215	25.333	23.609
CD33	CD33	0.10872	25.327	23.604
TMEM109	TMEM109	0.083345	25.247	23.524
CCL4	CCL4	0.18989	25.135	23.414
C18orf34	C18orf34	0.10204	25.064	23.343
MSC	MSC	0.099989	25.059	23.34
C1QA	C1QA	0.14996	25.057	23.338
RCSD1	RCSD1	0.084631	25.009	23.291
DENND1C	DENND1C	0.082107	24.991	23.274
LAIR2	LAIR2	0.097652	24.976	23.261
WARS	WARS	0.11104	24.869	23.155
NPSR1	NPSR1	0.078415	24.847	23.133
TEX11	TEX11	0.063688	24.824	23.111
FKBP4	FKBP4	-0.11837	24.82	23.108
MYO1F	MYO1F	0.090706	24.808	23.097
HERPUD1	HERPUD1	0.16888	24.807	23.097
ANTXR2	ANTXR2	0.11179	24.8	23.09
SELE	SELE	0.11773	24.743	23.035
CAMK1G	CAMK1G	0.19031	24.718	23.01
ICAM3	ICAM3	0.10608	24.686	22.98
TERF1	TERF1	-0.1005	24.686	22.98
AIM2	AIM2	0.1847	24.677	22.972
PATL2	PATL2	0.099679	24.629	22.925
CTSC	CTSC	0.17669	24.602	22.899
FAIM3	FAIM3	0.19957	24.544	22.842
RCBTB2	RCBTB2	0.090127	24.535	22.834
SCPEP1	SCPEP1	0.12745	24.525	22.825
FLRT2	FLRT2	0.098504	24.457	22.758
PITPNC1	PITPNC1	0.13227	24.443	22.745
LRFN4	LRFN4	-0.12135	24.443	22.745
LIPA	LIPA	0.12337	24.393	22.697
MAPRE2	MAPRE2	0.10574	24.383	22.687
C5orf54	C5orf54	-0.086701	24.35	22.655
CYHR1	CYHR1	-0.092021	24.344	22.65
LDB2	LDB2	0.10727	24.282	22.589
BTN3A2	BTN3A2	0.14299	24.23	22.538
NDN	NDN	0.14108	24.205	22.513
NAALADL1	NAALADL1	0.086482	24.203	22.513
ACVRL1	ACVRL1	0.079438	24.191	22.502
ADH1A	ADH1A	0.24209	24.136	22.447
HLA-DQB1	HLA-DQB1	0.22151	24.069	22.381
CGN	CGN	-0.18101	24.058	22.371
BIN1	BIN1	0.14156	23.964	22.278
MAFB	MAFB	0.12179	23.959	22.274
RASGRP3	RASGRP3	0.10082	23.939	22.255
IL21R	IL21R	0.13262	23.937	22.254
SGK1	SGK1	0.11811	23.855	22.172
ABCA8	ABCA8	0.13599	23.854	22.172
KIF21B	KIF21B	0.082694	23.801	22.12
ISCU	ISCU	0.072828	23.795	22.115
EMCN	EMCN	0.10374	23.762	22.082
MYO1G	MYO1G	0.12988	23.698	22.02
ARPC2	ARPC2	0.053215	23.674	21.996
TIFAB	TIFAB	0.056957	23.671	21.994
PAPLN	PAPLN	0.11884	23.646	21.97
GALM	GALM	0.11728	23.62	21.945
P2RY14	P2RY14	0.068638	23.597	21.923
APOD	APOD	0.26674	23.513	21.839
DGKA	DGKA	0.12458	23.488	21.815
ALDH2	ALDH2	0.1363	23.432	21.76
RPRD1A	RPRD1A	-0.087012	23.406	21.735
ITGB7	ITGB7	0.16741	23.383	21.713
SP140	SP140	0.13387	23.376	21.707
LAIR1	LAIR1	0.084229	23.353	21.685
SLC15A3	SLC15A3	0.11432	23.323	21.656
1-Mar	1-Mar	0.087083	23.322	21.655
SUSD1	SUSD1	0.079103	23.315	21.649
GLIPR1	GLIPR1	0.15175	23.248	21.583
IGSF6	IGSF6	0.13756	23.228	21.564
LGALS2	LGALS2	0.10156	23.201	21.537
GIT2	GIT2	0.07966	23.177	21.515
IL12RB1	IL12RB1	0.057834	23.171	21.51
ZNF444	ZNF444	-0.089287	23.153	21.493
MACROD1	MACROD1	-0.10845	23.153	21.493
MAPK1	MAPK1	0.09132	23.105	21.446
ST8SIA4	ST8SIA4	0.071768	23.078	21.419
CCL22	CCL22	0.13295	23.042	21.385
SLC2A3	SLC2A3	0.12994	23.035	21.378
CCL17	CCL17	0.075166	22.956	21.3
ZFP36	ZFP36	0.13444	22.913	21.259
CCL2	CCL2	0.17247	22.913	21.259
SELP	SELP	0.052068	22.895	21.241
GNG11	GNG11	0.1363	22.882	21.229
NLRP1	NLRP1	0.054273	22.815	21.163
SLC25A10	SLC25A10	-0.1214	22.815	21.163
CD86	CD86	0.12666	22.771	21.121
MBP	MBP	0.12802	22.77	21.121
SFRP4	SFRP4	0.23589	22.77	21.121
BACH2	BACH2	0.090562	22.757	21.109
FCRL5	FCRL5	0.090758	22.73	21.083
SLAMF7	SLAMF7	0.076102	22.729	21.083
CCNB1	CCNB1	-0.12137	22.728	21.083
MLKL	MLKL	0.073257	22.694	21.049
SEMA3B	SEMA3B	-0.13561	22.689	21.045
TARP	TARP	0.13064	22.687	21.044
COL4A3	COL4A3	0.057172	22.677	21.035
MGAT1	MGAT1	0.067777	22.663	21.022
CDK20	CDK20	-0.076045	22.609	20.968
TCL1A	TCL1A	0.15996	22.581	20.941
PGM5	PGM5	0.14275	22.564	20.925
ZNF205	ZNF205	-0.076477	22.557	20.918
HLA-F	HLA-F	0.14639	22.55	20.913
WNT3	WNT3	-0.11974	22.542	20.905
CCR4	CCR4	0.059584	22.475	20.839
ARHGAP31	ARHGAP31	0.058315	22.467	20.832
JAK2	JAK2	0.07251	22.459	20.824
COX6C	COX6C	-0.06877	22.446	20.812
PARD6A	PARD6A	-0.089522	22.415	20.782
IL32	IL32	0.15168	22.387	20.754
CYTL1	CYTL1	0.090389	22.356	20.725
LAYN	LAYN	0.087823	22.343	20.713
ITPRIPL1	ITPRIPL1	0.038324	22.343	20.713
TLR9	TLR9	0.076475	22.304	20.675
CCDC50	CCDC50	0.090323	22.293	20.664
NEK2	NEK2	-0.157	22.252	20.624
NCKAP1L	NCKAP1L	0.11099	22.248	20.621
NLRC5	NLRC5	0.10222	22.243	20.616
C1QC	C1QC	0.12551	22.212	20.586
IGKC	IGKC	0.16795	22.211	20.586
BRF2	BRF2	-0.13677	22.206	20.582
RALB	RALB	0.084647	22.201	20.578
GAS7	GAS7	0.11402	22.172	20.549
RILPL1	RILPL1	-0.078646	22.132	20.51
TRPS1	TRPS1	-0.11185	22.117	20.496
CYBASC3	CYBASC3	0.083113	22.074	20.453
RUNDC2A	RUNDC2A	0.073913	22.072	20.452
FBXW9	FBXW9	-0.071769	22.063	20.444
ARHGAP10	ARHGAP10	0.095262	22.051	20.433
FCAR	FCAR	0.07642	22.05	20.432
LOC25845	LOC25845	-0.1192	22.024	20.407
LASS2	LASS2	-0.1054	22.02	20.405
CRLF3	CRLF3	0.091361	22.02	20.405
TLE4	TLE4	0.11235	22.018	20.404
ABI3	ABI3	0.089541	21.996	20.382
RUNX1T1	RUNX1T1	0.089466	21.963	20.35
HLA-B	HLA-B	0.13075	21.954	20.342
SH3KBP1	SH3KBP1	0.1069	21.91	20.298
BTBD11	BTBD11	0.11834	21.887	20.276
CEP110	CEP110	0.079468	21.886	20.276
ADA	ADA	0.11986	21.877	20.268
FAM131A	FAM131A	-0.078801	21.828	20.219
NOL3	NOL3	-0.10299	21.825	20.217
RRN3	RRN3	-0.070167	21.821	20.214
PLEKHA2	PLEKHA2	0.11118	21.738	20.131
NIN	NIN	0.075759	21.715	20.11
TAF6	TAF6	-0.10272	21.707	20.102
HYAL3	HYAL3	-0.091594	21.671	20.067
PPP1R16A	PPP1R16A	-0.10157	21.643	20.04
FCER1G	FCER1G	0.13867	21.641	20.038
MLF2	MLF2	-0.067818	21.64	20.038
POP5	POP5	-0.094453	21.614	20.012
GAB3	GAB3	0.062804	21.594	19.993
LRRC23	LRRC23	-0.09468	21.591	19.991
GBP1	GBP1	0.18345	21.591	19.991
KLF9	KLF9	0.10744	21.578	19.98
UTP15	UTP15	-0.062287	21.573	19.975
MED13L	MED13L	-0.096327	21.568	19.971
BTN3A1	BTN3A1	0.11024	21.549	19.952
SLC31A2	SLC31A2	0.12538	21.45	19.854
EBF3	EBF3	0.08886	21.443	19.848
ETS2	ETS2	0.10486	21.438	19.843
FAM46C	FAM46C	0.16611	21.42	19.827
SEMA3F	SEMA3F	-0.13518	21.418	19.825
HOPX	HOPX	0.18188	21.405	19.812
TLR1	TLR1	0.093728	21.4	19.809
ANXA1	ANXA1	0.12957	21.392	19.801
CYBA	CYBA	0.12363	21.356	19.766
CRISPLD2	CRISPLD2	0.15035	21.328	19.738
RAB27A	RAB27A	0.091398	21.307	19.719
IRF4	IRF4	0.076392	21.291	19.703
PFDN6	PFDN6	-0.079403	21.285	19.698
TMEM63B	TMEM63B	-0.097451	21.277	19.691
DOK2	DOK2	0.078784	21.267	19.681
SSH2	SSH2	0.087222	21.248	19.663
CLDN5	CLDN5	0.1343	21.225	19.641
ZNF629	ZNF629	-0.093105	21.206	19.622
CD72	CD72	0.11038	21.204	19.621
GMIP	GMIP	0.088675	21.194	19.611
CAMSAP1L1	CAMSAP1L1	-0.093842	21.185	19.603
RARRES1	RARRES1	0.2502	21.141	19.559
CLEC12A	CLEC12A	0.083092	21.136	19.555
DUS4L	DUS4L	-0.057929	21.13	19.55
PLA1A	PLA1A	0.11036	21.113	19.534
ANKRD13A	ANKRD13A	0.062231	21.095	19.516
DQ896666	DQ896666	0.09157	21.091	19.513
MATK	MATK	0.14544	21.083	19.506
SOX18	SOX18	0.11095	21.07	19.494
GDI1	GDI1	-0.081044	21.057	19.481
PDE3B	PDE3B	0.06788	21.036	19.461
GUCY1A3	GUCY1A3	0.13979	21.007	19.432
DPYSL2	DPYSL2	0.10745	20.999	19.425
KCTD3	KCTD3	-0.11296	20.966	19.392
EMILIN2	EMILIN2	0.11451	20.945	19.372
EPSTI1	EPSTI1	0.17244	20.926	19.354
SNAPC2	SNAPC2	-0.092329	20.917	19.345
RAB8B	RAB8B	0.096529	20.838	19.267
ACCN3	ACCN3	-0.063392	20.799	19.229
CDK18	CDK18	-0.12477	20.791	19.222
CECR1	CECR1	0.054509	20.778	19.21
MOXD1	MOXD1	0.14315	20.768	19.2
KLRC1	KLRC1	0.05741	20.761	19.194
MTCH2	MTCH2	-0.057282	20.706	19.139
CP110	CP110	-0.088423	20.697	19.131
MYD88	MYD88	0.069388	20.659	19.094
VIM	VIM	0.1067	20.632	19.068
ST3GAL5	ST3GAL5	0.10469	20.63	19.066
ARHGAP39	ARHGAP39	-0.11381	20.593	19.03
LOC286016	LOC286016	-0.094657	20.551	18.989
GBP2	GBP2	0.11873	20.548	18.986
FAM78A	FAM78A	0.047659	20.543	18.981
ELF1	ELF1	0.083083	20.539	18.978
POMGNT1	POMGNT1	-0.072272	20.536	18.976
S100A4	S100A4	0.12571	20.514	18.954
FAM57B	FAM57B	-0.16226	20.499	18.94
IRX5	IRX5	-0.14771	20.487	18.929
PTPRE	PTPRE	0.098816	20.463	18.905
FMO1	FMO1	0.14276	20.439	18.882
MRPL47	MRPL47	-0.068998	20.435	18.878
TRIM21	TRIM21	0.083711	20.426	18.871
MEF2C	MEF2C	0.095953	20.414	18.859
RAPGEF1	RAPGEF1	0.071932	20.407	18.853
FMO3	FMO3	0.10621	20.404	18.85
MYH11	MYH11	0.20168	20.39	18.838
LITAF	LITAF	0.10367	20.39	18.838
HAGHL	HAGHL	-0.12564	20.386	18.835
GEM	GEM	0.14218	20.36	18.809
UBE2S	UBE2S	-0.1073	20.356	18.805
YIPF2	YIPF2	-0.075167	20.339	18.79
SASH1	SASH1	0.12583	20.329	18.78
DCN	DCN	0.21128	20.323	18.774
ZFYVE26	ZFYVE26	0.058746	20.306	18.758
CD226	CD226	0.047414	20.289	18.741
C4orf47	C4orf47	-0.067124	20.273	18.726
CLEC14A	CLEC14A	0.09105	20.265	18.718
C11orf75	C11orf75	0.12979	20.255	18.71
ZNF251	ZNF251	-0.067599	20.24	18.696
C10orf128	C10orf128	0.056239	20.222	18.677
ASGR2	ASGR2	0.041908	20.202	18.658
SAMD4B	SAMD4B	-0.092564	20.197	18.654
DSE	DSE	0.10937	20.171	18.628
CD14	CD14	0.1098	20.166	18.624
EARS2	EARS2	-0.066003	20.144	18.603
IL15	IL15	0.095486	20.127	18.586
IL7	IL7	0.062166	20.107	18.568
ADCK4	ADCK4	-0.07652	20.097	18.558
RARB	RARB	0.079997	20.072	18.533
TMC8	TMC8	0.054772	20.067	18.529
TSC22D3	TSC22D3	0.10955	20.064	18.527
ERF	ERF	-0.081816	20.055	18.518
LIX1L	LIX1L	0.079487	20.03	18.494
KDM6A	KDM6A	0.070574	20.025	18.49
TRIM5	TRIM5	0.093782	20.02	18.485
ELMO3	ELMO3	-0.10105	20.005	18.471
NELF	NELF	-0.096245	19.969	18.435
OAF	OAF	0.10279	19.925	18.392
PAIP1	PAIP1	-0.057672	19.902	18.37
TCRBV7S1A1N2T	TCRBV7S1A1N2T	0.050488	19.89	18.358
NR2C2AP	NR2C2AP	-0.07703	19.874	18.343
MORN4	MORN4	-0.063098	19.857	18.326
TRAM2	TRAM2	0.078904	19.85	18.32
NFKB1	NFKB1	0.057655	19.83	18.3
RHOF	RHOF	0.058799	19.82	18.291
TRANK1	TRANK1	0.094888	19.816	18.287
RBMS3	RBMS3	0.089442	19.814	18.286
ATN1	ATN1	-0.094229	19.794	18.267
SWAP70	SWAP70	0.074988	19.781	18.254
SH3BGRL3	SH3BGRL3	0.082297	19.76	18.234
SHE	SHE	0.069936	19.758	18.233
NR5A2	NR5A2	0.054204	19.75	18.225
BTG1	BTG1	0.078585	19.718	18.194
TXK	TXK	0.058062	19.713	18.189
RAB37	RAB37	0.11933	19.686	18.164
ARHGAP24	ARHGAP24	0.082255	19.685	18.162
NT5C3L	NT5C3L	-0.079028	19.666	18.145
MTM1	MTM1	0.068054	19.655	18.134
LAP3	LAP3	0.10393	19.651	18.13
MYCT1	MYCT1	0.060368	19.645	18.125
LIME1	LIME1	0.13226	19.625	18.106
NPL	NPL	0.11146	19.612	18.094
KYNU	KYNU	0.17517	19.572	18.054
AKR1A1	AKR1A1	0.061577	19.541	18.023
RHOJ	RHOJ	0.087021	19.521	18.004
CCRN4L	CCRN4L	-0.12729	19.496	17.979
ITGAX	ITGAX	0.11418	19.495	17.979
GPNMB	GPNMB	0.14588	19.488	17.973
PTPRB	PTPRB	0.061642	19.449	17.934
FCER1A	FCER1A	0.18903	19.435	17.921
SMAP2	SMAP2	0.092346	19.42	17.907
UCP2	UCP2	0.14168	19.415	17.902
VAV2	VAV2	-0.069913	19.387	17.875
SUN2	SUN2	0.064649	19.375	17.863
ALPL	ALPL	0.14673	19.368	17.856
PMVK	PMVK	-0.079491	19.362	17.852
KBTBD8	KBTBD8	0.088459	19.334	17.824
SOD3	SOD3	0.10308	19.333	17.824
LAMA2	LAMA2	0.11949	19.333	17.824
HVCN1	HVCN1	0.072047	19.33	17.822
PLEKHO1	PLEKHO1	0.095628	19.317	17.809
ITM2B	ITM2B	0.089305	19.314	17.807
TMEM9	TMEM9	-0.073179	19.292	17.785
PROS1	PROS1	0.12593	19.255	17.749
OLFML1	OLFML1	0.09767	19.239	17.733
PLAC9	PLAC9	0.14235	19.22	17.715
NTHL1	NTHL1	-0.08912	19.154	17.65
DAPK3	DAPK3	-0.08362	19.147	17.644
CPNE5	CPNE5	0.053965	19.129	17.626
PSMB10	PSMB10	0.076201	19.108	17.606
SLC6A8	SLC6A8	-0.10859	19.108	17.606
FKBP10	FKBP10	-0.071014	19.097	17.595
RILPL2	RILPL2	0.082162	19.094	17.593
TMEM71	TMEM71	0.12589	19.089	17.589
TIMD4	TIMD4	0.10238	19.074	17.575
C16orf59	C16orf59	-0.099253	19.03	17.531
PTPN6	PTPN6	0.091977	19.027	17.528
APLNR	APLNR	0.1067	18.994	17.496
APOE	APOE	0.1002	18.973	17.475
CAV1	CAV1	0.12894	18.965	17.469
DCTN4	DCTN4	-0.093743	18.91	17.414
ING4	ING4	-0.067889	18.907	17.412
MYH14	MYH14	-0.086012	18.906	17.411
TBCB	TBCB	-0.053608	18.903	17.409
C19orf21	C19orf21	-0.065513	18.868	17.374
PLXNC1	PLXNC1	0.053344	18.854	17.361
ESAM	ESAM	0.085279	18.817	17.324
C1R	C1R	0.16959	18.803	17.311
GHRL	GHRL	0.078643	18.795	17.303
MITD1	MITD1	0.057775	18.759	17.267
LSM4	LSM4	-0.059978	18.757	17.267
MAPK8IP2	MAPK8IP2	-0.12346	18.755	17.265
WDR90	WDR90	-0.10353	18.739	17.249
IFT74	IFT74	-0.10489	18.738	17.248
KCNMB1	KCNMB1	0.11453	18.729	17.241
KAT2A	KAT2A	-0.09456	18.725	17.237
NAPSA	NAPSA	0.083798	18.688	17.2
VCAM1	VCAM1	0.15468	18.668	17.181
MAPRE3	MAPRE3	-0.089397	18.608	17.122
CHN1	CHN1	0.11933	18.563	17.077
TTC30A	TTC30A	-0.072752	18.553	17.068
PSMB8	PSMB8	0.13591	18.553	17.068
ABCA3	ABCA3	-0.14643	18.517	17.033
ID3	ID3	0.13317	18.517	17.033
ChGn	ChGn	0.065459	18.515	17.032
MARCKS	MARCKS	0.091638	18.513	17.03
RNF125	RNF125	0.045951	18.508	17.026
FBXL2	FBXL2	-0.096521	18.49	17.009
MAZ	MAZ	-0.067176	18.482	17.001
TCF4	TCF4	0.10589	18.471	16.991
WDR83	WDR83	-0.081053	18.464	16.984
DTHD1	DTHD1	0.039568	18.445	16.966
CILP	CILP	0.19518	18.444	16.966
KANK3	KANK3	0.039952	18.407	16.928
FKBP11	FKBP11	0.10434	18.399	16.921
CLIC5	CLIC5	0.072251	18.389	16.912
DPCD	DPCD	-0.084496	18.345	16.869
INO80E	INO80E	-0.066224	18.341	16.865
RPL36AL	RPL36AL	0.066067	18.34	16.865
MSRA	MSRA	0.088611	18.332	16.857
ZNF428	ZNF428	-0.096455	18.33	16.855
UNG	UNG	-0.086063	18.326	16.852
CBLC	CBLC	-0.11615	18.32	16.847
FZD4	FZD4	0.10528	18.314	16.841
SAMD1	SAMD1	-0.068985	18.3	16.827
PHACTR2	PHACTR2	0.081407	18.296	16.824
FUCA1	FUCA1	0.085594	18.292	16.821
TRIM69	TRIM69	0.063569	18.289	16.818
C9orf89	C9orf89	-0.083901	18.28	16.81
CYP1B1	CYP1B1	0.17372	18.275	16.806
DPYD	DPYD	0.090153	18.272	16.803
PCNX	PCNX	0.075488	18.267	16.798
MLST8	MLST8	-0.059861	18.24	16.772
ADAM28	ADAM28	0.064471	18.232	16.764
PELP1	PELP1	-0.073677	18.217	16.75
TTC25	TTC25	-0.097063	18.207	16.74
AGBL5	AGBL5	-0.083378	18.195	16.729
AP1M2	AP1M2	-0.074405	18.18	16.714
SAT1	SAT1	0.066431	18.173	16.708
TM6SF1	TM6SF1	0.08144	18.162	16.698
FDX1L	FDX1L	-0.063737	18.158	16.694
PPP1R9A	PPP1R9A	-0.090314	18.157	16.694
SLFN12	SLFN12	0.061427	18.131	16.668
WRAP53	WRAP53	-0.077847	18.109	16.646
ISG20	ISG20	0.12921	18.104	16.642
DDAH2	DDAH2	-0.081252	18.103	16.642
CEP290	CEP290	-0.065123	18.083	16.622
C6orf154	C6orf154	-0.05724	18.077	16.617
IPCEF1	IPCEF1	0.06846	18.074	16.614
ETFA	ETFA	0.11949	18.068	16.609
ARHGDIB	ARHGDIB	0.077428	18.067	16.608
CDC14B	CDC14B	0.08879	18.066	16.607
LPIN1	LPIN1	0.098648	18.058	16.601
KLHDC5	KLHDC5	-0.062822	18.049	16.592
POU2F2	POU2F2	0.068261	18.028	16.571
MFSD3	MFSD3	-0.094214	18.027	16.571
UBE3B	UBE3B	-0.063815	18.005	16.549
KLF2	KLF2	0.09078	18.003	16.548
NAB2	NAB2	-0.079727	17.995	16.541
PDE7B	PDE7B	0.079944	17.975	16.521
PTCRA	PTCRA	0.053585	17.953	16.499
CCL13	CCL13	0.14658	17.905	16.452
IFNAR1	IFNAR1	0.052218	17.887	16.434
ERI3	ERI3	-0.053687	17.885	16.433
CD163	CD163	0.16371	17.884	16.432
NAAA	NAAA	0.091867	17.882	16.431
DJ031154	DJ031154	0.066478	17.834	16.384
ANK2	ANK2	0.072529	17.816	16.365
ZNF768	ZNF768	-0.05699	17.813	16.364
FAM20A	FAM20A	0.056875	17.809	16.36
GLIPR2	GLIPR2	0.11586	17.792	16.343
SH3BP5L	SH3BP5L	-0.082896	17.787	16.339
ATAT1	ATAT1	-0.05866	17.783	16.336
EFHD2	EFHD2	0.07764	17.757	16.309
PARN	PARN	-0.055062	17.712	16.265
AK090870	AK090870	0.072217	17.707	16.261
HCN3	HCN3	-0.08014	17.697	16.251
CR2	CR2	0.13842	17.695	16.249
PI16	PI16	0.14912	17.689	16.244
LTBR	LTBR	-0.083723	17.657	16.212
ACTN2	ACTN2	-0.050105	17.643	16.199
NARS	NARS	-0.06612	17.641	16.197
ZBTB32	ZBTB32	0.049097	17.632	16.189
PTPN22	PTPN22	0.069874	17.624	16.182
ARHGEF18	ARHGEF18	0.057255	17.621	16.179
FAM129C	FAM129C	0.075821	17.617	16.176
FAM161A	FAM161A	-0.07882	17.58	16.139
RNF38	RNF38	0.061403	17.575	16.134
FAM83H	FAM83H	-0.10762	17.572	16.132
IL10RB	IL10RB	0.085541	17.569	16.13
GTPBP3	GTPBP3	-0.060607	17.561	16.122
SNX3	SNX3	0.077144	17.56	16.122
GPR116	GPR116	0.076945	17.554	16.117
LOC439949	LOC439949	0.14375	17.55	16.112
CMTM3	CMTM3	0.089995	17.547	16.11
MYL6B	MYL6B	-0.060062	17.535	16.099
S100A14	S100A14	-0.13895	17.525	16.089
TARS2	TARS2	-0.061449	17.52	16.084
AJ420543	AJ420543	-0.086167	17.506	16.071
NINL	NINL	-0.077503	17.459	16.025
FAM170B	FAM170B	0.049523	17.441	16.007
ARL3	ARL3	-0.094903	17.379	15.946
LTF	LTF	0.26906	17.374	15.941
APOA1BP	APOA1BP	-0.061167	17.35	15.917
ZNF319	ZNF319	0.057613	17.345	15.913
CHTF18	CHTF18	-0.097688	17.341	15.91
ROGDI	ROGDI	-0.089769	17.337	15.906
PRUNE	PRUNE	-0.066788	17.32	15.889
TBC1D4	TBC1D4	0.088913	17.319	15.889
SNX20	SNX20	0.038525	17.318	15.888
TMEM131	TMEM131	0.077744	17.301	15.872
ZNF16	ZNF16	-0.068231	17.296	15.867
WNT16	WNT16	-0.043924	17.288	15.86
HERC3	HERC3	0.08589	17.284	15.856
DKFZp666C094	DKFZp666C094	0.076304	17.284	15.856
PLTP	PLTP	0.10625	17.276	15.849
ELOVL6	ELOVL6	-0.11563	17.27	15.844
TCEB2	TCEB2	-0.085992	17.268	15.842
PITPNM1	PITPNM1	0.087026	17.248	15.823
BMP2K	BMP2K	0.074361	17.241	15.816
DYX1C1-CCPG1	DYX1C1-CCPG1	-0.05326	17.239	15.814
PMAIP1	PMAIP1	-0.126	17.232	15.808
CYTIP	CYTIP	0.11482	17.224	15.801
APH1A	APH1A	-0.097611	17.216	15.793
DEF6	DEF6	0.09207	17.197	15.775
TRAF1	TRAF1	0.07741	17.191	15.769
TCRGV	TCRGV	0.03548	17.17	15.748
MBOAT7	MBOAT7	-0.092371	17.158	15.737
NOXO1	NOXO1	-0.096879	17.132	15.712
SP110	SP110	0.094604	17.117	15.697
CHCHD4	CHCHD4	-0.060198	17.115	15.695
RBKS	RBKS	-0.093753	17.108	15.688
CCNL1	CCNL1	0.068332	17.1	15.681
ERICH1	ERICH1	0.078445	17.085	15.667
KIF22	KIF22	-0.073601	17.063	15.645
BQ182905	BQ182905	0.044459	17.058	15.64
KDSR	KDSR	-0.075078	17.044	15.627
HDHD2	HDHD2	-0.073855	17.042	15.626
EGFLAM	EGFLAM	0.096164	17.019	15.603
LOC728392	LOC728392	0.099723	17.005	15.589
PDE1A	PDE1A	0.088765	17.003	15.588
PBK	PBK	-0.10944	16.99	15.575
FILIP1L	FILIP1L	0.10731	16.95	15.536
C16orf42	C16orf42	-0.060547	16.92	15.506
TNFRSF9	TNFRSF9	0.064309	16.918	15.505
APTX	APTX	-0.060314	16.9	15.487
SOCS1	SOCS1	0.086344	16.895	15.482
ALKBH2	ALKBH2	-0.07183	16.873	15.461
AAMP	AAMP	-0.073385	16.866	15.454
MRGPRF	MRGPRF	0.06255	16.843	15.432
FAM108C1	FAM108C1	-0.093581	16.832	15.421
CNRIP1	CNRIP1	0.072756	16.82	15.41
TMEM145	TMEM145	-0.17298	16.809	15.399
PBX4	PBX4	0.085742	16.794	15.385
RHPN1	RHPN1	-0.08166	16.78	15.372
CRHR1	CRHR1	-0.03885	16.778	15.369
MAN1C1	MAN1C1	0.13023	16.776	15.368
IFT140	IFT140	-0.093663	16.769	15.361
HIF1A	HIF1A	0.10784	16.768	15.361
D4S234E	D4S234E	0.11194	16.753	15.346
GCH1	GCH1	0.076876	16.751	15.345
LARP4	LARP4	-0.10583	16.739	15.333
DOK3	DOK3	0.04105	16.729	15.324
SOCS2	SOCS2	0.15008	16.725	15.32
ABCC4	ABCC4	0.11252	16.719	15.316
FAM134A	FAM134A	-0.057868	16.719	15.316
C2orf88	C2orf88	0.097687	16.714	15.311
RND2	RND2	-0.10972	16.687	15.284
ACY3	ACY3	0.077574	16.677	15.275
TTYH2	TTYH2	0.069015	16.662	15.26
MAP6D1	MAP6D1	-0.10336	16.655	15.253
BG434785	BG434785	0.041041	16.64	15.239
AV30S1	AV30S1	0.041199	16.638	15.237
GTF2IRD1	GTF2IRD1	-0.06926	16.636	15.236
HSD11B1L	HSD11B1L	-0.084739	16.633	15.233
TFAP4	TFAP4	-0.052738	16.601	15.202
ADAM19	ADAM19	0.11041	16.566	15.167
TUBB2A	TUBB2A	-0.11583	16.555	15.157
LILRB3	LILRB3	0.10997	16.551	15.153
IKZF3	IKZF3	0.052683	16.541	15.144
CETN3	CETN3	-0.085451	16.54	15.143
YWHAG	YWHAG	-0.068348	16.538	15.141
BIRC3	BIRC3	0.079101	16.536	15.14
IDH1	IDH1	0.12709	16.53	15.134
SPINK8	SPINK8	0.20425	16.496	15.1
DTL	DTL	-0.079631	16.492	15.097
ACAD10	ACAD10	-0.07036	16.451	15.057
CENPF	CENPF	-0.12472	16.448	15.054
ERG	ERG	0.041166	16.389	14.995
C7orf58	C7orf58	0.099759	16.387	14.994
SRPX	SRPX	0.15613	16.382	14.989
C16orf93	C16orf93	-0.10341	16.375	14.983
MTHFD2L	MTHFD2L	-0.056245	16.374	14.982
AP4M1	AP4M1	-0.059689	16.363	14.972
CXCL10	CXCL10	0.20415	16.358	14.967
CBLB	CBLB	0.062699	16.358	14.967
CATSPER2P1	CATSPER2P1	-0.06273	16.346	14.956
PELI1	PELI1	0.088121	16.332	14.943
RNF19B	RNF19B	0.079905	16.314	14.925
RECQL4	RECQL4	-0.098686	16.297	14.909
PFDN4	PFDN4	-0.068586	16.297	14.909
KIAA0649	KIAA0649	-0.079799	16.297	14.909
GFM1	GFM1	-0.052711	16.297	14.909
HOXD12	HOXD12	0.057605	16.278	14.891
BRCA1	BRCA1	-0.0695	16.253	14.867
CLPTM1L	CLPTM1L	-0.060114	16.213	14.827
MSN	MSN	0.082061	16.204	14.818
SH3RF1	SH3RF1	-0.095179	16.193	14.808
LPHN1	LPHN1	-0.10033	16.19	14.806
CDC42SE2	CDC42SE2	0.090499	16.168	14.784
SEMA6C	SEMA6C	-0.059935	16.166	14.783
RIC8B	RIC8B	-0.060714	16.16	14.777
SEC14L1	SEC14L1	0.067578	16.159	14.777
OBFC2B	OBFC2B	-0.058409	16.158	14.775
GALNT12	GALNT12	0.068362	16.156	14.774
ZMYM4	ZMYM4	-0.051012	16.141	14.759
AKT1S1	AKT1S1	-0.065321	16.139	14.758
DYRK1B	DYRK1B	-0.075294	16.132	14.751
ARHGEF3	ARHGEF3	0.081614	16.117	14.736
BAIAP2	BAIAP2	-0.092855	16.114	14.734
CMTM7	CMTM7	0.12138	16.113	14.734
TRA@	TRA@	0.035398	16.113	14.734
ASIP	ASIP	0.069857	16.104	14.726
ZCCHC24	ZCCHC24	0.094509	16.09	14.712
CCDC41	CCDC41	-0.052368	16.085	14.707
ZNF22	ZNF22	0.077025	16.079	14.701
CNKSR1	CNKSR1	-0.05152	16.059	14.682
CCDC24	CCDC24	-0.1139	16.034	14.657
ATP6V1B1	ATP6V1B1	-0.20647	16.031	14.655
CDC25C	CDC25C	-0.0781	16.026	14.651
SLC6A18	SLC6A18	-0.037741	16.026	14.65
LOC401010	LOC401010	-0.043605	15.984	14.609
FARSA	FARSA	-0.059824	15.981	14.607
TIGD5	TIGD5	-0.072737	15.95	14.576
B2M	B2M	0.10608	15.943	14.569
FGD5	FGD5	0.10819	15.925	14.552
DKFZp761K0816	DKFZp761K0816	-0.14289	15.922	14.549
TMEM204	TMEM204	0.080209	15.912	14.54
MALL	MALL	0.10927	15.866	14.494
FAM113B	FAM113B	0.13333	15.854	14.482
NAT14	NAT14	-0.070208	15.849	14.478
PLAGL1	PLAGL1	0.069068	15.836	14.465
CCDC74A	CCDC74A	-0.17474	15.819	14.449
FPR1	FPR1	0.097834	15.803	14.434
COL14A1	COL14A1	0.097452	15.803	14.433
ERLIN2	ERLIN2	-0.10484	15.799	14.43
POP7	POP7	-0.06518	15.779	14.41
PLEKHF1	PLEKHF1	0.11833	15.772	14.404
SS18L1	SS18L1	-0.062283	15.756	14.388
PAQR7	PAQR7	-0.07648	15.752	14.385
NAA25	NAA25	-0.055477	15.749	14.382
CCDC64B	CCDC64B	-0.089667	15.741	14.374
GLB1	GLB1	0.068112	15.724	14.358
FHL1	FHL1	0.11662	15.719	14.354
C12orf60	C12orf60	-0.091539	15.697	14.331
FAM164C	FAM164C	-0.08243	15.686	14.321
ARL4A	ARL4A	0.13132	15.67	14.306
PNRC1	PNRC1	0.030406	15.647	14.283
ZNF579	ZNF579	-0.072796	15.647	14.283
ZNF703	ZNF703	-0.10762	15.626	14.263
SPI1	SPI1	0.087322	15.625	14.262
VPS37A	VPS37A	-0.085054	15.623	14.261
DHPS	DHPS	-0.062185	15.608	14.246
FLVCR2	FLVCR2	0.075725	15.597	14.236
SLC25A39	SLC25A39	-0.049756	15.581	14.22
CR603183	CR603183	0.073066	15.58	14.219
EEF1B2	EEF1B2	0.096181	15.572	14.212
TNFSF13	TNFSF13	0.072023	15.566	14.206
KLF11	KLF11	0.070637	15.558	14.199
EPS15L1	EPS15L1	-0.066117	15.536	14.177
EIF3L	EIF3L	0.060827	15.512	14.153
EMD	EMD	-0.05399	15.507	14.149
PARP15	PARP15	0.048463	15.502	14.144
SLC25A11	SLC25A11	-0.068545	15.501	14.143
DOHH	DOHH	-0.054986	15.484	14.127
NRSN2	NRSN2	-0.075236	15.468	14.111
AK130049	AK130049	0.10964	15.462	14.106
AARSD1	AARSD1	-0.066826	15.459	14.104
EVPL	EVPL	-0.097607	15.45	14.094
INSL3	INSL3	0.038914	15.448	14.093
SYTL3	SYTL3	0.069718	15.442	14.087
ATG3	ATG3	0.064454	15.407	14.053
PLEKHH3	PLEKHH3	-0.077315	15.403	14.049
RASSF4	RASSF4	0.094171	15.4	14.047
ZNF512B	ZNF512B	-0.068191	15.376	14.024
PEBP1	PEBP1	-0.064168	15.376	14.024
PPM1M	PPM1M	0.066982	15.362	14.01
UBE2L6	UBE2L6	0.11896	15.358	14.006
CYGB	CYGB	0.090026	15.358	14.006
NR3C1	NR3C1	0.053352	15.357	14.006
RAB13	RAB13	-0.070389	15.355	14.005
BAG4	BAG4	-0.10557	15.352	14.002
TRUB2	TRUB2	-0.05648	15.351	14.001
ZNFPHEX133	ZNFPHEX133	-0.054885	15.346	13.997
CCT3	CCT3	-0.069312	15.333	13.984
GPATCH1	GPATCH1	-0.051272	15.332	13.983
SCRIB	SCRIB	-0.078042	15.332	13.983
TROVE2	TROVE2	-0.061473	15.331	13.983
LAG3	LAG3	0.13614	15.33	13.983
LAPTM5	LAPTM5	0.10455	15.317	13.97
AK056817	AK056817	0.079096	15.316	13.969
PRR7	PRR7	-0.06739	15.297	13.951
AK123101	AK123101	0.055406	15.291	13.946
RTKN	RTKN	-0.071592	15.29	13.945
TINF2	TINF2	0.07878	15.286	13.941
LMO2	LMO2	0.07836	15.283	13.938
TMEM106C	TMEM106C	-0.074579	15.282	13.938
PPAP2A	PPAP2A	0.10294	15.281	13.938
CCNDBP1	CCNDBP1	0.097219	15.26	13.916
CC2D1A	CC2D1A	-0.056309	15.259	13.916
RBBP8	RBBP8	-0.11016	15.253	13.91
PDE4DIP	PDE4DIP	0.063251	15.243	13.901
C2	C2	0.10795	15.242	13.9
URB2	URB2	-0.060897	15.236	13.894
COMMD6	COMMD6	0.083274	15.234	13.894
COL6A6	COL6A6	0.065751	15.234	13.894
GATAD1	GATAD1	-0.057919	15.233	13.893
HRAS	HRAS	-0.068938	15.219	13.879
LHFPL2	LHFPL2	0.082913	15.216	13.877
SLC1A3	SLC1A3	0.10459	15.213	13.874
C8orf82	C8orf82	-0.07763	15.212	13.873
NLRP7	NLRP7	0.057506	15.191	13.853
AKAP13	AKAP13	0.065025	15.188	13.85
CALCRL	CALCRL	0.081368	15.156	13.819
SLC22A3	SLC22A3	0.052525	15.156	13.819
ZNHIT2	ZNHIT2	-0.068725	15.136	13.799
RAB7L1	RAB7L1	0.095629	15.128	13.791
AMMECR1L	AMMECR1L	-0.053168	15.121	13.785
SPIRE1	SPIRE1	-0.077278	15.115	13.779
C8orf51	C8orf51	-0.081487	15.113	13.778
APOC1	APOC1	0.12412	15.083	13.748
MCM3APAS	MCM3APAS	-0.078776	15.076	13.742
ASCL2	ASCL2	0.14324	15.076	13.742
COG7	COG7	-0.070767	15.072	13.738
EXOSC4	EXOSC4	-0.078526	15.068	13.734
RNF126P1	RNF126P1	0.17135	15.058	13.725
DAZAP2	DAZAP2	0.058817	15.053	13.721
AP3M2	AP3M2	-0.075661	15.037	13.705
RARRES2	RARRES2	0.11712	15.035	13.703
GPKOW	GPKOW	-0.05656	15.031	13.699
YPEL5	YPEL5	0.059021	15.028	13.697
SRSF1	SRSF1	-0.044576	15.026	13.695
P2RY6	P2RY6	0.078517	15.025	13.695
PUS7	PUS7	-0.072869	15.024	13.694
ISYNA1	ISYNA1	-0.085987	15.016	13.686
ZNF514	ZNF514	-0.070443	15.01	13.681
SEPP1	SEPP1	0.164	15.008	13.679
CCDC106	CCDC106	-0.089519	15.005	13.677
CMTM1	CMTM1	0.085655	14.997	13.669
AY262164	AY262164	0.049321	14.989	13.662
RNASEK-C17ORF49	RNASEK-C17ORF49	0.049814	14.977	13.65
TBCE	TBCE	-0.055627	14.964	13.637
C1orf86	C1orf86	-0.07274	14.956	13.63
RGS10	RGS10	0.091745	14.95	13.624
CLCA2	CLCA2	0.21615	14.949	13.624
DDR1	DDR1	-0.097032	14.944	13.618
CDIPT	CDIPT	-0.057243	14.939	13.614
HCFC1R1	HCFC1R1	-0.089647	14.93	13.606
ARMC1	ARMC1	-0.065125	14.924	13.6
SERPINF1	SERPINF1	0.11471	14.923	13.599
BNIP2	BNIP2	0.064539	14.918	13.594
PCSK7	PCSK7	0.070911	14.878	13.555
SLC6A10P	SLC6A10P	-0.11368	14.872	13.55
ARPP19	ARPP19	-0.087228	14.865	13.543
LGALS9C	LGALS9C	0.065537	14.862	13.541
TNNT1	TNNT1	-0.11373	14.862	13.541
FXYD5	FXYD5	0.09534	14.862	13.54
POLD2	POLD2	-0.050111	14.86	13.54
STH	STH	-0.064625	14.824	13.503
F10	F10	0.045656	14.824	13.503
DHX30	DHX30	-0.054147	14.816	13.497
RRP12	RRP12	-0.059102	14.797	13.477
FUZ	FUZ	-0.058006	14.792	13.473
NR2F6	NR2F6	-0.077098	14.785	13.466
LOC90925	LOC90925	0.1058	14.782	13.464
KLF13	KLF13	0.083179	14.745	13.427
RAC3	RAC3	-0.084479	14.742	13.425
VOPP1	VOPP1	0.079104	14.723	13.406
C22orf23	C22orf23	-0.042752	14.722	13.406
MLLT4	MLLT4	-0.10447	14.722	13.405
KIAA0247	KIAA0247	0.060062	14.719	13.403
GRN	GRN	0.078309	14.712	13.397
FCGR2B	FCGR2B	0.068509	14.693	13.378
ZNF423	ZNF423	0.075927	14.689	13.374
ARNTL	ARNTL	0.06468	14.681	13.366
FBLN5	FBLN5	0.094516	14.66	13.346
1-Sep	1-Sep	0.055833	14.639	13.325
ZNF366	ZNF366	0.043171	14.63	13.317
TMEM123	TMEM123	0.11353	14.621	13.308
ZNF671	ZNF671	0.090561	14.612	13.299
RFTN2	RFTN2	0.074042	14.604	13.291
PYCRL	PYCRL	-0.060472	14.602	13.29
FXR2	FXR2	-0.060529	14.596	13.285
PRAF2	PRAF2	-0.057205	14.588	13.277
SCAF11	SCAF11	0.054694	14.583	13.272
EHD4	EHD4	0.061501	14.574	13.264
NOD1	NOD1	0.055631	14.558	13.248
CAPS	CAPS	-0.12632	14.545	13.235
C9orf167	C9orf167	0.038162	14.516	13.207
ZYX	ZYX	0.074198	14.516	13.207
ABCA9	ABCA9	0.051704	14.508	13.199
CLDN11	CLDN11	0.12647	14.488	13.18
UBR5	UBR5	-0.059487	14.487	13.179
BOLA1	BOLA1	-0.056167	14.484	13.177
CPZ	CPZ	0.095101	14.48	13.173
LPPR3	LPPR3	-0.069829	14.469	13.162
PPIP5K1	PPIP5K1	-0.069575	14.465	13.159
FAM117A	FAM117A	0.043257	14.458	13.152
C1orf51	C1orf51	-0.10216	14.451	13.145
THOP1	THOP1	-0.075731	14.449	13.144
FCGR2A	FCGR2A	0.093081	14.446	13.141
TCTN1	TCTN1	-0.079979	14.446	13.141
TNPO2	TNPO2	-0.05454	14.443	13.139
AHCTF1	AHCTF1	-0.053525	14.442	13.138
GTSF1L	GTSF1L	0.035033	14.441	13.137
HDAC11	HDAC11	-0.096252	14.44	13.137
IL2RA	IL2RA	0.069149	14.43	13.127
CTSK	CTSK	0.13746	14.425	13.122
ACSL4	ACSL4	0.094903	14.423	13.12
TRAF3IP1	TRAF3IP1	-0.044526	14.412	13.11
ZMAT3	ZMAT3	0.084444	14.409	13.107
PDGFRA	PDGFRA	0.09527	14.396	13.095
ARHGAP20	ARHGAP20	0.039037	14.38	13.079
SPIB	SPIB	0.11931	14.379	13.079
TOX	TOX	0.048799	14.379	13.079
C6orf141	C6orf141	-0.15041	14.355	13.055
AAAS	AAAS	-0.048476	14.339	13.04
APOBEC3C	APOBEC3C	0.062493	14.317	13.019
FCER2	FCER2	0.084754	14.317	13.019
LRRCC1	LRRCC1	-0.088479	14.316	13.017
BOLA2	BOLA2	-0.096408	14.311	13.013
MRPL28	MRPL28	-0.05091	14.297	12.999
FXYD2	FXYD2	0.036319	14.292	12.995
RGS19	RGS19	0.066294	14.292	12.995
SMARCD3	SMARCD3	-0.097817	14.283	12.986
PLCD4	PLCD4	-0.10744	14.28	12.984
CAP1	CAP1	0.042553	14.278	12.982
PDCD1LG2	PDCD1LG2	0.042215	14.266	12.97
NKAIN1	NKAIN1	-0.095926	14.249	12.954
ELP2	ELP2	-0.10733	14.245	12.95
CFDP1	CFDP1	-0.068263	14.238	12.944
GRAP2	GRAP2	0.035888	14.23	12.936
LCNL1	LCNL1	0.041014	14.224	12.93
MYT1	MYT1	-0.14883	14.222	12.928
GNA14	GNA14	0.06739	14.215	12.922
PLD6	PLD6	-0.065834	14.213	12.92
FCRL6	FCRL6	0.03514	14.212	12.92
DECR2	DECR2	-0.087567	14.212	12.92
DCLRE1A	DCLRE1A	-0.052058	14.211	12.92
PFKFB4	PFKFB4	-0.077862	14.184	12.893
IGF1R	IGF1R	-0.15397	14.17	12.879
RAD51L3-RFFL	RAD51L3-RFFL	0.06305	14.163	12.872
NRP1	NRP1	0.08912	14.158	12.867
TANK	TANK	0.058604	14.155	12.865
TDO2	TDO2	0.12014	14.141	12.851
SIT1	SIT1	0.042257	14.134	12.845
THBS3	THBS3	-0.082325	14.131	12.843
C5orf30	C5orf30	-0.0999	14.123	12.834
PACSIN3	PACSIN3	-0.089365	14.116	12.827
RBL2	RBL2	0.069994	14.111	12.824
BC062365	BC062365	0.070701	14.111	12.824
HEXB	HEXB	0.0463	14.11	12.823
TMEM70	TMEM70	-0.066125	14.105	12.818
LOC283070	LOC283070	0.089119	14.074	12.787
STK40	STK40	0.054472	14.072	12.786
ZNF274	ZNF274	0.070762	14.058	12.773
IL6	IL6	0.10232	14.054	12.768
FAM71E1	FAM71E1	-0.091783	14.035	12.75
EIF3K	EIF3K	0.038136	14.022	12.738
ASB13	ASB13	-0.096169	14.02	12.735
PRPF40B	PRPF40B	-0.042881	14.012	12.728
F2RL2	F2RL2	0.098038	14.01	12.727
FAHD1	FAHD1	-0.073599	14.007	12.724
COQ7	COQ7	-0.069092	13.968	12.685
PAFAH1B3	PAFAH1B3	-0.071907	13.962	12.68
TFPI	TFPI	0.11056	13.952	12.67
USP3	USP3	0.050817	13.951	12.669
SLC15A2	SLC15A2	0.06598	13.95	12.668
MED25	MED25	-0.064599	13.943	12.662
NCF1B	NCF1B	0.02882	13.935	12.654
WA1	WA1	-0.049496	13.93	12.65
PFN4	PFN4	-0.049995	13.92	12.64
ARL4C	ARL4C	0.054042	13.89	12.61
C9orf78	C9orf78	0.03873	13.887	12.607
LOC100506668	LOC100506668	-0.066263	13.883	12.603
COPS7A	COPS7A	-0.038597	13.875	12.597
C2orf40	C2orf40	0.15693	13.874	12.595
STIM2	STIM2	0.041183	13.859	12.581
THAP11	THAP11	0.064734	13.852	12.574
FH	FH	-0.066496	13.85	12.572
TPRN	TPRN	-0.074505	13.835	12.558
RMND1	RMND1	-0.11211	13.824	12.547
HMG20B	HMG20B	-0.066214	13.823	12.547
GPX3	GPX3	0.11268	13.822	12.546
EDNRB	EDNRB	0.065447	13.817	12.541
FAM53A	FAM53A	-0.062572	13.811	12.536
ATRIP	ATRIP	-0.075845	13.809	12.534
NCOA7	NCOA7	0.10366	13.786	12.511
C19orf46	C19orf46	-0.1041	13.783	12.508
FASTK	FASTK	-0.072314	13.77	12.496
ZNF239	ZNF239	-0.097331	13.77	12.496
C5orf28	C5orf28	-0.050241	13.761	12.488
PRR5L	PRR5L	0.06887	13.76	12.487
SOX17	SOX17	0.063614	13.754	12.481
DAPK1	DAPK1	0.08437	13.754	12.481
LDLRAD3	LDLRAD3	-0.10295	13.746	12.474
CR1	CR1	0.040386	13.719	12.447
SCARNA9	SCARNA9	0.086898	13.712	12.44
BC038747	BC038747	-0.0545	13.711	12.44
CNTROB	CNTROB	-0.057166	13.701	12.43
POLR3GL	POLR3GL	0.056925	13.7	12.429
TRIM16	TRIM16	-0.051358	13.696	12.426
ZNF687	ZNF687	-0.054887	13.694	12.424
ACBD6	ACBD6	-0.047425	13.69	12.42
NR2F1	NR2F1	0.12829	13.684	12.415
MAPK1IP1L	MAPK1IP1L	0.065502	13.681	12.412
C20orf96	C20orf96	-0.065883	13.67	12.401
RAC1	RAC1	-0.081476	13.665	12.396
LPIN2	LPIN2	0.057094	13.663	12.395
C2CD4B	C2CD4B	0.15361	13.662	12.395
CCND1	CCND1	-0.11439	13.657	12.39
LRFN5	LRFN5	0.052027	13.652	12.385
CCDC109B	CCDC109B	0.081397	13.651	12.384
PPFIA4	PPFIA4	-0.10276	13.645	12.379
MTL5	MTL5	-0.12323	13.643	12.377
HOOK1	HOOK1	-0.10432	13.64	12.375
CROCC	CROCC	-0.051287	13.64	12.375
SPIRE2	SPIRE2	-0.10305	13.635	12.37
IFT81	IFT81	-0.039654	13.63	12.365
SNRK	SNRK	0.052021	13.625	12.361
GANAB	GANAB	-0.074503	13.62	12.356
ADH1C	ADH1C	0.10171	13.616	12.353
SHARPIN	SHARPIN	-0.062229	13.61	12.347
DSCR6	DSCR6	-0.12341	13.609	12.346
IL4R	IL4R	0.088385	13.606	12.344
PDLIM1	PDLIM1	0.11217	13.603	12.34
SDPR	SDPR	0.073214	13.592	12.33
NOP10	NOP10	0.056696	13.587	12.326
DDAH1	DDAH1	-0.083918	13.587	12.325
SNX30	SNX30	0.065858	13.585	12.324
PLSCR3	PLSCR3	0.05903	13.578	12.317
ADCY7	ADCY7	0.046417	13.569	12.308
KLC2	KLC2	-0.04499	13.568	12.308
SCNN1D	SCNN1D	-0.096399	13.563	12.304
TNFSF10	TNFSF10	0.11778	13.561	12.302
UXT	UXT	0.043798	13.558	12.299
ID1	ID1	0.096055	13.546	12.288
KIAA0355	KIAA0355	0.051548	13.545	12.287
ARFGAP3	ARFGAP3	0.075137	13.543	12.285
CPXM2	CPXM2	0.11339	13.543	12.285
LETM1	LETM1	-0.078493	13.536	12.279
TCP10L	TCP10L	-0.05498	13.522	12.265
DENR	DENR	-0.037781	13.52	12.263
FRS2	FRS2	-0.088326	13.502	12.246
TCRB	TCRB	0.033837	13.501	12.245
ANGPTL6	ANGPTL6	0.033594	13.497	12.241
SERF2-C15ORF63	SERF2-C15ORF63	-0.069767	13.494	12.239
FAM86C	FAM86C	-0.048749	13.489	12.234
EIF4E3	EIF4E3	0.082356	13.483	12.228
LTA4H	LTA4H	0.048827	13.479	12.225
FES	FES	0.077981	13.463	12.209
VAT1	VAT1	-0.065601	13.448	12.195
MERTK	MERTK	0.073543	13.442	12.188
FAM49A	FAM49A	0.036685	13.44	12.187
LAT2	LAT2	0.086309	13.426	12.173
FBLN2	FBLN2	0.12611	13.425	12.172
CARD16	CARD16	0.054688	13.425	12.172
ARHGEF11	ARHGEF11	-0.049929	13.422	12.17
RELB	RELB	0.063501	13.417	12.165
RAB26	RAB26	-0.13809	13.412	12.161
AKIRIN2	AKIRIN2	0.059874	13.41	12.159
MLF1	MLF1	-0.066028	13.408	12.157
FAM129A	FAM129A	0.12549	13.407	12.157
MTO1	MTO1	0.052251	13.406	12.156
PTOV1	PTOV1	-0.051527	13.393	12.143
FRZB	FRZB	0.12021	13.382	12.132
ADIPOR1	ADIPOR1	-0.053376	13.379	12.129
FREM1	FREM1	0.055296	13.377	12.128
AKAP8L	AKAP8L	-0.08734	13.373	12.125
TRIM68	TRIM68	0.072951	13.371	12.123
ADCY6	ADCY6	-0.085249	13.37	12.123
TNFRSF14	TNFRSF14	0.072277	13.368	12.121
SNORD32A	SNORD32A	-0.064533	13.364	12.117
C16orf48	C16orf48	-0.067907	13.363	12.116
FCRL2	FCRL2	0.033069	13.362	12.115
OXA1L	OXA1L	0.048096	13.351	12.105
STK36	STK36	-0.085578	13.351	12.105
AK124146	AK124146	0.055737	13.34	12.094
GTPBP2	GTPBP2	-0.034365	13.328	12.083
PTDSS2	PTDSS2	-0.066235	13.328	12.083
GOLGA2	GOLGA2	-0.061858	13.327	12.083
CYP2U1	CYP2U1	0.054968	13.325	12.081
GYPC	GYPC	0.11362	13.317	12.073
CCDC123	CCDC123	-0.060972	13.316	12.072
P2RX5-TAX1BP3	P2RX5-TAX1BP3	0.070718	13.307	12.063
CBX8	CBX8	-0.043909	13.302	12.059
NECAB3	NECAB3	-0.090408	13.294	12.051
KCNF1	KCNF1	-0.17279	13.288	12.045
CYYR1	CYYR1	0.081033	13.287	12.045
C1orf135	C1orf135	-0.087947	13.28	12.038
SERPINF2	SERPINF2	0.071423	13.279	12.038
DHX34	DHX34	-0.05716	13.274	12.033
ZMYND10	ZMYND10	-0.10303	13.274	12.033
ADAP2	ADAP2	0.07045	13.267	12.027
NIPA2	NIPA2	0.047094	13.267	12.026
ARL16	ARL16	-0.06186	13.26	12.02
KLHDC9	KLHDC9	-0.13244	13.256	12.017
PSRC1	PSRC1	-0.07456	13.252	12.012
FSTL1	FSTL1	0.09525	13.245	12.006
SYT7	SYT7	-0.13591	13.237	11.999
PRRT3	PRRT3	-0.11442	13.235	11.997
RHOD	RHOD	-0.078707	13.2	11.962
ARL6IP4	ARL6IP4	-0.052073	13.2	11.962
ZFYVE27	ZFYVE27	-0.054216	13.197	11.96
MOBKL2B	MOBKL2B	0.076321	13.188	11.951
RPS6KA5	RPS6KA5	0.072975	13.187	11.95
DMPK	DMPK	-0.056581	13.171	11.934
B3GALNT1	B3GALNT1	-0.063039	13.171	11.934
CANX	CANX	0.061204	13.165	11.929
KIF24	KIF24	-0.059458	13.15	11.914
MARVELD2	MARVELD2	-0.095995	13.149	11.913
ANKS3	ANKS3	-0.067415	13.145	11.91
TRIAP1	TRIAP1	-0.041394	13.143	11.908
GPC1	GPC1	-0.069205	13.128	11.894
RGS11	RGS11	-0.15898	13.125	11.891
IER3IP1	IER3IP1	-0.088647	13.121	11.887
TAPBPL	TAPBPL	0.061956	13.119	11.885
PKN1	PKN1	-0.07375	13.108	11.875
C19orf48	C19orf48	-0.070892	13.095	11.862
C1orf88	C1orf88	-0.051687	13.086	11.854
ACTR2	ACTR2	0.039606	13.084	11.852
CLDN15	CLDN15	0.059696	13.08	11.848
ADPGK	ADPGK	0.040445	13.076	11.845
LUM	LUM	0.16797	13.073	11.842
SNORA64	SNORA64	-0.054238	13.07	11.839
PLA2G7	PLA2G7	0.1354	13.068	11.837
MIF	MIF	-0.043785	13.066	11.835
CFP	CFP	0.039628	13.064	11.834
KIAA0895	KIAA0895	-0.0749	13.058	11.828
G6PC3	G6PC3	-0.07519	13.057	11.827
TMCO6	TMCO6	-0.047275	13.042	11.813
NAT15	NAT15	-0.052003	13.041	11.812
DLG4	DLG4	-0.083863	13.037	11.808
ZNF653	ZNF653	-0.056245	13.034	11.806
GLRX	GLRX	0.091406	13.031	11.802
MANBAL	MANBAL	-0.067965	13.03	11.802
ZNF691	ZNF691	-0.046016	13.029	11.802
BATF	BATF	0.10005	13.027	11.8
SS18	SS18	-0.07826	13.02	11.793
SIRPA	SIRPA	0.075807	13.002	11.776
ARMC5	ARMC5	-0.052912	12.996	11.77
ZNF358	ZNF358	-0.061153	12.994	11.768
APLP1	APLP1	-0.13276	12.992	11.767
TMEM156	TMEM156	0.059171	12.987	11.761
CD82	CD82	0.08606	12.979	11.754
RUVBL2	RUVBL2	-0.054343	12.979	11.754
PMCH	PMCH	0.042135	12.972	11.747
SALL3	SALL3	-0.042914	12.971	11.747
NRBF2	NRBF2	0.080803	12.969	11.745
MEGF10	MEGF10	-0.10429	12.961	11.737
PRR22	PRR22	-0.059288	12.953	11.73
AP2A1	AP2A1	-0.053479	12.949	11.725
PPP2R5C	PPP2R5C	0.059604	12.944	11.721
HPN	HPN	-0.15211	12.943	11.721
HAGH	HAGH	-0.063642	12.942	11.72
BSDC1	BSDC1	-0.051654	12.939	11.717
POLE4	POLE4	0.053157	12.937	11.715
TMEM184C	TMEM184C	-0.031506	12.932	11.711
MKS1	MKS1	-0.056473	12.919	11.698
AK128192	AK128192	0.040723	12.917	11.697
HAX1	HAX1	-0.048674	12.914	11.694
DNAJC30	DNAJC30	-0.062064	12.914	11.693
KLC3	KLC3	-0.066742	12.911	11.691
IRF2BP1	IRF2BP1	-0.055784	12.911	11.691
SIDT1	SIDT1	0.096211	12.907	11.687
NOS1AP	NOS1AP	-0.090456	12.891	11.673
USP13	USP13	-0.073567	12.891	11.673
ATG4C	ATG4C	0.057123	12.877	11.659
C21orf7	C21orf7	0.05335	12.872	11.654
BOD1	BOD1	-0.050005	12.87	11.652
FKBP1A	FKBP1A	0.10508	12.857	11.64
HNRNPU	HNRNPU	-0.06341	12.856	11.639
PTPN2	PTPN2	0.072538	12.852	11.635
ITPRIP	ITPRIP	0.076683	12.841	11.624
GSTP1	GSTP1	0.11634	12.84	11.624
FSCN2	FSCN2	-0.066423	12.839	11.623
DUSP22	DUSP22	0.084862	12.83	11.615
GNAI2	GNAI2	0.046375	12.822	11.607
MYO5B	MYO5B	-0.078858	12.821	11.606
CADM4	CADM4	-0.088486	12.821	11.606
SLITRK6	SLITRK6	-0.11123	12.82	11.606
WDFY2	WDFY2	0.059283	12.82	11.606
MAP3K12	MAP3K12	-0.058581	12.818	11.604
KCNA3	KCNA3	0.029673	12.813	11.6
JAK1	JAK1	0.099634	12.813	11.6
ATP13A5	ATP13A5	0.13136	12.811	11.598
KIF15	KIF15	-0.082901	12.811	11.598
PSMD8	PSMD8	-0.050764	12.809	11.596
BX103476	BX103476	0.051795	12.805	11.593
P4HTM	P4HTM	-0.10857	12.802	11.59
KIAA0494	KIAA0494	0.054525	12.8	11.588
ANKRD55	ANKRD55	0.050205	12.799	11.588
RMI1	RMI1	-0.06216	12.798	11.587
SNCA	SNCA	0.086041	12.797	11.586
FAM72D	FAM72D	-0.068404	12.797	11.586
C12orf52	C12orf52	-0.046533	12.793	11.583
DROSHA	DROSHA	-0.051971	12.792	11.582
ADCY4	ADCY4	0.098887	12.789	11.58
SLC2A12	SLC2A12	0.068247	12.788	11.579
VAMP1	VAMP1	0.082205	12.788	11.579
GP1BB	GP1BB	-0.1092	12.784	11.575
PTPRO	PTPRO	0.06856	12.778	11.569
O1/O11 and JK2	O1/O11 and JK2	0.12306	12.774	11.566
UBE2H	UBE2H	-0.064238	12.773	11.566
MAP4K4	MAP4K4	0.067036	12.77	11.563
BQ050540	BQ050540	-0.055225	12.768	11.56
PPM1E	PPM1E	-0.087768	12.758	11.551
AHR	AHR	0.059964	12.756	11.55
CLNK	CLNK	0.03439	12.75	11.544
BE620333	BE620333	0.086384	12.75	11.544
DDX24	DDX24	0.050752	12.748	11.542
REEP2	REEP2	-0.066209	12.747	11.541
CCT5	CCT5	-0.072257	12.725	11.52
SNX24	SNX24	-0.070869	12.721	11.516
POPDC2	POPDC2	0.044939	12.718	11.513
GNG8	GNG8	0.029861	12.71	11.506
LRRFIP2	LRRFIP2	-0.080802	12.708	11.503
BAI2	BAI2	-0.087083	12.705	11.502
PCDH18	PCDH18	0.095523	12.701	11.497
ATAD3A	ATAD3A	-0.077394	12.692	11.489
NUCKS1	NUCKS1	-0.098352	12.692	11.489
FTL	FTL	0.046643	12.691	11.488
USP37	USP37	-0.046859	12.686	11.484
FBXO41	FBXO41	-0.056841	12.685	11.483
FAM133B	FAM133B	-0.078632	12.682	11.48
RAB9A	RAB9A	0.062538	12.672	11.47
DIAPH1	DIAPH1	0.05405	12.67	11.469
CLEC4C	CLEC4C	0.052971	12.649	11.448
RBM5	RBM5	0.051001	12.638	11.438
EHD1	EHD1	0.066555	12.632	11.432
CXorf65	CXorf65	0.038488	12.631	11.431
TBC1D10B	TBC1D10B	-0.050551	12.629	11.429
DRAM1	DRAM1	0.082982	12.628	11.429
CCDC104	CCDC104	-0.069539	12.62	11.421
IFI30	IFI30	0.10084	12.618	11.419
RNF40	RNF40	-0.053612	12.613	11.415
BC041482	BC041482	-0.083126	12.606	11.408
RPL27A	RPL27A	0.033165	12.598	11.4
IL17RB	IL17RB	-0.1285	12.597	11.399
ABHD3	ABHD3	0.088548	12.593	11.395
RIMS4	RIMS4	-0.086839	12.586	11.389
SPR	SPR	-0.098614	12.586	11.389
DSCC1	DSCC1	-0.053986	12.581	11.384
SLC15A4	SLC15A4	0.057111	12.569	11.373
CCM2	CCM2	0.05133	12.558	11.362
NME4	NME4	-0.06323	12.551	11.355
RNF145	RNF145	0.096737	12.546	11.35
GAPDH	GAPDH	-0.061408	12.545	11.35
GSTK1	GSTK1	0.047565	12.543	11.348
EPB41L2	EPB41L2	0.066835	12.539	11.345
PVR	PVR	-0.062878	12.538	11.344
DTX3	DTX3	-0.072832	12.504	11.31
NCKIPSD	NCKIPSD	-0.055834	12.503	11.309
SPNS1	SPNS1	-0.057242	12.502	11.309
DENND3	DENND3	0.054788	12.502	11.309
EHMT2	EHMT2	-0.047647	12.5	11.307
GNB2	GNB2	-0.054027	12.488	11.295
KIAA0513	KIAA0513	0.070017	12.487	11.295
P2RY12	P2RY12	0.048407	12.473	11.281
PLXNB1	PLXNB1	-0.097878	12.472	11.28
TRIM45	TRIM45	-0.074684	12.466	11.274
BX101262	BX101262	0.039224	12.464	11.273
TNFRSF25	TNFRSF25	0.10394	12.463	11.272
ABLIM1	ABLIM1	0.084875	12.461	11.271
C11orf96	C11orf96	0.087039	12.45	11.26
SPAG1	SPAG1	-0.07707	12.44	11.25
FLNB	FLNB	-0.087671	12.439	11.249
EXOC7	EXOC7	-0.054699	12.429	11.239
GRWD1	GRWD1	-0.039079	12.425	11.236
TRA2B	TRA2B	-0.042187	12.424	11.235
BCAS4	BCAS4	-0.11385	12.42	11.231
EXOC4	EXOC4	-0.051496	12.414	11.226
FAM98C	FAM98C	-0.057229	12.412	11.224
ARHGAP17	ARHGAP17	0.047453	12.412	11.224
WHSC2	WHSC2	-0.043104	12.408	11.22
BNIP3	BNIP3	-0.070938	12.406	11.219
PASK	PASK	0.075936	12.394	11.207
ZNF3	ZNF3	-0.058596	12.391	11.204
HMMR	HMMR	-0.09715	12.386	11.199
RRNAD1	RRNAD1	-0.065399	12.382	11.195
ANKRD13B	ANKRD13B	-0.045362	12.377	11.191
PPWD1	PPWD1	0.057905	12.376	11.19
POLR3K	POLR3K	-0.063253	12.373	11.187
ARHGAP33	ARHGAP33	-0.077265	12.368	11.182
NCEH1	NCEH1	0.071511	12.358	11.173
SYMPK	SYMPK	-0.083456	12.357	11.172
MAN2B1	MAN2B1	0.062943	12.356	11.171
JUNB	JUNB	0.082694	12.35	11.165
F13A1	F13A1	0.13485	12.349	11.165
PRB3	PRB3	-0.03979	12.335	11.151
WHSC1L1	WHSC1L1	-0.087138	12.331	11.148
ALDH1A3	ALDH1A3	0.12541	12.326	11.143
PPFIBP2	PPFIBP2	0.072177	12.324	11.141
GPT	GPT	-0.11654	12.317	11.134
PRKCI	PRKCI	-0.053368	12.308	11.125
VAPA	VAPA	-0.065161	12.3	11.117
W91949	W91949	-0.071413	12.297	11.115
BZRAP1	BZRAP1	-0.080331	12.28	11.099
C18orf56	C18orf56	-0.099535	12.264	11.083
ANO6	ANO6	0.065087	12.258	11.077
KIF17	KIF17	0.027462	12.255	11.074
CRTC2	CRTC2	-0.056972	12.253	11.072
ESR2	ESR2	0.026405	12.247	11.067
PGR	PGR	-0.13377	12.243	11.063
TUBB8	TUBB8	-0.067304	12.238	11.058
EDEM3	EDEM3	-0.063302	12.226	11.047
WDR34	WDR34	-0.067409	12.223	11.043
KDM4B	KDM4B	-0.078045	12.221	11.042
DDX56	DDX56	-0.046581	12.218	11.039
KCTD5	KCTD5	-0.062076	12.21	11.032
KCTD11	KCTD11	-0.037278	12.208	11.03
ATP6V0D1	ATP6V0D1	0.077269	12.207	11.029
BTK	BTK	0.068053	12.206	11.028
NMT1	NMT1	-0.051628	12.201	11.024
EXOSC5	EXOSC5	-0.054354	12.198	11.021
BC041843	BC041843	0.071586	12.197	11.02
PKHD1L1	PKHD1L1	0.033352	12.192	11.016
SFRP1	SFRP1	0.21298	12.167	10.99
THBS4	THBS4	0.16465	12.166	10.99
CORT	CORT	-0.059376	12.156	10.98
CEBPA	CEBPA	0.081005	12.154	10.979
GCAT	GCAT	-0.087034	12.137	10.962
KLRF1	KLRF1	0.068156	12.134	10.959
C5orf41	C5orf41	0.065295	12.133	10.958
RNASEH2A	RNASEH2A	-0.066497	12.121	10.947
LXN	LXN	0.090653	12.12	10.946
THNSL1	THNSL1	-0.068739	12.114	10.94
MIAT	MIAT	0.062677	12.108	10.934
METTL2A	METTL2A	-0.060327	12.093	10.92
NDUFB10	NDUFB10	-0.052585	12.088	10.915
TMEM163	TMEM163	0.074787	12.081	10.908
TRAPPC6A	TRAPPC6A	-0.061768	12.079	10.907
LUC7L2	LUC7L2	-0.038197	12.06	10.888
RHBDD3	RHBDD3	-0.058972	12.06	10.888
ELF4	ELF4	0.062995	12.059	10.887
GMCL1	GMCL1	-0.050384	12.058	10.886
YWHAE	YWHAE	-0.058686	12.047	10.876
FAM43A	FAM43A	0.068443	12.045	10.874
WDR5	WDR5	-0.05586	12.044	10.873
MBD3	MBD3	-0.057891	12.039	10.869
ARID3B	ARID3B	0.05203	12.035	10.865
SELPLG	SELPLG	0.037013	12.03	10.86
HDAC6	HDAC6	-0.059489	12.026	10.856
RAB11FIP3	RAB11FIP3	-0.069479	12.024	10.855
EMILIN1	EMILIN1	0.07781	12.024	10.854
CAT	CAT	0.088002	12.004	10.835
FAM100A	FAM100A	-0.058555	12.004	10.835
TMPRSS6	TMPRSS6	-0.12731	11.967	10.799
CNN2	CNN2	0.086904	11.964	10.796
BYSL	BYSL	-0.052666	11.957	10.789
RASA3	RASA3	0.040689	11.946	10.779
PIGM	PIGM	-0.052714	11.935	10.768
CD58	CD58	0.078041	11.932	10.766
FPR3	FPR3	0.11168	11.926	10.759
TSPAN8	TSPAN8	0.15403	11.915	10.749
SLC45A1	SLC45A1	-0.034235	11.91	10.744
NUMB	NUMB	0.037839	11.907	10.741
N4BP2L1	N4BP2L1	0.061801	11.903	10.737
CHIC2	CHIC2	0.051251	11.893	10.728
USP5	USP5	-0.043894	11.892	10.727
RAD54L	RAD54L	-0.064408	11.874	10.709
HSDL1	HSDL1	-0.04942	11.872	10.708
USP8	USP8	-0.087455	11.869	10.705
PHKA1	PHKA1	-0.052242	11.867	10.703
AKAP7	AKAP7	0.06697	11.861	10.697
DVL1	DVL1	-0.043058	11.859	10.696
RUSC1	RUSC1	-0.058927	11.855	10.692
XPNPEP1	XPNPEP1	0.043162	11.845	10.682
CASP10	CASP10	0.026252	11.841	10.678
GLS2	GLS2	-0.065754	11.833	10.67
LAMA4	LAMA4	0.071084	11.831	10.669
PDZD2	PDZD2	0.072194	11.827	10.665
FBLN1	FBLN1	0.11429	11.822	10.66
PHKG2	PHKG2	-0.051914	11.817	10.655
HTR2B	HTR2B	0.075941	11.813	10.651
LOC390705	LOC390705	-0.048936	11.812	10.651
CREB3L2	CREB3L2	0.068968	11.809	10.649
INPPL1	INPPL1	-0.072669	11.807	10.647
LGALS9B	LGALS9B	0.036111	11.802	10.641
EIF5	EIF5	0.068632	11.799	10.639
AP4B1	AP4B1	0.044161	11.793	10.633
NLK	NLK	-0.072212	11.791	10.631
CDK5	CDK5	-0.060109	11.789	10.63
BX099468	BX099468	0.030208	11.779	10.62
MRPL24	MRPL24	-0.062899	11.774	10.616
SDCBP	SDCBP	0.11264	11.77	10.612
PARP4	PARP4	0.05806	11.768	10.61
ARGLU1	ARGLU1	0.06105	11.763	10.605
NRXN2	NRXN2	0.083954	11.757	10.599
KATNAL2	KATNAL2	-0.056986	11.752	10.595
TMEM198	TMEM198	-0.064403	11.752	10.595
LZTS2	LZTS2	-0.052478	11.739	10.582
C14orf72	C14orf72	0.052026	11.738	10.581
NMRAL1	NMRAL1	-0.057307	11.737	10.58
DNALI1	DNALI1	-0.17183	11.731	10.575
TOPBP1	TOPBP1	-0.054046	11.728	10.572
TOMM40	TOMM40	-0.052086	11.723	10.568
NMI	NMI	0.09152	11.723	10.568
NDUFA10	NDUFA10	-0.076095	11.719	10.564
PFN1	PFN1	0.043871	11.717	10.562
DIO2	DIO2	0.12706	11.716	10.562
GIPC1	GIPC1	-0.050912	11.711	10.557
CACNB3	CACNB3	-0.080592	11.707	10.553
ARNT2	ARNT2	-0.1338	11.707	10.553
TSNAXIP1	TSNAXIP1	-0.045403	11.706	10.552
CLN6	CLN6	-0.042979	11.706	10.552
NLRC4	NLRC4	0.029878	11.702	10.549
ATG7	ATG7	0.044744	11.701	10.549
UBE2D3	UBE2D3	0.049553	11.696	10.544
EML4	EML4	0.059318	11.689	10.537
RBMS1	RBMS1	0.080334	11.685	10.533
MPP1	MPP1	0.061958	11.675	10.523
WDR91	WDR91	0.058269	11.671	10.519
MAP4	MAP4	-0.068785	11.67	10.519
MAGEE1	MAGEE1	-0.068699	11.665	10.514
CD160	CD160	0.04282	11.662	10.512
VNN2	VNN2	0.037292	11.661	10.511
HIVEP1	HIVEP1	0.057074	11.66	10.51
FCGR1B	FCGR1B	0.11268	11.649	10.499
ALMS1	ALMS1	-0.057846	11.647	10.497
HSP90AB3P	HSP90AB3P	-0.076024	11.646	10.496
TYW3	TYW3	-0.068226	11.636	10.487
JAM3	JAM3	0.071758	11.634	10.485
ST6GALNAC1	ST6GALNAC1	0.071152	11.632	10.483
LIPG	LIPG	0.048336	11.619	10.47
HGC6.4	HGC6.4	-0.04322	11.616	10.468
PTMS	PTMS	-0.072964	11.613	10.465
FAM63B	FAM63B	-0.051397	11.597	10.449
LOC100506144	LOC100506144	0.075613	11.59	10.442
TMEM5	TMEM5	-0.04779	11.589	10.441
CCT6A	CCT6A	-0.053306	11.587	10.44
FAM103A1	FAM103A1	-0.078773	11.583	10.436
MYL12A	MYL12A	0.037168	11.569	10.423
HBB	HBB	0.17356	11.566	10.419
CLCN2	CLCN2	-0.036768	11.564	10.418
SLC6A13	SLC6A13	-0.043277	11.556	10.41
GPR68	GPR68	0.085295	11.553	10.408
APPL1	APPL1	-0.05679	11.547	10.402
BLVRB	BLVRB	-0.096776	11.547	10.402
PLBD1	PLBD1	0.10395	11.543	10.398
IBTK	IBTK	-0.064421	11.542	10.397
RPS12	RPS12	0.050063	11.539	10.394
NARFL	NARFL	-0.044271	11.535	10.391
SEMA4F	SEMA4F	-0.045871	11.531	10.387
SLC4A3	SLC4A3	-0.074599	11.53	10.387
LZTFL1	LZTFL1	-0.071575	11.525	10.382
DUSP10	DUSP10	0.073742	11.525	10.382
TMEM125	TMEM125	-0.094398	11.519	10.376
CYP4Z2P	CYP4Z2P	0.1348	11.519	10.376
GIMAP2	GIMAP2	0.082449	11.516	10.374
RELN	RELN	0.0671	11.511	10.369
DDR2	DDR2	0.091302	11.51	10.368
KIAA0922	KIAA0922	0.081282	11.497	10.355
GRAMD2	GRAMD2	0.12119	11.488	10.347
LCN12	LCN12	-0.096565	11.478	10.337
SCCPDH	SCCPDH	-0.098837	11.47	10.329
TRIOBP	TRIOBP	0.04542	11.459	10.318
CASQ2	CASQ2	0.052852	11.457	10.316
C18orf32	C18orf32	-0.090172	11.452	10.312
LHX6	LHX6	0.078649	11.451	10.311
TOP2B	TOP2B	0.057402	11.449	10.309
PDDC1	PDDC1	-0.066156	11.436	10.297
C1orf35	C1orf35	-0.045522	11.427	10.288
HMHA1	HMHA1	0.062421	11.426	10.288
WDR19	WDR19	-0.063551	11.409	10.271
MRPS26	MRPS26	-0.050567	11.405	10.267
MGAT2	MGAT2	0.077452	11.398	10.26
CTAGE6P	CTAGE6P	-0.068111	11.396	10.258
DQ587763	DQ587763	-0.074866	11.385	10.248
ECI1	ECI1	-0.065326	11.385	10.247
PPT2	PPT2	-0.050103	11.384	10.247
MRM1	MRM1	-0.038664	11.376	10.24
AKAP1	AKAP1	-0.070692	11.376	10.239
C19orf63	C19orf63	-0.041054	11.374	10.238
C13orf33	C13orf33	0.05681	11.37	10.234
PSEN2	PSEN2	-0.057597	11.368	10.232
NUB1	NUB1	0.046849	11.366	10.23
KCNE4	KCNE4	-0.099805	11.365	10.229
GINS4	GINS4	-0.054072	11.363	10.229
MOBKL2A	MOBKL2A	0.054554	11.363	10.229
EFCAB7	EFCAB7	-0.051248	11.362	10.227
SGTA	SGTA	-0.050253	11.361	10.227
C1orf74	C1orf74	-0.050351	11.358	10.224
KIAA1543	KIAA1543	-0.078138	11.354	10.22
ARHGEF16	ARHGEF16	-0.068286	11.352	10.218
FBRS	FBRS	-0.042695	11.351	10.218
BX104577	BX104577	-0.050736	11.35	10.217
RNF144B	RNF144B	0.085852	11.349	10.216
PHF11	PHF11	0.048337	11.344	10.211
ARPC4	ARPC4	0.068867	11.342	10.21
COL6A3	COL6A3	0.11011	11.342	10.21
CCDC80	CCDC80	0.077029	11.342	10.21
FECH	FECH	-0.053145	11.339	10.207
C19orf10	C19orf10	-0.07988	11.334	10.202
SCAF1	SCAF1	-0.033352	11.323	10.192
ZNF692	ZNF692	-0.065912	11.323	10.192
DDX3X	DDX3X	0.04281	11.321	10.191
RCAN2	RCAN2	0.070516	11.319	10.188
SLC39A7	SLC39A7	-0.055242	11.318	10.188
OXNAD1	OXNAD1	0.056352	11.318	10.188
ABCA1	ABCA1	0.060791	11.316	10.187
NARG2	NARG2	-0.050193	11.303	10.174
SMPDL3A	SMPDL3A	0.092752	11.303	10.174
ACAD8	ACAD8	0.05659	11.301	10.172
HDGFRP3	HDGFRP3	-0.085135	11.3	10.171
PEX11G	PEX11G	-0.056316	11.295	10.166
PARP6	PARP6	-0.066024	11.288	10.16
ASPHD2	ASPHD2	0.06239	11.287	10.159
CD248	CD248	0.084631	11.284	10.156
CHD6	CHD6	-0.063072	11.28	10.152
MPP2	MPP2	-0.0736	11.279	10.151
CD276	CD276	-0.065645	11.275	10.148
LIG3	LIG3	-0.056333	11.275	10.148
ARCN1	ARCN1	0.049651	11.274	10.147
ECT2	ECT2	-0.085161	11.264	10.137
PHF13	PHF13	-0.038953	11.262	10.135
LUZP1	LUZP1	0.045403	11.26	10.134
RGS1	RGS1	0.13658	11.257	10.132
CTSL1	CTSL1	0.072946	11.256	10.131
ZNF232	ZNF232	-0.061518	11.253	10.127
TCF7	TCF7	0.032946	11.247	10.122
IGSF8	IGSF8	-0.058079	11.247	10.122
BCL11A	BCL11A	0.17187	11.244	10.119
FZR1	FZR1	-0.037531	11.238	10.114
TOP1MT	TOP1MT	-0.070096	11.237	10.113
CR611239	CR611239	0.056614	11.23	10.106
CSK	CSK	0.050869	11.229	10.105
NCK1	NCK1	0.068976	11.227	10.104
SPATA2L	SPATA2L	-0.050852	11.227	10.104
C11orf35	C11orf35	-0.071292	11.22	10.097
PEX5	PEX5	-0.045838	11.216	10.094
FBXO2	FBXO2	-0.11687	11.213	10.09
EFEMP1	EFEMP1	0.15272	11.209	10.087
SURF2	SURF2	-0.03732	11.207	10.085
SLC30A9	SLC30A9	-0.045215	11.206	10.084
TTLL1	TTLL1	-0.051256	11.204	10.083
UBTF	UBTF	-0.055935	11.203	10.082
FEZ2	FEZ2	0.057871	11.203	10.082
RASIP1	RASIP1	0.087606	11.201	10.08
ABCA2	ABCA2	-0.065635	11.197	10.076
EEF1A1	EEF1A1	0.065109	11.193	10.073
KIAA0090	KIAA0090	-0.044151	11.19	10.07
AGPAT1	AGPAT1	-0.047974	11.187	10.068
ARRB2	ARRB2	0.040907	11.185	10.065
SYCP2	SYCP2	-0.088419	11.177	10.057
SLC41A2	SLC41A2	0.068978	11.159	10.04
FAM176B	FAM176B	-0.096848	11.155	10.036
TLN1	TLN1	0.042974	11.151	10.033
PKIA	PKIA	0.10229	11.149	10.031
PLEKHO2	PLEKHO2	0.067171	11.147	10.029
SCAMP3	SCAMP3	-0.044052	11.136	10.018
CTCF	CTCF	0.045391	11.136	10.018
THYN1	THYN1	0.052233	11.135	10.018
CASP8	CASP8	0.0462	11.132	10.015
ATP6AP1L	ATP6AP1L	-0.066854	11.131	10.014
RGS22	RGS22	-0.11407	11.13	10.013
SFXN4	SFXN4	-0.052868	11.127	10.01
TESC	TESC	0.07268	11.124	10.007
GLRX2	GLRX2	-0.074973	11.121	10.005
CUX2	CUX2	0.087622	11.116	9.9997
ZNF777	ZNF777	-0.039059	11.111	9.9949
LPPR4	LPPR4	0.046956	11.104	9.9882
IP6K1	IP6K1	-0.057273	11.103	9.9875
CLUAP1	CLUAP1	-0.058365	11.1	9.9846
IL11RA	IL11RA	0.076688	11.094	9.979
CX3CL1	CX3CL1	0.12721	11.089	9.9747
PAQR8	PAQR8	0.069149	11.087	9.9729
SLC23A1	SLC23A1	-0.029526	11.086	9.9722
MAPK15	MAPK15	-0.084597	11.079	9.9654
XPO5	XPO5	-0.051419	11.077	9.9636
VGLL3	VGLL3	0.040123	11.077	9.9632
ZNF516	ZNF516	-0.042998	11.066	9.9533
SEMA4A	SEMA4A	0.075667	11.059	9.9464
HAPLN3	HAPLN3	0.10847	11.054	9.9418
FAM195B	FAM195B	-0.056014	11.053	9.941
DUSP1	DUSP1	0.12763	11.051	9.9385
BAIAP3	BAIAP3	-0.052738	11.044	9.9322
TBL3	TBL3	-0.052309	11.044	9.9319
ZDHHC11	ZDHHC11	-0.10278	11.041	9.9294
TSSC4	TSSC4	-0.052609	11.031	9.9201
HIRIP3	HIRIP3	-0.058837	11.03	9.9192
TBRG4	TBRG4	-0.058135	11.028	9.917
PODN	PODN	0.11713	11.026	9.9155
CTAGE15P	CTAGE15P	-0.063359	11.015	9.9042
TRAP1	TRAP1	-0.047148	11.007	9.8974
PCSK4	PCSK4	-0.071128	11.005	9.8953
ANO8	ANO8	-0.062165	11.003	9.893
SGCB	SGCB	-0.052041	11.001	9.8911
PTPRM	PTPRM	0.071292	10.996	9.8868
RAB40C	RAB40C	-0.054494	10.986	9.8775
AFF1	AFF1	0.060123	10.974	9.8658
AIG1	AIG1	-0.071239	10.973	9.8647
HDAC8	HDAC8	-0.038004	10.972	9.8641
PRNP	PRNP	0.12448	10.963	9.8554
AP2B1	AP2B1	-0.07013	10.963	9.8549
PSENEN	PSENEN	-0.047826	10.954	9.846
CDK5RAP3	CDK5RAP3	-0.07033	10.953	9.8453
HSD17B2	HSD17B2	0.12756	10.95	9.843
HDAC5	HDAC5	-0.046664	10.946	9.8393
OCRL	OCRL	-0.054893	10.945	9.8386
HLX	HLX	0.053609	10.938	9.8319
PID1	PID1	0.080248	10.932	9.8257
SLC25A5	SLC25A5	0.070017	10.929	9.8231
ALOX15B	ALOX15B	0.16214	10.927	9.8211
ZNF143	ZNF143	0.049855	10.92	9.8147
LOC100128788	LOC100128788	-0.07365	10.913	9.8078
TELO2	TELO2	-0.06739	10.912	9.8065
OTUB1	OTUB1	-0.066795	10.908	9.8029
C10orf125	C10orf125	0.055981	10.902	9.7973
PWWP2B	PWWP2B	-0.048971	10.899	9.7948
WDR62	WDR62	-0.050155	10.898	9.7943
ENPP1	ENPP1	-0.078708	10.892	9.7885
RABL2B	RABL2B	-0.04892	10.889	9.785
DPEP1	DPEP1	0.02921	10.887	9.7835
C20orf7	C20orf7	-0.044288	10.883	9.7796
LOC400931	LOC400931	-0.067957	10.875	9.7722
RAD23A	RAD23A	-0.041101	10.872	9.7691
SFRS17A	SFRS17A	0.043523	10.867	9.7649
ZNF518B	ZNF518B	0.094637	10.866	9.7639
CABYR	CABYR	-0.093495	10.866	9.7636
SIPA1	SIPA1	0.065059	10.865	9.7635
AK055561	AK055561	0.073789	10.864	9.7627
AGAP3	AGAP3	-0.053327	10.859	9.7575
POLR2H	POLR2H	-0.037334	10.856	9.7546
ATP6V0E1	ATP6V0E1	0.077786	10.856	9.7546
ITPKC	ITPKC	-0.044509	10.852	9.751
PLEKHB1	PLEKHB1	-0.11581	10.846	9.7457
IPO13	IPO13	-0.054268	10.846	9.7457
TMEM201	TMEM201	-0.039984	10.846	9.7456
GPR27	GPR27	-0.035218	10.845	9.7454
UBE2M	UBE2M	-0.040326	10.841	9.7413
LOC113230	LOC113230	-0.077729	10.84	9.741
C17orf79	C17orf79	-0.048641	10.839	9.7402
SFT2D1	SFT2D1	0.091724	10.837	9.7381
FABP4	FABP4	0.16579	10.83	9.7316
PRKRA	PRKRA	-0.043031	10.826	9.7279
COMMD1	COMMD1	0.033855	10.824	9.7259
RNF14	RNF14	-0.0506	10.82	9.7216
SSRP1	SSRP1	-0.050443	10.816	9.7182
WDR78	WDR78	-0.049019	10.809	9.7118
BASP1	BASP1	0.086504	10.809	9.7114
DSCR3	DSCR3	0.079673	10.807	9.71
SNRPD1	SNRPD1	-0.054348	10.805	9.7079
CCDC21	CCDC21	-0.047023	10.804	9.7074
GZMM	GZMM	0.030483	10.796	9.7
TBX3	TBX3	-0.11268	10.789	9.6924
SPTLC2	SPTLC2	0.057053	10.786	9.6902
TBC1D17	TBC1D17	-0.050096	10.785	9.689
DDX26B	DDX26B	0.034909	10.782	9.6866
KISS1R	KISS1R	-0.12505	10.78	9.6843
FUT1	FUT1	-0.03779	10.777	9.6816
ENTPD8	ENTPD8	-0.060239	10.769	9.6739
GLG1	GLG1	0.04166	10.767	9.6725
SLC2A5	SLC2A5	0.10033	10.767	9.6724
INO80B	INO80B	-0.046068	10.767	9.6724
HERC1	HERC1	0.047926	10.76	9.6659
TLE6	TLE6	-0.085288	10.76	9.6658
NUDT16L1	NUDT16L1	-0.05499	10.754	9.6606
SPATS2L	SPATS2L	0.085689	10.752	9.6582
PPA1	PPA1	0.061724	10.751	9.6581
TMEM184A	TMEM184A	-0.061823	10.746	9.6533
CARD11	CARD11	0.053429	10.737	9.6443
TCEA3	TCEA3	-0.090806	10.734	9.6418
VPS53	VPS53	-0.048263	10.73	9.6377
TUFT1	TUFT1	-0.075635	10.728	9.6359
SRA1	SRA1	-0.040925	10.728	9.6359
PIGR	PIGR	0.1399	10.724	9.6327
RAD21	RAD21	-0.10775	10.716	9.6245
HSPA8	HSPA8	0.080483	10.715	9.6239
SIGMAR1	SIGMAR1	-0.05622	10.714	9.6228
CD68	CD68	0.090256	10.712	9.6212
DHRS11	DHRS11	-0.070247	10.708	9.6178
ELOF1	ELOF1	-0.036633	10.707	9.6165
PAPD4	PAPD4	0.056525	10.707	9.6165
P2RX1	P2RX1	0.04324	10.706	9.6161
PRRX1	PRRX1	0.10233	10.695	9.6058
YTHDC1	YTHDC1	-0.045775	10.687	9.5975
SLC25A35	SLC25A35	-0.073942	10.686	9.5972
KIAA0753	KIAA0753	-0.048392	10.682	9.5937
RAB32	RAB32	0.078989	10.682	9.5937
PANX2	PANX2	-0.10757	10.68	9.5914
ADORA1	ADORA1	-0.11446	10.674	9.5854
LYSMD2	LYSMD2	0.093532	10.673	9.5852
CLIC3	CLIC3	0.1259	10.661	9.5732
B3GNT8	B3GNT8	-0.05028	10.66	9.5722
DLL1	DLL1	0.071889	10.659	9.5719
DUT	DUT	-0.056526	10.657	9.5698
SERPINE2	SERPINE2	0.11487	10.65	9.5631
GATM	GATM	0.10379	10.646	9.5596
SNAP23	SNAP23	0.074362	10.643	9.5564
IQCK	IQCK	-0.065397	10.636	9.5493
TRAIP	TRAIP	-0.033377	10.634	9.5475
CDC40	CDC40	0.049743	10.626	9.5403
[truncated: 22,367 more rows]

## Sheet: DEG.POG570
...1	Gene	logFC	minus.log.p.val	minus.log.q.val
CTD-2514K5.4	CTD-2514K5.4	-5.6596	10.205	6.0705
RN7SL78P	RN7SL78P	-3.1285	9.6666	6.0705
RP11-416K24.1	RP11-416K24.1	-3.1271	9.6142	6.0705
TSGA13	TSGA13	-3.0622	9.4723	6.0705
RP1-273G13.2	RP1-273G13.2	-3.3433	9.3682	6.0705
RP11-152H18.3	RP11-152H18.3	-6.1729	9.3232	6.0705
RPL19P20	RPL19P20	-3.0092	9.2531	6.0705
RP5-1047A19.6	RP5-1047A19.6	-3.2398	9.2425	6.0705
AC010761.6	AC010761.6	-3.7357	9.2169	6.0705
RP11-27M9.1	RP11-27M9.1	-3.0402	9.2011	6.0705
RP11-629O19.1	RP11-629O19.1	-3.1194	9.1963	6.0705
CST13P	CST13P	-3.0083	9.1735	6.0705
CTD-2531D15.5	CTD-2531D15.5	-4.638	9.0755	6.0705
RP11-415D17.4	RP11-415D17.4	-2.9697	9.0119	6.0705
RP11-264M12.4	RP11-264M12.4	-3.3574	8.9661	6.0705
LINC00620	LINC00620	-3.1808	8.9654	6.0705
GAGE1	GAGE1	-3.2883	8.9302	6.0705
DEFB126	DEFB126	-3.0749	8.9237	6.0705
RP11-457D20.2	RP11-457D20.2	-3.0531	8.8684	6.0705
RP11-318K12.1	RP11-318K12.1	-2.9308	8.8667	6.0705
RP11-574F21.3	RP11-574F21.3	6.1113	8.8483	6.0705
HCG14	HCG14	-3.4966	8.8322	6.0705
AL135787.1	AL135787.1	5.4438	8.8303	6.0705
RP11-406A9.2	RP11-406A9.2	-3.2871	8.8264	6.0705
RN7SL48P	RN7SL48P	-2.96	8.7861	6.0705
RPS2P52	RPS2P52	-3.1028	8.7706	6.0705
RP11-314D7.3	RP11-314D7.3	-2.902	8.759	6.0705
AP000289.6	AP000289.6	-2.9488	8.7498	6.0705
RN7SL655P	RN7SL655P	-3.1178	8.7138	6.0705
RP11-231E4.3	RP11-231E4.3	-2.912	8.7057	6.0705
RP11-849F2.10	RP11-849F2.10	-2.912	8.7057	6.0705
RP11-145E17.3	RP11-145E17.3	-3.2986	8.6925	6.0705
RP5-1044H5.1	RP5-1044H5.1	-2.987	8.6593	6.0705
RP4-660H19.1	RP4-660H19.1	-3.0963	8.6579	6.0705
RN7SL123P	RN7SL123P	-2.9236	8.6498	6.0705
XAGE5	XAGE5	-2.9857	8.6383	6.0705
ATG10-IT1	ATG10-IT1	-3.2373	8.6378	6.0705
RPL6P30	RPL6P30	-2.8609	8.6304	6.0705
SERBP1P4	SERBP1P4	-2.8609	8.6304	6.0705
RP11-318G21.4	RP11-318G21.4	-2.8609	8.6304	6.0705
RP11-589M4.2	RP11-589M4.2	-2.8609	8.6304	6.0705
RP11-354I13.1	RP11-354I13.1	-3.1695	8.5947	6.0705
RP11-241K18.2	RP11-241K18.2	-2.9826	8.5803	6.0705
RP11-274M17.1	RP11-274M17.1	-3.2876	8.5754	6.0705
AL359314.1	AL359314.1	-2.9399	8.5728	6.0705
RP11-1103G16.1	RP11-1103G16.1	-3.0692	8.5558	6.0705
RP11-211C9.1	RP11-211C9.1	-3.4093	8.5542	6.0705
RARRES2P10	RARRES2P10	-3.1247	8.5522	6.0705
OR7E55P	OR7E55P	-2.8631	8.552	6.0705
RP11-385M4.1	RP11-385M4.1	-2.8631	8.552	6.0705
RP11-363G10.3	RP11-363G10.3	-2.8631	8.552	6.0705
XAGE3	XAGE3	-2.9374	8.536	6.0705
RP13-488H8.1	RP13-488H8.1	-3.1242	8.5357	6.0705
RP11-314D7.1	RP11-314D7.1	-3.1018	8.5222	6.0705
CTD-2272G21.2	CTD-2272G21.2	-3.0128	8.5163	6.0705
RP11-510J16.6	RP11-510J16.6	-3.1451	8.5141	6.0705
AC010646.3	AC010646.3	-3.318	8.5138	6.0705
OR1D5	OR1D5	-2.9083	8.5049	6.0705
BCL2L2-PABPN1	BCL2L2-PABPN1	4.1042	8.4972	6.0705
MCHR2-AS1	MCHR2-AS1	-3.0452	8.4948	6.0705
RP1-125N5.2	RP1-125N5.2	-2.8722	8.4948	6.0705
CTB-39G8.2	CTB-39G8.2	-2.8722	8.4948	6.0705
RP11-804H8.7	RP11-804H8.7	-2.8722	8.4948	6.0705
RP11-345K9.3	RP11-345K9.3	-3.2037	8.494	6.0705
RP11-700N1.1	RP11-700N1.1	-3.1424	8.493	6.0705
RP11-619I22.1	RP11-619I22.1	-3.0459	8.4901	6.0705
RP11-361L15.3	RP11-361L15.3	-5.7903	8.4873	6.0705
RP11-161N3.3	RP11-161N3.3	-3.0001	8.4803	6.0705
RP11-161M6.5	RP11-161M6.5	-2.9692	8.479	6.0705
RP11-274M17.3	RP11-274M17.3	-2.8888	8.472	6.0705
CTD-2588C8.8	CTD-2588C8.8	-2.9673	8.4709	6.0705
PAGE1	PAGE1	-3.3336	8.4503	6.0705
ZNF971P	ZNF971P	-2.9017	8.4487	6.0705
RNF6P1	RNF6P1	-2.9322	8.4479	6.0705
RP11-278H7.4	RP11-278H7.4	-2.8901	8.4477	6.0705
PHBP2	PHBP2	-2.8901	8.4477	6.0705
ADAM5	ADAM5	-2.883	8.4453	6.0705
OR11Q1P	OR11Q1P	-3.0889	8.4443	6.0705
RP11-65M17.1	RP11-65M17.1	-3.0639	8.4422	6.0705
RP11-661A12.4	RP11-661A12.4	-2.8793	8.4415	6.0705
OR9K1P	OR9K1P	-2.8766	8.439	6.0705
GYG1P2	GYG1P2	-2.9209	8.4375	6.0705
CDH9	CDH9	-2.915	8.4204	6.0705
DEFA5	DEFA5	-2.8605	8.4167	6.0705
RP11-171N4.2	RP11-171N4.2	-2.8605	8.4167	6.0705
SPATA31A6	SPATA31A6	-2.8918	8.406	6.0705
BRDTP1	BRDTP1	-2.8918	8.406	6.0705
RP11-391J13.1	RP11-391J13.1	-3.0089	8.3908	6.0705
CTBP2P1	CTBP2P1	-2.9574	8.3901	6.0705
RP11-27M5.1	RP11-27M5.1	-3.2752	8.3893	6.0705
RP11-398H6.1	RP11-398H6.1	-2.9239	8.3834	6.0705
RP11-281J9.2	RP11-281J9.2	-3.0288	8.3798	6.0705
RP11-314D7.2	RP11-314D7.2	-3.0766	8.3783	6.0705
RP1-63G5.8	RP1-63G5.8	-3.0164	8.3748	6.0705
FAM24A	FAM24A	-2.8406	8.3707	6.0705
FAM177A1P1	FAM177A1P1	-2.8406	8.3707	6.0705
NDUFB4P7	NDUFB4P7	-2.8406	8.3707	6.0705
EIF4EBP2P1	EIF4EBP2P1	-2.8406	8.3707	6.0705
RP1-203C2.4	RP1-203C2.4	-2.8406	8.3707	6.0705
AC006000.5	AC006000.5	-2.8406	8.3707	6.0705
AP000473.6	AP000473.6	-2.8406	8.3707	6.0705
AC093627.11	AC093627.11	-2.8406	8.3707	6.0705
RP11-457D20.1	RP11-457D20.1	-2.8406	8.3707	6.0705
TEX37	TEX37	-2.8634	8.3677	6.0705
NIPA2P1	NIPA2P1	-2.8634	8.3677	6.0705
RN7SL666P	RN7SL666P	-2.8634	8.3677	6.0705
RP1-14D6.7	RP1-14D6.7	-2.9313	8.3522	6.0705
RP11-174O3.6	RP11-174O3.6	-2.9229	8.3483	6.0705
OR1I1	OR1I1	-2.8963	8.334	6.0705
RP11-32B5.7	RP11-32B5.7	-3.0795	8.3322	6.0705
RP11-124D2.3	RP11-124D2.3	-2.8261	8.3249	6.0705
CTB-13L3.1	CTB-13L3.1	-3.0047	8.3166	6.0705
RP11-96C23.15	RP11-96C23.15	-3.981	8.3119	6.0705
CBX3P6	CBX3P6	-2.9508	8.3071	6.0705
AC092415.1	AC092415.1	-3.0777	8.302	6.0705
CTD-3064C13.1	CTD-3064C13.1	-3.2249	8.2931	6.0705
XXbac-B476C20.14	XXbac-B476C20.14	-2.9737	8.2907	6.0705
SLC9A3P1	SLC9A3P1	-2.9255	8.28	6.0705
RPL35AP35	RPL35AP35	-2.9255	8.28	6.0705
MORF4L2P1	MORF4L2P1	-2.9255	8.28	6.0705
OR6C76	OR6C76	-2.814	8.2789	6.0705
RNA5SP301	RNA5SP301	-2.814	8.2789	6.0705
AP000350.7	AP000350.7	-2.814	8.2789	6.0705
LINC00633	LINC00633	-2.814	8.2789	6.0705
CETN4P	CETN4P	-2.814	8.2789	6.0705
RP1-272E8.1	RP1-272E8.1	-2.814	8.2789	6.0705
RPL23AP76	RPL23AP76	-2.814	8.2789	6.0705
RP11-71J2.1	RP11-71J2.1	-2.814	8.2789	6.0705
AC068535.2	AC068535.2	-2.814	8.2789	6.0705
MRPS17P9	MRPS17P9	-2.814	8.2789	6.0705
HYALP1	HYALP1	-2.814	8.2789	6.0705
RP3-380B4.1	RP3-380B4.1	-2.814	8.2789	6.0705
RPL7P61	RPL7P61	-2.814	8.2789	6.0705
AC018717.1	AC018717.1	-2.814	8.2789	6.0705
HAUS6P2	HAUS6P2	-2.814	8.2789	6.0705
RP11-14O19.2	RP11-14O19.2	-2.814	8.2789	6.0705
AC068042.1	AC068042.1	-2.814	8.2789	6.0705
RP11-639B1.1	RP11-639B1.1	-2.814	8.2789	6.0705
RP11-359D24.1	RP11-359D24.1	-2.814	8.2789	6.0705
RP11-88H10.2	RP11-88H10.2	-2.814	8.2789	6.0705
RP11-369K17.1	RP11-369K17.1	-2.814	8.2789	6.0705
LINC00051	LINC00051	-2.814	8.2789	6.0705
RP11-1028N23.3	RP11-1028N23.3	-2.814	8.2789	6.0705
RP11-347C12.9	RP11-347C12.9	-2.814	8.2789	6.0705
BNIP3P20	BNIP3P20	-2.814	8.2789	6.0705
RP11-477N12.6	RP11-477N12.6	-2.814	8.2789	6.0705
RP11-344J7.4	RP11-344J7.4	-2.814	8.2789	6.0705
AC092933.4	AC092933.4	-2.8834	8.2686	6.0705
SLC25A5P8	SLC25A5P8	-2.934	8.2669	6.0705
RP11-705O24.1	RP11-705O24.1	-3.1137	8.2607	6.0705
RP11-429B14.3	RP11-429B14.3	-2.9873	8.2579	6.0705
RPL7AP69	RPL7AP69	-2.8315	8.2514	6.0705
RP11-80F22.14	RP11-80F22.14	-2.9991	8.2475	6.0705
FGF4	FGF4	-2.8747	8.2435	6.0705
MGAT2P1	MGAT2P1	-2.8747	8.2435	6.0705
ARHGAP22-IT1	ARHGAP22-IT1	-2.8747	8.2435	6.0705
NOP56P2	NOP56P2	-2.8333	8.243	6.0705
RNA5SP424	RNA5SP424	-2.8056	8.2429	6.0705
ST7-OT4_3	ST7-OT4_3	-2.8554	8.2375	6.0705
FTHL17	FTHL17	-2.8922	8.2323	6.0705
AP000356.2	AP000356.2	-2.8776	8.2313	6.0705
RPL5P8	RPL5P8	-2.9641	8.2308	6.0705
RPL7P48	RPL7P48	-3.2277	8.2243	6.0705
AC005789.9	AC005789.9	-2.8777	8.2214	6.0705
RN7SL5P	RN7SL5P	-3.476	8.2203	6.0705
BARHL2	BARHL2	-2.9429	8.2104	6.0705
RP11-563N12.2	RP11-563N12.2	-2.9429	8.2104	6.0705
RN7SL750P	RN7SL750P	-2.9429	8.2104	6.0705
AC024082.3	AC024082.3	-2.8856	8.1993	6.0705
RP11-47J17.1	RP11-47J17.1	-2.8856	8.1993	6.0705
AP000462.1	AP000462.1	-2.8856	8.1993	6.0705
MTND4LP24	MTND4LP24	-2.8856	8.1993	6.0705
AC093166.1	AC093166.1	-2.8867	8.1949	6.0705
BOD1P1	BOD1P1	-2.8867	8.1949	6.0705
RP11-114H21.2	RP11-114H21.2	-2.9013	8.1937	6.0705
AQP12A	AQP12A	-2.9376	8.1919	6.0705
RP11-202A13.1	RP11-202A13.1	-2.9376	8.1919	6.0705
RN7SL778P	RN7SL778P	-2.9076	8.1853	6.0705
RP11-783L4.1	RP11-783L4.1	-2.9527	8.1828	6.0705
RN7SL464P	RN7SL464P	-3.0302	8.1719	6.0705
KRTAP26-1	KRTAP26-1	-2.9416	8.1712	6.0705
RP11-32A1.2	RP11-32A1.2	-2.9416	8.1712	6.0705
RP11-661G16.2	RP11-661G16.2	-3.0527	8.1684	6.0705
KRTAP21-2	KRTAP21-2	-2.8943	8.1642	6.0705
OR7E99P	OR7E99P	-3.0784	8.1598	6.0705
RP11-78C3.1	RP11-78C3.1	-2.8947	8.1511	6.0705
OR13C7	OR13C7	-3.0303	8.1508	6.0705
RP11-163O19.1	RP11-163O19.1	-3.0622	8.1483	6.0705
KB-1639H6.2	KB-1639H6.2	-2.8958	8.1468	6.0705
AC145123.2	AC145123.2	-3.1428	8.1457	6.0705
ANKRD54P1	ANKRD54P1	-3.0069	8.1438	6.0705
RP11-628J14.1	RP11-628J14.1	-3.0909	8.1417	6.0705
RP11-317B7.3	RP11-317B7.3	-2.8976	8.1398	6.0705
RP11-338E21.3	RP11-338E21.3	-2.8976	8.1398	6.0705
C1DP2	C1DP2	-2.8987	8.1355	6.0705
RP11-286B14.2	RP11-286B14.2	-3.0098	8.1344	6.0705
SNRPCP19	SNRPCP19	-2.9619	8.1322	6.0705
RP11-344N10.2	RP11-344N10.2	-2.9512	8.1294	6.0705
AC006461.2	AC006461.2	-2.9035	8.1269	6.0705
RP11-1127D7.2	RP11-1127D7.2	-2.9035	8.1269	6.0705
AC025750.5	AC025750.5	-2.9608	8.1218	6.0705
CCDC140	CCDC140	-3.1336	8.1202	6.0705
KLF7P1	KLF7P1	-2.9541	8.1147	6.0705
MTND4P35	MTND4P35	-2.92	8.1081	6.0705
MYF5	MYF5	-2.9067	8.106	6.0705
HTR3D	HTR3D	-2.9067	8.106	6.0705
CTC-268N12.3	CTC-268N12.3	-3.2793	8.103	6.0705
RPL36AP48	RPL36AP48	-3	8.0959	6.0705
LINC01618	LINC01618	-2.9615	8.0886	6.0705
RP11-361L15.4	RP11-361L15.4	-2.7756	8.0877	6.0705
RP5-1186P10.1	RP5-1186P10.1	-2.9597	8.0827	6.0705
CTD-3028N15.1	CTD-3028N15.1	-2.9126	8.0813	6.0705
AC007193.8	AC007193.8	-2.7741	8.0785	6.0705
CTC-525D6.1	CTC-525D6.1	-3.0045	8.0785	6.0705
ZNRF4	ZNRF4	-2.7735	8.0754	6.0705
GOLGA8F	GOLGA8F	-2.7735	8.0754	6.0705
BIRC8	BIRC8	-2.7735	8.0754	6.0705
MS4A5	MS4A5	-2.7735	8.0754	6.0705
NECAP1P1	NECAP1P1	-2.7735	8.0754	6.0705
FER1L6-AS1	FER1L6-AS1	-2.7735	8.0754	6.0705
OR10J5	OR10J5	-2.7735	8.0754	6.0705
OR4C10P	OR4C10P	-2.7735	8.0754	6.0705
ZNF479	ZNF479	-2.7735	8.0754	6.0705
VN1R2	VN1R2	-2.7735	8.0754	6.0705
RPL6P5	RPL6P5	-2.7735	8.0754	6.0705
RP11-135M8__A.1	RP11-135M8__A.1	-2.7735	8.0754	6.0705
RN7SKP139	RN7SKP139	-2.7735	8.0754	6.0705
RN7SKP206	RN7SKP206	-2.7735	8.0754	6.0705
DIAPH3-AS2	DIAPH3-AS2	-2.7735	8.0754	6.0705
AJ009632.3	AJ009632.3	-2.7735	8.0754	6.0705
AC007387.2	AC007387.2	-2.7735	8.0754	6.0705
AC092669.6	AC092669.6	-2.7735	8.0754	6.0705
AC009531.2	AC009531.2	-2.7735	8.0754	6.0705
CTA-342B11.1	CTA-342B11.1	-2.7735	8.0754	6.0705
PCDH9-AS2	PCDH9-AS2	-2.7735	8.0754	6.0705
AC074338.4	AC074338.4	-2.7735	8.0754	6.0705
RP5-1125M8.2	RP5-1125M8.2	-2.7735	8.0754	6.0705
CTD-2022H16.1	CTD-2022H16.1	-2.7735	8.0754	6.0705
LINC00358	LINC00358	-2.7735	8.0754	6.0705
EZH2P1	EZH2P1	-2.7735	8.0754	6.0705
SNRPEP8	SNRPEP8	-2.7735	8.0754	6.0705
RP4-764O22.1	RP4-764O22.1	-2.7735	8.0754	6.0705
RPL4P2	RPL4P2	-2.7735	8.0754	6.0705
RPL31P35	RPL31P35	-2.7735	8.0754	6.0705
RPL23AP31	RPL23AP31	-2.7735	8.0754	6.0705
RP3-462D8.2	RP3-462D8.2	-2.7735	8.0754	6.0705
RP11-211N8.6	RP11-211N8.6	-2.7735	8.0754	6.0705
RP5-928E24.2	RP5-928E24.2	-2.7735	8.0754	6.0705
MCCD1P1	MCCD1P1	-2.7735	8.0754	6.0705
RP11-293F5.1	RP11-293F5.1	-2.7735	8.0754	6.0705
RP11-132N15.2	RP11-132N15.2	-2.7735	8.0754	6.0705
RP11-260O18.1	RP11-260O18.1	-2.7735	8.0754	6.0705
RN7SL843P	RN7SL843P	-2.7735	8.0754	6.0705
COX6CP6	COX6CP6	-2.7735	8.0754	6.0705
RN7SL538P	RN7SL538P	-2.7735	8.0754	6.0705
RP11-119D18.1	RP11-119D18.1	-2.7735	8.0754	6.0705
RPL7P41	RPL7P41	-2.7735	8.0754	6.0705
RP11-255I10.1	RP11-255I10.1	-2.7735	8.0754	6.0705
RN7SL83P	RN7SL83P	-2.7735	8.0754	6.0705
RP11-14K2.1	RP11-14K2.1	-2.7735	8.0754	6.0705
PPIAP15	PPIAP15	-2.7735	8.0754	6.0705
SLC9A9-AS2	SLC9A9-AS2	-2.7735	8.0754	6.0705
BNIP3P41	BNIP3P41	-2.7735	8.0754	6.0705
RP11-468N14.4	RP11-468N14.4	-2.7735	8.0754	6.0705
RAF1P1	RAF1P1	-2.7735	8.0754	6.0705
OR7E41P	OR7E41P	-2.7735	8.0754	6.0705
RP11-466J24.1	RP11-466J24.1	-2.7735	8.0754	6.0705
RP11-770E5.2	RP11-770E5.2	-2.7735	8.0754	6.0705
RP11-1023P17.2	RP11-1023P17.2	-2.7735	8.0754	6.0705
AP005135.2	AP005135.2	-2.7735	8.0754	6.0705
RP11-338E21.1	RP11-338E21.1	-2.7735	8.0754	6.0705
RP11-159N11.3	RP11-159N11.3	-2.7735	8.0754	6.0705
RP11-316A16.1	RP11-316A16.1	-2.7735	8.0754	6.0705
RP11-554D14.3	RP11-554D14.3	-2.7735	8.0754	6.0705
CTD-2021H9.2	CTD-2021H9.2	-2.7735	8.0754	6.0705
NF1P12	NF1P12	-2.7735	8.0754	6.0705
BRD7P1	BRD7P1	-2.7735	8.0754	6.0705
CTD-2544M6.1	CTD-2544M6.1	-2.7735	8.0754	6.0705
RP11-183E24.2	RP11-183E24.2	-2.7735	8.0754	6.0705
RP11-723G8.1	RP11-723G8.1	-2.7735	8.0754	6.0705
RP11-332G1.1	RP11-332G1.1	-2.7735	8.0754	6.0705
GARSP1	GARSP1	-2.7735	8.0754	6.0705
PRELID3BP3	PRELID3BP3	-2.7735	8.0754	6.0705
POLR3GP2	POLR3GP2	-2.7735	8.0754	6.0705
CTC-503J8.2	CTC-503J8.2	-2.7735	8.0754	6.0705
CTD-2130O13.1	CTD-2130O13.1	-2.7735	8.0754	6.0705
SLC6A21P	SLC6A21P	-2.7735	8.0754	6.0705
EXOSC3P2	EXOSC3P2	-2.7735	8.0754	6.0705
RP11-33E15.1	RP11-33E15.1	-2.7735	8.0754	6.0705
BNIP3P36	BNIP3P36	-2.7735	8.0754	6.0705
RP11-145M9.6	RP11-145M9.6	-2.7735	8.0754	6.0705
RP11-769N22.2	RP11-769N22.2	-2.7735	8.0754	6.0705
RP11-182I21.2	RP11-182I21.2	-2.7735	8.0754	6.0705
CTD-2123J17.2	CTD-2123J17.2	-2.7735	8.0754	6.0705
RHOXF1P2	RHOXF1P2	-2.7735	8.0754	6.0705
RP11-73G16.1	RP11-73G16.1	-2.9155	8.0707	6.0705
RP11-252C24.3	RP11-252C24.3	-2.9155	8.0707	6.0705
RP11-548K12.12	RP11-548K12.12	-2.856	8.0674	6.0705
FAM8A2P	FAM8A2P	-2.8613	8.0673	6.0705
RP11-24H2.3	RP11-24H2.3	-2.8613	8.0673	6.0705
RP11-548K12.13	RP11-548K12.13	-2.8662	8.0661	6.0705
TOPAZ1	TOPAZ1	-2.8415	8.0613	6.0705
KCND3-IT1	KCND3-IT1	-2.8415	8.0613	6.0705
EDDM3CP	EDDM3CP	-2.8415	8.0613	6.0705
RPL12P40	RPL12P40	-2.8415	8.0613	6.0705
TUBB8P5	TUBB8P5	-2.8415	8.0613	6.0705
RP11-720L8.1	RP11-720L8.1	-2.8415	8.0613	6.0705
AC005780.1	AC005780.1	-2.8415	8.0613	6.0705
RP11-529O20.2	RP11-529O20.2	-2.8415	8.0613	6.0705
AC113607.3	AC113607.3	-2.8772	8.0595	6.0705
RP11-343B22.2	RP11-343B22.2	-2.8772	8.0595	6.0705
SNORA5B	SNORA5B	-2.7709	8.0594	6.0705
RP11-264I13.2	RP11-264I13.2	-3.1085	8.057	6.0705
OR6C66P	OR6C66P	-2.9704	8.0568	6.0705
DPPA3P2	DPPA3P2	-2.9612	8.0545	6.0705
RP13-1032I1.11	RP13-1032I1.11	-3.8376	8.0481	6.0705
CDKN2B-AS_3	CDKN2B-AS_3	-2.8131	8.0463	6.0705
RP1-130L23.1	RP1-130L23.1	-3.0257	8.0445	6.0705
PAICSP7	PAICSP7	-2.8907	8.0444	6.0705
LA16c-3G11.7	LA16c-3G11.7	-2.8907	8.0444	6.0705
AC105393.2	AC105393.2	-2.9222	8.044	6.0705
RP3-323B6.1	RP3-323B6.1	-2.9222	8.044	6.0705
PCNAP1	PCNAP1	-2.9222	8.044	6.0705
RP11-68E19.2	RP11-68E19.2	-2.9222	8.044	6.0705
DPY19L2P5	DPY19L2P5	-2.8742	8.0433	6.0705
RPSAP44	RPSAP44	-2.9234	8.043	6.0705
CRIP1P3	CRIP1P3	-2.9234	8.043	6.0705
RP11-70F11.7	RP11-70F11.7	-2.9234	8.043	6.0705
CTD-2302M15.1	CTD-2302M15.1	-2.9234	8.043	6.0705
RP5-884C9.3	RP5-884C9.3	-3.2971	8.0416	6.0705
AC108925.1	AC108925.1	-3.0713	8.0404	6.0705
RP11-63A2.2	RP11-63A2.2	-2.9245	8.0391	6.0705
RPL18P13	RPL18P13	-3.0242	8.0385	6.0705
NCOR1P1	NCOR1P1	-2.9883	8.038	6.0705
RP11-11H9.2	RP11-11H9.2	-2.9883	8.038	6.0705
NEU2	NEU2	-2.9708	8.0276	6.0705
LINC00302	LINC00302	-2.9708	8.0276	6.0705
NPM1P50	NPM1P50	-2.8149	8.0253	6.0705
RP11-31H15.2	RP11-31H15.2	-2.8149	8.0253	6.0705
RN7SKP65	RN7SKP65	-2.8149	8.0253	6.0705
RN7SKP100	RN7SKP100	-2.8149	8.0253	6.0705
RP6-102O10.1	RP6-102O10.1	-2.8149	8.0253	6.0705
AC113607.2	AC113607.2	-2.8149	8.0253	6.0705
BSNDP4	BSNDP4	-2.8149	8.0253	6.0705
ELL2P3	ELL2P3	-2.8149	8.0253	6.0705
RP11-1281K21.3	RP11-1281K21.3	-2.8149	8.0253	6.0705
CTD-2036A18.2	CTD-2036A18.2	-2.8149	8.0253	6.0705
SNX18P23	SNX18P23	-2.8149	8.0253	6.0705
RP11-332J15.2	RP11-332J15.2	-2.8149	8.0253	6.0705
RP4-710M3.2	RP4-710M3.2	-2.8149	8.0253	6.0705
RP11-437F6.1	RP11-437F6.1	-2.8149	8.0253	6.0705
CTD-2533G20.1	CTD-2533G20.1	-2.8149	8.0253	6.0705
SNORD3C	SNORD3C	-2.8149	8.0253	6.0705
VIS1	VIS1	-2.8149	8.0253	6.0705
RP11-717F1.1	RP11-717F1.1	-2.8149	8.0253	6.0705
SCARNA4	SCARNA4	-2.8149	8.0253	6.0705
KLF18	KLF18	-2.8149	8.0253	6.0705
C2orf69P2	C2orf69P2	-2.9088	8.0242	6.0705
YBX1P7	YBX1P7	-3.0076	8.0239	6.0705
RP11-514A9.1	RP11-514A9.1	-3.0346	8.0182	6.0705
AJ003147.9	AJ003147.9	-2.9844	8.0106	6.0705
RP11-383C5.8	RP11-383C5.8	-2.8079	8.0104	6.0705
RP5-879K22.1	RP5-879K22.1	-3.0288	8.0071	6.0705
RP11-353H3.1	RP11-353H3.1	-3.187	8.0025	6.0705
RP11-315F22.1	RP11-315F22.1	-3.0392	8.0014	6.0705
AGGF1P6	AGGF1P6	-2.8983	7.9989	6.0705
AC002115.9	AC002115.9	-2.8465	7.9936	6.0705
RP11-429B14.1	RP11-429B14.1	-2.9342	7.9913	6.0705
ECM1P1	ECM1P1	-2.9342	7.9913	6.0705
RP5-842K16.1	RP5-842K16.1	-3.2855	7.9911	6.0705
CTD-2547G23.2	CTD-2547G23.2	-2.9712	7.9899	6.0705
RPL31P50	RPL31P50	-2.8659	7.9882	6.0705
MTND3P16	MTND3P16	-2.9894	7.9871	6.0705
RPL31P15	RPL31P15	-2.8551	7.9869	6.0705
LINC01551	LINC01551	-2.9548	7.9814	6.0705
CLDN17	CLDN17	-2.987	7.9761	6.0705
KLK15	KLK15	-3.06	7.9713	6.0705
RP11-362L22.1	RP11-362L22.1	-2.9051	7.959	6.0705
RP11-531F16.3	RP11-531F16.3	-2.8914	7.9533	6.0705
RP1-90J20.8	RP1-90J20.8	-3.2455	7.9503	6.0705
AP001136.2	AP001136.2	-2.838	7.9495	6.0705
RNVU1-15	RNVU1-15	-2.9297	7.9419	6.0705
AC008694.3	AC008694.3	-3.0057	7.9396	6.0705
MTCO3P24	MTCO3P24	-3.0398	7.9382	6.0705
RP11-158L12.6	RP11-158L12.6	-2.9509	7.9372	6.0705
RP11-167P23.2	RP11-167P23.2	-2.8455	7.937	6.0705
GRXCR1	GRXCR1	-2.8455	7.937	6.0705
RN7SKP172	RN7SKP172	-2.8455	7.937	6.0705
RP11-805L22.2	RP11-805L22.2	-2.8455	7.937	6.0705
RP11-220C2.1	RP11-220C2.1	-2.8421	7.9348	6.0705
RP4-559A3.6	RP4-559A3.6	-2.819	7.9263	6.0705
MAGEA2B	MAGEA2B	-2.8187	7.926	6.0705
OR6N1	OR6N1	-2.8187	7.926	6.0705
RP3-486D24.1	RP3-486D24.1	-2.8187	7.926	6.0705
RPL5P20	RPL5P20	-2.8187	7.926	6.0705
CTB-179I1.2	CTB-179I1.2	-2.8187	7.926	6.0705
XIRP2-AS1	XIRP2-AS1	-2.8187	7.926	6.0705
RP11-23E19.1	RP11-23E19.1	-2.8187	7.926	6.0705
LINC00560	LINC00560	-2.8187	7.926	6.0705
SUMO2P14	SUMO2P14	-2.8187	7.926	6.0705
KATNBL1P5	KATNBL1P5	-2.8187	7.926	6.0705
RP11-561N12.8	RP11-561N12.8	-2.8187	7.926	6.0705
LINC00254	LINC00254	-2.8187	7.926	6.0705
EEF1A1P36	EEF1A1P36	-2.8656	7.9257	6.0705
AC067960.1	AC067960.1	-2.8656	7.9257	6.0705
RPSAP71	RPSAP71	-2.8656	7.9257	6.0705
RP11-499P1.1	RP11-499P1.1	-2.8656	7.9257	6.0705
RP11-143N13.2	RP11-143N13.2	-2.8435	7.9255	6.0705
IL1F10	IL1F10	-3.3197	7.9253	6.0705
AP001172.3	AP001172.3	-3.0413	7.9252	6.0705
SPAG11B	SPAG11B	-2.992	7.9248	6.0705
AC000035.3	AC000035.3	-2.8	7.924	6.0705
RPS6P22	RPS6P22	-2.9835	7.9207	6.0705
RPS26P6	RPS26P6	-3.3941	7.9192	6.0705
RP11-510M2.5	RP11-510M2.5	-3.2163	7.9183	6.0705
LINC00390	LINC00390	-2.7541	7.9158	6.0705
UQCRHP1	UQCRHP1	-2.7541	7.9158	6.0705
DEFB118	DEFB118	-2.7744	7.9082	6.0705
GOLGA8EP	GOLGA8EP	-2.7744	7.9082	6.0705
HMGN2P9	HMGN2P9	-2.7744	7.9082	6.0705
DRD5P1	DRD5P1	-2.7744	7.9082	6.0705
BPIFB3	BPIFB3	-2.7744	7.9082	6.0705
RNA5SP46	RNA5SP46	-2.7744	7.9082	6.0705
RNA5SP477	RNA5SP477	-2.7744	7.9082	6.0705
RNU4-1	RNU4-1	-2.7744	7.9082	6.0705
LINC00474	LINC00474	-2.7744	7.9082	6.0705
PAGE3	PAGE3	-2.7744	7.9082	6.0705
SNORA37	SNORA37	-2.7744	7.9082	6.0705
RNU6ATAC3P	RNU6ATAC3P	-2.7744	7.9082	6.0705
GAPDHP36	GAPDHP36	-2.7744	7.9082	6.0705
HMGN2P32	HMGN2P32	-2.7744	7.9082	6.0705
DUTP8	DUTP8	-2.7744	7.9082	6.0705
RNU6-564P	RNU6-564P	-2.7744	7.9082	6.0705
RP11-259P1.1	RP11-259P1.1	-2.7744	7.9082	6.0705
VWC2L-IT1	VWC2L-IT1	-2.7744	7.9082	6.0705
RP11-328K22.1	RP11-328K22.1	-2.7744	7.9082	6.0705
IFNWP4	IFNWP4	-2.7744	7.9082	6.0705
AGBL4-IT1	AGBL4-IT1	-2.7744	7.9082	6.0705
RP4-583K8.1	RP4-583K8.1	-2.7744	7.9082	6.0705
GRM7-AS3	GRM7-AS3	-2.7744	7.9082	6.0705
ITPKB-AS1	ITPKB-AS1	-2.7744	7.9082	6.0705
UGT1A12P	UGT1A12P	-2.7744	7.9082	6.0705
RP5-1121H13.3	RP5-1121H13.3	-2.7744	7.9082	6.0705
HCG4P8	HCG4P8	-2.7744	7.9082	6.0705
SNX18P4	SNX18P4	-2.7744	7.9082	6.0705
HNRNPA1P18	HNRNPA1P18	-2.7744	7.9082	6.0705
CTA-929C8.8	CTA-929C8.8	-2.7744	7.9082	6.0705
RP11-90J7.4	RP11-90J7.4	-2.7744	7.9082	6.0705
AC021021.1	AC021021.1	-2.7744	7.9082	6.0705
RPL21P43	RPL21P43	-2.7744	7.9082	6.0705
AC140481.4	AC140481.4	-2.7744	7.9082	6.0705
RPL36P19	RPL36P19	-2.7744	7.9082	6.0705
RP11-342C20.2	RP11-342C20.2	-2.7744	7.9082	6.0705
AC013262.1	AC013262.1	-2.7744	7.9082	6.0705
CTA-929C8.5	CTA-929C8.5	-2.7744	7.9082	6.0705
NCOR1P3	NCOR1P3	-2.7744	7.9082	6.0705
POU6F2-AS2	POU6F2-AS2	-2.7744	7.9082	6.0705
AC092159.3	AC092159.3	-2.7744	7.9082	6.0705
RPL37P21	RPL37P21	-2.7744	7.9082	6.0705
BTF3P8	BTF3P8	-2.7744	7.9082	6.0705
DNAJA1P2	DNAJA1P2	-2.7744	7.9082	6.0705
RP11-852E15.1	RP11-852E15.1	-2.7744	7.9082	6.0705
RP11-140C18.2	RP11-140C18.2	-2.7744	7.9082	6.0705
RN7SL653P	RN7SL653P	-2.7744	7.9082	6.0705
OR2A15P	OR2A15P	-2.7744	7.9082	6.0705
RPL5P15	RPL5P15	-2.7744	7.9082	6.0705
RP11-356M17.1	RP11-356M17.1	-2.7744	7.9082	6.0705
RP11-84H6.1	RP11-84H6.1	-2.7744	7.9082	6.0705
RN7SL55P	RN7SL55P	-2.7744	7.9082	6.0705
RPL23P10	RPL23P10	-2.7744	7.9082	6.0705
RP11-287F9.1	RP11-287F9.1	-2.7744	7.9082	6.0705
SNX18P25	SNX18P25	-2.7744	7.9082	6.0705
RP13-577H12.2	RP13-577H12.2	-2.7744	7.9082	6.0705
IGBP1P5	IGBP1P5	-2.7744	7.9082	6.0705
RP11-122F24.1	RP11-122F24.1	-2.7744	7.9082	6.0705
RP11-68L1.1	RP11-68L1.1	-2.7744	7.9082	6.0705
RP11-706F1.1	RP11-706F1.1	-2.7744	7.9082	6.0705
RP11-540E16.2	RP11-540E16.2	-2.7744	7.9082	6.0705
CTD-2299E8.1	CTD-2299E8.1	-2.7744	7.9082	6.0705
RNU6-1053P	RNU6-1053P	-2.7744	7.9082	6.0705
RN7SKP242	RN7SKP242	-2.7744	7.9082	6.0705
RNA5SP434	RNA5SP434	-2.7744	7.9082	6.0705
RP11-61G23.2	RP11-61G23.2	-2.7744	7.9082	6.0705
RP11-39H3.1	RP11-39H3.1	-2.7744	7.9082	6.0705
CTB-17P3.4	CTB-17P3.4	-2.7744	7.9082	6.0705
RP11-1D12.1	RP11-1D12.1	-2.7744	7.9082	6.0705
RP11-164N3.1	RP11-164N3.1	-2.7744	7.9082	6.0705
RP13-895J2.7	RP13-895J2.7	-2.7744	7.9082	6.0705
RP11-656E20.5	RP11-656E20.5	-2.7744	7.9082	6.0705
RP1-81P11.1	RP1-81P11.1	-2.7744	7.9082	6.0705
RP11-711C17.2	RP11-711C17.2	-2.7744	7.9082	6.0705
RP11-454K7.2	RP11-454K7.2	-2.7744	7.9082	6.0705
RP11-242P2.2	RP11-242P2.2	-2.7744	7.9082	6.0705
RARRES2P7	RARRES2P7	-2.7744	7.9082	6.0705
CASC22	CASC22	-2.7744	7.9082	6.0705
RP11-704C2.1	RP11-704C2.1	-2.7744	7.9082	6.0705
RN7SL716P	RN7SL716P	-2.7744	7.9082	6.0705
RP5-1110E20.1	RP5-1110E20.1	-2.7744	7.9082	6.0705
RP11-31I22.4	RP11-31I22.4	-2.7744	7.9082	6.0705
RP11-326K13.2	RP11-326K13.2	-2.7744	7.9082	6.0705
MIR3909	MIR3909	-2.7744	7.9082	6.0705
AC005786.3	AC005786.3	-2.7744	7.9082	6.0705
MTCO2P22	MTCO2P22	-2.7744	7.9082	6.0705
MTATP6P2	MTATP6P2	-2.7744	7.9082	6.0705
DPPA3P3	DPPA3P3	-2.7744	7.9082	6.0705
RP11-80H18.4	RP11-80H18.4	-2.7744	7.9082	6.0705
RP11-20I6.1	RP11-20I6.1	-2.7744	7.9082	6.0705
DLG2-AS1_2	DLG2-AS1_2	-2.7744	7.9082	6.0705
DDX6P2	DDX6P2	-2.7744	7.9082	6.0705
OR7E85P	OR7E85P	-2.9601	7.9068	6.0705
ATP5F1P7	ATP5F1P7	-2.9605	7.9064	6.0705
RP11-345J4.3	RP11-345J4.3	-2.8817	7.9046	6.0705
RP11-597A11.3	RP11-597A11.3	-3.0276	7.9	6.0705
RN7SL11P	RN7SL11P	-3.2549	7.8989	6.0705
RP1-90K10.4	RP1-90K10.4	-3.0431	7.8982	6.0705
OR10D3	OR10D3	-2.9409	7.8943	6.0705
RP13-238F13.3	RP13-238F13.3	-3.0357	7.8937	6.0705
SPTLC1P4	SPTLC1P4	-2.8987	7.8849	6.0705
RP11-724M22.1	RP11-724M22.1	-3.0064	7.8791	6.0705
CTD-2311B13.1	CTD-2311B13.1	-3.2205	7.8779	6.0705
SNORA40	SNORA40	-2.7654	7.8726	6.0705
KRT8P38	KRT8P38	-3.1651	7.872	6.0705
CTD-2528A14.1	CTD-2528A14.1	-2.9939	7.865	6.0705
RP11-753A21.1	RP11-753A21.1	-3.2526	7.8649	6.0705
FRG2HP	FRG2HP	-3.1212	7.8638	6.0705
KRT28	KRT28	-3.3061	7.8596	6.0705
RP11-1055B8.8	RP11-1055B8.8	-2.8679	7.859	6.0705
DUXB	DUXB	-2.7907	7.8569	6.0705
RP11-1079K10.1	RP11-1079K10.1	-2.9605	7.8547	6.0705
AC016712.2	AC016712.2	-2.7743	7.8502	6.0705
OR8D4	OR8D4	-2.7778	7.8483	6.0705
OR1D2	OR1D2	-2.7778	7.8483	6.0705
RP11-571E6.3	RP11-571E6.3	-2.7778	7.8483	6.0705
RP11-65D24.2	RP11-65D24.2	-2.7778	7.8483	6.0705
KRTAP1-4	KRTAP1-4	-2.7778	7.8483	6.0705
KRTAP4-9	KRTAP4-9	-2.7778	7.8483	6.0705
VN1R10P	VN1R10P	-2.7778	7.8483	6.0705
IFNWP9	IFNWP9	-2.7778	7.8483	6.0705
AP000477.3	AP000477.3	-2.7778	7.8483	6.0705
AC124861.1	AC124861.1	-2.7778	7.8483	6.0705
RP11-804H8.5	RP11-804H8.5	-2.7778	7.8483	6.0705
RP11-445N18.3	RP11-445N18.3	-2.7778	7.8483	6.0705
RP11-391J2.3	RP11-391J2.3	-2.7778	7.8483	6.0705
RP11-242F24.1	RP11-242F24.1	-2.7778	7.8483	6.0705
OR7E93P	OR7E93P	-2.7778	7.8483	6.0705
AC006355.3	AC006355.3	-2.7778	7.8483	6.0705
RP11-385E5.5	RP11-385E5.5	-2.7778	7.8483	6.0705
RPSAP23	RPSAP23	-2.7778	7.8483	6.0705
RP13-26D14.2	RP13-26D14.2	-2.7778	7.8483	6.0705
AP000281.2	AP000281.2	-2.7778	7.8483	6.0705
MTCO1P5	MTCO1P5	-2.7778	7.8483	6.0705
COX6CP13	COX6CP13	-2.7778	7.8483	6.0705
RP11-95P9.1	RP11-95P9.1	-2.7778	7.8483	6.0705
RPL7P34	RPL7P34	-2.7778	7.8483	6.0705
RP5-1155K23.4	RP5-1155K23.4	-2.7778	7.8483	6.0705
RPL23AP33	RPL23AP33	-2.7778	7.8483	6.0705
RPSAP32	RPSAP32	-2.7778	7.8483	6.0705
RP11-71N10.1	RP11-71N10.1	-2.7778	7.8483	6.0705
RN7SL303P	RN7SL303P	-2.7778	7.8483	6.0705
MED28P2	MED28P2	-2.7778	7.8483	6.0705
RN7SL305P	RN7SL305P	-2.7778	7.8483	6.0705
RPS12P15	RPS12P15	-2.7778	7.8483	6.0705
MTND2P14	MTND2P14	-2.7778	7.8483	6.0705
RP11-458K10.1	RP11-458K10.1	-2.7778	7.8483	6.0705
MTND3P6	MTND3P6	-2.7778	7.8483	6.0705
RP11-779P15.1	RP11-779P15.1	-2.7778	7.8483	6.0705
RP11-359H3.1	RP11-359H3.1	-2.7778	7.8483	6.0705
MTND4LP22	MTND4LP22	-2.7778	7.8483	6.0705
THAP12P9	THAP12P9	-2.7778	7.8483	6.0705
OR5H4P	OR5H4P	-2.7778	7.8483	6.0705
CTD-2218K11.2	CTD-2218K11.2	-2.7778	7.8483	6.0705
RP11-785F11.1	RP11-785F11.1	-2.7778	7.8483	6.0705
HMGB3P15	HMGB3P15	-2.7778	7.8483	6.0705
RP11-542G1.1	RP11-542G1.1	-2.7778	7.8483	6.0705
HPRT1P1	HPRT1P1	-2.7778	7.8483	6.0705
RN7SKP135	RN7SKP135	-2.7778	7.8483	6.0705
FAM183CP	FAM183CP	-2.7778	7.8483	6.0705
CTD-3080F16.3	CTD-3080F16.3	-2.7778	7.8483	6.0705
RP11-573J24.1	RP11-573J24.1	-2.7778	7.8483	6.0705
TFAMP2	TFAMP2	-2.7778	7.8483	6.0705
OR1D4	OR1D4	-2.7778	7.8483	6.0705
RP11-403D15.2	RP11-403D15.2	-2.7778	7.8483	6.0705
RP1-305G21.1	RP1-305G21.1	-2.7778	7.8483	6.0705
AP000889.2	AP000889.2	-2.7778	7.8483	6.0705
RP11-56P9.5	RP11-56P9.5	-2.7778	7.8483	6.0705
RP11-350G24.1	RP11-350G24.1	-2.7778	7.8483	6.0705
SUB1P2	SUB1P2	-2.7778	7.8483	6.0705
CTD-2298J14.1	CTD-2298J14.1	-2.7778	7.8483	6.0705
RP11-810K23.6	RP11-810K23.6	-2.7778	7.8483	6.0705
RP11-299H22.1	RP11-299H22.1	-2.7778	7.8483	6.0705
RP11-756H20.1	RP11-756H20.1	-2.7778	7.8483	6.0705
RP11-556H2.2	RP11-556H2.2	-2.7778	7.8483	6.0705
RP11-457I16.2	RP11-457I16.2	-2.7778	7.8483	6.0705
CTD-2336H13.1	CTD-2336H13.1	-2.7778	7.8483	6.0705
RN7SL697P	RN7SL697P	-2.7778	7.8483	6.0705
RP11-440L16.1	RP11-440L16.1	-2.7778	7.8483	6.0705
RN7SL357P	RN7SL357P	-2.7778	7.8483	6.0705
RP11-243E13.2	RP11-243E13.2	-2.7778	7.8483	6.0705
RP11-64C12.7	RP11-64C12.7	-2.7778	7.8483	6.0705
CTC-232P5.4	CTC-232P5.4	-2.7778	7.8483	6.0705
CTC-518B2.10	CTC-518B2.10	-2.7778	7.8483	6.0705
RP11-626A5.2	RP11-626A5.2	-2.7778	7.8483	6.0705
RP13-395E19.4	RP13-395E19.4	-2.7778	7.8483	6.0705
RP11-745A24.3	RP11-745A24.3	-2.7778	7.8483	6.0705
RN7SL341P	RN7SL341P	-2.7778	7.8483	6.0705
KB-1433G4.1	KB-1433G4.1	-2.7778	7.8483	6.0705
SOX2OT_exon1	SOX2OT_exon1	-2.7778	7.8483	6.0705
RP13-347D8.7	RP13-347D8.7	-2.7778	7.8483	6.0705
RN7SL607P	RN7SL607P	-2.7778	7.8483	6.0705
CH507-216K13.1	CH507-216K13.1	-2.7778	7.8483	6.0705
RP1-149M18.4	RP1-149M18.4	-2.7778	7.8483	6.0705
RP11-69M1.8	RP11-69M1.8	-2.7778	7.8483	6.0705
RP11-317C20.9	RP11-317C20.9	-2.7778	7.8483	6.0705
RP11-802F5.1	RP11-802F5.1	-2.9251	7.8465	6.0705
FAM27E5	FAM27E5	-2.8333	7.8463	6.0705
SETP15	SETP15	-2.8333	7.8463	6.0705
PABPC1P6	PABPC1P6	-2.8333	7.8463	6.0705
MTND5P7	MTND5P7	-2.8333	7.8463	6.0705
RP11-1217F2.9	RP11-1217F2.9	-2.8333	7.8463	6.0705
MTND2P6	MTND2P6	-2.8333	7.8463	6.0705
MED15P8	MED15P8	-2.8333	7.8463	6.0705
RP11-100M12.3	RP11-100M12.3	-2.8333	7.8463	6.0705
RP11-14N9.2	RP11-14N9.2	-2.8333	7.8463	6.0705
RP11-94B19.5	RP11-94B19.5	-2.8333	7.8463	6.0705
BCRP9	BCRP9	-2.8333	7.8463	6.0705
XXbac-B33L19.10	XXbac-B33L19.10	-2.8333	7.8463	6.0705
RP11-352D3.2	RP11-352D3.2	-2.7562	7.8461	6.0705
RP5-968D22.1	RP5-968D22.1	-2.8169	7.8399	6.0705
GXYLT1P2	GXYLT1P2	-2.7721	7.8371	6.0705
ULK4P1	ULK4P1	-2.8833	7.8339	6.0705
GOT1L1	GOT1L1	-2.762	7.8325	6.0705
GUSBP10	GUSBP10	-2.8624	7.8302	6.0705
AC016716.2	AC016716.2	-2.8624	7.8302	6.0705
RP11-722M1.1	RP11-722M1.1	-2.8624	7.8302	6.0705
RP11-171N4.1	RP11-171N4.1	-2.8624	7.8302	6.0705
RARRES2P6	RARRES2P6	-2.8624	7.8302	6.0705
NF1P6	NF1P6	-2.92	7.8287	6.0705
AC008565.1	AC008565.1	-2.92	7.8287	6.0705
RP11-159D8.2	RP11-159D8.2	-2.92	7.8287	6.0705
AP000432.2	AP000432.2	-3.0646	7.8276	6.0705
GML	GML	-2.8378	7.826	6.0705
CTD-2510F5.6	CTD-2510F5.6	-4.8111	7.8255	6.0705
RP11-261B23.1	RP11-261B23.1	-2.9168	7.8248	6.0705
RP11-758M4.3	RP11-758M4.3	-2.7612	7.822	6.0705
MS4A13	MS4A13	-3.2277	7.8207	6.0705
RPL7P16	RPL7P16	-2.7925	7.8196	6.0705
RP11-6B19.2	RP11-6B19.2	-2.7811	7.8195	6.0705
OR13I1P	OR13I1P	-2.9473	7.8187	6.0705
RP11-613H2.2	RP11-613H2.2	-2.7469	7.8181	6.0705
RP11-166N17.3	RP11-166N17.3	-2.9322	7.8151	6.0705
RP11-49P4.7	RP11-49P4.7	-2.9457	7.8094	6.0705
RP11-154F14.2	RP11-154F14.2	-2.9222	7.8087	6.0705
CTB-33G10.6	CTB-33G10.6	-2.9443	7.8066	6.0705
AC108025.2	AC108025.2	-2.8557	7.8064	6.0705
CRYGD	CRYGD	-2.7882	7.8042	6.0705
TTTY14	TTTY14	-2.7882	7.8042	6.0705
POTEA	POTEA	-2.7882	7.8042	6.0705
TMEM207	TMEM207	-2.7882	7.8042	6.0705
SNORA71D	SNORA71D	-2.7882	7.8042	6.0705
RP11-217O12.1	RP11-217O12.1	-2.7882	7.8042	6.0705
SNORA69	SNORA69	-2.7882	7.8042	6.0705
NHP2P2	NHP2P2	-2.7882	7.8042	6.0705
RP1-182O16.1	RP1-182O16.1	-2.7882	7.8042	6.0705
RP1-72A23.1	RP1-72A23.1	-2.7882	7.8042	6.0705
RNU6ATAC	RNU6ATAC	-2.7882	7.8042	6.0705
OR2AD1P	OR2AD1P	-2.7882	7.8042	6.0705
RP4-784A16.3	RP4-784A16.3	-2.7882	7.8042	6.0705
NMNAT1P2	NMNAT1P2	-2.7882	7.8042	6.0705
RPL7P37	RPL7P37	-2.7882	7.8042	6.0705
OR7E96P	OR7E96P	-2.7882	7.8042	6.0705
CTD-2526L21.3	CTD-2526L21.3	-2.7882	7.8042	6.0705
MTND5P6	MTND5P6	-2.7882	7.8042	6.0705
RP11-339A7.1	RP11-339A7.1	-2.7882	7.8042	6.0705
VN1R32P	VN1R32P	-2.7882	7.8042	6.0705
USP12PY	USP12PY	-2.7882	7.8042	6.0705
MTCYBP5	MTCYBP5	-2.7882	7.8042	6.0705
RP11-459A10.1	RP11-459A10.1	-2.7882	7.8042	6.0705
AC002368.4	AC002368.4	-2.7882	7.8042	6.0705
RP4-719C8.1	RP4-719C8.1	-2.7882	7.8042	6.0705
RP11-536C10.1	RP11-536C10.1	-2.7882	7.8042	6.0705
CTC-430J12.2	CTC-430J12.2	-2.7882	7.8042	6.0705
RP11-359P18.1	RP11-359P18.1	-2.7882	7.8042	6.0705
PDCD5P2	PDCD5P2	-2.7882	7.8042	6.0705
SCARNA1	SCARNA1	-2.7882	7.8042	6.0705
RP11-959F10.5	RP11-959F10.5	-2.7882	7.8042	6.0705
RP11-96A1.5	RP11-96A1.5	-2.7882	7.8042	6.0705
RP11-334E6.4	RP11-334E6.4	-2.7882	7.8042	6.0705
RP11-430H10.2	RP11-430H10.2	-2.7882	7.8042	6.0705
ILF2P2	ILF2P2	-2.7882	7.8042	6.0705
RP11-1360M22.2	RP11-1360M22.2	-2.7882	7.8042	6.0705
RP11-523L20.1	RP11-523L20.1	-2.7882	7.8042	6.0705
RP11-151H2.1	RP11-151H2.1	-2.7882	7.8042	6.0705
RP11-164A6.1	RP11-164A6.1	-2.7882	7.8042	6.0705
RP11-419L9.1	RP11-419L9.1	-2.7882	7.8042	6.0705
CTD-2532D12.4	CTD-2532D12.4	-2.7882	7.8042	6.0705
CTD-2382H12.1	CTD-2382H12.1	-2.7882	7.8042	6.0705
RP11-1109M24.15	RP11-1109M24.15	-2.7882	7.8042	6.0705
SIGLEC31P	SIGLEC31P	-2.7882	7.8042	6.0705
RP11-498M14.1	RP11-498M14.1	-2.7882	7.8042	6.0705
MLECP1	MLECP1	-2.7882	7.8042	6.0705
LINC01202	LINC01202	-2.7882	7.8042	6.0705
DUX4L8	DUX4L8	-2.7882	7.8042	6.0705
RP11-1217F2.19	RP11-1217F2.19	-2.7882	7.8042	6.0705
RP11-1217F2.18	RP11-1217F2.18	-2.7882	7.8042	6.0705
PRKCH	PRKCH	2.3468	7.8037	6.0705
LCE4A	LCE4A	-3.0537	7.8031	6.0705
AC000077.2	AC000077.2	-2.8838	7.7976	6.0705
AC005357.1	AC005357.1	-2.8838	7.7976	6.0705
RN7SL672P	RN7SL672P	-3.146	7.7952	6.0705
CST11	CST11	-3.5443	7.7947	6.0705
SPINT3	SPINT3	-2.7913	7.7928	6.0705
DEFA6	DEFA6	-2.7913	7.7928	6.0705
KRTAP24-1	KRTAP24-1	-2.7913	7.7928	6.0705
FAM218BP	FAM218BP	-2.7913	7.7928	6.0705
HTATSF1P1	HTATSF1P1	-2.7913	7.7928	6.0705
RP11-403H13.1	RP11-403H13.1	-2.7913	7.7928	6.0705
CECR9	CECR9	-2.7913	7.7928	6.0705
GTF2F2P2	GTF2F2P2	-2.7913	7.7928	6.0705
RP11-529G21.3	RP11-529G21.3	-2.7913	7.7928	6.0705
RP11-333A23.3	RP11-333A23.3	-2.7913	7.7928	6.0705
CBX3P8	CBX3P8	-2.7913	7.7928	6.0705
RP11-646J21.4	RP11-646J21.4	-2.7913	7.7928	6.0705
RP4-601P9.1	RP4-601P9.1	-2.7913	7.7928	6.0705
RP11-586K12.2	RP11-586K12.2	-2.9764	7.7905	6.0705
RP5-1106E3.1	RP5-1106E3.1	-2.9197	7.7902	6.0705
RP11-626I20.1	RP11-626I20.1	-2.9197	7.7902	6.0705
MAGEA2	MAGEA2	-2.9377	7.782	6.0705
RP11-406H4.1	RP11-406H4.1	-2.9031	7.7807	6.0705
AC012499.1	AC012499.1	-2.8259	7.7788	6.0705
RP11-14K3.7	RP11-14K3.7	-2.8457	7.7777	6.0705
RP11-556O9.2	RP11-556O9.2	-2.7641	7.7776	6.0705
RNU2-70P	RNU2-70P	-2.8498	7.7719	6.0705
RN7SKP39	RN7SKP39	-2.8498	7.7719	6.0705
RAD23BLP	RAD23BLP	-2.8498	7.7719	6.0705
RP11-241I20.1	RP11-241I20.1	-2.8498	7.7719	6.0705
RN7SL100P	RN7SL100P	-2.8498	7.7719	6.0705
RN7SL870P	RN7SL870P	-2.8498	7.7719	6.0705
RP11-8P13.1	RP11-8P13.1	-2.8498	7.7719	6.0705
OR5M14P	OR5M14P	-2.8498	7.7719	6.0705
WWC2-AS1	WWC2-AS1	-2.8498	7.7719	6.0705
RP11-107P7.6	RP11-107P7.6	-2.8498	7.7719	6.0705
RP13-619I2.2	RP13-619I2.2	-2.8498	7.7719	6.0705
RP11-90P16.1	RP11-90P16.1	-2.8498	7.7719	6.0705
MTND6P33	MTND6P33	-2.8498	7.7719	6.0705
RN7SL480P	RN7SL480P	-2.8498	7.7719	6.0705
NIFKP6	NIFKP6	-2.8498	7.7719	6.0705
GGTLC5P	GGTLC5P	-2.8498	7.7719	6.0705
AC005086.1	AC005086.1	-2.8498	7.7719	6.0705
LINC01300	LINC01300	-3.0118	7.7709	6.0705
RN7SKP112	RN7SKP112	-2.9222	7.7699	6.0705
CTD-2192J16.24	CTD-2192J16.24	-2.8442	7.7688	6.0705
GSTM3P2	GSTM3P2	-2.8638	7.7666	6.0705
CTD-2521M24.8	CTD-2521M24.8	-2.8483	7.7665	6.0705
OR11A1	OR11A1	-2.8515	7.7644	6.0705
RPL23AP6	RPL23AP6	-2.8515	7.7644	6.0705
AC019109.1	AC019109.1	-2.8515	7.7644	6.0705
RP11-12K22.1	RP11-12K22.1	-2.8515	7.7644	6.0705
AP000797.4	AP000797.4	-2.8515	7.7644	6.0705
CYP3A51P	CYP3A51P	-2.8515	7.7644	6.0705
YPEL5P1	YPEL5P1	-2.7768	7.7639	6.0705
NPVF	NPVF	-2.7997	7.7623	6.0705
OR10H5	OR10H5	-2.7997	7.7623	6.0705
KRTAP19-2	KRTAP19-2	-2.7997	7.7623	6.0705
RP11-57C13.3	RP11-57C13.3	-2.7997	7.7623	6.0705
LUADT1	LUADT1	-2.7997	7.7623	6.0705
RNU1-19P	RNU1-19P	-2.7997	7.7623	6.0705
RN7SKP250	RN7SKP250	-2.7997	7.7623	6.0705
NANOGNB	NANOGNB	-2.7997	7.7623	6.0705
KRTAP27-1	KRTAP27-1	-2.7997	7.7623	6.0705
EIF4E2P1	EIF4E2P1	-2.7997	7.7623	6.0705
VDAC2P1	VDAC2P1	-2.7997	7.7623	6.0705
RP1-31B8.1	RP1-31B8.1	-2.7997	7.7623	6.0705
GLULP6	GLULP6	-2.7997	7.7623	6.0705
RNU2-17P	RNU2-17P	-2.7997	7.7623	6.0705
RP11-528A4.3	RP11-528A4.3	-2.7997	7.7623	6.0705
AC097499.2	AC097499.2	-2.7997	7.7623	6.0705
RP11-475D12.2	RP11-475D12.2	-2.7997	7.7623	6.0705
AC068135.1	AC068135.1	-2.7997	7.7623	6.0705
RPS17P13	RPS17P13	-2.7997	7.7623	6.0705
ZNF70P1	ZNF70P1	-2.7997	7.7623	6.0705
AC083867.4	AC083867.4	-2.7997	7.7623	6.0705
AC132807.1	AC132807.1	-2.7997	7.7623	6.0705
RP11-505O17.1	RP11-505O17.1	-2.7997	7.7623	6.0705
RP11-134G8.2	RP11-134G8.2	-2.7997	7.7623	6.0705
HNRNPA1P63	HNRNPA1P63	-2.7997	7.7623	6.0705
OR7E23P	OR7E23P	-2.7997	7.7623	6.0705
AC010240.3	AC010240.3	-2.7997	7.7623	6.0705
AC011998.2	AC011998.2	-2.7997	7.7623	6.0705
ECEL1P3	ECEL1P3	-2.7997	7.7623	6.0705
RP3-354J5.3	RP3-354J5.3	-2.7997	7.7623	6.0705
TCEB2P3	TCEB2P3	-2.7997	7.7623	6.0705
AC017078.1	AC017078.1	-2.7997	7.7623	6.0705
RP11-345I18.1	RP11-345I18.1	-2.7997	7.7623	6.0705
RP6-29D12.2	RP6-29D12.2	-2.7997	7.7623	6.0705
SLC16A12-AS1	SLC16A12-AS1	-2.7997	7.7623	6.0705
GEMIN2P1	GEMIN2P1	-2.7997	7.7623	6.0705
GYG2-AS1	GYG2-AS1	-2.7997	7.7623	6.0705
RP1-158P9.1	RP1-158P9.1	-2.7997	7.7623	6.0705
AC092646.1	AC092646.1	-2.7997	7.7623	6.0705
RP11-438P9.1	RP11-438P9.1	-2.7997	7.7623	6.0705
RP4-799P18.3	RP4-799P18.3	-2.7997	7.7623	6.0705
SALL4P2	SALL4P2	-2.7997	7.7623	6.0705
RN7SL79P	RN7SL79P	-2.7997	7.7623	6.0705
RN7SL363P	RN7SL363P	-2.7997	7.7623	6.0705
TRBV5-2	TRBV5-2	-2.7997	7.7623	6.0705
CTD-2185K10.1	CTD-2185K10.1	-2.7997	7.7623	6.0705
TRBV8-1	TRBV8-1	-2.7997	7.7623	6.0705
AK3P4	AK3P4	-2.7997	7.7623	6.0705
RP11-1018N14.4	RP11-1018N14.4	-2.7997	7.7623	6.0705
RP11-457P14.6	RP11-457P14.6	-2.7997	7.7623	6.0705
RP11-366M4.15	RP11-366M4.15	-2.7997	7.7623	6.0705
DPP3P1	DPP3P1	-2.7997	7.7623	6.0705
RP11-392L5.2	RP11-392L5.2	-2.7997	7.7623	6.0705
RN7SKP155	RN7SKP155	-2.7997	7.7623	6.0705
RN7SKP244	RN7SKP244	-2.7997	7.7623	6.0705
CTD-2132H18.3	CTD-2132H18.3	-2.7997	7.7623	6.0705
RP11-573E11.2	RP11-573E11.2	-2.7997	7.7623	6.0705
TRIM77BP	TRIM77BP	-2.7997	7.7623	6.0705
RP11-6B19.3	RP11-6B19.3	-2.7997	7.7623	6.0705
RP11-368P15.1	RP11-368P15.1	-2.7997	7.7623	6.0705
RPL21P9	RPL21P9	-2.7997	7.7623	6.0705
RP11-81F13.1	RP11-81F13.1	-2.7997	7.7623	6.0705
RP11-1078H9.2	RP11-1078H9.2	-2.7997	7.7623	6.0705
RP11-96O20.2	RP11-96O20.2	-2.7997	7.7623	6.0705
RP11-169E6.3	RP11-169E6.3	-2.7997	7.7623	6.0705
RP11-292D4.3	RP11-292D4.3	-2.7997	7.7623	6.0705
C1QL1P1	C1QL1P1	-2.7997	7.7623	6.0705
RP11-93O14.1	RP11-93O14.1	-2.7997	7.7623	6.0705
RP5-1173P7.1	RP5-1173P7.1	-2.7997	7.7623	6.0705
BTF3P14	BTF3P14	-2.7997	7.7623	6.0705
RP11-288C17.3	RP11-288C17.3	-2.7997	7.7623	6.0705
RN7SL531P	RN7SL531P	-2.7997	7.7623	6.0705
RN7SL596P	RN7SL596P	-2.7997	7.7623	6.0705
RN7SL162P	RN7SL162P	-2.7997	7.7623	6.0705
AC067968.3	AC067968.3	-2.7997	7.7623	6.0705
BNIP3P13	BNIP3P13	-2.7997	7.7623	6.0705
RP13-122B23.9	RP13-122B23.9	-2.7997	7.7623	6.0705
RP11-111N20.4	RP11-111N20.4	-2.7997	7.7623	6.0705
MTND3P19	MTND3P19	-2.7997	7.7623	6.0705
RP11-60E8.3	RP11-60E8.3	-2.7997	7.7623	6.0705
RP11-61O11.1	RP11-61O11.1	-2.7997	7.7623	6.0705
RP11-209D20.2	RP11-209D20.2	-2.7997	7.7623	6.0705
TEX28	TEX28	-2.7997	7.7623	6.0705
RP11-14J16.1	RP11-14J16.1	-2.7997	7.7623	6.0705
RP5-1136A10.1	RP5-1136A10.1	-2.7997	7.7623	6.0705
CTC-525D6.3	CTC-525D6.3	-2.7997	7.7623	6.0705
RP11-562F9.3	RP11-562F9.3	-2.7997	7.7623	6.0705
RP13-379O24.3	RP13-379O24.3	-3.1897	7.7621	6.0705
CTC-239J10.1	CTC-239J10.1	-2.9342	7.7613	6.0705
RNU2-4P	RNU2-4P	-2.7416	7.7599	6.0705
OR12D3	OR12D3	-2.8009	7.758	6.0705
ZIM3	ZIM3	-2.8009	7.758	6.0705
GPR149	GPR149	-2.8009	7.758	6.0705
RP11-160N1.10	RP11-160N1.10	-2.8009	7.758	6.0705
IGLV8OR8-1	IGLV8OR8-1	-2.8009	7.758	6.0705
RN7SKP110	RN7SKP110	-2.8009	7.758	6.0705
RP1-22N22.1	RP1-22N22.1	-2.8009	7.758	6.0705
NCAPD2P1	NCAPD2P1	-2.8009	7.758	6.0705
RSU1P1	RSU1P1	-2.8009	7.758	6.0705
RP11-380D15.3	RP11-380D15.3	-2.8009	7.758	6.0705
CNN2P10	CNN2P10	-2.8009	7.758	6.0705
LONRF2P2	LONRF2P2	-2.8009	7.758	6.0705
SLIT1-AS1	SLIT1-AS1	-2.8009	7.758	6.0705
MTND4LP12	MTND4LP12	-2.8009	7.758	6.0705
RP11-107M16.2	RP11-107M16.2	-2.8009	7.758	6.0705
ZBTB20-AS3	ZBTB20-AS3	-2.8009	7.758	6.0705
RPS26P35	RPS26P35	-2.8009	7.758	6.0705
RN7SL189P	RN7SL189P	-2.8009	7.758	6.0705
CTD-2049O17.1	CTD-2049O17.1	-2.8009	7.758	6.0705
MTND5P9	MTND5P9	-2.8009	7.758	6.0705
UGT2B29P	UGT2B29P	-2.8009	7.758	6.0705
RP11-6I2.4	RP11-6I2.4	-2.8009	7.758	6.0705
RP11-882G5.1	RP11-882G5.1	-2.8009	7.758	6.0705
RP11-708L7.7	RP11-708L7.7	-2.8009	7.758	6.0705
RP11-267D19.1	RP11-267D19.1	-2.8009	7.758	6.0705
RP11-320M16.2	RP11-320M16.2	-2.8009	7.758	6.0705
LINC00911	LINC00911	-2.8009	7.758	6.0705
CTD-2651B20.2	CTD-2651B20.2	-2.8009	7.758	6.0705
RP11-66B24.5	RP11-66B24.5	-2.8009	7.758	6.0705
RP1-149C7.1	RP1-149C7.1	-2.8009	7.758	6.0705
RN7SL732P	RN7SL732P	-2.8009	7.758	6.0705
HSPE1P7	HSPE1P7	-2.8009	7.758	6.0705
RP11-52M17.1	RP11-52M17.1	-2.8009	7.758	6.0705
LARP7P1	LARP7P1	-2.8009	7.758	6.0705
OR9I3P	OR9I3P	-2.8009	7.758	6.0705
RP11-268E23.2	RP11-268E23.2	-2.8009	7.758	6.0705
CTD-2267D19.7	CTD-2267D19.7	-2.8009	7.758	6.0705
CTD-2651B20.8	CTD-2651B20.8	-2.8009	7.758	6.0705
OR8K3	OR8K3	-2.8009	7.758	6.0705
RP11-42F12.1	RP11-42F12.1	-2.8009	7.758	6.0705
HMGN2P7	HMGN2P7	-2.7496	7.7572	6.0702
AC011516.2	AC011516.2	-2.8524	7.7533	6.0673
RP11-13E5.2	RP11-13E5.2	-2.9681	7.7533	6.0673
CTD-2201E9.4	CTD-2201E9.4	-2.9313	7.7515	6.066
RP6-24A23.6	RP6-24A23.6	-2.8693	7.7504	6.0654
GAPDHP55	GAPDHP55	-2.9412	7.7461	6.0643
RP11-110H1.8	RP11-110H1.8	-2.9412	7.7461	6.0643
OR8C1P	OR8C1P	-2.815	7.7453	6.0643
RBM17P2	RBM17P2	-2.7615	7.7437	6.0643
RP1-138B7.5	RP1-138B7.5	-2.8585	7.742	6.0643
CCNG2P1	CCNG2P1	-2.8082	7.7417	6.0643
RP4-714D9.4	RP4-714D9.4	-2.8925	7.7405	6.0643
RP11-44N21.4	RP11-44N21.4	-2.7824	7.7384	6.0643
CALM1P2	CALM1P2	-2.8131	7.7329	6.0643
MTAPP1	MTAPP1	-2.8767	7.7328	6.0643
LINC00029	LINC00029	-2.882	7.7323	6.0643
RP11-77G22.2	RP11-77G22.2	-2.882	7.7323	6.0643
AP000282.3	AP000282.3	-2.882	7.7323	6.0643
RP11-449O16.2	RP11-449O16.2	-2.882	7.7323	6.0643
AC005042.3	AC005042.3	-2.882	7.7323	6.0643
ACTBP12	ACTBP12	-2.882	7.7323	6.0643
RN7SL98P	RN7SL98P	-2.882	7.7323	6.0643
RP11-107P7.1	RP11-107P7.1	-2.882	7.7323	6.0643
RP11-1028N23.4	RP11-1028N23.4	-2.882	7.7323	6.0643
RP11-473C19.1	RP11-473C19.1	-2.882	7.7323	6.0643
RP11-299H22.7	RP11-299H22.7	-2.882	7.7323	6.0643
RP11-109M19.1	RP11-109M19.1	-2.882	7.7323	6.0643
OR10H4	OR10H4	-2.809	7.7285	6.0643
TUBBP2	TUBBP2	-2.809	7.7285	6.0643
AC002383.2	AC002383.2	-2.809	7.7285	6.0643
LINC00399	LINC00399	-2.809	7.7285	6.0643
CTC-546K23.1	CTC-546K23.1	-2.809	7.7285	6.0643
RP11-241F15.7	RP11-241F15.7	-2.809	7.7285	6.0643
RBPJP7	RBPJP7	-2.809	7.7285	6.0643
HMGN1P30	HMGN1P30	-2.809	7.7285	6.0643
AC092638.2	AC092638.2	-2.809	7.7285	6.0643
RP11-132E11.2	RP11-132E11.2	-2.809	7.7285	6.0643
LINC01384	LINC01384	-2.809	7.7285	6.0643
PES1P1	PES1P1	-2.809	7.7285	6.0643
RP11-419C19.3	RP11-419C19.3	-2.809	7.7285	6.0643
LHX5-AS1	LHX5-AS1	-2.809	7.7285	6.0643
RP11-44F14.4	RP11-44F14.4	-2.809	7.7285	6.0643
RP11-430C1.2	RP11-430C1.2	-2.809	7.7285	6.0643
RP11-293E1.2	RP11-293E1.2	-2.809	7.7285	6.0643
EIF1P6	EIF1P6	-2.809	7.7285	6.0643
RP1-229K20.8	RP1-229K20.8	-2.809	7.7285	6.0643
SPATA31A7	SPATA31A7	-2.809	7.7285	6.0643
TRBV17	TRBV17	-2.809	7.7285	6.0643
RP11-333J10.2	RP11-333J10.2	-2.809	7.7285	6.0643
RP11-484M3.5	RP11-484M3.5	-2.8024	7.724	6.0603
LL22NC03-121E8.3	LL22NC03-121E8.3	-2.907	7.7234	6.0602
FTX_5	FTX_5	-3.0043	7.7222	6.0596
KB-1460A1.2	KB-1460A1.2	-2.8239	7.7216	6.0596
NOBOX	NOBOX	-2.9422	7.7201	6.0596
RN7SL693P	RN7SL693P	-2.9422	7.7201	6.0596
RP11-310N16.1	RP11-310N16.1	-2.9422	7.7201	6.0596
RP5-1142A6.7	RP5-1142A6.7	-3.0809	7.7201	6.0596
VENTXP3	VENTXP3	-2.9961	7.7187	6.0587
KRTAP1-1	KRTAP1-1	-2.9759	7.7176	6.058
OR4N5	OR4N5	-2.8631	7.7134	6.058
RN7SKP17	RN7SKP17	-2.8631	7.7134	6.058
RP4-697K14.3	RP4-697K14.3	-2.8631	7.7134	6.058
LARP1BP1	LARP1BP1	-2.8631	7.7134	6.058
RP1-206D15.5	RP1-206D15.5	-2.8631	7.7134	6.058
RP11-447M12.2	RP11-447M12.2	-2.8631	7.7134	6.058
RP11-308B16.2	RP11-308B16.2	-2.8631	7.7134	6.058
RP11-244H18.4	RP11-244H18.4	-2.8631	7.7134	6.058
TP53TG3HP	TP53TG3HP	-2.8631	7.7134	6.058
AC005392.13	AC005392.13	-2.9422	7.7009	6.0525
RP11-164H5.1	RP11-164H5.1	-2.9654	7.6982	6.0525
RP4-586O15.1	RP4-586O15.1	-2.9541	7.6975	6.0525
CTD-2134P3.1	CTD-2134P3.1	-2.8958	7.6972	6.0525
TGIF1P1	TGIF1P1	-2.9783	7.6966	6.0525
AC005276.1	AC005276.1	-2.8187	7.6924	6.0525
RP11-259P15.1	RP11-259P15.1	-2.8187	7.6924	6.0525
GAPDHP25	GAPDHP25	-2.8187	7.6924	6.0525
HNRNPCP10	HNRNPCP10	-2.8187	7.6924	6.0525
AP000936.5	AP000936.5	-2.8187	7.6924	6.0525
RP13-43E11.1	RP13-43E11.1	-2.8187	7.6924	6.0525
RP11-15B24.3	RP11-15B24.3	-2.8187	7.6924	6.0525
RP11-497K15.1	RP11-497K15.1	-2.8187	7.6924	6.0525
RP1-251M9.2	RP1-251M9.2	-2.8187	7.6924	6.0525
RP11-80K6.2	RP11-80K6.2	-2.8187	7.6924	6.0525
AC007317.1	AC007317.1	-2.8187	7.6924	6.0525
FGF14-AS1	FGF14-AS1	-2.8187	7.6924	6.0525
RP5-1097P24.1	RP5-1097P24.1	-2.8187	7.6924	6.0525
RP11-388B24.4	RP11-388B24.4	-2.8187	7.6924	6.0525
RP11-707P20.1	RP11-707P20.1	-2.8187	7.6924	6.0525
RP11-575M4.1	RP11-575M4.1	-2.8187	7.6924	6.0525
RP11-503C24.2	RP11-503C24.2	-2.8187	7.6924	6.0525
FLYWCH1P1	FLYWCH1P1	-2.8187	7.6924	6.0525
RP11-42A4.1	RP11-42A4.1	-2.8187	7.6924	6.0525
DYNLL1P6	DYNLL1P6	-2.8187	7.6924	6.0525
RP11-338H14.1	RP11-338H14.1	-2.8187	7.6924	6.0525
RP4-594L9.2	RP4-594L9.2	-2.8187	7.6924	6.0525
RP1-96H9.5	RP1-96H9.5	-2.8187	7.6924	6.0525
RP11-641A6.3	RP11-641A6.3	-2.8187	7.6924	6.0525
RP11-613G13.1	RP11-613G13.1	-2.8187	7.6924	6.0525
RP11-76K13.3	RP11-76K13.3	-2.8187	7.6924	6.0525
RP11-627G18.4	RP11-627G18.4	-2.8187	7.6924	6.0525
RP11-128P17.4	RP11-128P17.4	-2.8187	7.6924	6.0525
RP5-827E24.1	RP5-827E24.1	-2.8187	7.6924	6.0525
RP11-266I3.8	RP11-266I3.8	-2.8187	7.6924	6.0525
TGIF2LX	TGIF2LX	-3.3217	7.692	6.0525
OR2AT4	OR2AT4	-2.7841	7.6911	6.0523
RP11-318M2.3	RP11-318M2.3	-2.7098	7.6909	6.0523
MTND6P32	MTND6P32	-2.9055	7.682	6.0454
RP11-1028N23.2	RP11-1028N23.2	-2.9055	7.682	6.0454
RP11-84C10.3	RP11-84C10.3	-2.9055	7.682	6.0454
MEMO1P5	MEMO1P5	-2.9055	7.682	6.0454
GFRAL	GFRAL	-2.9258	7.6816	6.0454
AC007193.9	AC007193.9	-3.147	7.6812	6.0454
RP11-96P7.1	RP11-96P7.1	-2.9215	7.6809	6.0454
RN7SL126P	RN7SL126P	-2.8235	7.6779	6.0429
RP11-820I16.3	RP11-820I16.3	-2.8705	7.6776	6.0429
RP11-626I20.3	RP11-626I20.3	-2.9036	7.6753	6.0411
LINC00251	LINC00251	-2.8198	7.6735	6.0402
RP11-142J21.1	RP11-142J21.1	-2.9063	7.6735	6.0402
VDAC1P10	VDAC1P10	-2.8958	7.6724	6.0394
RP11-103J8.2	RP11-103J8.2	-2.8732	7.6716	6.0394
PRAMEF15	PRAMEF15	-2.9078	7.6706	6.0394
AC018799.1	AC018799.1	-2.9078	7.6706	6.0394
RP11-30P21.2	RP11-30P21.2	-2.9078	7.6706	6.0394
RP11-506K19.1	RP11-506K19.1	-2.9601	7.6682	6.0374
RP11-344E13.1	RP11-344E13.1	-2.7422	7.6674	6.0371
PRAMEF12	PRAMEF12	-2.7707	7.6661	6.0362
CTD-2184D3.3	CTD-2184D3.3	-2.8843	7.6647	6.0352
NAALADL2-AS1	NAALADL2-AS1	-2.9804	7.6631	6.0343
RP1-46F2.3	RP1-46F2.3	-3.096	7.6629	6.0343
RP11-563D10.1	RP11-563D10.1	-2.7701	7.6593	6.0311
RP11-58A17.2	RP11-58A17.2	-2.7815	7.6582	6.0308
SSX8	SSX8	-2.8977	7.6569	6.0308
AC005863.2	AC005863.2	-2.8977	7.6569	6.0308
RP1-273G13.3	RP1-273G13.3	-2.8977	7.6569	6.0308
RN7SL377P	RN7SL377P	-2.8977	7.6569	6.0308
C1GALT1P3	C1GALT1P3	-2.9424	7.6528	6.03
RP11-15B24.4	RP11-15B24.4	-2.8769	7.6527	6.03
LINC00421	LINC00421	-2.8769	7.6527	6.03
RP11-776A13.3	RP11-776A13.3	-2.8769	7.6527	6.03
GS1-69O6.1	GS1-69O6.1	-2.8769	7.6527	6.03
RP11-706J10.2	RP11-706J10.2	-2.8769	7.6527	6.03
AC096553.5	AC096553.5	-2.8769	7.6527	6.03
FAM25BP	FAM25BP	-2.8769	7.6527	6.03
CTD-2611O12.6	CTD-2611O12.6	-2.9002	7.6512	6.0289
RN7SL604P	RN7SL604P	-2.9701	7.6462	6.0247
RP5-1185K9.1	RP5-1185K9.1	-2.9149	7.6459	6.0247
CHCHD4P4	CHCHD4P4	-2.992	7.6456	6.0247
SNORA8	SNORA8	-2.8191	7.6453	6.0247
RPL5P27	RPL5P27	-2.8349	7.6436	6.0234
BNIP3P38	BNIP3P38	-2.8622	7.6413	6.0216
S100A11P1	S100A11P1	-2.711	7.6381	6.0187
SI	SI	-3.2756	7.6342	6.0152
RP11-108A14.2	RP11-108A14.2	-2.8383	7.6316	6.013
CTD-2105E13.14	CTD-2105E13.14	-2.7741	7.6234	6.0052
RP11-244F12.2	RP11-244F12.2	-4.4532	7.6215	6.0049
RP11-488I20.8	RP11-488I20.8	-3.1994	7.6214	6.0049
SPRR2B	SPRR2B	-3.2015	7.6213	6.0049
RP11-68L18.2	RP11-68L18.2	-2.7718	7.6207	6.0049
LINC00681	LINC00681	-3.0981	7.6205	6.0049
RP11-841C19.1	RP11-841C19.1	-2.8513	7.6202	6.0049
FLJ31662	FLJ31662	-3.3339	7.6202	6.0049
ZNF32-AS3	ZNF32-AS3	-2.7876	7.6195	6.0047
RP1-128O3.5	RP1-128O3.5	-3.0595	7.6178	6.004
MT4	MT4	-2.9266	7.6176	6.004
RP11-349K16.1	RP11-349K16.1	-2.9266	7.6176	6.004
RP11-452D2.2	RP11-452D2.2	-2.9764	7.6163	6.0032
CTD-2023N9.3	CTD-2023N9.3	-2.9959	7.6141	6.0021
FDX1P2	FDX1P2	-2.9309	7.6134	6.0021
PLSCR5	PLSCR5	-3.1058	7.6132	6.0021
RN7SL307P	RN7SL307P	-2.7778	7.6125	6.0021
VN1R34P	VN1R34P	-3.0015	7.612	6.0021
RP11-1259L22.1	RP11-1259L22.1	-2.8323	7.612	6.0021
OR10G1P	OR10G1P	-3.1396	7.6112	6.0021
AC022173.2	AC022173.2	-3.1239	7.6092	6.0021
RP11-335O13.8	RP11-335O13.8	-2.7772	7.6047	6.0021
MYCBP2-AS2	MYCBP2-AS2	-2.8284	7.6046	6.0021
RP11-107F6.3	RP11-107F6.3	-2.7242	7.6045	6.0021
XX-C2158C6.1	XX-C2158C6.1	-2.812	7.6023	6.0021
TFAP2D	TFAP2D	-2.8318	7.6003	6.0021
OR2M4	OR2M4	-2.8318	7.6003	6.0021
ZCCHC13	ZCCHC13	-2.8318	7.6003	6.0021
C7orf66	C7orf66	-2.8318	7.6003	6.0021
RP1-172N19.4	RP1-172N19.4	-2.8318	7.6003	6.0021
MPTX1	MPTX1	-2.8318	7.6003	6.0021
AC009518.4	AC009518.4	-2.8318	7.6003	6.0021
AC108032.1	AC108032.1	-2.8318	7.6003	6.0021
AC108059.2	AC108059.2	-2.8318	7.6003	6.0021
ARHGAP42P3	ARHGAP42P3	-2.8318	7.6003	6.0021
RPL6P29	RPL6P29	-2.8318	7.6003	6.0021
RN7SL507P	RN7SL507P	-2.8318	7.6003	6.0021
RP11-637O11.2	RP11-637O11.2	-2.8318	7.6003	6.0021
RN7SL424P	RN7SL424P	-2.8318	7.6003	6.0021
OR7E43P	OR7E43P	-2.8318	7.6003	6.0021
NDUFB5P1	NDUFB5P1	-2.8318	7.6003	6.0021
RP11-305P14.1	RP11-305P14.1	-2.8318	7.6003	6.0021
CTD-3046C4.1	CTD-3046C4.1	-2.8318	7.6003	6.0021
NRG1-IT1	NRG1-IT1	-2.8318	7.6003	6.0021
OR5AP1P	OR5AP1P	-2.8318	7.6003	6.0021
PPIAL4D	PPIAL4D	-2.8318	7.6003	6.0021
RP4-555D20.3	RP4-555D20.3	-2.8318	7.6003	6.0021
RP11-704J17.5	RP11-704J17.5	-2.8318	7.6003	6.0021
RP3-393E18.3	RP3-393E18.3	-2.8318	7.6003	6.0021
RP11-5P15.1	RP11-5P15.1	-2.8318	7.6003	6.0021
AC016912.3	AC016912.3	-2.8462	7.5996	6.0018
SLX1B-SULT1A4	SLX1B-SULT1A4	-2.9775	7.5987	6.0013
RP11-1E11.1	RP11-1E11.1	-2.9817	7.5974	6.0003
RP11-248N22.1	RP11-248N22.1	-2.9222	7.5913	5.9956
CHEK2P2	CHEK2P2	-2.9222	7.5913	5.9956
MAGEB18	MAGEB18	-3.2054	7.5912	5.9956
RP11-98L5.5	RP11-98L5.5	-3.1586	7.5909	5.9956
AC010731.4	AC010731.4	-2.7272	7.5907	5.9956
OR4G2P	OR4G2P	-2.7072	7.5875	5.9941
AC027124.2	AC027124.2	-2.7072	7.5875	5.9941
RP3-446N13.5	RP3-446N13.5	-2.7072	7.5875	5.9941
CH17-174L20.1	CH17-174L20.1	-2.7072	7.5875	5.9941
RP11-218M11.6	RP11-218M11.6	-2.7613	7.5864	5.9933
RP3-407E4.4	RP3-407E4.4	-2.8023	7.5837	5.991
MLIP-AS1	MLIP-AS1	-2.7255	7.5833	5.991
CTA-276F8.2	CTA-276F8.2	-2.7865	7.582	5.9901
TRIM64C	TRIM64C	-2.9398	7.5799	5.9898
RP11-615J4.3	RP11-615J4.3	-2.9141	7.5797	5.9898
RP11-747H12.3	RP11-747H12.3	-2.9141	7.5797	5.9898
RP11-510M2.1	RP11-510M2.1	-2.9141	7.5797	5.9898
RP11-1263C18.2	RP11-1263C18.2	-2.9141	7.5797	5.9898
RP5-991C6.2	RP5-991C6.2	-2.764	7.5793	5.9898
RP11-532E4.2	RP11-532E4.2	-3.2739	7.5785	5.9894
GJD2	GJD2	-3.1555	7.5774	5.9887
ASZ1	ASZ1	-3.3944	7.5699	5.9816
CTD-2132H18.5	CTD-2132H18.5	-2.8777	7.5669	5.979
PRAMEF33P	PRAMEF33P	-2.9423	7.5662	5.979
OR12D2	OR12D2	-2.9423	7.5662	5.979
CTD-2313J23.1	CTD-2313J23.1	-2.9918	7.5629	5.9761
CTC-484M2.1	CTC-484M2.1	-2.8782	7.5615	5.9752
LINC01158	LINC01158	-2.8432	7.5613	5.9752
SNORD10	SNORD10	-2.8708	7.5579	5.9723
RP11-698E18.1	RP11-698E18.1	-2.9313	7.5564	5.9711
RP4-736H5.3	RP4-736H5.3	-2.9043	7.5553	5.9704
OR6L1P	OR6L1P	-2.7716	7.5527	5.9681
AC009970.1	AC009970.1	-2.78	7.5504	5.9663
BTF3P9	BTF3P9	-2.7938	7.5498	5.9661
C10orf71-AS1	C10orf71-AS1	-3.0109	7.5477	5.9644
AC009487.4	AC009487.4	-2.7236	7.5457	5.9628
RP11-706C16.8	RP11-706C16.8	-2.8337	7.5422	5.9596
TRBV7-1	TRBV7-1	-2.8622	7.5412	5.9591
OVAAL	OVAAL	-3.0164	7.541	5.9591
TCEAL6	TCEAL6	-2.8456	7.5379	5.9568
CTD-2302E22.1	CTD-2302E22.1	-2.7929	7.5378	5.9568
IDSP1	IDSP1	-2.7007	7.5359	5.9552
RP11-400D2.2	RP11-400D2.2	-2.9431	7.5328	5.9536
RARRES2P8	RARRES2P8	-2.9431	7.5328	5.9536
RP11-244B22.11	RP11-244B22.11	-2.9431	7.5328	5.9536
NF1P11	NF1P11	-2.9431	7.5328	5.9536
RP11-597A11.11	RP11-597A11.11	-3.0716	7.5318	5.953
RPL3P11	RPL3P11	-2.8115	7.5301	5.9517
DNAJA1P6	DNAJA1P6	-2.9422	7.5282	5.9513
RN7SL70P	RN7SL70P	-2.9422	7.5282	5.9513
AJ003147.8	AJ003147.8	-2.9422	7.5282	5.9513
RP5-898I4.1	RP5-898I4.1	-2.9422	7.5282	5.9513
ATG10-AS1	ATG10-AS1	-2.8625	7.5264	5.9499
COX11P1	COX11P1	-2.8005	7.5216	5.9459
AC017104.4	AC017104.4	-2.8181	7.5201	5.9459
OR4D12P	OR4D12P	-2.8999	7.5187	5.9459
RP1-253B10.1	RP1-253B10.1	-2.8999	7.5187	5.9459
LINC00320	LINC00320	-2.8999	7.5187	5.9459
RP4-614C15.3	RP4-614C15.3	-2.8999	7.5187	5.9459
LA16c-23H5.4	LA16c-23H5.4	-2.8999	7.5187	5.9459
RP11-315A16.1	RP11-315A16.1	-2.8999	7.5187	5.9459
RARRES2P9	RARRES2P9	-2.8999	7.5187	5.9459
RP11-35J1.2	RP11-35J1.2	-2.8999	7.5187	5.9459
CTD-2358C21.4	CTD-2358C21.4	-2.7532	7.5177	5.9453
AC114765.2	AC114765.2	-3.103	7.5162	5.9442
CTC-461H2.2	CTC-461H2.2	-2.7432	7.5087	5.9371
RP11-685B24.1	RP11-685B24.1	-2.7694	7.5078	5.9366
RP11-42H13.1	RP11-42H13.1	-2.903	7.5072	5.9363
RP11-661C3.2	RP11-661C3.2	-2.9509	7.5056	5.9355
OR10AE3P	OR10AE3P	-2.9509	7.5056	5.9355
RP11-566K11.4	RP11-566K11.4	-4.3643	7.5037	5.9339
RP11-451B8.1	RP11-451B8.1	-2.7005	7.5016	5.9323
TCP10	TCP10	-2.675	7.4995	5.932
RP1-290I10.3	RP1-290I10.3	-2.675	7.4995	5.932
AKAIN1	AKAIN1	-2.675	7.4995	5.932
RP11-177F15.1	RP11-177F15.1	-2.675	7.4995	5.932
RPEP6	RPEP6	-2.675	7.4995	5.932
NACAP5	NACAP5	-2.7716	7.4948	5.9276
OR7E121P	OR7E121P	-2.7807	7.4943	5.9275
RP11-613E4.4	RP11-613E4.4	-2.7612	7.4894	5.924
RNU4-23P	RNU4-23P	-2.6742	7.4893	5.924
KRT18P56	KRT18P56	-2.6742	7.4893	5.924
RNU1-103P	RNU1-103P	-2.6742	7.4893	5.924
RP11-501O2.3	RP11-501O2.3	-2.9761	7.487	5.922
KRTAP20-2	KRTAP20-2	-3.0272	7.484	5.9194
CTD-2233C11.3	CTD-2233C11.3	-2.7607	7.4828	5.9186
RP4-639J15.3	RP4-639J15.3	-3.0091	7.4823	5.9186
RP11-793A3.2	RP11-793A3.2	-2.7972	7.4821	5.9186
RP11-809N15.2	RP11-809N15.2	-3.1046	7.4808	5.9177
RP11-962G15.1	RP11-962G15.1	-2.9245	7.479	5.9163
CTC-459F4.7	CTC-459F4.7	-2.7781	7.4787	5.9163
GHc-602D8.2	GHc-602D8.2	-2.7505	7.4772	5.9152
FXYD6P2	FXYD6P2	-2.8472	7.4762	5.9147
PABPC1P8	PABPC1P8	-2.8018	7.476	5.9147
AC016831.5	AC016831.5	-2.8979	7.4657	5.9048
RP11-52L5.6	RP11-52L5.6	-3.0015	7.4647	5.9041
HMGN1P3	HMGN1P3	-3.1201	7.4604	5.9002
RP11-566K19.11	RP11-566K19.11	-2.9345	7.459	5.8992
PNLIPRP1	PNLIPRP1	-2.6716	7.456	5.898
AC005229.7	AC005229.7	-2.6716	7.456	5.898
GSTM2P1	GSTM2P1	-2.6716	7.456	5.898
RP11-672F9.1	RP11-672F9.1	-2.6716	7.456	5.898
AP001891.1	AP001891.1	-2.6716	7.456	5.898
CRYZP2	CRYZP2	-2.7156	7.4522	5.8945
AC020983.5	AC020983.5	-2.8503	7.4512	5.8942
GS1-251I9.3	GS1-251I9.3	-2.671	7.4508	5.8942
AC004920.3	AC004920.3	-2.7466	7.4508	5.8942
RP11-179D22.1	RP11-179D22.1	-2.8434	7.4479	5.8917
RP11-274A11.5	RP11-274A11.5	-2.6961	7.445	5.8892
RP11-80H5.6	RP11-80H5.6	-2.6706	7.4434	5.8889
ARF1P3	ARF1P3	-2.6706	7.4434	5.8889
RP11-100K18.1	RP11-100K18.1	-2.6706	7.4434	5.8889
RP3-481A17.1	RP3-481A17.1	-2.8063	7.4433	5.8889
RN7SL840P	RN7SL840P	-2.8648	7.4419	5.8879
CTD-2218G20.2	CTD-2218G20.2	-2.8742	7.4395	5.8858
RP5-1181K21.4	RP5-1181K21.4	-2.9645	7.4364	5.8831
AC009060.1	AC009060.1	-2.9807	7.4352	5.8823
AC005609.19	AC005609.19	-2.6979	7.432	5.8794
OR8B2	OR8B2	-2.7743	7.4313	5.8791
CH17-140K24.8	CH17-140K24.8	-2.6905	7.4294	5.8775
AC015936.3	AC015936.3	-3.0881	7.4265	5.875
AC127383.1	AC127383.1	-2.7597	7.4253	5.8741
RP11-552E10.1	RP11-552E10.1	-2.732	7.423	5.8722
LINC01192	LINC01192	-2.974	7.4212	5.8713
SUCLG2P4	SUCLG2P4	-2.974	7.4212	5.8713
RP11-49I4.3	RP11-49I4.3	-3.5664	7.421	5.8713
RP11-693J15.6	RP11-693J15.6	-2.9442	7.4203	5.8709
RP11-477G18.1	RP11-477G18.1	-2.7129	7.4199	5.8709
RP3-398G3.5	RP3-398G3.5	-2.945	7.4184	5.87
RP11-202K23.1	RP11-202K23.1	-2.945	7.4184	5.87
LINC00392	LINC00392	-3.2602	7.4165	5.8686
LINC01445	LINC01445	-2.6938	7.4148	5.8676
RP11-26M5.3	RP11-26M5.3	-2.6938	7.4148	5.8676
OR4P1P	OR4P1P	-2.7359	7.4142	5.8676
RP11-317N12.1	RP11-317N12.1	-3.4486	7.4142	5.8676
ZFAND6P1	ZFAND6P1	-2.6848	7.4135	5.8672
RP11-512C24.3	RP11-512C24.3	-2.6679	7.4096	5.8652
TRAV40	TRAV40	-2.6679	7.4096	5.8652
RP11-473E2.2	RP11-473E2.2	-2.6679	7.4096	5.8652
ICE2P2	ICE2P2	-2.6679	7.4096	5.8652
RP11-809F4.3	RP11-809F4.3	-2.6679	7.4096	5.8652
AC008155.2	AC008155.2	-2.9838	7.4074	5.8633
CTD-2086L14.1	CTD-2086L14.1	-2.8147	7.4048	5.861
RP11-96B5.4	RP11-96B5.4	-2.7574	7.4042	5.8608
RP11-945C19.4	RP11-945C19.4	-2.8429	7.4026	5.8598
OTOP1	OTOP1	-3.2699	7.4025	5.8598
AC003973.4	AC003973.4	-2.6673	7.4017	5.8593
RP11-860B13.3	RP11-860B13.3	-2.7259	7.3979	5.8559
RP11-237D3.1	RP11-237D3.1	-2.875	7.3972	5.8556
RP11-629B11.4	RP11-629B11.4	-2.718	7.3957	5.8544
RN7SKP93	RN7SKP93	-2.9678	7.3953	5.8544
MBD3L3	MBD3L3	-2.6667	7.3941	5.8542
RP13-614K11.2	RP13-614K11.2	-2.6667	7.3941	5.8542
RPL22P18	RPL22P18	-2.6667	7.3941	5.8542
RPL36P4	RPL36P4	-2.6889	7.3926	5.853
RP11-373E16.3	RP11-373E16.3	-2.9226	7.3889	5.8503
RP11-220D10.1	RP11-220D10.1	-2.7779	7.3884	5.8503
AD000091.3	AD000091.3	-2.8806	7.3877	5.8503
MRPS36P1	MRPS36P1	-2.9255	7.3854	5.8503
ASTN2-AS1	ASTN2-AS1	-2.8257	7.3843	5.8503
RP4-769N13.7	RP4-769N13.7	-2.7844	7.3825	5.8503
RNU4-9P	RNU4-9P	-2.8318	7.3819	5.8503
HMGN2P8	HMGN2P8	-2.8318	7.3819	5.8503
OSTCP6	OSTCP6	-2.8318	7.3819	5.8503
LINC01044	LINC01044	-2.8318	7.3819	5.8503
ISCA1P2	ISCA1P2	-2.8318	7.3819	5.8503
RP11-90C4.2	RP11-90C4.2	-2.8318	7.3819	5.8503
TPM4P1	TPM4P1	-2.8318	7.3819	5.8503
RP11-312J18.7	RP11-312J18.7	-2.8318	7.3819	5.8503
RP11-443O13.3	RP11-443O13.3	-2.8318	7.3819	5.8503
snoU109	snoU109	-2.8318	7.3819	5.8503
RP11-774I5.1	RP11-774I5.1	-2.8318	7.3819	5.8503
CTB-77H17.1	CTB-77H17.1	-2.8318	7.3819	5.8503
CTD-2128A3.2	CTD-2128A3.2	-2.8318	7.3819	5.8503
CKS1BP3	CKS1BP3	-2.8318	7.3819	5.8503
VN1R76P	VN1R76P	-2.8318	7.3819	5.8503
RP11-432I13.6	RP11-432I13.6	-2.8318	7.3819	5.8503
RP11-118B18.3	RP11-118B18.3	-2.8318	7.3819	5.8503
RP11-199H2.2	RP11-199H2.2	-3.0624	7.3788	5.8475
MTND3P25	MTND3P25	-2.7093	7.3751	5.8441
RP11-541P9.3	RP11-541P9.3	-2.9968	7.3725	5.8435
RP11-32K4.1	RP11-32K4.1	-2.9168	7.3721	5.8435
RN7SL215P	RN7SL215P	-2.7202	7.3713	5.8435
RP11-10A14.6	RP11-10A14.6	-2.7202	7.3713	5.8435
RP11-338L22.3	RP11-338L22.3	-2.7202	7.3713	5.8435
RBPMSLP	RBPMSLP	-2.9221	7.3698	5.8435
GIP	GIP	-2.7403	7.3686	5.8435
OR4A19P	OR4A19P	-2.7086	7.3673	5.8435
TYRL	TYRL	-2.8318	7.3644	5.8435
OR5AC1	OR5AC1	-2.8318	7.3644	5.8435
ASS1P4	ASS1P4	-2.8318	7.3644	5.8435
RAP1BP2	RAP1BP2	-2.8318	7.3644	5.8435
TXNP7	TXNP7	-2.8318	7.3644	5.8435
DNAJC19P4	DNAJC19P4	-2.8318	7.3644	5.8435
LINC01427	LINC01427	-2.8318	7.3644	5.8435
AC004899.3	AC004899.3	-2.8318	7.3644	5.8435
RP11-235G24.3	RP11-235G24.3	-2.8318	7.3644	5.8435
RP11-478H13.1	RP11-478H13.1	-2.8318	7.3644	5.8435
CUL4AP1	CUL4AP1	-2.8318	7.3644	5.8435
RP11-577G20.1	RP11-577G20.1	-2.8318	7.3644	5.8435
TTTY25P	TTTY25P	-2.8318	7.3644	5.8435
RP11-184D12.1	RP11-184D12.1	-2.8318	7.3644	5.8435
CTD-2034I21.1	CTD-2034I21.1	-2.8318	7.3644	5.8435
CTC-512J12.6	CTC-512J12.6	-2.8318	7.3644	5.8435
RP11-478L17.1	RP11-478L17.1	-2.8318	7.3644	5.8435
RP11-756A22.7	RP11-756A22.7	-2.8318	7.3644	5.8435
RP11-962G15.2	RP11-962G15.2	-2.8318	7.3644	5.8435
RP11-420N3.3	RP11-420N3.3	-2.8318	7.3644	5.8435
RP11-643G5.5	RP11-643G5.5	-2.8318	7.3644	5.8435
RP11-470L19.6	RP11-470L19.6	-2.8318	7.3644	5.8435
GAGE10	GAGE10	-2.7105	7.3631	5.8425
RP11-68E19.1	RP11-68E19.1	-2.8675	7.3619	5.8421
KB-1107E3.1	KB-1107E3.1	-2.8236	7.3617	5.8421
RN7SL549P	RN7SL549P	-2.7194	7.3617	5.8421
RP5-964H19.2	RP5-964H19.2	-2.7081	7.36	5.8408
POTEH	POTEH	-3.2993	7.3586	5.8397
RP11-46C24.6	RP11-46C24.6	-2.8254	7.3583	5.8397
RLIMP2	RLIMP2	-2.9956	7.3545	5.8386
RN7SL442P	RN7SL442P	-3.1941	7.3541	5.8386
RP11-343J18.1	RP11-343J18.1	-2.8502	7.3539	5.8386
MTATP6P24	MTATP6P24	-2.9779	7.3534	5.8386
HINT1P1	HINT1P1	-2.7424	7.3521	5.8386
AC015933.2	AC015933.2	-3.0236	7.3489	5.8386
AC004854.4	AC004854.4	-2.7122	7.3483	5.8386
E2F3-IT1	E2F3-IT1	-2.7654	7.3466	5.8386
RN7SL399P	RN7SL399P	-2.7654	7.3466	5.8386
OR51T1	OR51T1	-2.8318	7.346	5.8386
RP1-72A23.3	RP1-72A23.3	-2.8318	7.346	5.8386
RP11-6F6.1	RP11-6F6.1	-2.8318	7.346	5.8386
UST-AS1	UST-AS1	-2.8318	7.346	5.8386
AC092625.1	AC092625.1	-2.8318	7.346	5.8386
FGF12-AS1	FGF12-AS1	-2.8318	7.346	5.8386
RP1-209A6.1	RP1-209A6.1	-2.8318	7.346	5.8386
C3orf79	C3orf79	-2.8318	7.346	5.8386
CTD-2613O8.1	CTD-2613O8.1	-2.8318	7.346	5.8386
PANCR	PANCR	-2.8318	7.346	5.8386
RP11-76G10.1	RP11-76G10.1	-2.8318	7.346	5.8386
RN7SKP288	RN7SKP288	-2.8318	7.346	5.8386
MRPL57P7	MRPL57P7	-2.8318	7.346	5.8386
RP11-738O11.13	RP11-738O11.13	-2.8318	7.346	5.8386
RP11-536C10.10	RP11-536C10.10	-2.8318	7.346	5.8386
CTD-2311B13.2	CTD-2311B13.2	-2.8318	7.346	5.8386
RP11-67H24.2	RP11-67H24.2	-2.8318	7.346	5.8386
RP11-1109M24.12	RP11-1109M24.12	-2.8318	7.346	5.8386
RP11-846F4.11	RP11-846F4.11	-2.8318	7.346	5.8386
RP11-688D15.2	RP11-688D15.2	-2.8318	7.346	5.8386
RP11-64K12.1	RP11-64K12.1	-2.8014	7.3459	5.8386
AC114760.1	AC114760.1	-2.6758	7.3457	5.8386
RP11-266I3.1	RP11-266I3.1	-2.6758	7.3457	5.8386
RP11-351M16.3	RP11-351M16.3	-2.6758	7.3457	5.8386
RN7SL479P	RN7SL479P	-2.6758	7.3457	5.8386
RP11-738B7.1	RP11-738B7.1	-2.6758	7.3457	5.8386
RPL6P9	RPL6P9	-2.7184	7.3447	5.8379
AP006216.10	AP006216.10	-2.9027	7.3414	5.8349
RP11-405M12.2	RP11-405M12.2	-2.7636	7.3403	5.8341
CTA-125H2.2	CTA-125H2.2	-2.8308	7.3396	5.834
AC112229.6	AC112229.6	-2.814	7.3393	5.834
RP11-290D2.5	RP11-290D2.5	-2.8411	7.3392	5.834
RP11-313C15.1	RP11-313C15.1	-2.9975	7.3382	5.8333
MAGEB10	MAGEB10	-2.9996	7.3361	5.8326
CYLC1	CYLC1	-2.675	7.3359	5.8326
RN7SL813P	RN7SL813P	-2.675	7.3359	5.8326
RP11-848D3.4	RP11-848D3.4	-2.675	7.3359	5.8326
CTD-3149D2.3	CTD-3149D2.3	-2.675	7.3359	5.8326
RP11-245J9.4	RP11-245J9.4	-2.9196	7.3338	5.8309
FAM86LP	FAM86LP	-2.7291	7.3316	5.829
ASS1P11	ASS1P11	-2.9387	7.3312	5.8289
RP11-727A23.8	RP11-727A23.8	-2.7681	7.3306	5.8287
CTAGE14P	CTAGE14P	-2.7168	7.3302	5.8287
RP11-157F20.1	RP11-157F20.1	-2.9174	7.33	5.8287
CLDN22	CLDN22	-2.9779	7.3264	5.8254
APOOP2	APOOP2	-2.8121	7.3238	5.8233
AC022201.4	AC022201.4	-2.9788	7.3237	5.8233
RP11-208G20.3	RP11-208G20.3	-3.0392	7.3216	5.8215
AC005943.6	AC005943.6	-3.1049	7.3208	5.821
RP11-80F22.15	RP11-80F22.15	-2.9223	7.3199	5.8204
CH507-24F1.1	CH507-24F1.1	-3.0607	7.3196	5.8204
CT45A5	CT45A5	-3.0102	7.3188	5.8202
RP11-401F2.4	RP11-401F2.4	-2.9978	7.3187	5.8202
RP11-944C7.1	RP11-944C7.1	-2.7272	7.3182	5.82
HNRNPDLP2	HNRNPDLP2	-2.7475	7.3167	5.819
RP11-195C7.2	RP11-195C7.2	-2.7654	7.3165	5.819
RP11-1137G4.4	RP11-1137G4.4	-2.7275	7.3119	5.8149
RP11-291L22.4	RP11-291L22.4	-2.6601	7.3103	5.8149
RP11-713C19.2	RP11-713C19.2	-2.6601	7.3103	5.8149
RP11-422P22.1	RP11-422P22.1	-2.6601	7.3103	5.8149
RPS26P13	RPS26P13	-2.6601	7.3103	5.8149
RP11-759A9.1	RP11-759A9.1	-2.6601	7.3103	5.8149
RP11-632K21.7	RP11-632K21.7	-2.6601	7.3103	5.8149
GOLGA2P1	GOLGA2P1	-2.7151	7.3088	5.8138
RP13-977E11.1	RP13-977E11.1	-2.7671	7.3076	5.8131
GTF2IP6	GTF2IP6	-2.8588	7.3076	5.8131
MYL8P	MYL8P	-2.7309	7.3072	5.8131
XXyac-YM21GA2.4	XXyac-YM21GA2.4	-2.8895	7.3054	5.8126
RP11-989E6.3	RP11-989E6.3	-2.9916	7.304	5.8126
RP4-640H8.2	RP4-640H8.2	-2.6724	7.3038	5.8126
RPL12P2	RPL12P2	-2.6724	7.3038	5.8126
RP11-7G12.1	RP11-7G12.1	-2.6724	7.3038	5.8126
RP11-166N6.2	RP11-166N6.2	-2.6724	7.3038	5.8126
RP11-134E15.1	RP11-134E15.1	-2.6724	7.3038	5.8126
RNU4ATAC	RNU4ATAC	-2.6724	7.3038	5.8126
MTCO2P2	MTCO2P2	-2.6724	7.3038	5.8126
RP4-676J13.2	RP4-676J13.2	-2.6595	7.3036	5.8126
IL17F	IL17F	-2.7399	7.3029	5.8122
RP4-539M6.18	RP4-539M6.18	-2.7285	7.3021	5.8118
NPM1P51	NPM1P51	-2.7975	7.3007	5.8106
RP11-87N3.6	RP11-87N3.6	-2.8744	7.2987	5.8089
KIF18BP1	KIF18BP1	-2.6512	7.2982	5.8087
RP11-546B8.5	RP11-546B8.5	-2.7393	7.2954	5.8063
RP11-367J7.4	RP11-367J7.4	-2.7523	7.2945	5.8057
NF1P8	NF1P8	-3.5877	7.2933	5.8053
RP5-1066H13.4	RP5-1066H13.4	-2.7221	7.2929	5.8053
EIF1AY	EIF1AY	-2.9712	7.2927	5.8053
CTA-796E4.4	CTA-796E4.4	-2.6714	7.2917	5.8053
RPL5P10	RPL5P10	-2.6714	7.2917	5.8053
AC092421.1	AC092421.1	-2.6714	7.2917	5.8053
ATP5J2LP	ATP5J2LP	-2.6793	7.2913	5.8053
RP11-697E14.2	RP11-697E14.2	-2.6793	7.2913	5.8053
TEX13A	TEX13A	-2.6793	7.2913	5.8053
RP11-243M5.1	RP11-243M5.1	-2.7227	7.2886	5.8032
RP11-1060J15.3	RP11-1060J15.3	-2.7387	7.2884	5.8032
RPL21P12	RPL21P12	-2.7387	7.2884	5.8032
RP11-345K9.2	RP11-345K9.2	-3.0217	7.2879	5.803
OR14A2	OR14A2	-2.8122	7.2876	5.803
IL4	IL4	-2.9111	7.2864	5.8025
CTD-3107M8.2	CTD-3107M8.2	-2.7131	7.2864	5.8025
RP1-136J15.5	RP1-136J15.5	-2.6624	7.2852	5.8016
DEFB109P1	DEFB109P1	-2.7297	7.2845	5.8012
RP11-485M7.3	RP11-485M7.3	-2.9266	7.2835	5.8005
CTD-2144E22.8	CTD-2144E22.8	-3.007	7.2826	5.8003
RP11-558O12.1	RP11-558O12.1	-2.6785	7.2816	5.8003
OR2AM1P	OR2AM1P	-2.6785	7.2816	5.8003
CICP11	CICP11	-2.6785	7.2816	5.8003
RP11-5N11.5	RP11-5N11.5	-2.6785	7.2816	5.8003
CTC-398G3.6	CTC-398G3.6	-2.7932	7.2815	5.8003
RP11-276H19.4	RP11-276H19.4	-3.1703	7.2811	5.8003
RP11-386I8.5	RP11-386I8.5	-2.7456	7.2796	5.799
PDLIM1P3	PDLIM1P3	-3.0183	7.2792	5.7989
MBD3L1	MBD3L1	-2.7125	7.2789	5.7989
RP11-20D14.4	RP11-20D14.4	-2.6705	7.2786	5.7989
RP1-60O19.2	RP1-60O19.2	-2.8056	7.2765	5.7975
RN7SL279P	RN7SL279P	-2.8056	7.2765	5.7975
RN7SL828P	RN7SL828P	-2.7941	7.2763	5.7975
RP11-16E23.5	RP11-16E23.5	-3.6871	7.2756	5.7971
OR8G2P	OR8G2P	-2.7594	7.2748	5.7966
OR7E129P	OR7E129P	-3.1095	7.2736	5.7957
RP11-321E8.4	RP11-321E8.4	-2.6598	7.2719	5.7948
SLC39A12-AS1	SLC39A12-AS1	-2.7119	7.2717	5.7948
RP11-20I20.2	RP11-20I20.2	-2.7119	7.2717	5.7948
RP3-407E4.3	RP3-407E4.3	-3.1342	7.2683	5.7917
RP4-529N6.2	RP4-529N6.2	-2.7692	7.2679	5.7916
FABP5P11	FABP5P11	-2.8287	7.2642	5.7882
RN7SL594P	RN7SL594P	-2.8086	7.2611	5.7855
RBM48P1	RBM48P1	-2.7314	7.2609	5.7855
UBTFL8	UBTFL8	-2.6687	7.2592	5.7847
AOAH-IT1	AOAH-IT1	-2.6687	7.2592	5.7847
RP11-625I7.1	RP11-625I7.1	-2.6687	7.2592	5.7847
AC034187.2	AC034187.2	-2.8628	7.2554	5.7812
RP11-806J6.1	RP11-806J6.1	-2.6619	7.2547	5.7807
RPSAP55	RPSAP55	-2.6897	7.2529	5.7799
RBM22P1	RBM22P1	-2.6897	7.2529	5.7799
RP11-351I24.3	RP11-351I24.3	-2.8171	7.2529	5.7799
POTEM	POTEM	-2.6681	7.2515	5.7791
AC015922.5	AC015922.5	-2.6681	7.2515	5.7791
CRYAA	CRYAA	-2.6759	7.2501	5.7791
RPL19P1	RPL19P1	-2.6759	7.2501	5.7791
UBTFL11	UBTFL11	-2.6759	7.2501	5.7791
RP11-522B15.5	RP11-522B15.5	-2.6759	7.2501	5.7791
MTRNR2L6	MTRNR2L6	-2.6759	7.2501	5.7791
OR13C6P	OR13C6P	-3.1071	7.2497	5.779
TTC28-AS1_2	TTC28-AS1_2	-2.8489	7.2491	5.7787
PSAT1P1	PSAT1P1	-2.7511	7.2461	5.7775
RP11-264B17.5	RP11-264B17.5	-3.201	7.2456	5.7775
HOXB-AS4	HOXB-AS4	-2.8316	7.2452	5.7775
ST13P21	ST13P21	-2.6675	7.2442	5.7775
FTLP17	FTLP17	-2.6675	7.2442	5.7775
RP11-9M16.2	RP11-9M16.2	-2.6675	7.2442	5.7775
RP11-7F18.1	RP11-7F18.1	-2.6675	7.2442	5.7775
RP3-468B3.4	RP3-468B3.4	-2.6675	7.2442	5.7775
RPL3P12	RPL3P12	-2.6889	7.2434	5.7775
RP11-639F1.3	RP11-639F1.3	-2.6889	7.2434	5.7775
LSM3P4	LSM3P4	-2.6889	7.2434	5.7775
RP11-69M1.3	RP11-69M1.3	-2.6889	7.2434	5.7775
RP11-374M1.10	RP11-374M1.10	-2.6889	7.2434	5.7775
RP11-227F19.2	RP11-227F19.2	-3.0189	7.2432	5.7775
RN7SL740P	RN7SL740P	-2.6928	7.2432	5.7775
AP003068.12	AP003068.12	-2.6549	7.2431	5.7775
RPL18AP16	RPL18AP16	-2.832	7.2412	5.7758
RP11-556O5.6	RP11-556O5.6	-2.7098	7.2407	5.7756
RP11-676J15.1	RP11-676J15.1	-2.6972	7.2395	5.7747
RP11-16L21.7	RP11-16L21.7	-2.7421	7.2391	5.7746
RNU2-6P	RNU2-6P	-2.6749	7.2382	5.7743
RP5-1121H13.4	RP5-1121H13.4	-2.6749	7.2382	5.7743
RP4-614C15.2	RP4-614C15.2	-3.005	7.2379	5.7743
AL121578.5	AL121578.5	-2.7759	7.2363	5.773
RP11-701P16.3	RP11-701P16.3	-2.7513	7.2358	5.773
CTA-714B7.7	CTA-714B7.7	-2.7513	7.2358	5.773
RP11-325O24.5	RP11-325O24.5	-2.8192	7.235	5.7726
LLNLR-259H9.1	LLNLR-259H9.1	-2.7603	7.2345	5.7723
RP11-715F3.1	RP11-715F3.1	-2.692	7.2337	5.7718
GLRXP3	GLRXP3	-2.687	7.2328	5.7712
RP4-612B15.2	RP4-612B15.2	-2.6549	7.2318	5.7705
OR7E111P	OR7E111P	-2.8177	7.2285	5.7675
RP11-480D4.4	RP11-480D4.4	-2.9342	7.2279	5.7672
LINC00678	LINC00678	-3.0612	7.2273	5.7668
OSTF1P1	OSTF1P1	-2.7505	7.2266	5.7667
RN7SL419P	RN7SL419P	-2.802	7.2264	5.7667
PHBP18	PHBP18	-2.9326	7.2263	5.7667
RP11-278L15.3	RP11-278L15.3	-2.6533	7.2255	5.7665
NRBF2P4	NRBF2P4	-2.6533	7.2255	5.7665
RP11-20F18.1	RP11-20F18.1	-2.697	7.2252	5.7665
HMGN1P16	HMGN1P16	-2.7941	7.224	5.7665
FABP5P5	FABP5P5	-2.8999	7.2235	5.7665
CYB5P4	CYB5P4	-2.8999	7.2235	5.7665
RP11-439C8.1	RP11-439C8.1	-2.8999	7.2235	5.7665
RP11-63A1.2	RP11-63A1.2	-2.8999	7.2235	5.7665
RP11-368I23.4	RP11-368I23.4	-2.8999	7.2235	5.7665
OR8G7P	OR8G7P	-2.757	7.2226	5.7661
RP11-467L24.1	RP11-467L24.1	-2.9639	7.2225	5.7661
RP11-624L4.2	RP11-624L4.2	-2.8511	7.2209	5.7648
AC004257.1	AC004257.1	-2.8192	7.2177	5.7633
RP11-438D14.3	RP11-438D14.3	-2.8192	7.2177	5.7633
OCIAD1-AS1	OCIAD1-AS1	-3.1415	7.2169	5.7633
RP11-40H20.5	RP11-40H20.5	-2.7012	7.2169	5.7633
AP1B1P1	AP1B1P1	-2.7012	7.2169	5.7633
HS6ST2-AS1	HS6ST2-AS1	-2.7012	7.2169	5.7633
RN7SL790P	RN7SL790P	-2.7012	7.2169	5.7633
OR9G2P	OR9G2P	-2.7012	7.2169	5.7633
LRRC34P1	LRRC34P1	-2.7012	7.2169	5.7633
RP11-391M7.3	RP11-391M7.3	-2.8033	7.2153	5.7623
RP11-810P12.5	RP11-810P12.5	-2.7421	7.2153	5.7623
RP11-332K15.1	RP11-332K15.1	-2.7024	7.2131	5.7619
RP11-70K10.2	RP11-70K10.2	-2.7024	7.2131	5.7619
RP11-136I13.2	RP11-136I13.2	-2.7024	7.2131	5.7619
RP11-380P13.1	RP11-380P13.1	-2.7024	7.2131	5.7619
PSG2	PSG2	-3.0123	7.2126	5.7619
GAGE2A	GAGE2A	-2.6862	7.2124	5.7619
OR7H1P	OR7H1P	-2.6862	7.2124	5.7619
RP11-30L3.2	RP11-30L3.2	-2.6862	7.2124	5.7619
CTC-311G1.2	CTC-311G1.2	-2.6862	7.2124	5.7619
MTCO3P10	MTCO3P10	-2.7568	7.2106	5.7607
RP11-567G11.1	RP11-567G11.1	-2.8584	7.21	5.7607
RP11-141A19.1	RP11-141A19.1	-2.658	7.2079	5.7607
AC108039.3	AC108039.3	-2.7004	7.2075	5.7607
AL138479.3	AL138479.3	-2.7004	7.2075	5.7607
TRIM51CP	TRIM51CP	-2.7004	7.2075	5.7607
RPL12P22	RPL12P22	-2.7004	7.2075	5.7607
CTD-2291D10.3	CTD-2291D10.3	-2.7004	7.2075	5.7607
RP11-191A15.2	RP11-191A15.2	-2.6722	7.2062	5.7607
RN7SL846P	RN7SL846P	-2.6722	7.2062	5.7607
RP11-805I24.1	RP11-805I24.1	-2.6722	7.2062	5.7607
RN7SL32P	RN7SL32P	-2.6722	7.2062	5.7607
CTC-539A10.7	CTC-539A10.7	-2.6722	7.2062	5.7607
MRPS21P3	MRPS21P3	-2.7016	7.2038	5.7607
CTD-3194G12.1	CTD-3194G12.1	-2.7384	7.2038	5.7607
RP11-172E10.1	RP11-172E10.1	-2.6894	7.2028	5.7607
EIF5AP4	EIF5AP4	-2.6878	7.2023	5.7607
CTD-2339L15.3	CTD-2339L15.3	-2.7293	7.2012	5.7607
RP11-439I14.1	RP11-439I14.1	-3.1172	7.2009	5.7607
CASC20	CASC20	-2.6852	7.2007	5.7607
UBE2HP1	UBE2HP1	-2.6852	7.2007	5.7607
RP11-363J17.1	RP11-363J17.1	-2.9569	7.2006	5.7607
CCT6P4	CCT6P4	-2.8999	7.2	5.7607
RPF2P2	RPF2P2	-2.8999	7.2	5.7607
MTND1P22	MTND1P22	-2.8999	7.2	5.7607
RP13-81N3.2	RP13-81N3.2	-2.8999	7.2	5.7607
IGLVI-63	IGLVI-63	-2.6533	7.1999	5.7607
RP11-748L13.2	RP11-748L13.2	-2.6716	7.1986	5.7607
OR3A4P	OR3A4P	-2.7479	7.1968	5.7607
RP11-1029J19.2	RP11-1029J19.2	-2.7479	7.1968	5.7607
CTC-774J1.1	CTC-774J1.1	-2.7826	7.1964	5.7607
SPATA17-AS1	SPATA17-AS1	-2.6573	7.195	5.7607
RP11-191A15.4	RP11-191A15.4	-2.7052	7.1924	5.7607
MEF2AP1	MEF2AP1	-2.6646	7.1918	5.7607
RP1-86D1.5	RP1-86D1.5	-2.957	7.1918	5.7607
FTMT	FTMT	-2.671	7.1914	5.7607
RP1-309H15.2	RP1-309H15.2	-2.671	7.1914	5.7607
RPL9P28	RPL9P28	-2.671	7.1914	5.7607
OOSP1P2	OOSP1P2	-2.671	7.1914	5.7607
RP11-57B24.2	RP11-57B24.2	-2.671	7.1914	5.7607
RP11-334E15.1	RP11-334E15.1	-2.671	7.1914	5.7607
LINC00437	LINC00437	-2.6884	7.1911	5.7607
HOTAIRM1_5	HOTAIRM1_5	-2.6724	7.1903	5.7607
RPSAP49	RPSAP49	-2.8318	7.1886	5.7607
RP11-349A22.2	RP11-349A22.2	-2.7047	7.1861	5.7607
AL513122.2	AL513122.2	6.7551	7.185	5.7607
RP11-778H2.1	RP11-778H2.1	-2.7703	7.1838	5.7607
RP11-24B13.2	RP11-24B13.2	-2.74	7.1836	5.7607
RP4-799P18.4	RP4-799P18.4	-2.9155	7.1832	5.7607
RP11-216P6.2	RP11-216P6.2	-2.8253	7.1819	5.7607
PSMD7P1	PSMD7P1	-2.8134	7.1813	5.7607
HAUS1P2	HAUS1P2	-2.7509	7.1812	5.7607
CTD-2006C1.10	CTD-2006C1.10	-3.2164	7.1812	5.7607
NPBWR2	NPBWR2	-2.8318	7.18	5.7607
OR4K15	OR4K15	-2.8318	7.18	5.7607
HMGB4	HMGB4	-2.8318	7.18	5.7607
OR5G1P	OR5G1P	-2.8318	7.18	5.7607
KRT76	KRT76	-2.8318	7.18	5.7607
AC006019.3	AC006019.3	-2.8318	7.18	5.7607
RP11-56P9.11	RP11-56P9.11	-2.8318	7.18	5.7607
TRBV12-2	TRBV12-2	-2.8318	7.18	5.7607
KRTAP12-4	KRTAP12-4	-2.8318	7.18	5.7607
RFKP1	RFKP1	-2.8318	7.18	5.7607
BRWD1P1	BRWD1P1	-2.8318	7.18	5.7607
TUBB3P1	TUBB3P1	-2.8318	7.18	5.7607
OR4A5	OR4A5	-2.8318	7.18	5.7607
NEFHP1	NEFHP1	-2.8318	7.18	5.7607
RPL36P16	RPL36P16	-2.8318	7.18	5.7607
AC007677.2	AC007677.2	-2.8318	7.18	5.7607
RP11-93L14.1	RP11-93L14.1	-2.8318	7.18	5.7607
TDGF1P1	TDGF1P1	-2.8318	7.18	5.7607
RP11-666A1.4	RP11-666A1.4	-2.8318	7.18	5.7607
GAPDHP26	GAPDHP26	-2.8318	7.18	5.7607
AL157359.4	AL157359.4	-2.8318	7.18	5.7607
RP11-398M15.1	RP11-398M15.1	-2.8318	7.18	5.7607
C4BPAP2	C4BPAP2	-2.8318	7.18	5.7607
PPP1R26P5	PPP1R26P5	-2.8318	7.18	5.7607
EEF1GP8	EEF1GP8	-2.8318	7.18	5.7607
RPL10AP5	RPL10AP5	-2.8318	7.18	5.7607
OR2AI1P	OR2AI1P	-2.8318	7.18	5.7607
LINC00322	LINC00322	-2.8318	7.18	5.7607
AC093590.1	AC093590.1	-2.8318	7.18	5.7607
RPL29P25	RPL29P25	-2.8318	7.18	5.7607
RN7SL278P	RN7SL278P	-2.8318	7.18	5.7607
RP11-254G11.1	RP11-254G11.1	-2.8318	7.18	5.7607
MINOS1P4	MINOS1P4	-2.8318	7.18	5.7607
KRTAP9-12P	KRTAP9-12P	-2.8318	7.18	5.7607
IGKV1-13	IGKV1-13	-2.8318	7.18	5.7607
CTD-3051L14.14	CTD-3051L14.14	-2.8318	7.18	5.7607
OR4A17P	OR4A17P	-2.8318	7.18	5.7607
RSL24D1P5	RSL24D1P5	-2.8318	7.18	5.7607
RP11-332E19.2	RP11-332E19.2	-2.8318	7.18	5.7607
RP11-521C20.1	RP11-521C20.1	-2.8318	7.18	5.7607
RP11-57P19.1	RP11-57P19.1	-2.8318	7.18	5.7607
RP11-475A13.2	RP11-475A13.2	-2.8318	7.18	5.7607
RP11-568G20.2	RP11-568G20.2	-2.8318	7.18	5.7607
RP3-333B15.4	RP3-333B15.4	-2.8318	7.18	5.7607
RP11-295D22.1	RP11-295D22.1	-2.8318	7.18	5.7607
CTD-2535P7.1	CTD-2535P7.1	-2.8318	7.18	5.7607
NOS2P1	NOS2P1	-2.8318	7.18	5.7607
RN7SL163P	RN7SL163P	-2.8318	7.18	5.7607
RP11-398J5.1	RP11-398J5.1	-2.8318	7.18	5.7607
AC005176.2	AC005176.2	-2.8318	7.18	5.7607
CARSP1	CARSP1	-2.8318	7.18	5.7607
OR10AE1P	OR10AE1P	-2.8318	7.18	5.7607
ADAM6	ADAM6	-2.8318	7.18	5.7607
RP11-157L3.12	RP11-157L3.12	-2.8318	7.18	5.7607
XXbac-BPG118E17.10	XXbac-BPG118E17.10	-2.8318	7.18	5.7607
RN7SL210P	RN7SL210P	-2.8318	7.18	5.7607
RP11-178H8.1	RP11-178H8.1	-2.8318	7.18	5.7607
RP11-643G5.2	RP11-643G5.2	-2.8318	7.18	5.7607
OR5R1	OR5R1	-2.8318	7.18	5.7607
RP4-800O15.1	RP4-800O15.1	-2.8318	7.18	5.7607
OR1S1	OR1S1	-2.8318	7.18	5.7607
RP11-123O10.3	RP11-123O10.3	-2.7097	7.1784	5.7594
AC068286.1	AC068286.1	-2.6978	7.177	5.7593
RP11-453D16.2	RP11-453D16.2	-2.6978	7.177	5.7593
RN7SL850P	RN7SL850P	-2.6978	7.177	5.7593
LINC00976	LINC00976	-2.6978	7.177	5.7593
SKA2P1	SKA2P1	-2.844	7.1767	5.7593
AC093166.3	AC093166.3	-2.8577	7.1762	5.7593
ZNF734P	ZNF734P	-2.8999	7.1755	5.7593
PTPRD-AS2	PTPRD-AS2	-2.8999	7.1755	5.7593
CTD-2593A12.2	CTD-2593A12.2	-2.8999	7.1755	5.7593
GRAMD4P4	GRAMD4P4	-2.8999	7.1755	5.7593
SDR42E1P5	SDR42E1P5	-2.7637	7.1755	5.7593
RP11-60A8.1	RP11-60A8.1	-2.7608	7.1736	5.7581
SULT6B1	SULT6B1	-2.699	7.1733	5.7581
HMGB1P38	HMGB1P38	-2.699	7.1733	5.7581
RP11-421P23.2	RP11-421P23.2	-2.699	7.1733	5.7581
KCNAB1-AS2	KCNAB1-AS2	-3.0248	7.171	5.7563
WI2-2334D6.1	WI2-2334D6.1	-2.8476	7.1709	5.7563
RP11-326J18.1	RP11-326J18.1	-2.6826	7.1692	5.7551
RP11-94B19.3	RP11-94B19.3	-2.6826	7.1692	5.7551
RN7SL302P	RN7SL302P	-2.78	7.1673	5.7537
RP11-1109M24.5	RP11-1109M24.5	-3.6193	7.1673	5.7537
AC009229.5	AC009229.5	-2.8307	7.1664	5.7531
RP11-169L17.3	RP11-169L17.3	-2.6968	7.1654	5.7528
RP1-90J4.3	RP1-90J4.3	-2.6968	7.1654	5.7528
RP11-145P16.3	RP11-145P16.3	-2.723	7.1654	5.7528
RP11-566K11.5	RP11-566K11.5	-3.585	7.1642	5.7519
RP11-799N11.1	RP11-799N11.1	-2.6977	7.1637	5.7518
AC016735.3	AC016735.3	-2.6609	7.1635	5.7518
RP11-352E6.2	RP11-352E6.2	-2.698	7.1618	5.7507
CDC27P2	CDC27P2	-2.682	7.1617	5.7507
RP11-744K17.1	RP11-744K17.1	-2.682	7.1617	5.7507
ST7-OT4_2	ST7-OT4_2	-2.7541	7.1582	5.7478
GALP	GALP	-2.8351	7.158	5.7478
MIR621	MIR621	-2.6603	7.1571	5.7478
LINC01280	LINC01280	-2.6603	7.1571	5.7478
RP4-730D4.1	RP4-730D4.1	-2.6603	7.1571	5.7478
RP11-162I7.1	RP11-162I7.1	-2.6603	7.1571	5.7478
AC079354.6	AC079354.6	-2.9183	7.157	5.7478
LACTBL1	LACTBL1	-2.7202	7.1564	5.7477
AC104772.1	AC104772.1	-2.7202	7.1564	5.7477
RN7SL660P	RN7SL660P	-2.6814	7.1547	5.7462
RP11-158C21.2	RP11-158C21.2	-2.8978	7.1525	5.7443
OR8B8	OR8B8	-2.7873	7.1501	5.7422
SNORA68	SNORA68	-2.6447	7.1495	5.7418
MTND3P5	MTND3P5	-2.7459	7.1489	5.7417
MTND3P12	MTND3P12	-2.707	7.1483	5.7417
MTCO3P42	MTCO3P42	-2.707	7.1483	5.7417
RP11-10I6.2	RP11-10I6.2	-2.9253	7.1482	5.7417
RN7SL284P	RN7SL284P	-2.7436	7.1481	5.7417
XXyac-YM21GA2.3	XXyac-YM21GA2.3	-2.7611	7.1463	5.7403
OR1R1P	OR1R1P	-2.7129	7.1462	5.7403
KRTAP5-3	KRTAP5-3	-2.6845	7.1453	5.7402
RP11-646E18.2	RP11-646E18.2	-2.6845	7.1453	5.7402
RP11-138B9.1	RP11-138B9.1	-2.6845	7.1453	5.7402
RP11-498E11.2	RP11-498E11.2	-3.0381	7.1445	5.7396
POU6F2-AS1	POU6F2-AS1	-2.8474	7.1423	5.7378
SUMO1P2	SUMO1P2	-2.743	7.1413	5.7372
RP11-114N19.5	RP11-114N19.5	-2.743	7.1413	5.7372
BCAP31P2	BCAP31P2	-2.8201	7.1387	5.7349
AKIRIN1P2	AKIRIN1P2	-2.8623	7.1385	5.7349
ADAD1P2	ADAD1P2	-2.706	7.1369	5.7338
RP11-269M20.2	RP11-269M20.2	-2.706	7.1369	5.7338
KRTAP13-2	KRTAP13-2	-2.6941	7.1345	5.7332
RP11-184A2.3	RP11-184A2.3	-2.6941	7.1345	5.7332
RPL35AP26	RPL35AP26	-2.6941	7.1345	5.7332
RP11-292D4.1	RP11-292D4.1	-2.6941	7.1345	5.7332
RP11-388K12.1	RP11-388K12.1	-2.6941	7.1345	5.7332
TMF1P1	TMF1P1	-2.6941	7.1345	5.7332
RN7SL178P	RN7SL178P	-2.6941	7.1345	5.7332
THUMPD3P1	THUMPD3P1	-2.6595	7.1339	5.7329
RP11-227F19.1	RP11-227F19.1	-3.0405	7.1337	5.7329
RP13-895J2.6	RP13-895J2.6	-2.7727	7.1326	5.7324
PVT1_3	PVT1_3	-2.6381	7.1325	5.7324
NATP	NATP	-2.8774	7.1324	5.7324
AC004510.3	AC004510.3	-2.7038	7.131	5.7313
RP11-44K6.5	RP11-44K6.5	-2.6953	7.1308	5.7313
RP11-798K3.4	RP11-798K3.4	-2.6801	7.1284	5.7291
GOLGA8DP	GOLGA8DP	-2.6935	7.1271	5.7286
ISCA1P6	ISCA1P6	-2.6935	7.1271	5.7286
RP11-5O23.1	RP11-5O23.1	-2.6935	7.1271	5.7286
RP11-807H22.5	RP11-807H22.5	-2.7515	7.1269	5.7286
RP11-244B22.7	RP11-244B22.7	-2.7836	7.1266	5.7286
RP11-3N13.2	RP11-3N13.2	-2.7238	7.1255	5.7277
DLX6-AS1_2	DLX6-AS1_2	-2.6332	7.1246	5.7271
RP11-1C1.6	RP11-1C1.6	-2.6359	7.1237	5.7265
RP11-481E4.1	RP11-481E4.1	-2.6947	7.1235	5.7265
CALM2P4	CALM2P4	-2.7089	7.1223	5.7255
RP11-844P9.1	RP11-844P9.1	-2.6278	7.1212	5.7251
FCF1P10	FCF1P10	-2.6929	7.1202	5.7251
RPL23AP14	RPL23AP14	-2.6929	7.1202	5.7251
AC005042.5	AC005042.5	-2.6929	7.1202	5.7251
LINC01346	LINC01346	-2.6929	7.1202	5.7251
RP11-589C21.1	RP11-589C21.1	-2.6929	7.1202	5.7251
CTA-398F10.1	CTA-398F10.1	-2.6929	7.1202	5.7251
RP11-688I9.5	RP11-688I9.5	-2.7757	7.1199	5.7251
AC010525.5	AC010525.5	-2.6366	7.1192	5.7247
RP11-397J20.1	RP11-397J20.1	-2.8257	7.1186	5.7245
RP11-1267H10.1	RP11-1267H10.1	-2.7784	7.1185	5.7245
RP11-8L18.3	RP11-8L18.3	-2.6902	7.1181	5.7245
RP11-464C19.3	RP11-464C19.3	-2.7168	7.1176	5.7245
MTND2P4	MTND2P4	-2.7168	7.1176	5.7245
RP5-1154L15.1	RP5-1154L15.1	-2.7168	7.1176	5.7245
CTC-537E7.2	CTC-537E7.2	-2.8567	7.1171	5.7245
OR2D2	OR2D2	-2.6941	7.1166	5.7245
AC099342.1	AC099342.1	-2.6941	7.1166	5.7245
RP11-691F15.1	RP11-691F15.1	-2.6941	7.1166	5.7245
AP001615.9	AP001615.9	-2.7146	7.1162	5.7244
YWHAZP8	YWHAZP8	-3.0439	7.1159	5.7244
RP11-899L11.1	RP11-899L11.1	-2.7171	7.1135	5.7222
PLCL2-AS1	PLCL2-AS1	-2.6643	7.112	5.7217
RPL7P5	RPL7P5	-2.6643	7.112	5.7217
RP13-436F16.1	RP13-436F16.1	-2.6795	7.1108	5.7217
OR52A4P	OR52A4P	-2.6565	7.1103	5.7217
RP11-344P13.1	RP11-344P13.1	-2.6565	7.1103	5.7217
RP4-640E24.1	RP4-640E24.1	-2.6565	7.1103	5.7217
RP3-406C18.1	RP3-406C18.1	-2.6565	7.1103	5.7217
FABP5P15	FABP5P15	-2.6565	7.1103	5.7217
RN7SL638P	RN7SL638P	-2.6565	7.1103	5.7217
LAMTOR3P2	LAMTOR3P2	-2.6565	7.1103	5.7217
RN7SL787P	RN7SL787P	-2.6565	7.1103	5.7217
RP11-34P1.1	RP11-34P1.1	-3.083	7.11	5.7217
RP11-257K9.8	RP11-257K9.8	-2.7296	7.1085	5.7204
AC007327.5	AC007327.5	-2.934	7.1071	5.7197
RP11-1263C18.1	RP11-1263C18.1	-2.7158	7.1063	5.7197
LINC01219	LINC01219	-2.8713	7.1063	5.7197
KRT18P51	KRT18P51	-2.7034	7.1063	5.7197
RP11-570L15.2	RP11-570L15.2	-2.7034	7.1063	5.7197
RP11-107C10.1	RP11-107C10.1	-2.7034	7.1063	5.7197
RP11-801G16.2	RP11-801G16.2	-2.6638	7.1056	5.7192
ZNF33CP	ZNF33CP	-2.6893	7.1012	5.715
MIR1282	MIR1282	-2.6306	7.1006	5.7147
RP11-452H21.2	RP11-452H21.2	-2.6813	7.099	5.7133
RP11-139E19.2	RP11-139E19.2	-2.721	7.0964	5.7111
RP5-1172N10.4	RP5-1172N10.4	-4.3919	7.0962	5.7111
SPATA3	SPATA3	-2.88	7.0951	5.7101
RP11-401E5.2	RP11-401E5.2	-2.6749	7.0945	5.7098
RP11-304M2.5	RP11-304M2.5	-3.0361	7.0926	5.7096
RP11-33A14.3	RP11-33A14.3	-2.8416	7.0925	5.7096
MAGEA7P	MAGEA7P	-2.7022	7.0922	5.7096
RP11-12K11.2	RP11-12K11.2	-2.7022	7.0922	5.7096
IGHV3-79	IGHV3-79	-2.7022	7.0922	5.7096
AC007251.2	AC007251.2	-2.7022	7.0922	5.7096
OR7E157P	OR7E157P	-3.0428	7.0918	5.7096
NUDT19P4	NUDT19P4	-2.8043	7.0915	5.7096
SUMO2P8	SUMO2P8	-3.1111	7.0914	5.7096
NDUFB10P2	NDUFB10P2	-2.9992	7.0913	5.7096
C15orf32	C15orf32	-2.7302	7.0911	5.7096
HIGD1AP10	HIGD1AP10	-2.7302	7.0911	5.7096
CTD-2195M15.3	CTD-2195M15.3	-2.7947	7.0909	5.7096
RP11-278H7.3	RP11-278H7.3	-2.6301	7.0909	5.7096
RBM17P1	RBM17P1	-2.6985	7.0882	5.7074
RP11-1394O16.1	RP11-1394O16.1	-2.8731	7.0881	5.7074
CTD-2315E11.1	CTD-2315E11.1	-2.8296	7.0879	5.7074
RP11-832N8.1	RP11-832N8.1	-2.8236	7.0877	5.7074
RN7SL426P	RN7SL426P	-2.654	7.0872	5.7071
RP11-351O1.4	RP11-351O1.4	-3.0021	7.0868	5.7069
RP11-53B5.1	RP11-53B5.1	-3.0246	7.0857	5.7062
CT45A3	CT45A3	-3.0525	7.0855	5.7062
RP11-63A1.1	RP11-63A1.1	-2.7731	7.0852	5.7061
RPL21P120	RPL21P120	-2.8325	7.0844	5.7061
DEFB119	DEFB119	-2.945	7.0841	5.7061
RP11-16N2.1	RP11-16N2.1	-2.945	7.0841	5.7061
RP11-521P1.1	RP11-521P1.1	-2.945	7.0841	5.7061
RN7SL620P	RN7SL620P	-2.945	7.0841	5.7061
KB-1410C5.3	KB-1410C5.3	-2.7739	7.083	5.7053
RN7SL65P	RN7SL65P	-2.6542	7.0819	5.7049
RP11-255M2.1	RP11-255M2.1	-2.6542	7.0819	5.7049
LINC01570	LINC01570	-2.6542	7.0819	5.7049
AC006116.14	AC006116.14	-2.6864	7.0799	5.7032
RP11-24J19.1	RP11-24J19.1	-2.6538	7.0795	5.703
LA16c-60D12.2	LA16c-60D12.2	-2.7253	7.0781	5.7021
AC009022.1	AC009022.1	-2.7253	7.0781	5.7021
RP11-298E9.5	RP11-298E9.5	-2.8594	7.0769	5.7012
AC091493.2	AC091493.2	-2.6747	7.0764	5.7011
RPL17P33	RPL17P33	-2.6747	7.0764	5.7011
RP11-287F9.2	RP11-287F9.2	-2.7155	7.0758	5.7007
AC098592.7	AC098592.7	-2.7454	7.0756	5.7007
MTATP8P2	MTATP8P2	-2.7576	7.075	5.7004
RP11-326A19.3	RP11-326A19.3	-2.9274	7.0747	5.7004
HMGN2P47	HMGN2P47	-2.9038	7.074	5.6999
RN7SL706P	RN7SL706P	-2.852	7.0735	5.6996
MTCO3P39	MTCO3P39	-2.7213	7.0732	5.6996
OR13Z1P	OR13Z1P	-2.6114	7.0722	5.6989
RP11-126K1.8	RP11-126K1.8	-3.2956	7.0721	5.6989
RP11-848D3.5	RP11-848D3.5	-2.6373	7.0717	5.6988
RP11-613E4.5	RP11-613E4.5	-2.6742	7.0702	5.6975
RP11-568A7.1	RP11-568A7.1	-2.7125	7.069	5.6968
RP11-243J16.8	RP11-243J16.8	-2.7125	7.069	5.6968
TUG1_3	TUG1_3	-2.7952	7.0685	5.6965
RP11-203M5.8	RP11-203M5.8	-2.9419	7.0682	5.6965
BCRP4	BCRP4	-2.6778	7.0674	5.6959
RP11-218M22.2	RP11-218M22.2	-2.7364	7.0661	5.6948
TAS2R60	TAS2R60	-2.7167	7.0639	5.6929
RP11-386M24.1	RP11-386M24.1	-2.6781	7.0636	5.6928
RP11-301G23.1	RP11-301G23.1	-2.7119	7.0623	5.6923
RP11-584P21.4	RP11-584P21.4	-2.8089	7.0622	5.6923
CTD-2313J17.3	CTD-2313J17.3	-2.7117	7.0611	5.6923
LINC01340	LINC01340	-2.7055	7.0607	5.6923
RP11-18J9.3	RP11-18J9.3	-2.738	7.0606	5.6923
RP11-367H5.8	RP11-367H5.8	-2.7794	7.0602	5.6923
TET1P1	TET1P1	-2.7358	7.06	5.6923
RP11-296O14.1	RP11-296O14.1	-2.7358	7.06	5.6923
CTB-32O4.4	CTB-32O4.4	-2.7358	7.06	5.6923
FLJ40288	FLJ40288	-2.6599	7.0596	5.6923
OR9Q1	OR9Q1	-2.6599	7.0596	5.6923
LINC00454	LINC00454	-2.6599	7.0596	5.6923
RP11-403I13.7	RP11-403I13.7	-2.6599	7.0596	5.6923
CTB-31N19.5	CTB-31N19.5	-2.6599	7.0596	5.6923
RP11-30G13.1	RP11-30G13.1	-2.6599	7.0596	5.6923
RP13-638C3.4	RP13-638C3.4	-2.9525	7.0589	5.6918
RP11-883G14.3	RP11-883G14.3	-2.9124	7.0578	5.6911
RP11-16L14.2	RP11-16L14.2	-2.6542	7.0574	5.6911
RPSAP75	RPSAP75	-2.6542	7.0574	5.6911
RP11-1140I5.1	RP11-1140I5.1	-3.0525	7.0572	5.6911
CTD-2139B15.5	CTD-2139B15.5	-2.6533	7.0556	5.6899
OR7E163P	OR7E163P	-2.6533	7.0556	5.6899
C7orf72	C7orf72	-2.7713	7.054	5.6885
RP11-141P6.1	RP11-141P6.1	-2.6533	7.0522	5.687
OR8B3	OR8B3	-2.7031	7.052	5.687
TRBV26OR9-2	TRBV26OR9-2	-2.6703	7.0498	5.6853
RN7SL735P	RN7SL735P	-2.91	7.0498	5.6853
RP11-113I24.1	RP11-113I24.1	-2.9804	7.0463	5.6822
CCDC63	CCDC63	-2.7725	7.0462	5.6822
LINC01375	LINC01375	-2.7531	7.0457	5.6818
KRT26	KRT26	-2.6863	7.0432	5.6798
RP11-428F8.2	RP11-428F8.2	-2.6145	7.0431	5.6798
BORCS7-ASMT	BORCS7-ASMT	-3.1201	7.042	5.6788
OR5H8	OR5H8	-2.7481	7.0402	5.6773
RPL5P35	RPL5P35	-2.6874	7.0397	5.6771
CYCSP35	CYCSP35	-2.6857	7.037	5.6758
RP11-393I23.4	RP11-393I23.4	-2.6857	7.037	5.6758
RP11-688H10.1	RP11-688H10.1	-2.6857	7.037	5.6758
RP11-91I20.1	RP11-91I20.1	-2.6857	7.037	5.6758
SNRPCP5	SNRPCP5	-2.6857	7.037	5.6758
RP11-13K12.6	RP11-13K12.6	-2.6857	7.037	5.6758
ACTG1P12	ACTG1P12	-2.7354	7.0365	5.6755
GAPDHP69	GAPDHP69	-2.7298	7.0363	5.6755
LINC00588	LINC00588	-3.0613	7.0341	5.6735
MTND1P27	MTND1P27	-2.6869	7.0336	5.6735
RN7SL709P	RN7SL709P	-2.8188	7.0336	5.6735
CTD-2540B15.6	CTD-2540B15.6	-2.9171	7.0317	5.6726
OR10A5	OR10A5	-2.6576	7.0316	5.6726
NUTF2P5	NUTF2P5	-2.6576	7.0316	5.6726
GEMIN8P2	GEMIN8P2	-2.6576	7.0316	5.6726
RN7SL555P	RN7SL555P	-2.6576	7.0316	5.6726
NF1P10	NF1P10	-2.945	7.0302	5.6714
RP11-438N5.2	RP11-438N5.2	-2.6947	7.0292	5.6707
RP11-328J14.2	RP11-328J14.2	-2.6252	7.0281	5.6702
CTB-31C7.3	CTB-31C7.3	-2.6252	7.0281	5.6702
RP11-876F14.1	RP11-876F14.1	-2.6542	7.0279	5.6702
RP11-294C11.10	RP11-294C11.10	-2.6542	7.0279	5.6702
TOMM20P1	TOMM20P1	-2.6846	7.0263	5.669
RP11-123C21.3	RP11-123C21.3	-2.9537	7.0261	5.669
AK4P5	AK4P5	-2.7288	7.0254	5.6687
RP11-480D4.1	RP11-480D4.1	-2.7288	7.0254	5.6687
MTCYBP29	MTCYBP29	-2.6703	7.0249	5.6686
NPM1P22	NPM1P22	-2.6703	7.0249	5.6686
TPD52L3	TPD52L3	-2.9026	7.0245	5.6685
ABBA01000934.1	ABBA01000934.1	-2.7859	7.0233	5.6676
RP11-290L7.5	RP11-290L7.5	-2.802	7.0229	5.6673
RP11-408E5.4	RP11-408E5.4	-3.0614	7.0201	5.6648
SSX3	SSX3	-2.7496	7.0183	5.6634
TRIM64B	TRIM64B	-2.7496	7.0183	5.6634
EIF1AXP2	EIF1AXP2	-2.7707	7.0168	5.6625
CTD-2331D11.2	CTD-2331D11.2	-2.732	7.0164	5.6625
RP11-5N11.4	RP11-5N11.4	-2.732	7.0164	5.6625
KRTAP4-4	KRTAP4-4	-2.6955	7.0162	5.6625
RP4-576H24.5	RP4-576H24.5	-2.6955	7.0162	5.6625
AC034228.3	AC034228.3	-2.6734	7.0161	5.6625
RP11-440I14.4	RP11-440I14.4	-2.9612	7.0157	5.6624
SNRPD2P2	SNRPD2P2	-3.0382	7.0153	5.6622
RP5-1039K5.18	RP5-1039K5.18	-2.8136	7.0139	5.661
ZFY	ZFY	-2.8014	7.0115	5.6589
AL022344.5	AL022344.5	-2.695	7.0101	5.6578
RP11-214N16.2	RP11-214N16.2	-2.7583	7.0092	5.6574
CTD-2544N14.3	CTD-2544N14.3	-3.1577	7.008	5.6574
RP11-164C12.1	RP11-164C12.1	-2.6389	7.0079	5.6574
RP11-266N13.2	RP11-266N13.2	-2.8345	7.0078	5.6574
RP11-89G4.1	RP11-89G4.1	-2.8128	7.0076	5.6574
C3orf56	C3orf56	-2.6576	7.0075	5.6574
RP11-479J7.2	RP11-479J7.2	-2.6576	7.0075	5.6574
MTND1P5	MTND1P5	-2.6576	7.0075	5.6574
RP11-496I2.2	RP11-496I2.2	-2.6576	7.0075	5.6574
RP11-673P17.4	RP11-673P17.4	-2.6576	7.0075	5.6574
RP11-618K13.2	RP11-618K13.2	-4.5452	7.0067	5.6568
ST7-OT4_4	ST7-OT4_4	-3.0373	7.0033	5.6536
AC104777.2	AC104777.2	-2.816	7.0014	5.6522
CTD-3051D23.3	CTD-3051D23.3	-2.816	7.0014	5.6522
RP11-102N12.2	RP11-102N12.2	-2.9992	7.0003	5.6512
RP11-423G4.8	RP11-423G4.8	-2.9695	6.9996	5.6508
RN7SKP85	RN7SKP85	-2.7262	6.9961	5.648
CTD-2313F11.2	CTD-2313F11.2	-2.7262	6.9961	5.648
RP11-544P1.3	RP11-544P1.3	-2.7262	6.9961	5.648
OR55B1P	OR55B1P	-2.6107	6.9945	5.6466
LCE3E	LCE3E	-3.373	6.9938	5.6461
RP3-466I7.1	RP3-466I7.1	-2.6819	6.9924	5.6461
AC007327.6	AC007327.6	-2.6819	6.9924	5.6461
FAM92A1P2	FAM92A1P2	-2.6819	6.9924	5.6461
AC004461.4	AC004461.4	-2.6819	6.9924	5.6461
HMGN1P12	HMGN1P12	-2.6819	6.9924	5.6461
ATP5J2P6	ATP5J2P6	-2.6819	6.9924	5.6461
RP11-580J4.1	RP11-580J4.1	-2.6484	6.9911	5.6449
LINC01581	LINC01581	-2.6828	6.99	5.6447
RP3-508D13.1	RP3-508D13.1	-2.7296	6.9899	5.6447
PPEF1-AS1	PPEF1-AS1	-2.7296	6.9899	5.6447
AC114814.3	AC114814.3	-2.802	6.9893	5.6447
KRT8P9	KRT8P9	-3.3724	6.9891	5.6447
RP3-453I5.2	RP3-453I5.2	-2.683	6.9891	5.6447
RP11-385N23.1	RP11-385N23.1	-2.683	6.9891	5.6447
RP11-59D5__B.3	RP11-59D5__B.3	-2.85	6.9879	5.6447
CH507-338C24.1	CH507-338C24.1	-2.7052	6.9873	5.6447
AP001172.2	AP001172.2	-2.9205	6.9872	5.6447
UCMA	UCMA	-2.9033	6.9866	5.6447
KCND3-AS1	KCND3-AS1	-2.8197	6.9863	5.6447
RP11-346I3.2	RP11-346I3.2	-2.9676	6.9832	5.6447
RP11-361I14.2	RP11-361I14.2	-2.9177	6.9827	5.6447
LINC01216	LINC01216	-3.0689	6.9827	5.6447
CTB-54I1.1	CTB-54I1.1	-2.7249	6.9826	5.6447
C12orf80	C12orf80	-2.9935	6.9818	5.6447
RP1-107N3.1	RP1-107N3.1	-2.7476	6.9816	5.6447
RP11-1084I9.1	RP11-1084I9.1	-2.7047	6.9813	5.6447
SLC25A3P1	SLC25A3P1	-2.7047	6.9813	5.6447
RP11-467L19.14	RP11-467L19.14	-2.9579	6.9813	5.6447
LCE1F	LCE1F	-3.4013	6.9806	5.6447
CTD-2026J24.1	CTD-2026J24.1	-2.7053	6.9805	5.6447
RP4-701O16.5	RP4-701O16.5	-2.8403	6.98	5.6447
RP11-63A11.1	RP11-63A11.1	-2.6576	6.9785	5.6447
ARHGEF3-AS1	ARHGEF3-AS1	-2.9874	6.9758	5.6447
ATP5G1P5	ATP5G1P5	-2.668	6.9737	5.6447
RP1-292B18.3	RP1-292B18.3	-2.668	6.9737	5.6447
FLJ37505	FLJ37505	-2.668	6.9737	5.6447
CYCSP2	CYCSP2	-2.8555	6.9729	5.6447
RP11-328P23.2	RP11-328P23.2	-2.7059	6.9713	5.6447
RP4-669L17.2	RP4-669L17.2	-2.7253	6.9698	5.6447
RNY3P15	RNY3P15	-2.6034	6.9695	5.6447
SMR3B	SMR3B	-2.8065	6.9678	5.6447
KRTAP9-1	KRTAP9-1	-2.7296	6.9673	5.6447
CTD-2049O4.2	CTD-2049O4.2	-2.8443	6.9671	5.6447
RP11-248E9.7	RP11-248E9.7	-2.6982	6.9666	5.6447
KRTAP11-1	KRTAP11-1	-2.9788	6.9663	5.6447
RP5-1006K12.1	RP5-1006K12.1	-2.9788	6.9663	5.6447
WASF3-AS1	WASF3-AS1	-2.9788	6.9663	5.6447
RP11-456A14.1	RP11-456A14.1	-2.9788	6.9663	5.6447
CTD-2544H17.2	CTD-2544H17.2	-2.9788	6.9663	5.6447
RP11-16O9.2	RP11-16O9.2	-2.9297	6.9659	5.6447
DEFB108B	DEFB108B	-2.6795	6.9653	5.6447
RN7SL310P	RN7SL310P	-2.6795	6.9653	5.6447
RP11-31L22.3	RP11-31L22.3	-2.6795	6.9653	5.6447
[truncated: 41,334 more rows]

## Sheet: DEG.TCGA
...1	Gene	logFC	minus.log.p.val	minus.log.q.val
PRKCH	PRKCH	2.5095	98.729	94.427
ABCB1	ABCB1	2.7253	28.738	24.737
GIMAP6	GIMAP6	1.8743	28.08	24.256
GIMAP8	GIMAP8	1.7265	27.231	23.531
DNASE1L3	DNASE1L3	2.9188	26.358	22.755
GVIN1	GVIN1	2.679	25.79	22.266
GIMAP7	GIMAP7	2.0678	25.133	21.676
CLIC2	CLIC2	1.6156	25.003	21.604
ITM2A	ITM2A	2.5103	24.693	21.345
FGL2	FGL2	2.188	23.627	20.325
P2RY8	P2RY8	2.0353	23.565	20.304
GIMAP4	GIMAP4	1.7157	23.525	20.304
CCDC69	CCDC69	2.0174	23.492	20.304
GIMAP5	GIMAP5	1.9231	23.42	20.268
S1PR1	S1PR1	1.8152	23.384	20.268
THEMIS	THEMIS	2.9382	23.366	20.268
C10orf128	C10orf128	1.9317	22.949	19.877
ABCA6	ABCA6	2.5012	22.572	19.53
TGFBR2	TGFBR2	1.7032	22.553	19.53
ABI3BP	ABI3BP	3.0697	22.442	19.441
VWF	VWF	1.538	22.304	19.324
IGJ	IGJ	4.2106	22.109	19.15
ZNF831	ZNF831	2.9706	22.057	19.119
F2R	F2R	1.5577	22.032	19.119
FREM1	FREM1	2.9006	22.023	19.119
SELP	SELP	3.5584	21.994	19.107
SLCO2A1	SLCO2A1	1.8404	21.955	19.096
IL33	IL33	3.3334	21.951	19.096
ARHGAP15	ARHGAP15	1.9122	21.887	19.061
C16orf54	C16orf54	2.281	21.885	19.061
IGF1	IGF1	2.8186	21.859	19.049
FLI1	FLI1	1.4944	21.733	18.936
DOCK8	DOCK8	1.741	21.697	18.914
KLRB1	KLRB1	2.8317	21.677	18.906
MCTP1	MCTP1	1.8206	21.548	18.79
TEK	TEK	1.6808	21.52	18.774
CLEC10A	CLEC10A	3.2027	21.428	18.694
PRKCB	PRKCB	2.6833	21.305	18.583
GPR174	GPR174	2.6544	21.211	18.5
AMICA1	AMICA1	2.3159	21.181	18.488
KCNA3	KCNA3	2.438	21.177	18.488
PECAM1	PECAM1	1.3449	21.122	18.443
INPP5D	INPP5D	1.6838	21.076	18.407
ITK	ITK	2.9927	20.974	18.32
MS4A1	MS4A1	4.343	20.968	18.32
MFNG	MFNG	1.537	20.946	18.306
CCL19	CCL19	4.3689	20.767	18.137
HLA-DOA	HLA-DOA	1.9225	20.569	17.948
PTPRB	PTPRB	1.6516	20.525	17.914
SLAMF6	SLAMF6	2.7986	20.449	17.846
PTPRC	PTPRC	2.3917	20.437	17.843
GZMK	GZMK	3.2074	20.418	17.832
SCML4	SCML4	2.737	20.396	17.826
BTLA	BTLA	2.7763	20.395	17.826
PPP1R16B	PPP1R16B	2.2273	20.31	17.748
IL16	IL16	1.7906	20.277	17.723
ACSL5	ACSL5	1.8839	20.195	17.649
ABCA8	ABCA8	3.4263	20.186	17.647
SPN	SPN	2.0484	20.095	17.564
PIK3CG	PIK3CG	1.9994	20.059	17.535
TNFRSF1B	TNFRSF1B	1.5631	20.007	17.492
CASP10	CASP10	1.4655	20.002	17.492
CD3G	CD3G	2.8237	19.974	17.471
SLC9A9	SLC9A9	1.4905	19.959	17.463
ABCA9	ABCA9	2.5625	19.898	17.409
SLFN12L	SLFN12L	2.0382	19.88	17.398
CSF2RB	CSF2RB	1.9969	19.845	17.369
ELTD1	ELTD1	1.3487	19.835	17.365
LY9	LY9	2.7021	19.786	17.323
EOMES	EOMES	2.8419	19.684	17.227
DARC	DARC	3.8418	19.633	17.183
CD40LG	CD40LG	2.6461	19.504	17.059
TRAT1	TRAT1	2.8562	19.427	16.988
REEP2	REEP2	-2.2359	19.415	16.982
GAB3	GAB3	1.3759	19.394	16.968
SELL	SELL	2.5735	19.37	16.949
CD1C	CD1C	2.5335	19.358	16.943
GPR171	GPR171	2.4879	19.328	16.918
CCR2	CCR2	2.5013	19.281	16.879
FOXO1	FOXO1	1.2912	19.278	16.879
CMKLR1	CMKLR1	1.5343	19.204	16.81
BANK1	BANK1	3.0451	19.189	16.801
C8orf80	C8orf80	2.448	19.176	16.793
TMEM119	TMEM119	1.7856	19.123	16.745
PTGER4	PTGER4	1.5201	19.111	16.738
ABCD2	ABCD2	2.3143	19.03	16.662
WIPF1	WIPF1	1.5371	19.024	16.662
CD3E	CD3E	2.7643	18.938	16.581
DOCK11	DOCK11	1.737	18.922	16.57
STARD8	STARD8	1.0899	18.906	16.559
C7	C7	4.2738	18.902	16.559
IKZF1	IKZF1	2.018	18.879	16.541
KLHL6	KLHL6	1.7621	18.874	16.541
ZEB2	ZEB2	1.3976	18.862	16.533
IL7R	IL7R	3.0998	18.848	16.524
DTHD1	DTHD1	1.9981	18.774	16.455
CD5	CD5	2.5358	18.771	16.455
PYHIN1	PYHIN1	2.6921	18.75	16.44
HEG1	HEG1	1.3303	18.733	16.427
P2RY10	P2RY10	2.6665	18.721	16.419
ARHGAP25	ARHGAP25	1.563	18.69	16.393
LAX1	LAX1	2.7122	18.642	16.349
HLA-DRA	HLA-DRA	1.7491	18.596	16.306
SLAMF1	SLAMF1	2.5574	18.584	16.299
KIAA0748	KIAA0748	2.3409	18.567	16.286
CD96	CD96	2.6573	18.538	16.261
EVI2B	EVI2B	1.8397	18.527	16.254
PEAR1	PEAR1	1.3882	18.516	16.247
CCR4	CCR4	2.511	18.507	16.242
TLR4	TLR4	1.4835	18.423	16.162
IKZF3	IKZF3	2.7592	18.404	16.147
CD226	CD226	1.8005	18.391	16.139
ZNF366	ZNF366	1.7165	18.373	16.124
AKAP2	AKAP2	1.4908	18.145	15.9
LCP2	LCP2	1.4747	18.129	15.888
FYB	FYB	1.8964	18.083	15.845
TSHZ2	TSHZ2	1.9436	18.052	15.819
ETS1	ETS1	1.5095	18.02	15.79
MS4A6A	MS4A6A	1.4684	17.868	15.642
MEOX1	MEOX1	2.8008	17.826	15.604
PSMC3IP	PSMC3IP	-1.3938	17.774	15.555
KCTD12	KCTD12	1.497	17.763	15.547
RGS18	RGS18	1.687	17.68	15.468
XCR1	XCR1	1.599	17.654	15.446
CD27	CD27	2.4571	17.644	15.439
MMRN2	MMRN2	1.3209	17.63	15.431
SH2D1A	SH2D1A	2.7997	17.629	15.431
CD2	CD2	2.5221	17.604	15.41
HLA-DPB1	HLA-DPB1	1.685	17.59	15.398
KAT2B	KAT2B	1.135	17.569	15.381
CD200R1	CD200R1	1.8421	17.53	15.346
KLRK1	KLRK1	2.4721	17.495	15.314
HLA-DMB	HLA-DMB	1.6136	17.478	15.302
CRTAM	CRTAM	2.0793	17.477	15.302
CDH5	CDH5	1.2056	17.464	15.293
CD69	CD69	2.2821	17.453	15.285
SLAMF7	SLAMF7	2.2928	17.387	15.221
HLA-DPA1	HLA-DPA1	1.7568	17.378	15.216
MPEG1	MPEG1	1.7471	17.345	15.189
DHRS9	DHRS9	2.1685	17.345	15.189
SH2D3C	SH2D3C	1.1385	17.329	15.176
CNR2	CNR2	2.1693	17.286	15.136
CD48	CD48	2.0182	17.259	15.113
ALDH1A1	ALDH1A1	1.9035	17.231	15.09
SRGN	SRGN	1.5763	17.23	15.09
MMRN1	MMRN1	2.8001	17.192	15.054
IL10RA	IL10RA	1.7232	17.177	15.044
SLA2	SLA2	2.2719	17.176	15.044
GNG2	GNG2	1.3473	17.168	15.039
NCR3	NCR3	2.0279	17.128	15.002
FMNL3	FMNL3	0.99206	17.122	14.999
SLMO1	SLMO1	-1.427	17.111	14.99
CD34	CD34	1.1938	17.047	14.932
GZMA	GZMA	2.4531	17.046	14.932
SAMD3	SAMD3	2.2588	16.997	14.885
UBASH3A	UBASH3A	2.3735	16.957	14.848
SHE	SHE	1.3981	16.94	14.834
TNXB	TNXB	2.1303	16.924	14.821
GBP4	GBP4	1.9477	16.908	14.808
POU2AF1	POU2AF1	3.1331	16.886	14.789
TNS1	TNS1	1.1949	16.882	14.786
EMCN	EMCN	1.5406	16.839	14.748
ARTN	ARTN	-2.298	16.837	14.748
IQGAP2	IQGAP2	1.9889	16.812	14.725
DOCK2	DOCK2	1.7733	16.747	14.663
CCR7	CCR7	2.4786	16.737	14.655
CXorf36	CXorf36	1.2075	16.702	14.624
EBF1	EBF1	1.4517	16.7	14.624
FCRL1	FCRL1	2.7556	16.677	14.603
ZEB1	ZEB1	1.3522	16.66	14.588
CD6	CD6	2.0839	16.651	14.582
GGTA1	GGTA1	1.619	16.649	14.582
LRRC2	LRRC2	1.72	16.612	14.548
CD79A	CD79A	3.2876	16.59	14.528
CD247	CD247	2.2598	16.52	14.462
CD93	CD93	1.1958	16.484	14.428
TMC8	TMC8	1.7393	16.479	14.425
SH2B3	SH2B3	0.8762	16.476	14.425
IRF4	IRF4	2.5914	16.475	14.425
FAM65B	FAM65B	2.2016	16.465	14.419
CXCL9	CXCL9	3.1855	16.387	14.343
SDPR	SDPR	2.212	16.38	14.34
SPARCL1	SPARCL1	1.6117	16.378	14.34
IRF8	IRF8	1.8304	16.378	14.34
PAPLN	PAPLN	1.7512	16.357	14.323
NCKAP1L	NCKAP1L	1.6644	16.342	14.309
CD3D	CD3D	2.5194	16.333	14.303
COL14A1	COL14A1	2.346	16.311	14.283
PRDM1	PRDM1	1.2385	16.283	14.258
C16orf55	C16orf55	-0.92031	16.281	14.258
CTSS	CTSS	1.5475	16.246	14.226
GIMAP1	GIMAP1	1.4798	16.21	14.192
CFH	CFH	1.5019	16.187	14.171
LDB2	LDB2	1.1527	16.171	14.157
BHLHE22	BHLHE22	1.6639	16.168	14.157
CD53	CD53	1.5948	16.15	14.14
FCRLA	FCRLA	2.7847	16.117	14.11
SASH3	SASH3	1.6692	16.114	14.11
PTPN7	PTPN7	1.8431	16.113	14.11
WDFY4	WDFY4	2.0575	16.093	14.092
ELK3	ELK3	1.052	16.042	14.043
CADM3	CADM3	2.7266	16.039	14.042
RASAL3	RASAL3	1.5782	16.029	14.035
C12orf24	C12orf24	-1.4363	16.021	14.028
CD52	CD52	2.1309	16.001	14.011
RNFT2	RNFT2	-1.6092	15.99	14.002
JAM2	JAM2	1.4185	15.971	13.985
GMFG	GMFG	1.3028	15.959	13.975
ARHGDIB	ARHGDIB	1.3514	15.941	13.959
CD37	CD37	1.6903	15.917	13.937
ENTPD1	ENTPD1	0.7358	15.908	13.931
SVEP1	SVEP1	2.0645	15.907	13.931
CLIC5	CLIC5	1.7731	15.902	13.93
ST6GALNAC1	ST6GALNAC1	2.4579	15.902	13.93
P2RY14	P2RY14	1.3386	15.893	13.923
PTGDR	PTGDR	1.5562	15.873	13.905
FCRL3	FCRL3	2.8262	15.866	13.901
C12orf60	C12orf60	-1.531	15.849	13.886
SELPLG	SELPLG	1.4255	15.845	13.884
NAPSB	NAPSB	2.1566	15.836	13.877
GIMAP2	GIMAP2	1.4269	15.81	13.852
ERG	ERG	1.1548	15.765	13.809
TLR10	TLR10	2.2474	15.713	13.76
PLCL2	PLCL2	1.4575	15.71	13.758
ADAM6	ADAM6	3.1629	15.695	13.745
TNFRSF17	TNFRSF17	2.7769	15.683	13.735
GPR116	GPR116	1.1271	15.662	13.716
SCARA5	SCARA5	3.1015	15.657	13.713
INMT	INMT	1.9024	15.628	13.686
CIITA	CIITA	1.7007	15.495	13.554
CCR6	CCR6	1.7326	15.483	13.545
RASGRP2	RASGRP2	1.9456	15.479	13.544
PAX5	PAX5	2.8644	15.478	13.544
PREX2	PREX2	2.2039	15.469	13.536
CXCR6	CXCR6	2.1251	15.46	13.529
IL2RG	IL2RG	2.1832	15.456	13.527
CD19	CD19	3.1173	15.424	13.497
LRMP	LRMP	1.9375	15.417	13.492
C12orf73	C12orf73	-0.96167	15.401	13.478
C10orf54	C10orf54	1.2529	15.384	13.463
CD4	CD4	1.4608	15.373	13.453
CALCRL	CALCRL	1.3188	15.339	13.421
HCLS1	HCLS1	1.4919	15.338	13.421
FZD4	FZD4	1.1914	15.302	13.387
NR3C1	NR3C1	1.1553	15.259	13.346
CXCR3	CXCR3	2.1738	15.247	13.336
STAT4	STAT4	2.0379	15.238	13.329
CD74	CD74	1.5011	15.231	13.324
MYCT1	MYCT1	1.2164	15.223	13.317
C7orf58	C7orf58	1.6852	15.218	13.314
AKNA	AKNA	1.2615	15.21	13.308
ACVRL1	ACVRL1	0.94919	15.167	13.268
SYT11	SYT11	1.1587	15.166	13.268
RUNX1T1	RUNX1T1	1.702	15.144	13.248
MAP1LC3C	MAP1LC3C	1.6685	15.144	13.248
CCL5	CCL5	2.1935	15.125	13.232
SPRY1	SPRY1	1.4026	15.116	13.224
ADRB2	ADRB2	1.8049	15.075	13.185
CFLAR	CFLAR	0.8748	15.066	13.177
ARHGEF15	ARHGEF15	1.1584	15.052	13.165
F2RL2	F2RL2	2.3439	15.046	13.162
PALM2-AKAP2	PALM2-AKAP2	1.0566	15.045	13.162
HLA-DMA	HLA-DMA	1.3731	15.036	13.155
SETX	SETX	0.68696	15.035	13.155
CLEC17A	CLEC17A	2.0391	15.019	13.14
CCR5	CCR5	1.7891	15.013	13.136
ENPP2	ENPP2	1.9571	15.009	13.135
RCSD1	RCSD1	1.5113	15.008	13.135
PDE1A	PDE1A	1.3874	14.992	13.12
ANK2	ANK2	1.6767	14.988	13.118
FCRL5	FCRL5	3.1269	14.982	13.113
AMPD1	AMPD1	1.9575	14.974	13.107
DPEP2	DPEP2	1.3143	14.971	13.105
ZNF653	ZNF653	-0.83595	14.905	13.041
ITGAL	ITGAL	1.8849	14.895	13.032
LOC100233209	LOC100233209	1.8182	14.893	13.032
C21orf58	C21orf58	-1.2504	14.876	13.016
CD1E	CD1E	2.3264	14.855	12.997
CD1D	CD1D	1.206	14.829	12.972
SLC12A3	SLC12A3	1.7863	14.824	12.969
MFAP4	MFAP4	2.4284	14.821	12.967
BTK	BTK	1.4091	14.799	12.947
FCRL2	FCRL2	2.4347	14.776	12.926
CFI	CFI	1.34	14.771	12.922
TXNIP	TXNIP	1.2969	14.735	12.888
CD28	CD28	1.8223	14.692	12.847
GEMIN8P4	GEMIN8P4	-1.2494	14.679	12.836
SAMSN1	SAMSN1	1.3827	14.678	12.836
CD300LG	CD300LG	2.8401	14.672	12.831
JAK3	JAK3	1.744	14.667	12.828
PTGDS	PTGDS	2.6987	14.663	12.825
TXK	TXK	1.7278	14.658	12.821
RNASE6	RNASE6	1.2616	14.649	12.814
SIT1	SIT1	2.2157	14.638	12.804
CCDC80	CCDC80	1.7473	14.635	12.803
ST8SIA4	ST8SIA4	1.0496	14.633	12.803
ITGA4	ITGA4	1.4726	14.625	12.796
CECR1	CECR1	1.517	14.616	12.788
SEPT6	SEPT6	1.0921	14.606	12.78
PARP15	PARP15	2.0031	14.604	12.78
BMX	BMX	2.052	14.591	12.768
PCNX	PCNX	0.75712	14.576	12.756
PLA2G2D	PLA2G2D	3.3394	14.576	12.756
GRAP2	GRAP2	1.8168	14.567	12.748
LOC143666	LOC143666	-1.3698	14.564	12.747
IL18RAP	IL18RAP	1.7509	14.534	12.718
GZMM	GZMM	2.1652	14.53	12.715
TBX21	TBX21	1.991	14.525	12.712
FASLG	FASLG	2.0373	14.51	12.698
CLDN11	CLDN11	1.8555	14.497	12.687
TFAP4	TFAP4	-0.90558	14.496	12.687
FDX1L	FDX1L	-0.84171	14.474	12.666
CXCR5	CXCR5	2.4023	14.448	12.642
ZAP70	ZAP70	2.2963	14.436	12.631
ARHGAP9	ARHGAP9	1.583	14.43	12.627
CCL21	CCL21	3.2743	14.412	12.61
P2RY13	P2RY13	1.7322	14.406	12.605
CARD11	CARD11	1.751	14.402	12.602
MEF2C	MEF2C	1.0938	14.397	12.599
ACAP1	ACAP1	2.1744	14.375	12.578
AOAH	AOAH	1.8794	14.365	12.57
GIT2	GIT2	0.48433	14.34	12.546
C17orf87	C17orf87	1.4584	14.324	12.532
CD8A	CD8A	2.1711	14.324	12.532
JAK2	JAK2	0.96362	14.321	12.531
VAMP5	VAMP5	0.97224	14.318	12.529
ZCCHC24	ZCCHC24	1.2276	14.291	12.503
SERPING1	SERPING1	1.2487	14.287	12.501
TNFRSF13B	TNFRSF13B	2.2263	14.249	12.466
LOC92659	LOC92659	-1.2634	14.249	12.466
PLEK	PLEK	1.6299	14.24	12.458
LAMA2	LAMA2	1.9882	14.236	12.455
ENG	ENG	0.92609	14.225	12.446
C19orf57	C19orf57	-1.5403	14.221	12.444
PPAP2B	PPAP2B	1.0293	14.221	12.444
CD40	CD40	1.1955	14.215	12.439
PIP4K2A	PIP4K2A	0.86893	14.212	12.438
UTRN	UTRN	0.98465	14.184	12.411
BLK	BLK	2.8229	14.166	12.394
HLA-DQA2	HLA-DQA2	1.9894	14.147	12.376
CYSLTR2	CYSLTR2	1.4893	14.141	12.372
WDFY1	WDFY1	0.62378	14.138	12.371
NLRP1	NLRP1	1.3219	14.137	12.37
ADH1B	ADH1B	4.3298	14.122	12.357
SLCO2B1	SLCO2B1	1.3421	14.109	12.344
C5orf20	C5orf20	2.2155	14.098	12.335
STK17B	STK17B	1.2083	14.068	12.306
CHRDL1	CHRDL1	3.0001	14.057	12.297
PRF1	PRF1	1.9485	14.051	12.292
ZNF80	ZNF80	1.6457	14.041	12.283
TIMM16	TIMM16	-1.0591	14.037	12.28
PTPRCAP	PTPRCAP	2.1497	14.035	12.28
GIPC2	GIPC2	1.6608	14.029	12.275
TAGAP	TAGAP	1.6136	14.022	12.269
SYNPO2	SYNPO2	1.7643	14.02	12.268
RASSF5	RASSF5	1.4978	14.002	12.252
MAST1	MAST1	-2.4297	13.986	12.237
CASP4	CASP4	1.027	13.978	12.23
LILRA4	LILRA4	2.1234	13.959	12.212
PI16	PI16	3.2213	13.928	12.182
AIF1	AIF1	1.1209	13.926	12.181
PIK3R5	PIK3R5	1.2533	13.888	12.144
CUTA	CUTA	-0.62347	13.857	12.116
AOC3	AOC3	1.461	13.857	12.116
FCRL6	FCRL6	1.7859	13.842	12.103
LYZ	LYZ	2.1532	13.835	12.097
LCK	LCK	2.2023	13.813	12.076
MAF	MAF	0.99103	13.806	12.069
LHFP	LHFP	1.2087	13.804	12.069
APOBEC3G	APOBEC3G	1.4605	13.803	12.069
CDC42SE2	CDC42SE2	0.71917	13.773	12.041
LBH	LBH	1.04	13.746	12.015
SIRPG	SIRPG	2.3572	13.739	12.009
FRMD4B	FRMD4B	0.99806	13.732	12.003
RAB8B	RAB8B	0.95178	13.731	12.003
CLEC1A	CLEC1A	1.0964	13.719	11.993
HLA-E	HLA-E	1.0976	13.715	11.99
PLAC8	PLAC8	2.1914	13.674	11.949
KDR	KDR	0.99605	13.656	11.933
SLIT2	SLIT2	1.7345	13.647	11.925
PRSS53	PRSS53	-1.1192	13.644	11.923
CLEC9A	CLEC9A	1.6859	13.606	11.886
LIFR	LIFR	1.5897	13.603	11.884
SERPINB9	SERPINB9	1.2535	13.594	11.878
ADH1C	ADH1C	2.5592	13.594	11.878
FAM78A	FAM78A	1.2101	13.592	11.876
SHROOM4	SHROOM4	1.0523	13.546	11.832
FGR	FGR	1.2026	13.542	11.829
EVI2A	EVI2A	1.3641	13.521	11.809
PPFIA4	PPFIA4	-2.0167	13.514	11.804
CCL14	CCL14	2.4834	13.512	11.804
APBB1IP	APBB1IP	1.343	13.512	11.804
RGL1	RGL1	1.098	13.489	11.781
GAS7	GAS7	1.494	13.478	11.772
GPR114	GPR114	2.0409	13.477	11.772
PIGR	PIGR	3.9302	13.455	11.751
TBC1D10C	TBC1D10C	1.8697	13.431	11.728
C11orf21	C11orf21	1.6343	13.415	11.713
ABI3	ABI3	0.97465	13.414	11.713
CTU1	CTU1	-1.0511	13.412	11.712
KLF9	KLF9	1.0966	13.402	11.703
TNN	TNN	2.2486	13.396	11.698
IL3RA	IL3RA	1.06	13.379	11.683
CPVL	CPVL	1.4335	13.378	11.683
RNASEH2A	RNASEH2A	-0.88675	13.374	11.679
SIGLEC6	SIGLEC6	1.728	13.351	11.657
CRYBG3	CRYBG3	1.4085	13.349	11.657
SAMHD1	SAMHD1	1.2132	13.338	11.647
LRRK2	LRRK2	1.753	13.315	11.624
IL12B	IL12B	1.6148	13.298	11.609
CILP	CILP	2.5174	13.297	11.609
TBCB	TBCB	-0.67752	13.295	11.608
KIAA0125	KIAA0125	2.6304	13.293	11.607
CLNK	CLNK	1.1867	13.275	11.59
SPOCK2	SPOCK2	1.921	13.264	11.58
TIE1	TIE1	1.0369	13.262	11.579
NLRC3	NLRC3	1.2834	13.253	11.571
C3	C3	1.9075	13.228	11.548
AGAP2	AGAP2	1.3638	13.221	11.541
LPAR6	LPAR6	1.0027	13.217	11.538
XCL2	XCL2	1.8284	13.215	11.537
CELF2	CELF2	1.4744	13.2	11.523
ELP2P	ELP2P	-1.1164	13.194	11.518
IL12RB1	IL12RB1	1.6145	13.185	11.511
PLCXD2	PLCXD2	1.5942	13.183	11.509
CD244	CD244	1.5865	13.176	11.504
TEP1	TEP1	0.72508	13.175	11.504
LPXN	LPXN	1.1682	13.172	11.503
PRDM8	PRDM8	1.2786	13.172	11.503
ELF1	ELF1	0.80565	13.141	11.472
TBC1D2B	TBC1D2B	0.70279	13.139	11.472
MYO1F	MYO1F	1.2508	13.112	11.445
ARHGAP30	ARHGAP30	1.3125	13.109	11.445
ITM2B	ITM2B	0.73108	13.109	11.445
SNX20	SNX20	1.6358	13.104	11.441
P2RX1	P2RX1	1.7075	13.09	11.428
S1PR4	S1PR4	1.7776	13.073	11.411
PDE2A	PDE2A	1.4144	13.069	11.408
GPSM3	GPSM3	1.1882	13.062	11.402
CD79B	CD79B	2.0419	13.051	11.392
ZNF775	ZNF775	-1.0008	13.045	11.388
IL11	IL11	-1.3016	13.038	11.382
COL15A1	COL15A1	1.1283	13.009	11.354
HLA-DQA1	HLA-DQA1	1.8816	13.009	11.354
EBI3	EBI3	1.493	12.995	11.341
PLEKHO2	PLEKHO2	0.89909	12.993	11.34
SLA	SLA	1.4144	12.976	11.324
VNN2	VNN2	1.8116	12.966	11.316
CD200	CD200	1.0033	12.948	11.299
GFI1	GFI1	1.6726	12.945	11.297
CASS4	CASS4	1.3623	12.945	11.297
POLR2I	POLR2I	-0.67483	12.943	11.296
TFPI	TFPI	1.3583	12.928	11.283
EFCAB7	EFCAB7	-0.78085	12.909	11.264
SCN7A	SCN7A	2.4732	12.905	11.261
CCHCR1	CCHCR1	-0.85192	12.902	11.259
TMEM81	TMEM81	-0.87738	12.89	11.248
CMA1	CMA1	1.7486	12.886	11.245
SLFN5	SLFN5	1.4712	12.881	11.241
VAV1	VAV1	1.3799	12.853	11.214
CARD6	CARD6	1.0864	12.849	11.211
PNOC	PNOC	1.8859	12.847	11.21
THSD7B	THSD7B	1.7367	12.833	11.196
FAT4	FAT4	1.5527	12.804	11.168
NEDD9	NEDD9	1.2817	12.791	11.157
NLRP3	NLRP3	1.2732	12.784	11.151
LSM4	LSM4	-0.73507	12.754	11.121
CXCL12	CXCL12	1.5004	12.748	11.116
IPCEF1	IPCEF1	1.6114	12.739	11.108
GPR34	GPR34	1.2887	12.738	11.108
MEOX2	MEOX2	2.0773	12.724	11.096
ADCY4	ADCY4	1.1793	12.724	11.096
GNA14	GNA14	1.8311	12.719	11.092
SP140	SP140	1.785	12.708	11.082
LY96	LY96	1.0568	12.699	11.074
LOC100188949	LOC100188949	1.6273	12.697	11.073
LIPA	LIPA	0.83236	12.694	11.07
CTXN1	CTXN1	-1.4256	12.653	11.031
ARHGAP20	ARHGAP20	1.3161	12.639	11.017
DPT	DPT	2.0012	12.635	11.014
DPEP1	DPEP1	1.6781	12.629	11.01
GPR183	GPR183	1.6985	12.611	10.992
ARHGAP26	ARHGAP26	1.2164	12.61	10.992
APOL3	APOL3	1.3549	12.609	10.992
GINS4	GINS4	-1.4923	12.607	10.991
FNBP1	FNBP1	0.8105	12.57	10.955
CCL22	CCL22	1.7402	12.568	10.953
C16orf59	C16orf59	-1.3244	12.567	10.953
NIN	NIN	0.71661	12.528	10.916
ALDH1A2	ALDH1A2	2.0746	12.526	10.914
FCER2	FCER2	2.5117	12.504	10.894
NCRNA00085	NCRNA00085	-1.1514	12.504	10.894
IGSF6	IGSF6	1.2961	12.502	10.893
RGL4	RGL4	1.4565	12.48	10.872
TRIM22	TRIM22	1.3418	12.46	10.852
LMO2	LMO2	0.905	12.454	10.847
TCL1A	TCL1A	2.8445	12.421	10.816
BRSK1	BRSK1	-1.768	12.42	10.816
MBNL1	MBNL1	0.7138	12.42	10.816
MS4A4A	MS4A4A	1.2167	12.419	10.816
TIPIN	TIPIN	-0.7711	12.417	10.814
CLEC14A	CLEC14A	1.0397	12.394	10.793
GPR124	GPR124	0.97292	12.39	10.789
CPZ	CPZ	1.5579	12.389	10.789
AVPR2	AVPR2	1.4541	12.383	10.784
ARL15	ARL15	1.056	12.38	10.782
GZMH	GZMH	1.9368	12.375	10.779
SMAP2	SMAP2	0.74082	12.367	10.771
RAPGEF1	RAPGEF1	0.60585	12.356	10.761
XCL1	XCL1	1.6375	12.348	10.754
ALKBH2	ALKBH2	-0.75034	12.344	10.75
HIF1A	HIF1A	1.1399	12.332	10.74
ADH1A	ADH1A	1.8314	12.31	10.718
TRAF1	TRAF1	1.2681	12.307	10.716
PDXP	PDXP	-0.85871	12.301	10.71
FARSA	FARSA	-0.56448	12.29	10.701
STAP1	STAP1	1.9927	12.278	10.69
PDGFRA	PDGFRA	1.5215	12.267	10.679
IRF1	IRF1	1.1352	12.262	10.676
CRISPLD2	CRISPLD2	1.3588	12.258	10.673
LCP1	LCP1	1.422	12.239	10.654
GTPBP3	GTPBP3	-0.7238	12.23	10.645
TNFAIP8	TNFAIP8	1.1121	12.213	10.63
LIN37	LIN37	-0.68171	12.201	10.618
NKPD1	NKPD1	-1.3215	12.183	10.602
LOC96610	LOC96610	2.5846	12.183	10.602
APOBEC3D	APOBEC3D	1.2915	12.172	10.592
RORA	RORA	0.94973	12.152	10.573
TNFAIP3	TNFAIP3	1.2917	12.141	10.563
ECSCR	ECSCR	1.1257	12.134	10.556
SYNE2	SYNE2	0.78593	12.131	10.554
ZBTB12	ZBTB12	-1.0136	12.129	10.553
CSF2RA	CSF2RA	1.4169	12.127	10.552
ANKRD39	ANKRD39	-0.84035	12.117	10.543
NKG7	NKG7	2.0343	12.117	10.543
TMEM132C	TMEM132C	2.5492	12.112	10.539
DBX2	DBX2	1.3125	12.106	10.534
POP7	POP7	-0.72024	12.105	10.534
ARHGAP31	ARHGAP31	0.96683	12.099	10.529
HSD17B11	HSD17B11	1.1573	12.097	10.527
CST7	CST7	1.7199	12.091	10.522
RAD9B	RAD9B	-0.84372	12.078	10.51
TMCC3	TMCC3	1.3039	12.057	10.49
CCDC141	CCDC141	1.4371	12.032	10.466
RFTN1	RFTN1	1.146	12	10.434
CCL17	CCL17	1.7967	11.999	10.434
SLC10A5	SLC10A5	-1.2177	11.996	10.432
SELE	SELE	2.0622	11.987	10.424
APLNR	APLNR	1.239	11.984	10.422
TIGIT	TIGIT	2.1884	11.97	10.408
GPCPD1	GPCPD1	0.90182	11.968	10.407
KCNS2	KCNS2	1.1193	11.963	10.403
STAB2	STAB2	1.5742	11.961	10.401
KHK	KHK	-1.1561	11.954	10.396
FAM71E1	FAM71E1	-1.2834	11.952	10.395
C8ORFK29	C8ORFK29	-1.4737	11.952	10.395
FAM129C	FAM129C	1.9311	11.946	10.39
KLRD1	KLRD1	1.8384	11.941	10.386
EDNRB	EDNRB	1.4039	11.921	10.366
RAC2	RAC2	1.4529	11.917	10.363
CTSW	CTSW	2.0891	11.895	10.342
GYPE	GYPE	1.0449	11.894	10.342
CH25H	CH25H	1.4812	11.877	10.326
SNRK	SNRK	0.59502	11.862	10.312
PTPN22	PTPN22	1.5614	11.852	10.302
PPARG	PPARG	1.3538	11.846	10.296
POU2F2	POU2F2	1.2901	11.836	10.288
TLR7	TLR7	1.4677	11.835	10.288
CD38	CD38	2.3436	11.819	10.272
PLXNC1	PLXNC1	1.7126	11.814	10.268
HSD11B1	HSD11B1	1.7354	11.813	10.268
WAS	WAS	1.2182	11.806	10.261
DOK2	DOK2	1.3827	11.804	10.26
NDUFA7	NDUFA7	-0.79197	11.793	10.25
RIBC2	RIBC2	-1.3352	11.791	10.249
LAIR1	LAIR1	1.1166	11.78	10.239
XPNPEP2	XPNPEP2	1.806	11.768	10.227
STK10	STK10	0.89723	11.754	10.214
LOC144486	LOC144486	-0.98057	11.725	10.186
FOLR2	FOLR2	1.5478	11.719	10.181
TGM2	TGM2	1.227	11.696	10.158
GEM	GEM	1.2747	11.694	10.157
CR1	CR1	2.1924	11.685	10.149
TRANK1	TRANK1	1.0554	11.676	10.141
CAMK4	CAMK4	1.5326	11.676	10.141
ICAM2	ICAM2	1.0697	11.669	10.135
LOC401463	LOC401463	0.98637	11.663	10.129
YIPF2	YIPF2	-0.62449	11.654	10.121
CLEC4C	CLEC4C	1.5483	11.652	10.121
OLFML1	OLFML1	1.0995	11.651	10.12
RBMS3	RBMS3	1.318	11.65	10.12
ZFP36L2	ZFP36L2	1.0624	11.634	10.104
QTRT1	QTRT1	-0.75026	11.63	10.101
ZNF423	ZNF423	1.3093	11.623	10.095
PDCD1	PDCD1	1.9285	11.62	10.092
SRRM5	SRRM5	-0.85095	11.613	10.087
SCARF1	SCARF1	0.76653	11.608	10.082
SAMD1	SAMD1	-0.62053	11.607	10.082
ANGPTL1	ANGPTL1	1.7704	11.607	10.082
ALOX5	ALOX5	1.1572	11.6	10.076
C19orf52	C19orf52	-0.56187	11.593	10.07
ASB2	ASB2	1.4467	11.567	10.045
KLRG1	KLRG1	1.2934	11.547	10.026
C1S	C1S	1.5183	11.547	10.026
CA4	CA4	1.7009	11.544	10.024
DAB2	DAB2	1.0459	11.543	10.024
FUCA1	FUCA1	0.80299	11.501	9.9826
FOXN3	FOXN3	0.7941	11.494	9.9764
NR5A2	NR5A2	1.2273	11.479	9.9613
PCGF1	PCGF1	-0.54197	11.477	9.9608
CARD8	CARD8	0.64103	11.454	9.9386
WNT1	WNT1	0.92776	11.453	9.9376
KIF21B	KIF21B	1.3867	11.446	9.9316
KLHL33	KLHL33	0.64032	11.445	9.9314
PODN	PODN	1.575	11.444	9.9314
NR2C2AP	NR2C2AP	-0.70572	11.433	9.9209
IL1RL1	IL1RL1	1.6361	11.428	9.9166
GLI1	GLI1	1.5294	11.427	9.9162
LTBP2	LTBP2	1.2095	11.426	9.9159
ANKRD44	ANKRD44	1.4539	11.409	9.8992
GUCY1A3	GUCY1A3	1.1968	11.393	9.8841
EHD4	EHD4	0.58694	11.351	9.8433
DSCC1	DSCC1	-1.1411	11.34	9.8326
RPL23AP82	RPL23AP82	-0.73628	11.33	9.8237
IL1R1	IL1R1	1.3211	11.329	9.8231
PLVAP	PLVAP	0.87923	11.324	9.8184
CYTIP	CYTIP	1.7089	11.32	9.8149
CD36	CD36	2.1858	11.309	9.8054
ITGA8	ITGA8	1.7818	11.307	9.8036
PHACTR2	PHACTR2	0.75951	11.289	9.7866
RCOR2	RCOR2	-2.0306	11.288	9.7866
CD3EAP	CD3EAP	-0.55129	11.287	9.786
FMO2	FMO2	2.1155	11.271	9.7707
MTBP	MTBP	-1.076	11.248	9.7479
IL18R1	IL18R1	1.2712	11.233	9.7342
ITIH5	ITIH5	1.6125	11.231	9.7328
HLA-DPB2	HLA-DPB2	1.3025	11.228	9.7302
BIRC3	BIRC3	1.7045	11.219	9.7219
ATXN1	ATXN1	0.92918	11.205	9.7088
KLC3	KLC3	-1.382	11.188	9.692
SEL1L	SEL1L	0.72146	11.185	9.6903
MAP6D1	MAP6D1	-1.1515	11.184	9.6901
PARP8	PARP8	1.4252	11.176	9.6825
AKAP12	AKAP12	1.3078	11.172	9.6793
APOBEC3C	APOBEC3C	1.1761	11.171	9.6787
E2F1	E2F1	-1.3246	11.168	9.6761
FBXO24	FBXO24	-1.003	11.162	9.6713
UBE2S	UBE2S	-1.1653	11.16	9.6694
NRP1	NRP1	0.88275	11.154	9.6644
ANTXR2	ANTXR2	1.0131	11.153	9.6644
ADAM11	ADAM11	-1.4594	11.15	9.6621
ITGAD	ITGAD	1.6013	11.146	9.6586
CHST5	CHST5	-1.156	11.141	9.6543
GBP5	GBP5	2.0597	11.133	9.647
C1QB	C1QB	1.2181	11.096	9.6107
CNRIP1	CNRIP1	0.94356	11.074	9.5892
KIAA1462	KIAA1462	0.97834	11.073	9.5884
PPP1R12B	PPP1R12B	0.84584	11.068	9.5848
PIK3R1	PIK3R1	0.97398	11.067	9.5839
GM2A	GM2A	0.71885	11.061	9.5784
RFPL4B	RFPL4B	1.1235	11.059	9.5775
KLRC1	KLRC1	1.5963	11.054	9.5734
FGD2	FGD2	1.2169	11.04	9.5596
FMNL1	FMNL1	1.1293	11.035	9.5557
FAM186B	FAM186B	-0.91827	11.033	9.5542
C9orf96	C9orf96	-1.0447	11.028	9.55
RASSF2	RASSF2	1.2169	11.026	9.5481
IFI16	IFI16	1.1211	11.009	9.5314
HYAL3	HYAL3	-1.0717	11.002	9.525
LRFN4	LRFN4	-1.1994	10.996	9.5206
FSTL1	FSTL1	1.1659	10.987	9.5115
ITIH3	ITIH3	1.3618	10.97	9.4957
AGBL5	AGBL5	-0.69993	10.968	9.4945
TNNT3	TNNT3	1.8305	10.967	9.4938
C4orf47	C4orf47	-1.2314	10.966	9.4938
KCNN3	KCNN3	1.1769	10.963	9.4915
ROBO4	ROBO4	0.89258	10.958	9.4868
PAICS	PAICS	-0.59667	10.946	9.4758
GTF2IRD1	GTF2IRD1	-0.67456	10.941	9.4714
LRRC70	LRRC70	1.0711	10.937	9.4678
RCAN2	RCAN2	0.91878	10.934	9.4655
ARL6IP5	ARL6IP5	0.57168	10.933	9.4646
CYSLTR1	CYSLTR1	1.4669	10.93	9.4626
EPAS1	EPAS1	1.0446	10.928	9.4614
PIK3CD	PIK3CD	1.2325	10.923	9.4573
IQCC	IQCC	-0.77321	10.917	9.4519
CFP	CFP	1.4386	10.917	9.4519
CCL23	CCL23	1.189	10.891	9.4266
DNAL4	DNAL4	-0.63696	10.885	9.4215
TMEM156	TMEM156	1.7668	10.883	9.4197
BIN2	BIN2	1.3301	10.881	9.419
CCND2	CCND2	1.2185	10.881	9.4188
AP4M1	AP4M1	-0.54239	10.874	9.4134
CLEC2B	CLEC2B	1.0109	10.874	9.4134
SNX29	SNX29	0.63609	10.87	9.4099
CYTH4	CYTH4	1.1348	10.867	9.4077
HERC3	HERC3	0.90483	10.866	9.4075
TCF4	TCF4	1.0534	10.862	9.4035
LGMN	LGMN	0.81217	10.827	9.3691
CD1B	CD1B	1.7479	10.826	9.3689
NCEH1	NCEH1	1.0612	10.811	9.3548
LAPTM5	LAPTM5	1.1297	10.79	9.3347
CYBB	CYBB	1.485	10.788	9.3333
ZNF165	ZNF165	-0.9266	10.783	9.3287
FBXO43	FBXO43	-1.2432	10.767	9.3128
COL6A6	COL6A6	1.9914	10.765	9.3116
TACR1	TACR1	2.1386	10.762	9.3097
TIGD5	TIGD5	-0.96357	10.76	9.3084
SCN4A	SCN4A	1.5398	10.757	9.3054
FYN	FYN	1.0436	10.748	9.2976
PRR7	PRR7	-1.3847	10.736	9.2855
CD8B	CD8B	2.0382	10.73	9.2809
TNFSF8	TNFSF8	1.2325	10.73	9.2808
LRRC32	LRRC32	1.0279	10.72	9.2726
RHOJ	RHOJ	1.0146	10.72	9.2726
AKAP13	AKAP13	0.67888	10.711	9.2643
DDN	DDN	-1.7192	10.71	9.2634
C19orf45	C19orf45	-1.5159	10.706	9.2605
CHL1	CHL1	1.9024	10.703	9.2577
ADD3	ADD3	1.1743	10.699	9.2547
SLC2A11	SLC2A11	-0.69106	10.697	9.253
C14orf139	C14orf139	1.1472	10.669	9.2259
ABCC9	ABCC9	1.1334	10.669	9.2259
PDZD7	PDZD7	-1.5773	10.658	9.2162
C19orf44	C19orf44	-0.63486	10.656	9.2151
KAT2A	KAT2A	-0.72357	10.656	9.2151
DOCK10	DOCK10	1.2827	10.656	9.2151
CDT1	CDT1	-1.28	10.653	9.2128
IL21R	IL21R	1.6372	10.651	9.212
RGS13	RGS13	1.5129	10.65	9.2118
MECR	MECR	-0.56041	10.641	9.2036
C6orf26	C6orf26	-1.1687	10.641	9.2036
LST1	LST1	0.98064	10.632	9.1949
ARHGEF3	ARHGEF3	0.78812	10.629	9.1927
P2RY12	P2RY12	1.6018	10.619	9.1836
PRR19	PRR19	-0.98701	10.612	9.1771
NFATC2	NFATC2	1.5365	10.612	9.1771
CAB39	CAB39	0.51061	10.605	9.172
MYCBP2	MYCBP2	0.94637	10.605	9.172
CD84	CD84	1.598	10.601	9.1688
SLC22A3	SLC22A3	1.7528	10.601	9.1688
MACROD1	MACROD1	-1.019	10.584	9.1524
C1QA	C1QA	1.1696	10.558	9.1271
KCNIP3	KCNIP3	-1.2567	10.552	9.1218
CRHBP	CRHBP	1.1264	10.551	9.1215
PARVG	PARVG	1.1362	10.546	9.1168
PALMD	PALMD	1.268	10.543	9.1148
FAM64A	FAM64A	-1.4129	10.534	9.1059
PDCD1LG2	PDCD1LG2	1.2726	10.527	9.0996
KL	KL	1.274	10.526	9.0996
LRFN5	LRFN5	1.445	10.52	9.0941
CAV1	CAV1	1.2029	10.518	9.0924
HLA-DRB1	HLA-DRB1	1.3773	10.515	9.0901
PTK2B	PTK2B	0.97144	10.511	9.0867
RTKN	RTKN	-0.69135	10.504	9.08
CR2	CR2	3.2437	10.5	9.0765
MECOM	MECOM	1.0186	10.499	9.0765
CYP1B1	CYP1B1	1.5126	10.493	9.0706
DNM1P35	DNM1P35	-1.0675	10.483	9.0618
NELF	NELF	-0.7588	10.48	9.059
C2orf89	C2orf89	1.6117	10.473	9.0525
PLCXD3	PLCXD3	2.106	10.469	9.0493
HLA-DQB2	HLA-DQB2	1.7336	10.467	9.0479
C16orf93	C16orf93	-1.1626	10.46	9.0411
DCN	DCN	1.6212	10.457	9.0385
C10orf35	C10orf35	-0.91049	10.455	9.0371
RBBP8	RBBP8	-1.0493	10.454	9.0365
TLR8	TLR8	1.6966	10.452	9.0358
CLK2P	CLK2P	-0.75841	10.445	9.0287
OGN	OGN	2.5393	10.436	9.0205
IL2	IL2	0.73238	10.431	9.0164
PLCB2	PLCB2	1.0047	10.408	8.9934
CXorf65	CXorf65	0.93916	10.406	8.992
NHSL2	NHSL2	1.3367	10.403	8.9896
PLD4	PLD4	1.7853	10.402	8.9895
B4GALNT4	B4GALNT4	-1.428	10.399	8.9873
STX10	STX10	-0.62459	10.389	8.9774
TSPAN7	TSPAN7	1.6242	10.387	8.9759
PARD6A	PARD6A	-1.0486	10.379	8.9683
LEPR	LEPR	1.2708	10.369	8.9589
CAPS	CAPS	-1.7558	10.364	8.9548
RALB	RALB	0.559	10.363	8.9547
LSP1	LSP1	1.153	10.36	8.9516
C1orf162	C1orf162	0.99712	10.345	8.9374
PRDM2	PRDM2	0.51227	10.344	8.9367
NPR1	NPR1	1.2167	10.337	8.9303
ARID4A	ARID4A	0.64802	10.332	8.9256
SLC16A12	SLC16A12	1.5853	10.329	8.9237
SC65	SC65	-0.88573	10.321	8.9161
TIFAB	TIFAB	1.7366	10.32	8.9158
IKZF2	IKZF2	1.3341	10.32	8.9158
APOL1	APOL1	1.1739	10.317	8.9142
GRAP	GRAP	0.93197	10.31	8.9072
GAPT	GAPT	1.4667	10.306	8.9041
ADIPOQ	ADIPOQ	3.6932	10.305	8.9035
TFEC	TFEC	1.3444	10.301	8.8996
TNFSF14	TNFSF14	1.3878	10.297	8.8963
AFF1	AFF1	0.77007	10.296	8.8958
NGB	NGB	-1.4935	10.288	8.8885
GPR133	GPR133	1.7352	10.28	8.8811
VPS13C	VPS13C	0.94802	10.277	8.8787
ZNF683	ZNF683	1.776	10.272	8.8745
BCL6B	BCL6B	0.81146	10.271	8.8738
CLEC12A	CLEC12A	1.5841	10.268	8.8715
SLC8A1	SLC8A1	1.0429	10.262	8.8654
C17orf100	C17orf100	-0.85837	10.253	8.8574
CTSO	CTSO	0.80793	10.252	8.8565
ARID5B	ARID5B	0.91123	10.249	8.8545
TOX	TOX	1.822	10.247	8.8527
PSRC1	PSRC1	-1.0811	10.243	8.8495
CORO1A	CORO1A	1.3327	10.233	8.8399
RNF125	RNF125	0.92664	10.232	8.8393
B4GALT2	B4GALT2	-0.6492	10.225	8.8329
LY86	LY86	0.99905	10.209	8.8178
NT5M	NT5M	-1.2161	10.208	8.8168
IFT81	IFT81	-0.70499	10.196	8.8054
ICOS	ICOS	1.9522	10.192	8.8027
PROS1	PROS1	1.0763	10.189	8.7996
FLRT2	FLRT2	1.4228	10.182	8.7938
ATM	ATM	0.77348	10.177	8.789
TNFSF10	TNFSF10	1.4512	10.177	8.789
TBXAS1	TBXAS1	0.936	10.173	8.7859
DPYD	DPYD	1.1078	10.162	8.7757
DOC2A	DOC2A	-1.9143	10.16	8.7739
IL4R	IL4R	0.88074	10.159	8.7739
ERAP1	ERAP1	0.85733	10.157	8.7726
MAP4K1	MAP4K1	1.5056	10.157	8.7726
LOC100270746	LOC100270746	-0.9745	10.155	8.7706
FBXO22OS	FBXO22OS	-0.75063	10.152	8.7686
C16orf48	C16orf48	-0.83883	10.144	8.7607
BTN3A3	BTN3A3	1.01	10.14	8.7581
C15orf61	C15orf61	-0.65203	10.135	8.7537
NEURL2	NEURL2	-0.8413	10.13	8.7484
ATG9B	ATG9B	-1.6104	10.123	8.7421
SYNE1	SYNE1	1.1116	10.113	8.7324
KLF2	KLF2	1.0487	10.109	8.7292
NT5C3L	NT5C3L	-0.75593	10.108	8.729
GPR65	GPR65	1.0998	10.107	8.7287
RDBP	RDBP	-0.46477	10.104	8.7263
ALKBH4	ALKBH4	-0.53238	10.1	8.7221
ENO2	ENO2	-1.3788	10.094	8.7169
HSF2BP	HSF2BP	-0.99911	10.08	8.7036
MEI1	MEI1	1.4332	10.075	8.6991
ADORA1	ADORA1	-1.5989	10.072	8.696
ECM2	ECM2	1.2097	10.065	8.6899
LRRC61	LRRC61	-0.77338	10.051	8.6761
FAM105A	FAM105A	1.0634	10.04	8.6663
TNFRSF8	TNFRSF8	1.3319	10.032	8.6586
PPIAL4C	PPIAL4C	-0.7274	10.029	8.6555
SSH1	SSH1	0.43518	10.026	8.6535
CCDC151	CCDC151	-1.688	10.021	8.6486
APOL6	APOL6	1.1121	10.019	8.6474
LOC100144603	LOC100144603	-1.087	10.016	8.6448
DHPS	DHPS	-0.5858	10.015	8.6448
CASQ2	CASQ2	1.5705	10.011	8.6412
IFNGR1	IFNGR1	0.65011	10.009	8.6393
HAUS1	HAUS1	-0.74227	10.003	8.6338
GPR15	GPR15	1.4707	9.9897	8.6212
ATP1A2	ATP1A2	2.2052	9.9801	8.6121
SLFN11	SLFN11	1.0443	9.9785	8.6111
TPO	TPO	1.2909	9.9773	8.6104
CSF1R	CSF1R	1.1459	9.9703	8.6039
ASPHD1	ASPHD1	-1.9382	9.9698	8.6039
MAFB	MAFB	0.85324	9.9637	8.5983
UBD	UBD	2.4923	9.9582	8.5933
LYSMD1	LYSMD1	-0.68547	9.9577	8.5933
FRS3	FRS3	-0.67111	9.9438	8.5799
KIAA0247	KIAA0247	0.59812	9.9392	8.5758
TRAIP	TRAIP	-0.80498	9.9268	8.5639
FCER1A	FCER1A	1.8261	9.9164	8.554
TLL1	TLL1	1.5741	9.9149	8.553
FBXO34	FBXO34	0.43357	9.9139	8.5525
RRP9	RRP9	-0.60343	9.9043	8.5434
HTR2B	HTR2B	1.2511	9.8966	8.5362
H6PD	H6PD	0.6678	9.8958	8.5359
FAM69A	FAM69A	0.86383	9.8889	8.5295
C2CD2	C2CD2	0.85861	9.8855	8.5265
GNG11	GNG11	0.94221	9.8826	8.5242
LOC649330	LOC649330	-0.67578	9.88	8.5222
GDF10	GDF10	1.9271	9.8794	8.5222
GPR18	GPR18	1.5597	9.8791	8.5222
ITGB3BP	ITGB3BP	-0.62457	9.878	8.5215
SEL1L3	SEL1L3	1.4871	9.8734	8.5175
ZBTB1	ZBTB1	0.47494	9.8728	8.5174
ATG4D	ATG4D	-0.63157	9.8701	8.5151
ABCA17P	ABCA17P	-1.4589	9.8523	8.4978
JPH1	JPH1	-1.5929	9.843	8.489
SP100	SP100	0.7514	9.8408	8.4873
IFNG	IFNG	1.7494	9.8367	8.4837
FBXW9	FBXW9	-0.66253	9.8359	8.4834
TTC24	TTC24	1.2564	9.8309	8.479
PCDH18	PCDH18	1.1099	9.8306	8.479
LOC100009676	LOC100009676	-0.6876	9.8283	8.4772
MGC16142	MGC16142	-0.77678	9.8271	8.4766
SGMS1	SGMS1	0.71866	9.8184	8.4683
HSD11B1L	HSD11B1L	-1.0516	9.8098	8.4602
ABCA10	ABCA10	1.5508	9.808	8.4589
ARRDC4	ARRDC4	0.7856	9.8042	8.4556
RCCD1	RCCD1	-0.83249	9.8034	8.4552
HCST	HCST	1.2537	9.8025	8.4551
DUS4L	DUS4L	-0.53133	9.8023	8.4551
XKRX	XKRX	-1.2009	9.7973	8.4506
PRDX2	PRDX2	-0.55999	9.7947	8.4485
PIK3IP1	PIK3IP1	0.79797	9.7922	8.4464
CTSG	CTSG	1.9642	9.7884	8.4431
CXorf21	CXorf21	1.1344	9.7778	8.433
GCET2	GCET2	1.2579	9.7763	8.432
SKA1	SKA1	-1.2771	9.7742	8.4304
CPA1	CPA1	0.62102	9.7691	8.4258
GNG3	GNG3	-1.257	9.7661	8.4233
AS3MT	AS3MT	-1.5676	9.7604	8.418
HSPBP1	HSPBP1	-0.60763	9.7553	8.4134
CCDC58	CCDC58	-0.62863	9.7542	8.4131
LOC100133985	LOC100133985	-1.2372	9.754	8.4131
EEF1E1	EEF1E1	-0.52362	9.7488	8.4085
PA2G4P4	PA2G4P4	-0.70692	9.7485	8.4085
TDGF1	TDGF1	1.1283	9.7472	8.4083
PDGFD	PDGFD	1.1105	9.7471	8.4083
ADCY5	ADCY5	2.4384	9.7469	8.4083
ZNF444	ZNF444	-0.64967	9.7405	8.4024
PKHD1L1	PKHD1L1	1.5272	9.7266	8.3889
ITGA1	ITGA1	0.91707	9.7256	8.3884
NANOS3	NANOS3	-1.3304	9.7241	8.3874
NDN	NDN	0.99495	9.715	8.3787
FERMT3	FERMT3	1.096	9.7113	8.3755
MAN1A1	MAN1A1	1.4451	9.7107	8.3753
THOP1	THOP1	-0.73474	9.7099	8.375
GINS2	GINS2	-1.1161	9.7079	8.3736
TIMM44	TIMM44	-0.6586	9.7064	8.3725
LRP1	LRP1	1.0142	9.6985	8.3651
TRNP1	TRNP1	-1.1851	9.6953	8.3623
MLF2	MLF2	-0.55135	9.6887	8.3562
C1orf135	C1orf135	-1.1978	9.6845	8.3524
HGF	HGF	1.3526	9.6792	8.3476
SPTLC2	SPTLC2	0.7912	9.6624	8.3313
PFN4	PFN4	-1.0395	9.6533	8.3227
RPSAP9	RPSAP9	-0.65737	9.6521	8.322
CCDC50	CCDC50	0.59294	9.6492	8.3195
TPK1	TPK1	0.81133	9.6483	8.3191
THAP7	THAP7	-0.61975	9.6421	8.3134
F5	F5	1.4314	9.6417	8.3134
FAM72D	FAM72D	-1.2999	9.6398	8.3119
SIGLECP3	SIGLECP3	1.2984	9.6272	8.3
STYX	STYX	0.46692	9.627	8.3
RFTN2	RFTN2	0.85766	9.6235	8.297
TMIGD2	TMIGD2	1.2713	9.613	8.287
LGALS2	LGALS2	1.9542	9.6115	8.2859
FAM13C	FAM13C	1.153	9.6083	8.2832
MGAT2	MGAT2	0.40597	9.6029	8.2785
VWA5B2	VWA5B2	-1.7936	9.6027	8.2785
PLA1A	PLA1A	1.5196	9.5939	8.2702
CLECL1	CLECL1	1.2784	9.5841	8.2608
TMEM140	TMEM140	0.59067	9.5822	8.2594
BCL11B	BCL11B	1.8675	9.5749	8.2529
ABCB5	ABCB5	1.3898	9.5749	8.2529
PDCD2L	PDCD2L	-0.72667	9.5723	8.2508
CDH17	CDH17	0.79015	9.5662	8.2452
C18orf56	C18orf56	-1.3837	9.565	8.2445
IDI2	IDI2	-0.71352	9.5635	8.2434
ZFP36	ZFP36	1.1853	9.5617	8.2421
ALDH2	ALDH2	1.2298	9.5583	8.2392
EGR2	EGR2	1.2513	9.5514	8.2327
FJX1	FJX1	-1.0557	9.5387	8.2204
HSPA4L	HSPA4L	-1.4983	9.5381	8.2202
LOC339674	LOC339674	-1.2901	9.5331	8.2157
ACSM5	ACSM5	1.3549	9.5245	8.2076
TTC32	TTC32	-0.88589	9.5231	8.2066
NAB2	NAB2	-0.72789	9.5133	8.1974
SYT15	SYT15	1.3522	9.513	8.1974
PDK4	PDK4	1.673	9.5097	8.1946
MYLK2	MYLK2	-1.1557	9.5079	8.1932
DOHH	DOHH	-0.945	9.507	8.1927
CENPM	CENPM	-1.1207	9.4966	8.1828
ELMO1	ELMO1	0.99872	9.4954	8.182
NTHL1	NTHL1	-0.92828	9.4895	8.1766
TMEM17	TMEM17	-0.80663	9.4855	8.173
CA9	CA9	-3.1284	9.4833	8.1713
SNRPD1	SNRPD1	-0.57929	9.4791	8.1675
HLA-DQB1	HLA-DQB1	1.4696	9.4785	8.1674
SLC31A2	SLC31A2	0.91132	9.4775	8.1672
KIF18B	KIF18B	-1.372	9.4774	8.1672
IGSF10	IGSF10	1.8088	9.4724	8.1626
CDCA3	CDCA3	-1.2374	9.472	8.1626
MPL	MPL	-0.80128	9.4662	8.1573
PIKFYVE	PIKFYVE	0.57066	9.4633	8.1548
LOC388152	LOC388152	-0.96269	9.462	8.1539
UCN2	UCN2	-1.1116	9.4571	8.1495
IFNAR1	IFNAR1	0.38536	9.4563	8.1492
SUV420H2	SUV420H2	-0.77493	9.4517	8.1451
LOC678655	LOC678655	-0.64612	9.4514	8.1451
GPRASP1	GPRASP1	1.0362	9.4505	8.1447
HSPG2	HSPG2	0.82675	9.4501	8.1447
ZNF696	ZNF696	-0.67949	9.4484	8.1434
FAM129A	FAM129A	1.2717	9.4431	8.1386
VKORC1	VKORC1	-0.49535	9.4395	8.1354
NME1-NME2	NME1-NME2	-1.3306	9.4369	8.1332
SASH1	SASH1	1.0686	9.4363	8.1331
MRC1	MRC1	1.8075	9.4304	8.1277
CLCN2	CLCN2	-0.85477	9.4301	8.1277
APOL4	APOL4	1.3167	9.4255	8.124
TUBG1	TUBG1	-0.68541	9.4255	8.124
SEPT1	SEPT1	1.3769	9.4115	8.1104
MTMR7	MTMR7	-1.1972	9.403	8.1028
GYPC	GYPC	0.94544	9.4029	8.1028
RAD23A	RAD23A	-0.4808	9.4011	8.1013
FAM160B1	FAM160B1	0.49454	9.3962	8.0969
LOC145783	LOC145783	-0.86825	9.3719	8.073
KIR3DL2	KIR3DL2	1.2065	9.365	8.0665
TNPO2	TNPO2	-0.48835	9.3626	8.0646
NCF4	NCF4	0.93908	9.3598	8.0622
SYCE2	SYCE2	-1.228	9.3464	8.0493
VCAM1	VCAM1	1.2975	9.3401	8.0437
FANCL	FANCL	-0.71781	9.34	8.0437
TIGD3	TIGD3	-1.1512	9.3352	8.0393
FGD5	FGD5	1.0655	9.3325	8.0372
LRP10	LRP10	0.68635	9.3322	8.0372
DHH	DHH	1.1406	9.3227	8.0284
CORO2B	CORO2B	1.0459	9.3226	8.0284
LUZP1	LUZP1	0.53513	9.3198	8.0261
IL2RB	IL2RB	1.6602	9.3123	8.019
UHRF1	UHRF1	-1.1781	9.3111	8.0182
AGPAT6	AGPAT6	-0.89412	9.3011	8.0086
C6orf136	C6orf136	-0.51418	9.2928	8.0008
MAL	MAL	1.8936	9.2911	7.9995
C17orf53	C17orf53	-0.91211	9.2882	7.997
CSGALNACT1	CSGALNACT1	0.95172	9.286	7.9953
PTAFR	PTAFR	1.258	9.2764	7.9861
CXCL13	CXCL13	2.8941	9.2732	7.9833
SNAI3	SNAI3	0.87433	9.2677	7.9782
LRRC8C	LRRC8C	0.97503	9.2661	7.977
RSPO3	RSPO3	1.3211	9.2543	7.966
DIRAS1	DIRAS1	-1.6838	9.2542	7.966
C1QL1	C1QL1	-1.6954	9.2417	7.9539
FAM70A	FAM70A	1.1922	9.2412	7.9538
GPX3	GPX3	1.4048	9.2379	7.9509
SAC3D1	SAC3D1	-0.87191	9.2375	7.9509
PFDN6	PFDN6	-0.66894	9.2356	7.9495
SAMD9L	SAMD9L	1.2773	9.2332	7.9474
PLIN1	PLIN1	2.6282	9.2251	7.9398
PTCD1	PTCD1	-0.48484	9.2226	7.9377
FXYD1	FXYD1	1.8256	9.2176	7.9333
PDAP1	PDAP1	-0.47715	9.2174	7.9333
CNOT6L	CNOT6L	0.55892	9.2154	7.9322
APOD	APOD	2.3379	9.2151	7.9322
MAMSTR	MAMSTR	-1.1091	9.215	7.9322
SFRP2	SFRP2	1.5515	9.2143	7.9319
KIAA0895L	KIAA0895L	-0.79118	9.2128	7.9308
SWAP70	SWAP70	0.5934	9.2122	7.9306
PLA2G2A	PLA2G2A	2.8494	9.2066	7.9255
LOC339524	LOC339524	1.2965	9.2061	7.9253
ANKRD54	ANKRD54	-0.50639	9.202	7.9217
LOC283050	LOC283050	-1.0637	9.2006	7.9206
LOC401010	LOC401010	-0.71908	9.1961	7.9166
ARL6	ARL6	-0.62081	9.1935	7.9144
IGFBP7	IGFBP7	0.80552	9.1925	7.9138
APITD1	APITD1	-0.61963	9.1897	7.9115
MNDA	MNDA	1.1214	9.1794	7.9015
PDGFRB	PDGFRB	0.92771	9.1741	7.8966
UNC45B	UNC45B	0.72512	9.1722	7.8952
FLJ45244	FLJ45244	-0.95481	9.1658	7.8892
LAT	LAT	1.2729	9.1615	7.8853
NFKBIL1	NFKBIL1	-0.67172	9.1403	7.8645
MURC	MURC	-1.0767	9.1281	7.8528
SPDYA	SPDYA	-0.79408	9.1274	7.8524
SPNS3	SPNS3	1.1881	9.1262	7.8516
LRCH1	LRCH1	0.59271	9.1245	7.8503
RCBTB2	RCBTB2	0.6978	9.1218	7.848
NDUFA11	NDUFA11	-0.57192	9.1031	7.8298
IL23R	IL23R	0.67392	9.1002	7.8272
NR2F1	NR2F1	1.4766	9.0988	7.8262
TRIP12	TRIP12	0.46883	9.0943	7.8222
IL5RA	IL5RA	0.88909	9.0915	7.8198
INO80C	INO80C	-0.55256	9.0853	7.8141
LOC440356	LOC440356	-1.5298	9.0851	7.8141
THSD7A	THSD7A	1.4086	9.0836	7.8131
LRWD1	LRWD1	-0.59827	9.081	7.8109
TUSC5	TUSC5	2.8592	9.0758	7.8061
ZNF205	ZNF205	-0.72271	9.074	7.8047
NCAPH2	NCAPH2	-0.56986	9.0732	7.8043
VGF	VGF	-2.1267	9.0704	7.8019
F10	F10	1.0999	9.0676	7.7995
MOSPD3	MOSPD3	-0.59344	9.0475	7.7798
C20orf7	C20orf7	-0.57167	9.0351	7.7678
BTBD11	BTBD11	1.3446	9.0321	7.7652
HNF1A	HNF1A	-0.98599	9.0255	7.759
LOC341056	LOC341056	-0.74899	9.0211	7.755
FAM131C	FAM131C	-1.5784	9.0196	7.7539
RNF32	RNF32	-0.93734	9.0154	7.7502
PTTG3P	PTTG3P	-0.86576	9.0146	7.7497
NXT1	NXT1	-0.56764	9.0102	7.7457
LCN10	LCN10	1.5545	9.0013	7.7372
IL17RB	IL17RB	-1.2688	8.9972	7.7338
TRAF3IP3	TRAF3IP3	1.2864	8.9971	7.7338
POLR3G	POLR3G	-0.93395	8.9919	7.7293
RECQL4	RECQL4	-1.1713	8.9918	7.7293
SPC24	SPC24	-1.3259	8.9885	7.7267
LOC100271722	LOC100271722	-0.94055	8.9884	7.7267
TPI1P2	TPI1P2	-0.86536	8.9859	7.7246
HNMT	HNMT	0.8017	8.9832	7.7223
CEACAM21	CEACAM21	1.1609	8.9821	7.7215
C18orf34	C18orf34	1.2799	8.9762	7.7161
NCF1C	NCF1C	1.3407	8.9757	7.7159
MYL6B	MYL6B	-0.71651	8.9699	7.7105
SFRP4	SFRP4	1.8262	8.9689	7.71
MMACHC	MMACHC	-0.67356	8.9589	7.7003
BGLAP	BGLAP	-0.88666	8.949	7.6908
TACC1	TACC1	1.2112	8.9357	7.6783
MAP3K3	MAP3K3	0.54247	8.9357	7.6783
HSPB6	HSPB6	1.5984	8.9313	7.6743
MCAT	MCAT	-0.54488	8.9173	7.6607
CHAF1A	CHAF1A	-0.70773	8.9149	7.6587
CPNE5	CPNE5	1.3429	8.9071	7.6513
RPS6KA2	RPS6KA2	0.83407	8.9004	7.645
SEPT3	SEPT3	-1.6426	8.8988	7.6438
DLEU1	DLEU1	-0.71619	8.8925	7.6379
PPAN	PPAN	-0.88816	8.8913	7.637
BTN3A1	BTN3A1	0.84733	8.8849	7.631
TOP1MT	TOP1MT	-0.82819	8.8741	7.6206
LOC283267	LOC283267	-0.63052	8.8728	7.6197
FHL1	FHL1	1.3461	8.8708	7.6181
ACBD6	ACBD6	-0.47874	8.8576	7.6052
SDHAF1	SDHAF1	-0.5296	8.847	7.5951
DCAF5	DCAF5	0.47336	8.8443	7.5928
ETV2	ETV2	-0.89417	8.8405	7.5894
WBSCR28	WBSCR28	-1.4234	8.8367	7.5859
CD7	CD7	1.5793	8.8317	7.5813
C10orf72	C10orf72	1.0188	8.8305	7.5805
SNAP23	SNAP23	0.4814	8.8226	7.573
KHDC1	KHDC1	-1.2814	8.8221	7.5729
SERPINF1	SERPINF1	1.1375	8.8198	7.571
TRPV2	TRPV2	0.92972	8.8192	7.5708
SLFN14	SLFN14	0.753	8.8161	7.568
GPR109A	GPR109A	1.2598	8.8155	7.5678
ANKRD13B	ANKRD13B	-1.106	8.8132	7.5659
MAGOHB	MAGOHB	-0.6607	8.8057	7.5588
BAT4	BAT4	-0.54107	8.801	7.5545
LILRB1	LILRB1	1.075	8.7949	7.5487
HPRT1	HPRT1	-0.62988	8.7934	7.5476
SFRS2IP	SFRS2IP	0.4757	8.7925	7.5471
PVRIG	PVRIG	1.166	8.7881	7.5431
RNF215	RNF215	-0.57154	8.785	7.5403
LRRC66	LRRC66	-1.1584	8.7823	7.538
RAB27A	RAB27A	0.7665	8.781	7.5371
PCSK5	PCSK5	1.3248	8.78	7.5365
CKS2	CKS2	-0.83863	8.7781	7.535
CCDC34	CCDC34	-0.8725	8.7776	7.5349
ADAM33	ADAM33	1.5614	8.7656	7.5232
KIAA1274	KIAA1274	0.75902	8.7628	7.521
VPS13D	VPS13D	0.52756	8.7626	7.521
SIDT1	SIDT1	1.8666	8.7479	7.5067
CHEK1	CHEK1	-0.91363	8.7412	7.5003
MCL1	MCL1	0.48918	8.7334	7.493
C10orf10	C10orf10	1.0929	8.7234	7.4834
SNAPC2	SNAPC2	-0.676	8.7208	7.4811
MDH1B	MDH1B	-1.2545	8.719	7.4797
SLC26A10	SLC26A10	-1.1435	8.7115	7.4725
NUMB	NUMB	0.40794	8.7076	7.469
FKBPL	FKBPL	-0.5624	8.7013	7.4631
LOC100130776	LOC100130776	-0.85912	8.6957	7.458
GPR155	GPR155	0.79567	8.6954	7.458
EPS15	EPS15	0.39491	8.6947	7.4576
MBLAC1	MBLAC1	-0.93137	8.693	7.4563
MUTYH	MUTYH	-0.73546	8.6909	7.4546
C19orf26	C19orf26	-1.2221	8.6899	7.4539
C1orf213	C1orf213	-0.66787	8.6862	7.4506
LOC728643	LOC728643	-0.689	8.6857	7.4506
THBS4	THBS4	2.2028	8.6853	7.4506
STAB1	STAB1	0.82362	8.685	7.4506
CCR8	CCR8	1.5218	8.6845	7.4504
DPH3B	DPH3B	-0.70454	8.6814	7.4477
BACH2	BACH2	1.2018	8.6734	7.4401
ITGAX	ITGAX	1.011	8.6595	7.4265
ZC3HC1	ZC3HC1	-0.4105	8.655	7.4226
BMPR2	BMPR2	0.54332	8.6549	7.4226
C6orf52	C6orf52	-1.2705	8.6542	7.4223
DNAH8	DNAH8	1.2096	8.6522	7.4207
PAFAH1B3	PAFAH1B3	-0.69677	8.6478	7.4166
SULT4A1	SULT4A1	-2.1854	8.6474	7.4166
ERI3	ERI3	-0.49704	8.647	7.4166
GTF2H4	GTF2H4	-0.44888	8.6397	7.4097
C9orf119	C9orf119	-0.53308	8.6359	7.4063
FAM53A	FAM53A	-0.95072	8.6259	7.3966
CD320	CD320	-0.92062	8.6244	7.3954
C6	C6	2.1631	8.6182	7.3896
MORN2	MORN2	-0.68197	8.616	7.3878
ZCCHC17	ZCCHC17	-0.4593	8.6113	7.3835
SRL	SRL	1.0853	8.6057	7.3782
LOC100130015	LOC100130015	-0.95315	8.6017	7.3748
SAMD4A	SAMD4A	0.8865	8.6015	7.3748
KLC2	KLC2	-0.64641	8.5936	7.3672
NCRNA00115	NCRNA00115	-0.72736	8.591	7.365
C17orf69	C17orf69	-0.88641	8.5889	7.3633
CCL4	CCL4	1.1797	8.5759	7.3509
ATP8A1	ATP8A1	1.3363	8.5757	7.3509
PANX2	PANX2	-1.6078	8.5755	7.3509
QRICH2	QRICH2	-1.1784	8.5714	7.3472
RASGRF2	RASGRF2	1.0245	8.5701	7.3464
SCARNA12	SCARNA12	-0.91686	8.5699	7.3464
LIMA1	LIMA1	0.83697	8.5681	7.345
SP140L	SP140L	1.0214	8.5634	7.3406
AKAP5	AKAP5	1.1933	8.563	7.3406
LNP1	LNP1	-0.80197	8.5626	7.3406
PLA2G4D	PLA2G4D	-1.5275	8.561	7.3393
C7orf47	C7orf47	-0.76921	8.5582	7.3369
MAN2A1	MAN2A1	1.0721	8.5528	7.3319
FABP4	FABP4	2.769	8.552	7.3314
GNAZ	GNAZ	-1.0697	8.55	7.3298
C6orf41	C6orf41	-0.95373	8.5457	7.3258
C6orf124	C6orf124	-1.0886	8.5453	7.3258
CLPP	CLPP	-0.532	8.5368	7.3176
PPP1R16A	PPP1R16A	-0.80481	8.531	7.3123
TMEM68	TMEM68	-0.69467	8.529	7.3106
POLR2F	POLR2F	-0.70302	8.5272	7.3093
TARP	TARP	2.4085	8.5267	7.3093
POLD2	POLD2	-0.53741	8.5266	7.3093
TSEN34	TSEN34	-0.51184	8.5202	7.3032
SYNRG	SYNRG	0.55913	8.5192	7.3025
CCDC84	CCDC84	-0.65401	8.5159	7.2996
NLRC5	NLRC5	1.0351	8.5143	7.2987
BTNL9	BTNL9	1.44	8.5142	7.2987
TSPAN11	TSPAN11	1.1932	8.5094	7.2942
MYO1G	MYO1G	1.2143	8.5022	7.2874
ATOH8	ATOH8	1.2553	8.4988	7.2843
C1orf54	C1orf54	0.66883	8.4866	7.2725
UBE2MP1	UBE2MP1	-0.62446	8.4858	7.272
PMS2L1	PMS2L1	-0.39925	8.4724	7.2589
LOC407835	LOC407835	-0.56925	8.4711	7.2581
LOC145820	LOC145820	1.0422	8.4685	7.2557
LOC100128573	LOC100128573	-0.66477	8.4671	7.2548
KBTBD8	KBTBD8	1.0667	8.4621	7.2501
E2F7	E2F7	-1.2324	8.4611	7.2494
LCTL	LCTL	-1.0609	8.4592	7.2482
LEKR1	LEKR1	-0.88375	8.4591	7.2482
SEPP1	SEPP1	1.2255	8.4543	7.2437
PARS2	PARS2	-0.59518	8.4489	7.2386
DENND3	DENND3	0.68061	8.448	7.2381
MXD3	MXD3	-0.74149	8.4473	7.2378
PVRL3	PVRL3	1.1548	8.4458	7.2366
PLEKHB1	PLEKHB1	-1.6729	8.4451	7.2363
C3AR1	C3AR1	0.92369	8.4433	7.2348
RECK	RECK	0.94204	8.441	7.2331
ZNF239	ZNF239	-0.75187	8.4409	7.2331
NHP2	NHP2	-0.46913	8.4381	7.2306
LOC100216545	LOC100216545	-0.74932	8.4355	7.2284
LCN12	LCN12	-1.6564	8.4351	7.2284
DPY19L2P2	DPY19L2P2	-1.6023	8.4345	7.2281
UNG	UNG	-0.58928	8.4266	7.2205
C3orf67	C3orf67	-1.2449	8.4257	7.22
C20orf194	C20orf194	0.54415	8.4187	7.2133
CTLA4	CTLA4	1.6011	8.4154	7.2104
PIN1	PIN1	-0.60218	8.4074	7.2027
C9orf163	C9orf163	-0.96575	8.4013	7.197
PSTK	PSTK	-0.75719	8.3983	7.1943
SIGLEC8	SIGLEC8	1.3138	8.3951	7.1915
TMEM120B	TMEM120B	-0.54934	8.3912	7.1884
AQP7	AQP7	2.0671	8.3911	7.1884
C1orf182	C1orf182	-1.0581	8.3909	7.1884
TMEM231	TMEM231	-0.81946	8.3906	7.1884
THNSL1	THNSL1	-0.82069	8.3868	7.1849
LOC284023	LOC284023	-0.60463	8.3832	7.1816
CIDEC	CIDEC	2.5073	8.3806	7.1794
PRDM16	PRDM16	1.1328	8.3801	7.1792
KCNE2	KCNE2	-0.8078	8.3797	7.1791
PAG1	PAG1	0.98925	8.3764	7.1762
TTC25	TTC25	-1.1286	8.368	7.1682
CCDC41	CCDC41	-0.51781	8.3676	7.1681
CD300LF	CD300LF	0.94436	8.3625	7.1633
TNFAIP8L2	TNFAIP8L2	0.89707	8.359	7.1602
FBN1	FBN1	1.2747	8.3582	7.1597
FAM72A	FAM72A	-1.1873	8.3578	7.1596
THAP8	THAP8	-0.65288	8.3505	7.1527
RHOH	RHOH	1.5485	8.3491	7.1517
CDC42	CDC42	0.35941	8.3474	7.1503
PRR22	PRR22	-0.9781	8.342	7.1453
C5orf41	C5orf41	0.78606	8.337	7.1405
ZNF599	ZNF599	-0.6333	8.3345	7.1384
IDH1	IDH1	0.76407	8.3323	7.1366
ADAM28	ADAM28	1.2402	8.3237	7.1283
FAM46C	FAM46C	1.2782	8.3169	7.1219
KIAA0355	KIAA0355	0.51325	8.3146	7.1199
IRAK1BP1	IRAK1BP1	-0.73613	8.31	7.1156
PLSCR4	PLSCR4	0.86523	8.309	7.115
KCNA1	KCNA1	1.5207	8.3087	7.115
C3orf39	C3orf39	-0.54261	8.3068	7.1135
C1R	C1R	1.0134	8.3032	7.1102
TATDN1	TATDN1	-0.62251	8.3028	7.1101
CD180	CD180	1.0395	8.2948	7.1024
LOC727896	LOC727896	-0.75622	8.2939	7.1019
RAD54B	RAD54B	-0.97069	8.2913	7.0996
NECAP2	NECAP2	0.43543	8.2907	7.0994
LTA	LTA	1.5428	8.2895	7.0986
RAPGEF3	RAPGEF3	1.0182	8.2893	7.0986
RPL23AP7	RPL23AP7	-0.64044	8.2846	7.0946
SYNPO	SYNPO	0.78451	8.2845	7.0946
SCN3A	SCN3A	1.6314	8.2821	7.0925
PLAC9	PLAC9	1.3754	8.2808	7.0915
SEMA4F	SEMA4F	-0.64178	8.2801	7.0911
RASGRP3	RASGRP3	0.7869	8.2794	7.0908
METTL7A	METTL7A	0.85034	8.2789	7.0906
TM6SF1	TM6SF1	0.70431	8.2786	7.0906
SLC25A39	SLC25A39	-0.59904	8.2748	7.0871
CCDC124	CCDC124	-0.67473	8.2717	7.0844
GAPDH	GAPDH	-0.71003	8.2686	7.0819
TMED1	TMED1	-0.50817	8.2685	7.0819
GLI4	GLI4	-1.0107	8.2656	7.0793
ZP3	ZP3	-0.9255	8.2646	7.0786
CDK5	CDK5	-0.63871	8.2626	7.077
RAB33A	RAB33A	1.0058	8.2596	7.0743
LOC257358	LOC257358	0.63308	8.2477	7.0627
MFSD3	MFSD3	-0.96554	8.2464	7.0618
ZNF517	ZNF517	-0.69776	8.2412	7.0572
FAM124B	FAM124B	0.8548	8.2411	7.0572
EXOC5	EXOC5	0.44348	8.2406	7.0572
TMSL3	TMSL3	0.82268	8.2405	7.0572
IDO2	IDO2	1.0796	8.2387	7.0557
C2orf85	C2orf85	0.83834	8.2376	7.0549
HECA	HECA	0.48708	8.2341	7.0517
MAPK1IP1L	MAPK1IP1L	0.36032	8.2308	7.0488
C6orf125	C6orf125	-0.5906	8.2305	7.0488
CBX8	CBX8	-0.8131	8.2289	7.0476
BREA2	BREA2	-0.93988	8.2232	7.0421
PLEKHG7	PLEKHG7	1.4148	8.2216	7.0409
NOTCH4	NOTCH4	0.69138	8.2196	7.0392
GSTM5	GSTM5	1.6535	8.2191	7.0391
ITGB2	ITGB2	1.1072	8.2162	7.0365
GRK5	GRK5	0.71249	8.2131	7.0338
ORC6L	ORC6L	-1.2463	8.2125	7.0335
DDX3X	DDX3X	0.38947	8.211	7.0323
WRNIP1	WRNIP1	-0.43336	8.2092	7.0308
CSRNP1	CSRNP1	0.74952	8.203	7.0249
SLC5A4	SLC5A4	0.86109	8.1936	7.0159
GNB1L	GNB1L	-0.90902	8.193	7.0155
KLRF1	KLRF1	1.3024	8.1916	7.0145
FCHO2	FCHO2	0.583	8.1881	7.0114
SOD3	SOD3	1.4668	8.186	7.0097
IL18BP	IL18BP	0.80502	8.1858	7.0097
ZNF771	ZNF771	-0.7977	8.1798	7.004
KLRC4	KLRC4	1.2331	8.1795	7.004
GLI2	GLI2	0.95872	8.1762	7.001
CAMK2N2	CAMK2N2	-1.461	8.1741	6.9993
CENPH	CENPH	-0.66097	8.1705	6.996
C1orf133	C1orf133	-0.97797	8.17	6.9958
DBF4B	DBF4B	-0.69805	8.1691	6.9953
FGD1	FGD1	-0.86461	8.165	6.9915
PDCD5	PDCD5	-0.56035	8.1632	6.9902
CD86	CD86	0.95931	8.1631	6.9902
LOC728758	LOC728758	-0.60219	8.1608	6.9883
ZNF77	ZNF77	-0.55064	8.1561	6.9839
C1orf109	C1orf109	-0.40678	8.1518	6.9799
TMEM186	TMEM186	-0.53749	8.1476	6.9761
KIAA1033	KIAA1033	0.46413	8.1418	6.9706
EPHX4	EPHX4	-1.8214	8.1372	6.9662
LRRN4CL	LRRN4CL	1.2483	8.1355	6.9648
RDM1	RDM1	-1.3353	8.1318	6.9615
C1orf53	C1orf53	-1.027	8.1271	6.9571
RNASEL	RNASEL	0.65505	8.1251	6.9554
NAT14	NAT14	-0.8366	8.1227	6.9533
PPAP2A	PPAP2A	0.80249	8.1212	6.9521
WARS	WARS	0.73186	8.1176	6.949
UTS2R	UTS2R	0.59951	8.1174	6.949
LOC100128191	LOC100128191	-0.85104	8.1122	6.9441
NGFR	NGFR	1.7521	8.1064	6.9387
MGC29506	MGC29506	2.0134	8.1039	6.9364
HVCN1	HVCN1	0.89689	8.103	6.9359
AQP1	AQP1	1.1005	8.0981	6.9313
NOL12	NOL12	-0.55413	8.0944	6.9279
MYH11	MYH11	1.7033	8.0898	6.9236
CAT	CAT	0.57127	8.0879	6.9221
MED30	MED30	-0.68515	8.0875	6.922
PSMG1	PSMG1	-0.72478	8.0866	6.9214
RTDR1	RTDR1	-0.87309	8.0846	6.9197
TMUB1	TMUB1	-0.60239	8.0838	6.9192
FHL5	FHL5	1.2886	8.0808	6.9166
FAM27A	FAM27A	-1.2592	8.0765	6.9126
LOC100287227	LOC100287227	-0.81132	8.0749	6.9113
GPD1	GPD1	2.3595	8.0743	6.911
PDE1B	PDE1B	0.82095	8.0733	6.9103
PPP2R3B	PPP2R3B	-0.81842	8.0632	6.9005
MTM1	MTM1	0.45076	8.0585	6.8961
C15orf41	C15orf41	-0.69562	8.053	6.891
HHLA3	HHLA3	-0.76186	8.0527	6.891
CIDEA	CIDEA	2.3098	8.0501	6.8887
ZNF208	ZNF208	1.6419	8.0456	6.8845
IMMP1L	IMMP1L	-0.59614	8.0378	6.877
TREML2	TREML2	1.3932	8.0346	6.8741
TMEM131	TMEM131	0.41539	8.0301	6.8702
AGAP3	AGAP3	-0.49376	8.0296	6.8702
UBE2T	UBE2T	-1.0429	8.0295	6.8702
IFFO1	IFFO1	0.72517	8.0294	6.8702
RHEB	RHEB	-0.52267	8.025	6.8661
HMCN1	HMCN1	1.3755	8.0216	6.863
LOC643387	LOC643387	-0.60638	8.0148	6.8567
TRAP1	TRAP1	-0.50394	8.0146	6.8567
KLHL17	KLHL17	-0.76174	8.0111	6.8535
ZBTB38	ZBTB38	0.61869	7.9971	6.8398
MAPK12	MAPK12	-1.0062	7.9966	6.8396
TMEM161A	TMEM161A	-0.59716	7.9954	6.8386
DHDH	DHDH	-1.2716	7.9938	6.8374
SH2D1B	SH2D1B	1.0644	7.9933	6.8372
RANBP1	RANBP1	-0.59978	7.9887	6.8329
ACTR2	ACTR2	0.40023	7.9833	6.8278
KIAA0408	KIAA0408	1.8734	7.9822	6.827
FAM27C	FAM27C	-1.2134	7.9807	6.8258
TRMT1	TRMT1	-0.59952	7.9799	6.8254
TSHR	TSHR	1.1161	7.9793	6.8251
DPPA4	DPPA4	0.78029	7.9781	6.8242
COL4A3BP	COL4A3BP	0.59794	7.9717	6.8181
BEND4	BEND4	1.4094	7.9691	6.8157
FOXH1	FOXH1	-1.2684	7.9638	6.8108
BRF2	BRF2	-0.93621	7.9622	6.8095
ACY3	ACY3	1.6906	7.9587	6.8064
DPCD	DPCD	-0.70427	7.958	6.8059
HAUS5	HAUS5	-0.59815	7.9531	6.8013
PIK3C2B	PIK3C2B	0.53588	7.9507	6.7993
DAND5	DAND5	-1.1153	7.9467	6.7955
USP15	USP15	0.34251	7.9463	6.7955
KIF4B	KIF4B	-0.94276	7.9412	6.7906
UBE2CBP	UBE2CBP	-0.76216	7.9342	6.784
MORC3	MORC3	0.44408	7.9285	6.7786
ATP2A1	ATP2A1	-1.203	7.9263	6.7767
CMAH	CMAH	1.2131	7.9233	6.7739
PTMS	PTMS	-0.78408	7.922	6.7729
RPP21	RPP21	-0.6526	7.9216	6.7728
PTS	PTS	-0.61092	7.9143	6.7659
THSD1	THSD1	0.70994	7.9129	6.7648
NUF2	NUF2	-1.116	7.9125	6.7647
ACTR3B	ACTR3B	-0.9153	7.903	6.7555
NSUN5	NSUN5	-0.49253	7.9021	6.7549
RILPL1	RILPL1	-0.54397	7.9016	6.7547
DAAM1	DAAM1	0.75362	7.893	6.7464
PBK	PBK	-1.0641	7.8924	6.7461
HDAC9	HDAC9	1.1629	7.8875	6.7415
LPL	LPL	1.5296	7.879	6.7333
MIAT	MIAT	1.1909	7.878	6.7326
CYLD	CYLD	0.61085	7.8762	6.7311
ZBTB16	ZBTB16	2.018	7.8747	6.73
ESAM	ESAM	0.70633	7.874	6.7296
TMEM54	TMEM54	-0.72436	7.8722	6.728
C9orf140	C9orf140	-1.0575	7.8712	6.7273
C1QC	C1QC	0.93642	7.868	6.7245
NRM	NRM	-0.67508	7.8665	6.7232
MYOCD	MYOCD	1.2127	7.8658	6.7228
C3orf26	C3orf26	-0.59774	7.8643	6.7218
LOC728640	LOC728640	-0.50868	7.8642	6.7218
SP110	SP110	0.84629	7.8615	6.7194
TXNL4A	TXNL4A	-0.52059	7.8584	6.7166
TMEM136	TMEM136	-0.63671	7.8532	6.7118
AIM2	AIM2	1.5178	7.8528	6.7117
B3GAT3	B3GAT3	-0.60855	7.8521	6.7112
DICER1	DICER1	0.55123	7.8512	6.7106
LGALS9	LGALS9	0.99114	7.849	6.7087
PPP2R2B	PPP2R2B	1.1111	7.8466	6.7067
BICC1	BICC1	1.4392	7.8456	6.706
SCRIB	SCRIB	-0.73531	7.8454	6.706
ZNF414	ZNF414	-0.59553	7.8399	6.7008
TECR	TECR	-0.49093	7.8386	6.6998
DLEU2L	DLEU2L	-0.7515	7.8295	6.691
PLCG2	PLCG2	0.97373	7.8235	6.6853
TMEM198	TMEM198	-1.0744	7.8201	6.6823
CD209	CD209	1.3335	7.8177	6.6802
SEPT8	SEPT8	0.53818	7.8159	6.6786
ACYP1	ACYP1	-0.80164	7.815	6.678
NFKBIA	NFKBIA	0.5793	7.8136	6.6769
PRKCQ	PRKCQ	1.6726	7.8129	6.6765
TNFRSF9	TNFRSF9	1.6196	7.809	6.6732
RPS10P7	RPS10P7	-0.71603	7.8088	6.6732
FMO1	FMO1	1.529	7.8086	6.6732
CASP12	CASP12	0.68447	7.8084	6.6732
MC1R	MC1R	-0.83016	7.8038	6.6689
DHRS11	DHRS11	-0.83188	7.8034	6.6688
RP9P	RP9P	-0.67781	7.8001	6.6659
ENHO	ENHO	-1.7191	7.8	6.6659
C22orf40	C22orf40	-0.50627	7.7931	6.6594
HEMGN	HEMGN	0.63453	7.7887	6.6553
KIF18A	KIF18A	-1.0016	7.7883	6.6552
TRMT2A	TRMT2A	-0.56911	7.7867	6.6539
GPSM2	GPSM2	-0.72473	7.7856	6.6531
WDR62	WDR62	-1.011	7.7786	6.6463
SLAMF8	SLAMF8	1.165	7.7778	6.6459
FIGF	FIGF	1.5234	7.7763	6.6446
MLST8	MLST8	-0.50662	7.7722	6.6408
ALDH1A3	ALDH1A3	1.3256	7.7683	6.6372
LCMT1	LCMT1	-0.53533	7.7649	6.6341
FLT1	FLT1	0.6949	7.7645	6.634
CECR5	CECR5	-0.68787	7.7637	6.6335
TRIP13	TRIP13	-1.0145	7.7631	6.6332
KCNMA1	KCNMA1	1.4067	7.7533	6.6237
CAP1	CAP1	0.38129	7.7504	6.6211
LOC100132724	LOC100132724	-0.72629	7.7482	6.6192
HSF5	HSF5	0.93316	7.7428	6.6142
KCNH2	KCNH2	-1.9493	7.7426	6.6142
SURF2	SURF2	-0.67593	7.7406	6.6125
C8orf45	C8orf45	-1.1384	7.7384	6.6105
KIFC1	KIFC1	-1.0162	7.7334	6.6058
FAIM3	FAIM3	1.4222	7.731	6.6038
C6orf147	C6orf147	-1.2648	7.7305	6.6035
IRAK3	IRAK3	1.2788	7.7236	6.5969
ZNFX1	ZNFX1	0.59406	7.7202	6.5941
DOK7	DOK7	-2.2013	7.7202	6.5941
LRRC14B	LRRC14B	-1.5749	7.7198	6.594
PRR5L	PRR5L	0.75018	7.7186	6.5931
GSN	GSN	0.73748	7.7173	6.592
A2M	A2M	0.94427	7.7114	6.5865
FAM131A	FAM131A	-0.49352	7.7029	6.5783
LOC729234	LOC729234	-0.79781	7.7012	6.5768
C6orf134	C6orf134	-0.61959	7.6974	6.5734
RFC4	RFC4	-0.7019	7.6947	6.5709
DOM3Z	DOM3Z	-0.5385	7.6942	6.5707
SLC7A7	SLC7A7	0.88905	7.6917	6.5685
WDR83	WDR83	-0.64037	7.6864	6.5634
LRRTM2	LRRTM2	0.90878	7.6846	6.562
C15orf23	C15orf23	-0.64879	7.6841	6.5618
ROM1	ROM1	-0.79764	7.6825	6.5605
ELOF1	ELOF1	-0.46117	7.6763	6.5545
SIGLEC10	SIGLEC10	1.0093	7.6758	6.5543
SEC23A	SEC23A	0.61036	7.6742	6.553
FAM72B	FAM72B	-1.0961	7.6738	6.5528
LOC401052	LOC401052	-0.75471	7.6722	6.5515
ZSCAN5A	ZSCAN5A	-0.71176	7.6703	6.5499
OIP5	OIP5	-0.9811	7.67	6.5499
LOC400752	LOC400752	-0.89397	7.6668	6.547
AOX1	AOX1	1.4857	7.6588	6.5393
COL6A3	COL6A3	1.1633	7.6581	6.5389
CDK18	CDK18	-0.9824	7.6563	6.5373
YPEL2	YPEL2	0.78554	7.6488	6.5302
LOC256880	LOC256880	-0.7162	7.6476	6.5292
RUVBL1	RUVBL1	-0.48209	7.6473	6.5292
OBFC2B	OBFC2B	-0.41693	7.6463	6.5285
CAGE1	CAGE1	-0.70278	7.6402	6.5227
CNIH2	CNIH2	-1.3985	7.638	6.5207
SLCO1C1	SLCO1C1	0.81015	7.6369	6.5199
LOC647946	LOC647946	-1.4798	7.635	6.5183
GBP2	GBP2	1.015	7.6342	6.5178
EGFLAM	EGFLAM	0.7842	7.6314	6.5153
CCDC77	CCDC77	-0.70702	7.6308	6.515
FILIP1L	FILIP1L	0.93623	7.6302	6.5146
LOC100286844	LOC100286844	-0.78188	7.6258	6.5105
ARHGAP6	ARHGAP6	0.99728	7.6235	6.5086
CDC45	CDC45	-1.2495	7.6233	6.5086
SNTB2	SNTB2	0.49556	7.623	6.5086
SUCNR1	SUCNR1	1.2697	7.6221	6.508
KIFC2	KIFC2	-1.0285	7.6212	6.5073
C9orf37	C9orf37	-0.56716	7.62	6.5065
C10orf2	C10orf2	-0.56386	7.6105	6.4973
MYPOP	MYPOP	-0.4766	7.6046	6.4916
FAM26F	FAM26F	1.187	7.6031	6.4906
C9orf89	C9orf89	-0.74899	7.603	6.4906
C8orf51	C8orf51	-0.98088	7.6021	6.4899
SLC15A3	SLC15A3	0.8127	7.6017	6.4899
SLC16A7	SLC16A7	1.2127	7.5913	6.4798
CC2D1A	CC2D1A	-0.44855	7.5881	6.4768
MEGF10	MEGF10	-1.7768	7.5873	6.4764
WDYHV1	WDYHV1	-0.60795	7.5872	6.4764
NCR1	NCR1	0.84671	7.5857	6.4752
NT5DC3	NT5DC3	-0.59917	7.5844	6.4743
C17orf104	C17orf104	-1.1255	7.5842	6.4743
CREB1	CREB1	0.34586	7.5838	6.4742
HIVEP2	HIVEP2	0.70991	7.5825	6.4734
TROAP	TROAP	-1.2018	7.5825	6.4734
FBLN2	FBLN2	1.1514	7.582	6.4732
CA14	CA14	-1.3315	7.5766	6.4681
SGK1	SGK1	0.9453	7.5763	6.4681
COPS6	COPS6	-0.38917	7.5747	6.4668
C12orf52	C12orf52	-0.45181	7.5681	6.4605
TRMU	TRMU	-0.63564	7.5679	6.4605
LOC100240735	LOC100240735	0.74549	7.5666	6.4594
MRPL14	MRPL14	-0.53884	7.5657	6.4589
FKBP15	FKBP15	0.33799	7.5629	6.4563
ADAMTS13	ADAMTS13	-0.97947	7.5564	6.4504
WHSC2	WHSC2	-0.45581	7.5562	6.4504
AHR	AHR	0.88321	7.5562	6.4504
TCTEX1D2	TCTEX1D2	-0.69017	7.5555	6.4501
RFC5	RFC5	-0.53692	7.554	6.4488
TRAM2	TRAM2	0.5067	7.5498	6.445
MRPL17	MRPL17	-0.46318	7.5497	6.445
OMD	OMD	1.723	7.5419	6.4375
ZNF74	ZNF74	-0.57502	7.54	6.4359
PLD6	PLD6	-0.81191	7.5395	6.4358
ZNF48	ZNF48	-0.57131	7.5393	6.4358
NOC4L	NOC4L	-0.55998	7.5385	6.4352
PIP5KL1	PIP5KL1	-1.184	7.5377	6.4347
STX7	STX7	0.43025	7.5365	6.4338
RACGAP1P	RACGAP1P	-0.7495	7.5354	6.433
ZBED2	ZBED2	1.6118	7.5351	6.4329
C6orf129	C6orf129	-0.71345	7.5291	6.4272
ATXN7L2	ATXN7L2	-0.80384	7.528	6.4264
MRPL4	MRPL4	-0.54076	7.5246	6.4232
GNRHR2	GNRHR2	-0.60304	7.519	6.418
STK4	STK4	0.50198	7.5136	6.4128
TOMM40	TOMM40	-0.567	7.5133	6.4127
NEIL3	NEIL3	-1.166	7.5127	6.4125
CALHM3	CALHM3	-0.98218	7.5111	6.4111
HMGCS2	HMGCS2	3.2478	7.5095	6.4098
FAS	FAS	0.88641	7.5082	6.4088
RFC2	RFC2	-0.53147	7.5075	6.4083
IGDCC4	IGDCC4	0.9367	7.5069	6.4082
NSUN5P1	NSUN5P1	-0.85216	7.5068	6.4082
C1orf91	C1orf91	-0.5111	7.502	6.4037
LHFPL2	LHFPL2	0.69936	7.4981	6.4
PARM1	PARM1	1.158	7.4976	6.3998
ELAVL1	ELAVL1	-0.29349	7.4967	6.3992
MXRA5	MXRA5	1.0657	7.4921	6.395
PTTG1	PTTG1	-0.9873	7.4919	6.395
SGPP1	SGPP1	0.9079	7.4892	6.3925
PIK3AP1	PIK3AP1	0.96865	7.4878	6.3914
CASP1	CASP1	0.97167	7.4862	6.39
CTSK	CTSK	1.226	7.4859	6.39
KIAA0319	KIAA0319	-1.8518	7.4832	6.3876
RPL13P5	RPL13P5	-0.6785	7.481	6.3856
FAM107B	FAM107B	0.72553	7.4794	6.3846
SUZ12P	SUZ12P	-0.6146	7.4794	6.3846
GPAM	GPAM	0.73548	7.4777	6.3831
RAVER1	RAVER1	-0.4415	7.4772	6.3829
HEPN1	HEPN1	1.3095	7.4723	6.3783
PLEKHG1	PLEKHG1	0.89694	7.4717	6.378
COMMD4	COMMD4	-0.46448	7.4693	6.3758
STX11	STX11	0.91685	7.4663	6.3731
RAB3A	RAB3A	-0.92766	7.4621	6.3691
MAGIX	MAGIX	-0.97181	7.4608	6.3681
C1orf150	C1orf150	1.1007	7.4586	6.3662
PCSK1N	PCSK1N	-2.3608	7.4552	6.3631
RARB	RARB	0.95114	7.4521	6.3602
LOC283392	LOC283392	1.349	7.4503	6.3587
ACOT7	ACOT7	-0.78702	7.4499	6.3585
BYSL	BYSL	-0.58249	7.4481	6.357
ARRDC3	ARRDC3	0.7477	7.4477	6.3569
MAS1L	MAS1L	0.4563	7.4463	6.3558
NOD1	NOD1	0.52932	7.4421	6.3519
C6orf81	C6orf81	-0.98454	7.4409	6.3509
ALX3	ALX3	-1.0296	7.437	6.3473
MAB21L1	MAB21L1	1.2158	7.4356	6.3462
SNHG3	SNHG3	-0.92214	7.4328	6.3436
C14orf43	C14orf43	0.52565	7.431	6.3422
ZNF286B	ZNF286B	-0.94408	7.4308	6.3422
KISS1	KISS1	-1.0223	7.4306	6.3422
MRPS17	MRPS17	-0.54153	7.43	6.342
DYRK2	DYRK2	0.55587	7.4298	6.342
PSMG4	PSMG4	-0.65082	7.4285	6.3409
PDZD2	PDZD2	1.098	7.4281	6.3407
RAD54L	RAD54L	-1.1431	7.4259	6.3388
LRRC29	LRRC29	-0.76942	7.4239	6.3371
SEPT5	SEPT5	-0.90173	7.4226	6.3361
PRC1	PRC1	-0.84282	7.4207	6.3346
PUS7	PUS7	-0.56088	7.4206	6.3346
TERT	TERT	-1.4136	7.4202	6.3346
EBF3	EBF3	1.1158	7.4201	6.3346
CHTF18	CHTF18	-0.88818	7.4184	6.3332
KDM4D	KDM4D	-0.63386	7.417	6.332
DISC1	DISC1	0.71749	7.415	6.3303
CPXM1	CPXM1	1.2416	7.4143	6.3299
GNL2	GNL2	-0.41814	7.412	6.3278
TGFB3	TGFB3	0.94531	7.4117	6.3277
LOC25845	LOC25845	-0.53221	7.4109	6.3272
BNC2	BNC2	1.1077	7.3992	6.3159
TSC22D3	TSC22D3	0.84515	7.3823	6.2992
DGKA	DGKA	0.74127	7.3804	6.2975
C6orf27	C6orf27	-1.3464	7.3789	6.2963
DGCR10	DGCR10	-0.74052	7.3746	6.2923
CHMP4C	CHMP4C	-0.97161	7.3744	6.2923
XRN1	XRN1	0.52876	7.3734	6.2915
ITGB7	ITGB7	1.1943	7.3721	6.2905
ABCD4	ABCD4	0.45756	7.3714	6.2901
ZNF154	ZNF154	0.9269	7.3696	6.2886
CTSH	CTSH	0.724	7.3649	6.2841
ACAP2	ACAP2	0.42508	7.3638	6.2833
LOC100132215	LOC100132215	-1.0141	7.3625	6.2822
C21orf119	C21orf119	-0.77355	7.3614	6.2814
FNDC8	FNDC8	-0.79075	7.3539	6.2742
LUM	LUM	1.237	7.3502	6.2708
JAK1	JAK1	0.5394	7.3498	6.2706
ZNF358	ZNF358	-0.59835	7.3488	6.2698
PSTPIP1	PSTPIP1	1.2965	7.3458	6.2672
HERPUD1	HERPUD1	0.61207	7.3447	6.2663
TGFB1	TGFB1	0.72929	7.3392	6.261
SPC25	SPC25	-0.89486	7.3382	6.2603
POLR3H	POLR3H	-0.43266	7.3379	6.2603
AICDA	AICDA	1.117	7.3377	6.2603
LAP3	LAP3	0.65649	7.3354	6.2583
ABHD8	ABHD8	-0.61113	7.3335	6.2566
C15orf53	C15orf53	0.49027	7.329	6.2524
UFSP1	UFSP1	-0.80076	7.3274	6.2511
CDKN2D	CDKN2D	-0.75315	7.3269	6.2508
C2CD4D	C2CD4D	-1.1352	7.3208	6.245
C4orf43	C4orf43	-0.46807	7.3143	6.2387
CHCHD6	CHCHD6	-0.58384	7.3135	6.2382
CLEC4A	CLEC4A	0.88649	7.3099	6.2349
SPIB	SPIB	2.1773	7.3058	6.231
CTSC	CTSC	0.92406	7.3044	6.2299
TMEM200A	TMEM200A	0.92639	7.3029	6.2286
RRP1	RRP1	-0.6541	7.3017	6.2277
C10orf26	C10orf26	0.49595	7.3008	6.2271
GNLY	GNLY	1.523	7.2988	6.2253
CCRL2	CCRL2	0.83011	7.298	6.2249
THBD	THBD	0.98998	7.2979	6.2249
BRI3BP	BRI3BP	-0.71975	7.2973	6.2246
FAM18A	FAM18A	0.76004	7.2959	6.2234
HOPX	HOPX	0.93314	7.2942	6.2219
RAB41	RAB41	-0.71841	7.2915	6.2195
PRDM12	PRDM12	-0.96756	7.2883	6.2166
ANKRD55	ANKRD55	1.2292	7.2849	6.2136
C12orf35	C12orf35	0.68328	7.2848	6.2136
LAMA4	LAMA4	0.73856	7.284	6.2131
EXOSC5	EXOSC5	-0.54118	7.2836	6.2129
UBL5	UBL5	-0.476	7.282	6.2115
RPUSD2	RPUSD2	-0.40548	7.2776	6.2074
VPS72	VPS72	-0.48756	7.2742	6.2043
LOC100129034	LOC100129034	0.68882	7.2736	6.2039
ZNF579	ZNF579	-0.77067	7.2714	6.202
SNRPF	SNRPF	-0.53814	7.2687	6.1996
PKMYT1	PKMYT1	-1.1438	7.2658	6.1969
CPXM2	CPXM2	1.1297	7.2646	6.196
SF4	SF4	-0.35154	7.2644	6.196
EBF2	EBF2	1.149	7.2642	6.196
SNRPC	SNRPC	-0.44732	7.2582	6.1903
PELI3	PELI3	-0.60424	7.2561	6.1884
EXTL1	EXTL1	-1.6427	7.2551	6.1877
PRKCSH	PRKCSH	-0.47983	7.2506	6.1834
AAK1	AAK1	0.43495	7.2456	6.1787
UCP2	UCP2	0.90985	7.2373	6.1706
C9orf9	C9orf9	-0.67393	7.2352	6.1688
GNGT2	GNGT2	0.72208	7.2268	6.1607
HYLS1	HYLS1	-0.62649	7.2246	6.1587
EIF4EBP1	EIF4EBP1	-1.0571	7.2223	6.1567
PIF1	PIF1	-1.1835	7.2213	6.1559
TOX2	TOX2	1.1107	7.2188	6.1537
LAMB2L	LAMB2L	-0.736	7.2167	6.1518
CDKN2BAS	CDKN2BAS	-1.0637	7.2163	6.1517
TSSK6	TSSK6	-0.75607	7.2151	6.1507
TLR3	TLR3	0.99066	7.2143	6.1502
ZNF251	ZNF251	-0.60136	7.2107	6.1468
HMBS	HMBS	-0.57342	7.2101	6.1465
PPME1	PPME1	-0.53312	7.2088	6.1454
C18orf18	C18orf18	-0.73671	7.2044	6.1413
SCML2	SCML2	-1.2667	7.2033	6.1404
SLC19A1	SLC19A1	-0.7844	7.2006	6.138
SEC14L1	SEC14L1	0.47488	7.1988	6.1364
GGN	GGN	-0.81975	7.1951	6.133
CD302	CD302	0.76984	7.1938	6.1321
FGF7	FGF7	1.0443	7.1937	6.1321
AXL	AXL	0.7835	7.1896	6.1282
TREM1	TREM1	-1.4207	7.1804	6.1195
CHCHD2	CHCHD2	-0.41566	7.1804	6.1195
SLC34A3	SLC34A3	-1.1178	7.1785	6.1178
HHEX	HHEX	1.0041	7.1782	6.1178
CCL16	CCL16	0.59083	7.1779	6.1178
SLC30A7	SLC30A7	0.38799	7.1775	6.1176
SEMA4D	SEMA4D	0.63126	7.1766	6.1169
EXOSC4	EXOSC4	-0.79368	7.1757	6.1164
TCN2	TCN2	0.7565	7.1733	6.1142
GLYAT	GLYAT	1.385	7.1731	6.1142
LMOD1	LMOD1	1.0308	7.1721	6.1135
C1orf51	C1orf51	-1.302	7.1643	6.1059
ST6GAL1	ST6GAL1	1.1641	7.1635	6.1053
NEK2	NEK2	-0.93245	7.1623	6.1044
LGI2	LGI2	0.98495	7.156	6.0983
NCF1	NCF1	1.106	7.1556	6.0982
BMP2K	BMP2K	0.74798	7.1553	6.0981
C21orf122	C21orf122	-0.68105	7.1524	6.0956
C2CD4B	C2CD4B	1.2898	7.1523	6.0956
NOL7	NOL7	-0.35255	7.1484	6.092
BDNF	BDNF	-1.56	7.1462	6.09
CPNE8	CPNE8	0.90147	7.1449	6.089
TBX15	TBX15	0.86047	7.1404	6.0847
KIAA0494	KIAA0494	0.40693	7.1392	6.0837
PVT1	PVT1	-0.92697	7.1359	6.0807
ZNF488	ZNF488	-1.515	7.1356	6.0807
MS4A2	MS4A2	1.6502	7.1334	6.0787
SRCRB4D	SRCRB4D	-1.0488	7.1331	6.0787
CYGB	CYGB	0.77778	7.1313	6.0771
TMEM147	TMEM147	-0.48972	7.1291	6.0752
ABCG2	ABCG2	1.1767	7.1274	6.0737
BFSP1	BFSP1	-1.0931	7.1269	6.0735
CD68	CD68	0.86374	7.1262	6.0729
SPNS2	SPNS2	1.0603	7.1225	6.0695
BAZ1A	BAZ1A	0.48402	7.122	6.0693
C12orf61	C12orf61	-0.6103	7.1217	6.0693
ZNF212	ZNF212	-0.4108	7.1175	6.0652
WBSCR22	WBSCR22	-0.45266	7.1158	6.0638
GZMB	GZMB	1.8332	7.1151	6.0633
MAGEF1	MAGEF1	-0.50757	7.1146	6.0631
RND2	RND2	-1.594	7.114	6.0628
ARMC6	ARMC6	-0.47807	7.1133	6.0623
BDNFOS	BDNFOS	-0.88185	7.1113	6.0606
WDR53	WDR53	-0.43939	7.1088	6.0583
MRPL48	MRPL48	-0.53928	7.1051	6.0548
CN5H6.4	CN5H6.4	-0.97704	7.1037	6.0537
C15orf37	C15orf37	-0.67523	7.102	6.0522
C5orf54	C5orf54	-0.61266	7.0992	6.0496
TYROBP	TYROBP	0.78823	7.0968	6.0475
NR2F2	NR2F2	0.98522	7.0962	6.0471
AATK	AATK	-1.1848	7.0935	6.0447
LTF	LTF	3.0467	7.0929	6.0444
LRRC33	LRRC33	0.73063	7.0925	6.0442
ALKBH6	ALKBH6	-0.63335	7.0905	6.0424
INSM1	INSM1	-2.5028	7.0851	6.0372
TMEM37	TMEM37	0.88563	7.079	6.0316
RNF8	RNF8	-0.49354	7.0788	6.0316
PYGM	PYGM	0.89221	7.0788	6.0316
GPNMB	GPNMB	1.027	7.0781	6.0314
SLFNL1	SLFNL1	-0.75022	7.078	6.0314
DTX1	DTX1	1.0257	7.0747	6.0285
PAPD4	PAPD4	0.39245	7.0746	6.0285
LOC100133957	LOC100133957	-0.66607	7.0695	6.0235
NSUN5P2	NSUN5P2	-0.76368	7.062	6.0165
MLF1IP	MLF1IP	-0.84977	7.0618	6.0165
HLA-DOB	HLA-DOB	1.5133	7.0617	6.0165
B3GALNT1	B3GALNT1	-0.58258	7.0595	6.0145
ACAD9	ACAD9	-0.34768	7.0553	6.0108
LOC100125556	LOC100125556	-0.75531	7.0553	6.0108
HCN3	HCN3	-0.87837	7.0437	5.9994
MUDENG	MUDENG	0.4256	7.0376	5.9936
TMEM173	TMEM173	0.69372	7.0362	5.9924
NRTN	NRTN	-1.6641	7.0346	5.9913
FAM107A	FAM107A	1.5677	7.0346	5.9913
PPM1A	PPM1A	0.49047	7.0334	5.9904
ACSL4	ACSL4	0.88172	7.032	5.9892
SLIT3	SLIT3	1.0943	7.0305	5.9879
STK17A	STK17A	0.64589	7.0288	5.9865
GGA1	GGA1	-0.38311	7.0273	5.9852
LOC100128292	LOC100128292	-0.80304	7.0223	5.9804
ABCA1	ABCA1	0.70005	7.0216	5.98
PM20D1	PM20D1	0.79552	7.0209	5.9796
MCM3APAS	MCM3APAS	-0.77191	7.0207	5.9796
SLC2A3	SLC2A3	0.89095	7.015	5.9741
LYST	LYST	0.68139	7.0118	5.9711
ARHGAP33	ARHGAP33	-0.7921	7.0055	5.965
COQ10A	COQ10A	-0.62896	7.0043	5.9641
RFPL3S	RFPL3S	-0.93023	7.0016	5.9617
NOXO1	NOXO1	-1.3693	6.9956	5.9559
SSX2IP	SSX2IP	-0.48621	6.9925	5.953
TNIK	TNIK	1.4384	6.9921	5.9529
ASF1B	ASF1B	-0.82247	6.9905	5.9515
GTSE1	GTSE1	-0.98989	6.99	5.9512
GRPEL2	GRPEL2	-0.36337	6.9871	5.9486
FOSB	FOSB	1.7208	6.9788	5.9407
TCFL5	TCFL5	-0.46072	6.9787	5.9407
TTLL1	TTLL1	-0.46742	6.9783	5.9405
TTC26	TTC26	-0.556	6.9737	5.9362
FILIP1	FILIP1	0.79506	6.9733	5.936
GADD45GIP1	GADD45GIP1	-0.68828	6.9731	5.936
PCBP4	PCBP4	-0.63513	6.9717	5.9348
C5orf34	C5orf34	-0.71431	6.9648	5.9282
CPA3	CPA3	2.0298	6.962	5.9256
EFNB2	EFNB2	0.87087	6.9611	5.925
MRPL23	MRPL23	-0.59616	6.9599	5.924
C3orf47	C3orf47	-0.78966	6.9586	5.9229
FAM57B	FAM57B	-1.7119	6.9583	5.9229
GRK4	GRK4	-0.48857	6.958	5.9228
SV2B	SV2B	1.3047	6.9549	5.9199
PYCRL	PYCRL	-0.80824	6.9515	5.9168
RAP1A	RAP1A	0.41166	6.9506	5.9162
LOC729991-MEF2B	LOC729991-MEF2B	-0.7147	6.9505	5.9162
SH3BGR	SH3BGR	-1.037	6.9495	5.9157
DIO2	DIO2	1.3663	6.9495	5.9157
MAP3K14	MAP3K14	0.66336	6.9463	5.9128
PTPRN	PTPRN	-1.6202	6.9456	5.9123
SNHG9	SNHG9	-0.99466	6.945	5.9119
SLC27A5	SLC27A5	-0.82181	6.9417	5.9088
MTERFD1	MTERFD1	-0.64191	6.9406	5.908
LOC100268168	LOC100268168	-0.89042	6.9398	5.9074
SORBS1	SORBS1	0.9369	6.9363	5.9041
SORL1	SORL1	0.9151	6.9357	5.9037
DIAPH1	DIAPH1	0.36357	6.9354	5.9037
ACRV1	ACRV1	-0.84103	6.9335	5.902
PL-5283	PL-5283	-0.44662	6.9329	5.9017
MRGPRF	MRGPRF	0.94698	6.9318	5.9008
ZNF282	ZNF282	-0.42183	6.9192	5.8887
RTN4R	RTN4R	-0.95876	6.9192	5.8887
TMEM86A	TMEM86A	0.88543	6.9188	5.8885
PSAP	PSAP	0.45827	6.9182	5.8881
SPAG16	SPAG16	-1.063	6.9178	5.8879
PMS2L5	PMS2L5	-0.53742	6.9174	5.8878
C12orf47	C12orf47	-0.38749	6.9158	5.8864
C14orf180	C14orf180	1.4899	6.9132	5.8841
INHA	INHA	-1.496	6.9089	5.88
PXMP2	PXMP2	-0.67002	6.9084	5.8797
APOO	APOO	-0.53631	6.9061	5.8777
FAM57A	FAM57A	-0.72339	6.9028	5.8746
PENK	PENK	1.3936	6.9026	5.8746
APLP1	APLP1	-1.6752	6.9022	5.8745
NR4A3	NR4A3	1.2619	6.9019	5.8744
MAP1D	MAP1D	-0.63258	6.9007	5.8734
WDR44	WDR44	0.46579	6.9005	5.8734
C15orf56	C15orf56	-1.1252	6.8996	5.8727
GPR89A	GPR89A	-0.45068	6.8986	5.872
MMP2	MMP2	1.0947	6.8954	5.869
GBP1	GBP1	1.151	6.8946	5.8684
NCRNA00093	NCRNA00093	1.2361	6.8936	5.8676
LILRB4	LILRB4	1.029	6.8923	5.8666
MAP2K7	MAP2K7	-0.41719	6.8897	5.8642
COL3A1	COL3A1	1.1564	6.8879	5.8626
NRBP2	NRBP2	-0.72396	6.8851	5.8601
PIM2	PIM2	0.85285	6.8824	5.8576
C7orf11	C7orf11	-0.42757	6.881	5.8565
SSBP1	SSBP1	-0.43007	6.8794	5.8551
HAVCR2	HAVCR2	0.79192	6.8719	5.8479
SNX6	SNX6	0.42296	6.8673	5.8434
SOX17	SOX17	0.8557	6.8646	5.841
APLN	APLN	-1.1466	6.8638	5.8404
CASP8	CASP8	0.55052	6.8608	5.8377
DSE	DSE	0.65877	6.8591	5.8361
GPR143	GPR143	-1.341	6.8566	5.8341
LOC100128640	LOC100128640	-0.85055	6.8566	5.8341
DPF1	DPF1	-1.3663	6.8513	5.8292
CD274	CD274	1.0815	6.8512	5.8292
FBLN5	FBLN5	1.0178	6.8486	5.8268
ANKFY1	ANKFY1	0.35568	6.8473	5.8257
RFXANK	RFXANK	-0.51095	6.8468	5.8255
LAIR2	LAIR2	0.90954	6.8459	5.8248
CEP72	CEP72	-0.69787	6.8436	5.8227
C5orf46	C5orf46	-1.5759	6.84	5.8196
TUBB1	TUBB1	-0.85403	6.84	5.8196
FAM165B	FAM165B	-0.46942	6.8394	5.8192
SNCAIP	SNCAIP	1.1015	6.8392	5.8192
DUSP1	DUSP1	1.1816	6.8376	5.8178
PTPRM	PTPRM	0.80769	6.8342	5.8148
KLF4	KLF4	0.98633	6.8341	5.8148
AZI1	AZI1	-0.81865	6.8321	5.813
DGCR14	DGCR14	-0.44087	6.8311	5.8123
POLD1	POLD1	-0.61725	6.8283	5.8096
ZNF232	ZNF232	-0.53873	6.8274	5.809
LYN	LYN	0.86304	6.824	5.8058
DPY19L2P1	DPY19L2P1	-1.5759	6.8183	5.8004
BIRC5	BIRC5	-1.2542	6.8176	5.7999
GEMIN6	GEMIN6	-0.5442	6.8164	5.7989
DPY30	DPY30	-0.46525	6.8141	5.7969
RELN	RELN	1.9781	6.8128	5.7957
ARL9	ARL9	-1.4681	6.8125	5.7957
B2M	B2M	0.82651	6.8091	5.7925
LIPG	LIPG	1.3951	6.8043	5.788
APOA1BP	APOA1BP	-0.48823	6.8014	5.7853
MYOC	MYOC	0.9714	6.8011	5.7853
IGFN1	IGFN1	1.115	6.8009	5.7853
PRTN3	PRTN3	-1.3344	6.8007	5.7853
SSH2	SSH2	0.57975	6.7994	5.7842
MAGED4	MAGED4	-1.3184	6.7941	5.7791
NPW	NPW	-1.6262	6.7882	5.7734
RELL2	RELL2	-0.96254	6.7835	5.769
RAD51	RAD51	-0.86615	6.7802	5.7659
LOH12CR1	LOH12CR1	-0.5274	6.7787	5.7648
ITSN2	ITSN2	0.46674	6.7787	5.7648
FLT3LG	FLT3LG	0.81896	6.7778	5.7641
NFKB1	NFKB1	0.5055	6.7736	5.7602
RB1	RB1	0.75584	6.7726	5.7593
LOC100270710	LOC100270710	-0.64724	6.7717	5.7587
PLP2	PLP2	-0.57842	6.7708	5.758
NACA2	NACA2	-0.72654	6.7681	5.7555
MAN1C1	MAN1C1	0.95416	6.7676	5.7552
OR52N4	OR52N4	0.77268	6.7645	5.7524
F12	F12	-1.1453	6.7642	5.7523
ARRDC5	ARRDC5	0.87078	6.7629	5.7513
HDGFRP2	HDGFRP2	-0.56487	6.7607	5.7492
UBE2J1	UBE2J1	0.41415	6.7602	5.749
KRTCAP3	KRTCAP3	-1.4083	6.7595	5.7485
GRRP1	GRRP1	0.91646	6.7567	5.746
PGM5	PGM5	1.3823	6.7541	5.7437
OCIAD2	OCIAD2	-0.5461	6.7539	5.7437
MIF	MIF	-0.76976	6.7538	5.7437
FBXO44	FBXO44	-0.54252	6.753	5.7431
LOC100134713	LOC100134713	-0.67773	6.752	5.7425
SPINK8	SPINK8	1.9027	6.7519	5.7425
UBR1	UBR1	0.59383	6.7515	5.7423
FNIP2	FNIP2	0.82484	6.7483	5.7393
C2orf56	C2orf56	-0.35047	6.7479	5.7393
CHURC1	CHURC1	0.53831	6.7478	5.7393
NOTCH2	NOTCH2	0.59521	6.7476	5.7393
COL4A4	COL4A4	1.3924	6.7461	5.738
FAM189B	FAM189B	-0.56152	6.7439	5.7361
CETP	CETP	1.0142	6.736	5.7284
C12orf74	C12orf74	0.83248	6.7353	5.7279
C20orf165	C20orf165	-0.75757	6.7332	5.726
CACNB3	CACNB3	-0.67451	6.7279	5.7209
SPIRE2	SPIRE2	-0.92548	6.7264	5.7196
LILRB2	LILRB2	0.93072	6.7243	5.7177
CCDC150	CCDC150	-1.0183	6.7236	5.7173
IFI27L1	IFI27L1	-0.72966	6.7213	5.7152
NEK9	NEK9	0.47791	6.7211	5.7152
IL21	IL21	0.71286	6.7182	5.7125
SCNN1G	SCNN1G	-2.0266	6.7176	5.7121
C7orf55	C7orf55	-0.62629	6.7166	5.7113
ATP8B4	ATP8B4	0.85177	6.7148	5.7098
MDFIC	MDFIC	0.74074	6.714	5.7093
SLC11A1	SLC11A1	-1.0543	6.7139	5.7093
CDC7	CDC7	-0.82248	6.713	5.7086
INO80E	INO80E	-0.4657	6.7082	5.7041
TMEM38A	TMEM38A	-1.0283	6.7045	5.7005
YPEL5	YPEL5	0.33008	6.7013	5.6976
LOC285359	LOC285359	-0.53683	6.7002	5.6967
LIMS2	LIMS2	0.77458	6.695	5.6917
TMEM79	TMEM79	-0.71946	6.6914	5.6883
RREB1	RREB1	0.44444	6.6901	5.6872
C1orf43	C1orf43	-0.38155	6.6878	5.6852
RUNDC3B	RUNDC3B	1.0204	6.6848	5.6824
USHBP1	USHBP1	0.79863	6.6825	5.6803
LRRC24	LRRC24	-1.1513	6.6811	5.6791
FOXP1	FOXP1	0.64061	6.6783	5.6766
EPSTI1	EPSTI1	1.0516	6.6778	5.6763
ADAM10	ADAM10	0.56199	6.6753	5.6739
SLC12A6	SLC12A6	0.55258	6.675	5.6739
[truncated: 18,042 more rows]

## Sheet: GSEA.MET500
...1	X	pathway	pval	padj	ES	NES	nMoreExtreme	size	leadingEdgeString
1	706	CHARAFE_BREAST_CANCER_LUMINAL_VS_MESENCHYMAL_UP	0.000201776	0.00240483	0.725907	3.25867	0	425	SPDEF, TFF1, TFF3, KIAA1324, MLPH, FOXA1, GATA3, BCAS1, TSPAN1, AGR2, CA12, ALDH3B2, ZG16B, DEGS2, SULT2B1, CEACAM6, SIDT1, ABCC11, KRT19, PRR15, H2AFJ, CRIP1, MUCL1, EPS8L1, PRR15L, NPDC1, CACNG4, MB, S100P, BLVRB, TRPM4, TRIL, FXYD3, FAM174B, ABCG1, ESR1, ZNF385A, PREX1, NME3, TMC4, EPN3, TTC39A, LMTK3, CSAD, SEMA3F, GALNT6, RABEP2, PROM2, TSPAN13, PRSS8, RHPN1, SLC9A3R1, C9orf152, IRX5, GPD1L,…
2	8537	Liver.vs.All.test_71.ctrl_84.T.cells.DE.Dn.q.value.0.25.LFC.0.5.SC.extended.program.pos	0.000200965	0.00240483	0.754178	3.12467	0	193	TFF1, PRKCH, SLC9A3R1, HLA-DPB1, HLA-DPA1, PTPRCAP, DUSP4, ZAP70, LAT, CST7, HMHA1, EVL, RAC2, CD8A, NKG7, CD74, RASAL3, CCL5, CORO1A, ITGB2, RARRES3, CTSD, HCST, TBC1D10C, FERMT3, LSP1, ARHGDIB, CD52, HLA-C, FMNL1, CYBA, SEPT1, CD3D, CD53, CNN2, CD37, CXCR3, ACAP1, CD6, MYO1G, HLA-DRA, MYO1F, CD3E, S1PR4, DEF6, GZMA, PSMB9, IL10RA, HLA-B, ARHGAP30, HLA-DRB1, PRF1, NR4A2, CD2, IL2RG, HLA-DQB1, MA…
3	8118	immune.signature.ESTIMATE	0.000199005	0.00240483	0.78292	3.1102	0	139	LYZ, HLA-DPB1, HLA-DPA1, PTPRCAP, ZAP70, CST7, RAC2, TYROBP, NKG7, CD74, CCL5, PSTPIP1, CORO1A, RHOH, ITGB2, LSP1, SELPLG, ARHGDIB, CD52, NCF4, CD3D, CD53, CD37, HLA-DMA, HLA-DRA, HCLS1, MYO1F, ITGAL, TCIRG1, VAV1, IL10RA, LAIR1, IL2RB, HLA-B, MICAL1, PRF1, CD2, IL2RG, S100A9, CYBB, IKZF1, FGR, CD247, LCK, SELL, GMFG, GNLY, BIN2, HCK, ADAM8, HLA-F, GZMH, GZMK, FYB, CD27, LTB, FCER1G, LAPTM5, AOAH…
4	704	CHARAFE_BREAST_CANCER_LUMINAL_VS_BASAL_UP	0.000203087	0.00240483	0.703264	3.1039	0	351	SPDEF, TFF1, TFF3, SLC44A4, KIAA1324, SCUBE2, MLPH, FOXA1, GATA3, BCAS1, AGR2, CA12, DEGS2, SIDT1, KRT19, ASTN2, EPS8L1, NPDC1, CACNG4, CFD, TRIL, ABCG1, ESR1, PREX1, NME3, EPN3, TTC39A, TSPAN15, GALNT6, RABEP2, KIAA1467, AFF3, NKAIN1, TSPAN13, RHPN1, SLC9A3R1, C9orf152, GPD1L, EVL, TMEM229B, P4HTM, SYNGR2, FAM46C, SYCP2, ATP2C2, XBP1, RHOH, TRIM3, ANKRD30A, RGL2, CANT1, CISH, MXRA8, INPP5J, DNAL…
5	713	DOANE_BREAST_CANCER_ESR1_UP	0.000200321	0.00240483	0.803523	3.06473	0	105	SPDEF, TFF1, TFF3, SLC44A4, KIAA1324, SCUBE2, MLPH, FOXA1, GATA3, TSPAN1, AGR2, CA12, EEF1A2, SIDT1, TBC1D9, CRIP1, TPSAB1, KCNK15, GPRC5A, EPS8L1, CACNG4, RET, CFD, ESR1, PIP, TTC39A, CHAD, TMC5, CERS4, DUSP4, EVL, SCNN1A, DHRS2, BMPR1B, XBP1, FBP1, DNALI1, SEMA3B, SLC39A6, KRT18, RND1, SLC16A6, CELSR1, SLC7A8, ANXA9, TOX3, SELENBP1, GREB1, MUC1, PBX1, GAMT, DACH1, NAT1, STK32B, SSH3, MAP3K12, G…
6	2554	VANTVEER_BREAST_CANCER_ESR1_UP	0.000200642	0.00240483	0.739296	2.99578	0	163	SPDEF, TFF3, SCUBE2, FOXA1, GATA3, CA12, ZG16B, TBC1D9, PRR15, NPDC1, FAM174B, ESR1, PREX1, TMC4, CHAD, TSPAN13, SLC9A3R1, GPD1L, EVL, P4HTM, XBP1, AGR3, CISH, INPP5J, FBP1, DNALI1, FGD3, RUNDC1, STARD10, SLC39A6, HEXIM1, KRT18, CIRBP, PTPRT, GLI3, LAMB2, SLC16A6, CELSR1, MAGED2, ZNF587, MYLIP, ABCA3, GREB1, CYB5R1, ERBB3, RARA, SYNGR1, PBX1, MCCC2, RBM47, KIF13B, EML2, RAB11FIP3, NAT1, KIF12, FA…
7	989	LIEN_BREAST_CARCINOMA_METAPLASTIC_VS_DUCTAL_DN	0.000201005	0.00240483	0.78256	2.98656	0	106	SPDEF, TFF3, KIAA1324, FOXA1, GATA3, AGR2, CA12, ZG16B, CEACAM6, SFRP4, ABCC11, KRT19, TBC1D9, MUCL1, PRR15L, NPDC1, MB, RET, FXYD3, ZNF552, ESR1, PIP, EPN3, HCAR1, TTC39A, BPIFB1, SLC9A3R1, FBXL16, SPINT2, XBP1, AGR3, INPP5J, DNALI1, CREB3L4, PLEKHA6, TMEM125, KRT18, RTN4RL1, TMEM25, HRASLS2, DHCR24, P2RY2, EPPK1, CDH1, DACH1, NAT1, CLDN7, OVOL2, TSTD1, ERBB2, AR, REEP6, AP1M2, MYB, BIK, CCDC125…
8	1567	SMID_BREAST_CANCER_RELAPSE_IN_BRAIN_DN	0.000199442	0.00240483	0.824098	2.98229	0	78	SPDEF, TFF3, SLC44A4, KIAA1324, MLPH, FOXA1, GATA3, AGR2, CA12, SIDT1, TBC1D9, CRIP1, ASTN2, NPDC1, RET, ESR1, GALNT6, LIN7A, EVL, CYP4B1, CCNO, ST6GALNAC2, CHST8, INPP5J, DNALI1, SLC9A1, CELSR1, SLC7A8, ZNF91, TTC9, TOX3, SELENBP1, GREB1, ERBB3, ASAH1, RAB27B, MCCC2, RBM47, DACH1, STK32B, JMJD7, ALCAM, AR, SLC19A2, SLC4A8, TJP3, IKBKB, BIK, ERBB4, ZNF446, KDM4B, MAST4
9	8232	ER.pos.sig.SABCS19.abstract	0.00020247	0.00240483	0.703411	2.98226	0	236	SPDEF, TFF1, GP2, TFF3, LRRC26, KIAA1324, SCUBE2, MLPH, FOXA1, BCAS1, C1orf64, TSPAN1, AGR2, ZG16B, DEGS2, CEACAM6, TBC1D9, SMIM22, MUCL1, GPRC5A, BCAM, CFD, HOXB2, FXYD3, ESR1, PIP, CSAD, GALNT6, BPIFB1, AFF3, IGFBP5, TSPAN13, LGALS3BP, APOD, DUSP4, FMOD, SYTL1, EVL, LYPD3, LASP1, XBP1, HOXB3, ARSG, ST6GALNAC2, AGR3, C15orf48, TMEM205, FAM198B, ZNF703, IFI27, ERGIC1, STARD10, NBL1, SLC39A6, HLA-…
10	8476	BX_ER.DE.bulk..test_104.ctrl_16.SC.extended.program.pos	0.00020247	0.00240483	0.703411	2.98226	0	236	SPDEF, TFF1, GP2, TFF3, LRRC26, KIAA1324, SCUBE2, MLPH, FOXA1, BCAS1, C1orf64, TSPAN1, AGR2, ZG16B, DEGS2, CEACAM6, TBC1D9, SMIM22, MUCL1, GPRC5A, BCAM, CFD, HOXB2, FXYD3, ESR1, PIP, CSAD, GALNT6, BPIFB1, AFF3, IGFBP5, TSPAN13, LGALS3BP, APOD, DUSP4, FMOD, SYTL1, EVL, LYPD3, LASP1, XBP1, HOXB3, ARSG, ST6GALNAC2, AGR3, C15orf48, TMEM205, FAM198B, ZNF703, IFI27, ERGIC1, STARD10, NBL1, SLC39A6, HLA-…
11	8151	MBC.Epithelial.ER	0.000201005	0.00240483	0.772278	2.94732	0	106	SPDEF, TFF1, GP2, TFF3, MLPH, FOXA1, GATA3, C1orf64, TSPAN1, AGR2, ZG16B, KRT19, KCNJ3, TBC1D9, H2AFJ, SMIM22, BCAM, CPB1, BLVRB, FXYD3, NQO1, ESR1, TSPAN13, SLC9A3R1, LGALS3BP, SPINT2, METRN, TFAP2A, XBP1, TACSTD2, AGR3, C15orf48, ZNF703, IFI27, STARD10, SLC39A6, CST3, PPDPF, KRT18, MAGED2, KRT8, BAMBI, ERBB3, HSPB1, MUC1, RAB25, PBX1, TMEM106C, CDH1, CLDN7, EMP2, TSTD1, ERBB2, CLDN3, SDC4, CLDN…
12	8488	BX_LOCATION.Liver.BX_LOCATION.All.But.Breast.LN.ChestWall.DE.bulk..test_67.ctrl_22.purity.WithoutSiteCovariate.SC.extended.program.pos	0.000202881	0.00240483	0.690841	2.934	0	240	BATF, PRKCH, HLA-DRB5, CPNE7, ACP5, HLA-DPB1, HLA-DPA1, PTPRCAP, DUSP4, LAT, CST7, HMHA1, EVL, RAC2, CD8A, NKG7, CD74, RASAL3, CCL5, PSTPIP1, CORO1A, RHOH, ITGB2, RARRES3, CTSD, HCST, TBC1D10C, LSP1, ARHGDIB, CD52, HLA-C, FMNL1, CYBA, SEPT1, CD3D, CD53, CNN2, CD37, CXCR3, ARHGAP9, HLA-DMA, ACAP1, CD6, MYO1G, HLA-DRA, CD3E, DEF6, GZMA, PSMB9, PYCARD, IFI27L2, HLA-B, ARHGAP30, HLA-DMB, HLA-DRB1, PR…
13	8490	BX_LOCATION.Liver.BX_LOCATION.All.But.Breast.LN.ChestWall.DE.bulk..test_67.ctrl_22.purity.WithoutSiteCovariate.Dn.SC.extended.program.pos	0.000202881	0.00240483	0.690841	2.934	0	240	BATF, PRKCH, HLA-DRB5, CPNE7, ACP5, HLA-DPB1, HLA-DPA1, PTPRCAP, DUSP4, LAT, CST7, HMHA1, EVL, RAC2, CD8A, NKG7, CD74, RASAL3, CCL5, PSTPIP1, CORO1A, RHOH, ITGB2, RARRES3, CTSD, HCST, TBC1D10C, LSP1, ARHGDIB, CD52, HLA-C, FMNL1, CYBA, SEPT1, CD3D, CD53, CNN2, CD37, CXCR3, ARHGAP9, HLA-DMA, ACAP1, CD6, MYO1G, HLA-DRA, CD3E, DEF6, GZMA, PSMB9, PYCARD, IFI27L2, HLA-B, ARHGAP30, HLA-DMB, HLA-DRB1, PR…
14	1580	SMID_BREAST_CANCER_BASAL_DN	0.000201207	0.00240483	0.630557	2.92211	0	652	SPDEF, TFF1, GP2, TFF3, SLC44A4, KIAA1324, SCUBE2, MLPH, FOXA1, GATA3, BCAS1, TSPAN1, AGR2, ATP2A3, CA12, ALDH3B2, COMP, EEF1A2, CEACAM6, SIDT1, SFRP4, KRT19, KCNJ3, TBC1D9, CRIP1, UCP2, TPSAB1, KCNK15, GPRC5A, ASTN2, EPS8L1, BCAM, BATF, NPDC1, CACNG4, GRIA2, CPB1, RET, BLVRB, CFD, MFSD7, GATA2, HOXB2, TRIL, FAM174B, ABCG1, NQO1, ZNF552, ESR1, KCNMA1, NME3, TPSB2, PIP, TTC39A, CSAD, FAM83E, CHAD,…
15	8461	HER2.Rescue.seq.SC.extended.program.pos	0.00020247	0.00240483	0.6891	2.92159	0	236	SPDEF, TFF1, TFF3, SLC44A4, LRRC26, KIAA1324, MLPH, FOXA1, C1orf64, TSPAN1, AGR2, ZG16B, CEACAM6, PRR15, MUCL1, GPRC5A, BCAM, PRR15L, NPDC1, S100P, BLVRB, HOXB2, FXYD3, NME3, PIP, GALNT6, CEACAM5, TSPAN13, IRX5, DUSP4, SYTL1, P4HTM, IRX3, METRN, XBP1, HOXB3, ST6GALNAC2, AGR3, C15orf48, CREB3L4, GDPD3, CYB561, ERGIC1, STARD10, CST3, GOLM1, SLC7A8, LRP10, PVRL2, TSC22D3, PYCARD, BAMBI, CST4, ERBB3,…
16	8463	HER2.Rescue.seq.LFC_1_DMSO_HER2MUT_vs_GFP.SC.extended.program.pos	0.00020247	0.00240483	0.6891	2.92159	0	236	SPDEF, TFF1, TFF3, SLC44A4, LRRC26, KIAA1324, MLPH, FOXA1, C1orf64, TSPAN1, AGR2, ZG16B, CEACAM6, PRR15, MUCL1, GPRC5A, BCAM, PRR15L, NPDC1, S100P, BLVRB, HOXB2, FXYD3, NME3, PIP, GALNT6, CEACAM5, TSPAN13, IRX5, DUSP4, SYTL1, P4HTM, IRX3, METRN, XBP1, HOXB3, ST6GALNAC2, AGR3, C15orf48, CREB3L4, GDPD3, CYB561, ERGIC1, STARD10, CST3, GOLM1, SLC7A8, LRP10, PVRL2, TSC22D3, PYCARD, BAMBI, CST4, ERBB3,…
17	8489	BX_LOCATION.Liver.BX_LOCATION.All.But.Breast.LN.ChestWall.DE.bulk..test_67.ctrl_22.purity.WithoutSiteCovariate.Dn	0.000199641	0.00240483	0.730946	2.90012	0	138	GATA3, BATF, PRKCH, PTPRCAP, ZAP70, LAT, CST7, SYTL1, HMHA1, EVL, CD8A, RASAL3, CCL5, CORO1A, RHOH, TBC1D10C, LSP1, ARHGDIB, CD52, TNFRSF4, NCF4, FMNL1, FAM110A, SEPT1, CD3D, CNN2, CD37, CXCR3, ARHGAP9, ACAP1, CD6, MYO1G, CD3E, S1PR4, DEF6, SASH3, ARHGAP30, NR4A2, CD2, MATK, CD247, GZMM, LCK, SELL, GNLY, CLIC3, GZMK, FYB, CD27, CD5, PARVG, TRAF1, GIMAP7, CLEC2D, CCR7, AKNA, IL16, TNFRSF25, FXYD5,…
18	8493	BX_LOCATION.Liver.BX_LOCATION.All.But.Breast.LN.ChestWall.DE.bulk..test_67.ctrl_22.purity.WithoutSiteCovariate.Dn.filter.quantiles.RPL.RPS	0.000199641	0.00240483	0.730946	2.90012	0	138	GATA3, BATF, PRKCH, PTPRCAP, ZAP70, LAT, CST7, SYTL1, HMHA1, EVL, CD8A, RASAL3, CCL5, CORO1A, RHOH, TBC1D10C, LSP1, ARHGDIB, CD52, TNFRSF4, NCF4, FMNL1, FAM110A, SEPT1, CD3D, CNN2, CD37, CXCR3, ARHGAP9, ACAP1, CD6, MYO1G, CD3E, S1PR4, DEF6, SASH3, ARHGAP30, NR4A2, CD2, MATK, CD247, GZMM, LCK, SELL, GNLY, CLIC3, GZMK, FYB, CD27, CD5, PARVG, TRAF1, GIMAP7, CLEC2D, CCR7, AKNA, IL16, TNFRSF25, FXYD5,…
19	8717	Liver.vs.All.test_67.ctrl_72.LFC.1.n.p.1.OR.q_val.0.1.n.0.1.Dn.main200+canonical.Cell.type.filter.Cor.consistent.seed__T.cells_init.seed_Dn.SC.extended.program.pos100	0.00019972	0.00240483	0.767717	2.89813	0	98	PRKCH, HLA-DPB1, HLA-DPA1, PTPRCAP, LAT, CST7, HMHA1, EVL, RAC2, CD8A, NKG7, CD74, CCL5, CORO1A, ITGB2, RARRES3, HCST, TBC1D10C, LSP1, CD52, HLA-C, FMNL1, CYBA, CD3D, CXCR3, ACAP1, MYO1G, HLA-DRA, MYO1F, CD3E, GZMA, IL10RA, HLA-B, HLA-DRB1, PRF1, AMICA1, HLA-A, GZMM, LCK, GZMH, CTSW, GZMK, RNF213, COTL1, SLA, SRGN, LAG3, ACTB, TAP1, HLA-E, APOBEC3C, ITM2A, CD3G, CCL4, ARHGEF1, EMP3, PTPN7, TAGAP,…
20	8549	Liver.vs.All.test_67.ctrl_72.Dn.q.value.0.1.LFC.0.5.SC.extended.program.pos	0.000200642	0.00240483	0.697321	2.88465	0	191	PRKCH, CPNE7, SLC9A3R1, HLA-DPB1, HLA-DPA1, PTPRCAP, DUSP4, ZAP70, LAT, CST7, HMHA1, EVL, RAC2, CD8A, NKG7, CD74, RASAL3, CCL5, CORO1A, ITGB2, RARRES3, HCST, TBC1D10C, FERMT3, LSP1, CD52, CYTH4, HLA-C, FMNL1, CYBA, SEPT1, CD3D, CD53, CNN2, CD37, CXCR3, ACAP1, CD6, MYO1G, HLA-DRA, MYO1F, CD3E, S1PR4, DEF6, GZMA, TSC22D3, IL10RA, HLA-B, ARHGAP30, HLA-DRB1, PRF1, PDCD1, NR4A2, CD2, IL2RG, HLA-DQB1, …
21	2443	ESR1.DESMEDT.18698033	0.000202799	0.00240483	0.669657	2.86957	0	261	TFF1, GP2, TFF3, SCUBE2, FOXA1, GATA3, BCAS1, AGR2, CA12, EEF1A2, SIDT1, KCNJ3, TBC1D9, GPRC5A, ASTN2, PRR15L, GRIA2, CPB1, FAM174B, ZNF552, ESR1, CHAD, GALNT6, KIAA1467, CERS4, SLC9A3R1, IRX5, CBFA2T3, GPD1L, EVL, MSX2, DHRS2, CCNO, MISP, XBP1, INPP5J, FBP1, DNALI1, ROGDI, ABCC8, SLC9A1, HEXIM1, PIGQ, SLC22A4, CIRBP, PTPRT, GLRB, GLI3, CTNND2, SLC16A6, ATP9A, MYLIP, APH1B, ABCA3, ANXA9, CDK5RAP3…
22	8945	Liver.vs.All.test_67.ctrl_72.LFC.1.n.p.0.01.OR.q_val.0.25.n.0.5.Dn.inclusive1000+canonical.Cell.type.max.seed.size.50.sort.logFC.filter.Cor.consistent.seed__T.cells.SC.extended.program.pos.orig	0.000202388	0.00240483	0.675274	2.8661	0	238	TFF1, PRKCH, CPNE7, SLC9A3R1, ACP5, HLA-DPB1, HLA-DPA1, PTPRCAP, DUSP4, CST7, EVL, RAC2, CD8A, NKG7, CD74, CCL5, FAM46C, CORO1A, RHOH, ITGB2, RARRES3, CTSD, HCST, TBC1D10C, LSP1, SLAMF7, ARHGDIB, HLA-C, FMNL1, CYBA, CD3D, CXCR3, HLA-DMA, ACAP1, HLA-DRA, MYO1F, IFITM2, CD3E, DENND2D, GZMA, ARRDC1, PSMB9, CD7, IL2RB, HLA-B, HLA-DMB, HLA-DRB1, PRF1, PDCD1, CD2, IL2RG, HLA-DQB1, MATK, FGR, ZNF683, AM…
23	8481	BX_HER2.DE.bulk..test_5.ctrl_115	0.000200763	0.00240483	0.754151	2.85422	0	100	SPDEF, GP2, SLC44A4, LRRC26, BCAS1, C1orf64, TSPAN1, AGR2, ALDH3B2, ZG16B, EEF1A2, CEACAM6, PRR15, MUCL1, BCAM, PRR15L, S100P, NQO1, PIP, TMC4, PRSS8, SLC9A3R1, HOXC10, APOD, DUSP4, METRN, ANKRD30A, ST6GALNAC2, TACSTD2, CYB561, TMEM125, RND1, ANXA9, NUDT16L1, KRT8, DALRD3, MUC1, NTN4, NDUFA3, ENPP5, GPR160, SERHL2, SERINC2, CRIP2, MPHOSPH6, ERBB2, SEPW1, AP1M2, CLDN4, RAB5C, FIBCD1, GALE, MRFAP1,…
24	8475	BX_ER.DE.bulk..test_104.ctrl_16	0.000195886	0.00240483	0.864939	2.80491	0	42	SPDEF, TFF1, GP2, TFF3, MLPH, FOXA1, GATA3, BCAS1, C1orf64, AGR2, CA12, ALDH3B2, KRT19, TBC1D9, ESR1, AFF3, AGR3, DNALI1, ZNF703, SLC39A6, THSD4, ANXA9, SERHL2, GAMT, KIF12, RERG, LYPD6B, PGR, TNNT1, RHOB, FSIP1
25	8485	HER2.Rescue.seq.LFC_1_DMSO_HER2MUT_vs_wt.SC.extended.program.pos	0.000202675	0.00240483	0.661742	2.80458	0	235	SPDEF, TFF1, TFF3, SLC44A4, LRRC26, KIAA1324, SCUBE2, MLPH, FOXA1, BCAS1, C1orf64, TSPAN1, AGR2, ZG16B, DEGS2, CEACAM6, PRR15, GPRC5A, BCAM, NPDC1, S100P, BLVRB, HOXB2, FXYD3, FAM174B, PIP, TMC5, GALNT6, CEACAM5, BPIFB1, IGFBP5, TSPAN13, LGALS3BP, DUSP4, SYTL1, LYPD3, IRX3, METRN, XBP1, HOXB3, ST6GALNAC2, TACSTD2, AGR3, C15orf48, TMEM205, CREB3L4, GDPD3, ERGIC1, HLA-C, CST3, GOLM1, KRT18, LAMB2, …
26	1568	SMID_BREAST_CANCER_RELAPSE_IN_BONE_UP	0.0001998	0.00240483	0.749214	2.80315	0	93	SPDEF, TFF1, GP2, TFF3, SLC44A4, SCUBE2, MLPH, GATA3, BCAS1, TSPAN1, AGR2, CA12, CEACAM6, CRIP1, MB, CPB1, ESR1, CHAD, GALNT6, CEACAM5, LIN7A, DUSP4, EVL, CCNO, INPP5J, FBP1, DNALI1, SEMA3B, PSCA, RAPGEF3, SLC39A6, CAMP, KAZALD1, PTPRT, RND1, CELSR1, SIL1, ANXA9, TOX3, MUC1, DCLK1, NAT1, JMJD7, GFRA1, SLC19A2, SLC4A8, FAM134B, FGFR3, GALNT7, MAST4, NELL2, MSMB
27	8482	BX_HER2.DE.bulk..test_5.ctrl_115.SC.extended.program.pos	0.00020247	0.00240483	0.6611	2.80288	0	236	SPDEF, TFF1, TFF3, SLC44A4, LRRC26, MLPH, C1orf64, TSPAN1, AGR2, CA12, ZG16B, DEGS2, CEACAM6, UCP2, MUCL1, GPRC5A, BCAM, PRR15L, NPDC1, BLVRB, HOXB2, NQO1, PIP, GALNT6, TSPAN13, PRSS8, APOD, DUSP4, LYPD3, SYNGR2, IRX3, METRN, NR2F2, XBP1, TACSTD2, C15orf48, RARRES3, CTSD, CREB3L4, GDPD3, CBR3, ARHGDIB, CYB561, ERGIC1, CRAT, STARD10, GOLM1, SPINT1, MYLIP, TSC22D3, PYCARD, BAMBI, SELENBP1, CST4, DA…
28	8536	Liver.vs.All.test_71.ctrl_84.T.cells.DE.Dn.q.value.0.25.LFC.0.5	0.000199124	0.00240483	0.697357	2.79359	0	148	PRKCH, PTPRCAP, ZAP70, LAT, CST7, SYTL1, HMHA1, EVL, RAC2, CD8A, RASAL3, CORO1A, TBC1D10C, FERMT3, LSP1, TNFRSF4, NCF4, FMNL1, SEPT1, CD3D, CNN2, CD37, CXCR3, ARHGAP9, ACAP1, CD6, MYO1G, MYO1F, CD3E, S1PR4, DEF6, IL10RA, ARHGAP30, NR4A2, MATK, FGR, CD247, GZMM, LCK, SELL, GNLY, BIN2, CLIC3, EMB, CTSW, RNF213, FYB, CD27, CD5, PARVG, CLEC2D, CCR7, AKNA, IL16, WAS, TNFRSF25, FXYD5, APOBEC3C, TBX21, …
29	8241	Liver.T.cells.SABCS19.pos.orig	0.000203169	0.00240483	0.657319	2.78942	0	239	TFF1, PRKCH, SLC9A3R1, HLA-DPB1, HLA-DPA1, PTPRCAP, CST7, EVL, RAC2, CD8A, LASP1, NKG7, CD74, RASAL3, CCL5, CORO1A, ITGB2, RARRES3, CTSD, HCST, TBC1D10C, FERMT3, LSP1, SLAMF7, ARHGDIB, CYTH4, HLA-C, FMNL1, CYBA, CD3D, CD53, CXCR3, HLA-DMA, ACAP1, MYO1G, HLA-DRA, BST2, MYO1F, CD3E, GZMA, PSMB9, SASH3, CD7, IL2RB, HLA-B, HLA-DMB, HLA-DRB1, PRF1, PDCD1, CD2, IL2RG, HLA-DQB1, MATK, FGR, ZNF683, AMICA…
30	8896	Liver.vs.All.test_67.ctrl_72.LFC.1.n.p.0.01.OR.q_val.0.25.n.0.5.Dn.inclusive1000+canonical.Cell.type.max.seed.size.50.sort.minus.log.p.val.filter.Cor.consistent.seed__T.cells.SC.extended.program.pos.orig	0.000203169	0.00240483	0.657319	2.78942	0	239	TFF1, PRKCH, SLC9A3R1, HLA-DPB1, HLA-DPA1, PTPRCAP, CST7, EVL, RAC2, CD8A, LASP1, NKG7, CD74, RASAL3, CCL5, CORO1A, ITGB2, RARRES3, CTSD, HCST, TBC1D10C, FERMT3, LSP1, SLAMF7, ARHGDIB, CYTH4, HLA-C, FMNL1, CYBA, CD3D, CD53, CXCR3, HLA-DMA, ACAP1, MYO1G, HLA-DRA, BST2, MYO1F, CD3E, GZMA, PSMB9, SASH3, CD7, IL2RB, HLA-B, HLA-DMB, HLA-DRB1, PRF1, PDCD1, CD2, IL2RG, HLA-DQB1, MATK, FGR, ZNF683, AMICA…
31	8243	Liver.T.cells.SABCS19.pos.merge	0.00020247	0.00240483	0.654178	2.77353	0	236	TFF1, UCP2, PRKCH, SLC9A3R1, HLA-DPB1, HLA-DPA1, PTPRCAP, ZAP70, CST7, EVL, RAC2, CD8A, LASP1, NKG7, CD74, RASAL3, CCL5, CORO1A, ITGB2, RARRES3, CTSD, HCST, TBC1D10C, LSP1, SLAMF7, CYTH4, HLA-C, FMNL1, CYBA, SEPT1, CD3D, CD53, CXCR3, HLA-DMA, ACAP1, MYO1G, HLA-DRA, MYO1F, CD3E, GZMA, PSMB9, CD7, IL2RB, HLA-B, HLA-DRB1, PRF1, PDCD1, IL2RG, HLA-DQB1, MATK, FGR, ZNF683, AMICA1, HLA-A, GZMM, LCK, GNL…
32	8898	Liver.vs.All.test_67.ctrl_72.LFC.1.n.p.0.01.OR.q_val.0.25.n.0.5.Dn.inclusive1000+canonical.Cell.type.max.seed.size.50.sort.minus.log.p.val.filter.Cor.consistent.seed__T.cells.SC.extended.program.pos.merge	0.00020247	0.00240483	0.654178	2.77353	0	236	TFF1, UCP2, PRKCH, SLC9A3R1, HLA-DPB1, HLA-DPA1, PTPRCAP, ZAP70, CST7, EVL, RAC2, CD8A, LASP1, NKG7, CD74, RASAL3, CCL5, CORO1A, ITGB2, RARRES3, CTSD, HCST, TBC1D10C, LSP1, SLAMF7, CYTH4, HLA-C, FMNL1, CYBA, SEPT1, CD3D, CD53, CXCR3, HLA-DMA, ACAP1, MYO1G, HLA-DRA, MYO1F, CD3E, GZMA, PSMB9, CD7, IL2RB, HLA-B, HLA-DRB1, PRF1, PDCD1, IL2RG, HLA-DQB1, MATK, FGR, ZNF683, AMICA1, HLA-A, GZMM, LCK, GNL…
33	8245	Liver.T.cells.SABCS19.pos.setdiff	0.000200642	0.00240483	0.667359	2.76071	0	191	TFF1, PRKCH, SLC9A3R1, HLA-DPB1, HLA-DPA1, PTPRCAP, CST7, EVL, RAC2, CD8A, LASP1, NKG7, CD74, RASAL3, CCL5, ITGB2, RARRES3, HCST, TBC1D10C, FERMT3, SLAMF7, CYTH4, HLA-C, FMNL1, CYBA, CD53, CXCR3, HLA-DMA, ACAP1, MYO1G, BST2, MYO1F, CD3E, GZMA, PSMB9, CD7, IL2RB, HLA-B, PRF1, PDCD1, IL2RG, HLA-DQB1, MATK, FGR, ZNF683, AMICA1, GZMM, LCK, GNLY, CLIC3, HLA-F, GZMH, COX8A, CTSW, GZMK, CCR5, AOAH, PLEK…
34	8246	Liver.T.cells.SABCS19.pos	0.000200642	0.00240483	0.667359	2.76071	0	191	TFF1, PRKCH, SLC9A3R1, HLA-DPB1, HLA-DPA1, PTPRCAP, CST7, EVL, RAC2, CD8A, LASP1, NKG7, CD74, RASAL3, CCL5, ITGB2, RARRES3, HCST, TBC1D10C, FERMT3, SLAMF7, CYTH4, HLA-C, FMNL1, CYBA, CD53, CXCR3, HLA-DMA, ACAP1, MYO1G, BST2, MYO1F, CD3E, GZMA, PSMB9, CD7, IL2RB, HLA-B, PRF1, PDCD1, IL2RG, HLA-DQB1, MATK, FGR, ZNF683, AMICA1, GZMM, LCK, GNLY, CLIC3, HLA-F, GZMH, COX8A, CTSW, GZMK, CCR5, AOAH, PLEK…
35	8895	Liver.vs.All.test_67.ctrl_72.LFC.1.n.p.0.01.OR.q_val.0.25.n.0.5.Dn.inclusive1000+canonical.Cell.type.max.seed.size.50.sort.minus.log.p.val.filter.Cor.consistent.seed__T.cells.SC.extended.program.pos	0.000200642	0.00240483	0.667359	2.76071	0	191	TFF1, PRKCH, SLC9A3R1, HLA-DPB1, HLA-DPA1, PTPRCAP, CST7, EVL, RAC2, CD8A, LASP1, NKG7, CD74, RASAL3, CCL5, ITGB2, RARRES3, HCST, TBC1D10C, FERMT3, SLAMF7, CYTH4, HLA-C, FMNL1, CYBA, CD53, CXCR3, HLA-DMA, ACAP1, MYO1G, BST2, MYO1F, CD3E, GZMA, PSMB9, CD7, IL2RB, HLA-B, PRF1, PDCD1, IL2RG, HLA-DQB1, MATK, FGR, ZNF683, AMICA1, GZMM, LCK, GNLY, CLIC3, HLA-F, GZMH, COX8A, CTSW, GZMK, CCR5, AOAH, PLEK…
36	8900	Liver.vs.All.test_67.ctrl_72.LFC.1.n.p.0.01.OR.q_val.0.25.n.0.5.Dn.inclusive1000+canonical.Cell.type.max.seed.size.50.sort.minus.log.p.val.filter.Cor.consistent.seed__T.cells.SC.extended.program.pos.setdiff	0.000200642	0.00240483	0.667359	2.76071	0	191	TFF1, PRKCH, SLC9A3R1, HLA-DPB1, HLA-DPA1, PTPRCAP, CST7, EVL, RAC2, CD8A, LASP1, NKG7, CD74, RASAL3, CCL5, ITGB2, RARRES3, HCST, TBC1D10C, FERMT3, SLAMF7, CYTH4, HLA-C, FMNL1, CYBA, CD53, CXCR3, HLA-DMA, ACAP1, MYO1G, BST2, MYO1F, CD3E, GZMA, PSMB9, CD7, IL2RB, HLA-B, PRF1, PDCD1, IL2RG, HLA-DQB1, MATK, FGR, ZNF683, AMICA1, GZMM, LCK, GNLY, CLIC3, HLA-F, GZMH, COX8A, CTSW, GZMK, CCR5, AOAH, PLEK…
37	8466	HER2.Rescue.seq.LFC_2_DMSO_HER2MUT_vs_GFP.SC.extended.program.pos	0.000202388	0.00240483	0.647501	2.74822	0	238	SPDEF, TFF1, TFF3, LRRC26, SCUBE2, MLPH, FOXA1, AGR2, ZG16B, CEACAM6, PRR15, SMIM22, MUCL1, GPRC5A, PRR15L, NPDC1, S100P, FXYD3, KCNK6, PIP, CHAD, GALNT6, CEACAM5, BPIFB1, IGFBP5, HOXC10, TTC6, APOD, DUSP4, SYTL1, EVL, METRN, CAPN8, BMPR1B, COL1A1, XBP1, HOXB3, ANKRD30A, AGR3, CREB3L4, GDPD3, CREB3L1, ADIRF, MEIS3, STARD10, HLA-C, CST3, GOLM1, CNFN, SLC7A8, GALNT10, TSC22D3, PYCARD, AKT1, BAMBI, …
38	8568	ESR1.GOF.test_32.ctrl_81.Up.IFN.genes.LFC.1.pval.0.01__Epithelial.ER.breast.SC.extended.program.pos	0.000201005	0.00240483	0.664634	2.74528	0	189	TFF1, GP2, TFF3, KIAA1324, FOXA1, BCAS1, AGR2, ZG16B, CEACAM6, TBC1D9, SMIM22, MUCL1, GPRC5A, BCAM, CPB1, RET, S100P, HOXB2, FXYD3, ESR1, SEZ6L2, AFF3, TSPAN13, APOD, GPD1L, CNTD2, EVL, PTPRN2, DHRS2, LASP1, MISP, BMPR1B, AGR3, C15orf48, ZNF703, IFI27, CREB3L1, LEF1, C19orf33, STARD10, PCP2, SLC39A6, CST3, PPDPF, PKIB, TIMP3, CLEC11A, MAGED2, FAM3B, AKT1, BAMBI, IFI27L2, GREB1, ERBB3, HSPB1, MUC1…
39	8479	BX_PR.DE.bulk..test_50.ctrl_72.SC.extended.program.pos	0.000202429	0.00240483	0.647508	2.74292	0	234	TFF1, GP2, TFF3, KIAA1324, SCUBE2, MLPH, FOXA1, BCAS1, AGR2, ZG16B, CEACAM6, TBC1D9, SMIM22, MUCL1, KCNK15, GPRC5A, BCAM, CPB1, CFD, HOXB2, FXYD3, ESR1, CSAD, CHAD, GALNT6, CEACAM5, BPIFB1, AFF3, IGFBP5, TSPAN13, ACP5, LGALS3BP, CNTD2, DUSP4, FMOD, EVL, PTPRN2, LASP1, BMPR1B, XBP1, HOXB3, ARSG, AGR3, C15orf48, TMEM205, FAM198B, ZNF703, IFI27, C19orf33, STARD10, NBL1, SLC39A6, HLA-C, CST3, GOLM1, …
40	8494	BX_LOCATION.Liver.BX_LOCATION.All.But.Breast.LN.ChestWall.DE.bulk..test_67.ctrl_22.purity.WithoutSiteCovariate.Dn.filter.quantiles.RPL.RPS.SC.extended.program.pos	0.000202881	0.00240483	0.643759	2.73404	0	240	CRIP1, UCP2, BATF, PRKCH, HLA-DRB5, ACP5, HLA-DPB1, HLA-DPA1, PTPRCAP, DUSP4, LAT, CST7, HMHA1, EVL, RAC2, CD8A, NKG7, CD74, RASAL3, CCL5, CORO1A, RHOH, ITGB2, LIMD2, RARRES3, CTSD, HCST, TBC1D10C, LSP1, ARHGDIB, CD52, HLA-C, SEPT1, CD3D, CNN2, CD37, CXCR3, ARHGAP9, HLA-DMA, ACAP1, CD6, MYO1G, HLA-DRA, CD3E, DEF6, GZMA, PSMB9, PYCARD, CD7, HLA-B, ARHGAP30, HLA-DMB, HLA-DRB1, PRF1, PDCD1, CD2, HLA…
41	5702	MODULE_139	0.000199243	0.00240483	0.761584	2.7319	0	74	MLPH, FOXA1, GATA3, AGR2, SULT2B1, KRT19, UCP2, BCAM, PRR15L, BLVRB, SLC9A3R1, IRX5, MSX2, SCNN1A, SPINT2, FBP1, KRT18, CYBA, ARHGEF16, ANXA9, KRT8, SELENBP1, ERBB3, MUC1, PDGFB, GPR160, TP53I11, ICA1, CDH1, CLDN7, RERG, MNX1, SYT12, TJP3, CLDN4, SYTL2, WISP2, TNFRSF25, RHOB, RAB26, CRABP2, PRLR, TPD52, TFAP2C, MSI2, ST3GAL5, EPCAM, ELF3, OCLN
42	1572	SMID_BREAST_CANCER_LUMINAL_B_UP	0.000200803	0.00240483	0.673525	2.72604	0	162	TFF1, GP2, TFF3, SCUBE2, MLPH, FOXA1, GATA3, AGR2, CA12, EEF1A2, KCNJ3, TBC1D9, CRIP1, KCNK15, CACNG4, GRIA2, RET, ESR1, CEACAM5, KIAA1467, NKAIN1, SLC9A3R1, EVL, METRN, BMPR1B, FBP1, DNALI1, SEMA3B, ABCC8, CACNA2D2, SLC39A6, G6PC3, HEXIM1, KRT18, PTPRT, GLRB, CELSR1, ABCA3, ANXA9, TNNI3, EPOR, TOX3, GREB1, NPY1R, TPPP3, MCCC2, DACH1, NAT1, STK32B, GFRA1, CCND1, AMIGO2, PLEKHF2, HDAC11, DNAJC1, S…
43	8457	ESR1.mut.up.bulk.MBC.pos.corr.extended.100	0.0001998	0.00240483	0.728552	2.72584	0	93	TFF1, GP2, TFF3, KIAA1324, AGR2, ZG16B, TBC1D9, NPNT, GPRC5A, BCAM, CFD, ESR1, CSAD, AFF3, CERS4, LGALS3BP, EVL, LASP1, AGR3, FAM198B, ZNF703, C19orf33, NBL1, SLC39A6, HLA-C, CST3, BST2, THSD4, PVRL2, ERBB3, MUC1, BTG2, BEX4, PBX1, KIF12, CCND1, TMEM150C, RERG, NFATC4, CCDC74A, HOPX, FAM134B, SDC4, TIMP1, PHGR1, PRLR, CXXC5, TXNIP, CLSTN2
44	2468	MAMLIN.MatLum.19648928	0.000201005	0.00240483	0.639306	2.68903	0	219	SPDEF, TFF1, TFF3, SLC44A4, SCUBE2, MLPH, FOXA1, C1orf64, AGR2, CA12, ALDH3B2, EEF1A2, SULT2B1, SIDT1, CRIP1, UCP2, CAPN13, GPRC5A, BATF, CPB1, KCNK6, PREX1, SLC16A5, TSPAN15, TMC5, AFF3, TSPAN13, C9orf152, WNK4, LIN7A, TTC6, SOCS2, ATP2C2, IGSF21, ARSG, ANKRD30A, AGR3, FBP1, DNALI1, SEMA3B, FGD3, ABCC8, C19orf33, GOLM1, LYPD6, RASEF, TRERF1, SLC16A6, SLC7A8, MAGED2, THSD4, APH1B, TOX3, BAMBI, BC…
45	8732	Liver.vs.All.test_67.ctrl_72.LFC.1.n.p.1.OR.q_val.0.1.n.0.1.Dn.main200+canonical.Cell.type.max.seed.size.50.filter.Cor.consistent.seed__T.cells.SC.extended.program.neg	0.000200723	0.00240483	0.697903	2.68587	0	112	HLA-DPB1, HLA-DPA1, PTPRCAP, CST7, RAC2, CD8A, NKG7, CD74, CCL5, RARRES3, HCST, LSP1, SLAMF7, CD3D, HLA-DMA, BST2, MYO1F, CD3E, GZMA, PSMB9, SASH3, IL2RB, HLA-B, HLA-DMB, HLA-DRB1, PRF1, HLA-DQB1, MATK, ZNF683, AMICA1, GBP5, HLA-A, GZMM, GNLY, GZMH, CTSW, GZMK, RNF213, CCR5, PLEK, HOPX, SRGN, LAG3, HLA-DQA1, ABI3, APOBEC3C, LCP1, RHOC, EOMES, FCRL6, BAX, CARD16, CCL4, CXCR6, PTPN7, PSMB8, HAVCR2,…
46	709	DOANE_BREAST_CANCER_CLASSES_UP	0.000200562	0.00240483	0.760027	2.68478	0	69	SPDEF, TFF3, SCUBE2, MLPH, FOXA1, AGR2, ALDH3B2, CEACAM6, SIDT1, TBC1D9, TRIL, FAM174B, KCNMA1, PIP, FASN, GALNT6, CERS4, APOD, GPD1L, DHRS2, LASP1, XBP1, TRIM3, C1orf115, CRAT, CIRBP, RND1, TOX3, FA2H, SERHL2, MPHOSPH6, NEIL1, ALCAM, AR, LRIG1, TMEM62, GALNT7, RHOB
47	8201	ESR1.genes	0.000201329	0.00240483	0.578607	2.67673	0	632	SPDEF, TFF1, GP2, TFF3, SLC44A4, KIAA1324, SCUBE2, MLPH, FOXA1, GATA3, BCAS1, TSPAN1, AGR2, CA12, ZG16B, EEF1A2, SULT2B1, SIDT1, KRT19, KCNJ3, TBC1D9, PRR15, CRIP1, TPSAB1, KCNK15, GPRC5A, ASTN2, EPS8L1, BATF, PRR15L, NPDC1, CACNG4, GRIA2, CPB1, RET, BLVRB, CFD, FAM174B, ZNF552, ESR1, PREX1, PIP, TMC4, TTC39A, CHAD, FASN, TMC5, GALNT6, KIAA1467, CERS4, TSPAN13, SLC9A3R1, REEP1, IRX5, CBFA2T3, GPD…
48	8571	ESR1.GOF.test_32.ctrl_81.Up.Epithelial_Dissociation_Markers.LFC.1.pval.0.01__Epithelial.ER.breast.SC.extended.program.pos	0.000200682	0.00240483	0.647367	2.673	0	188	TFF1, GP2, TFF3, KIAA1324, BCAS1, AGR2, ZG16B, KCNJ3, TBC1D9, SMIM22, GPRC5A, BCAM, CPB1, S100P, HOXB2, FXYD3, ESR1, SEZ6L2, AFF3, TSPAN13, LGALS3BP, APOD, GPD1L, CNTD2, EVL, PTPRN2, P4HTM, DHRS2, LASP1, MISP, BMPR1B, CECR1, AGR3, C15orf48, ZNF703, IFI27, LEF1, C19orf33, STARD10, PCP2, SLC39A6, CST3, PPDPF, IFI35, PKIB, TIMP3, CLEC11A, MAGED2, BAMBI, IFI27L2, GREB1, ERBB3, MUC1, TPPP3, PBX1, STMN…
49	8689	ESR1.GOF.test_32.ctrl_81.q.value.0.25.LFC.0.5.Up__T.cells.SC.extended.program.pos	0.000200682	0.00240483	0.647367	2.673	0	188	TFF1, GP2, TFF3, KIAA1324, BCAS1, AGR2, ZG16B, KCNJ3, TBC1D9, SMIM22, GPRC5A, BCAM, CPB1, S100P, HOXB2, FXYD3, ESR1, SEZ6L2, AFF3, TSPAN13, LGALS3BP, APOD, GPD1L, CNTD2, EVL, PTPRN2, P4HTM, DHRS2, LASP1, MISP, BMPR1B, CECR1, AGR3, C15orf48, ZNF703, IFI27, LEF1, C19orf33, STARD10, PCP2, SLC39A6, CST3, PPDPF, IFI35, PKIB, TIMP3, CLEC11A, MAGED2, BAMBI, IFI27L2, GREB1, ERBB3, MUC1, TPPP3, PBX1, STMN…
50	8692	ESR1.GOF.test_32.ctrl_81.q.value.0.25.LFC.0.5.Up__CAFs.SC.extended.program.pos	0.000200682	0.00240483	0.647367	2.673	0	188	TFF1, GP2, TFF3, KIAA1324, BCAS1, AGR2, ZG16B, KCNJ3, TBC1D9, SMIM22, GPRC5A, BCAM, CPB1, S100P, HOXB2, FXYD3, ESR1, SEZ6L2, AFF3, TSPAN13, LGALS3BP, APOD, GPD1L, CNTD2, EVL, PTPRN2, P4HTM, DHRS2, LASP1, MISP, BMPR1B, CECR1, AGR3, C15orf48, ZNF703, IFI27, LEF1, C19orf33, STARD10, PCP2, SLC39A6, CST3, PPDPF, IFI35, PKIB, TIMP3, CLEC11A, MAGED2, BAMBI, IFI27L2, GREB1, ERBB3, MUC1, TPPP3, PBX1, STMN…
51	8695	ESR1.GOF.test_32.ctrl_81.q.value.0.25.LFC.0.5.Up.main200__Epithelial.ER.breast.SC.extended.program.pos	0.000200682	0.00240483	0.647367	2.673	0	188	TFF1, GP2, TFF3, KIAA1324, BCAS1, AGR2, ZG16B, KCNJ3, TBC1D9, SMIM22, GPRC5A, BCAM, CPB1, S100P, HOXB2, FXYD3, ESR1, SEZ6L2, AFF3, TSPAN13, LGALS3BP, APOD, GPD1L, CNTD2, EVL, PTPRN2, P4HTM, DHRS2, LASP1, MISP, BMPR1B, CECR1, AGR3, C15orf48, ZNF703, IFI27, LEF1, C19orf33, STARD10, PCP2, SLC39A6, CST3, PPDPF, IFI35, PKIB, TIMP3, CLEC11A, MAGED2, BAMBI, IFI27L2, GREB1, ERBB3, MUC1, TPPP3, PBX1, STMN…
52	8716	Liver.vs.All.test_67.ctrl_72.LFC.1.n.p.1.OR.q_val.0.1.n.0.1.Dn.main200+canonical.Cell.type.filter.Cor.consistent.seed__T.cells_init.seed_Dn	0.000202061	0.00240483	0.634207	2.66586	0	220	UCP2, PRKCH, PTPRCAP, ZAP70, LAT, CST7, SYTL1, HMHA1, EVL, RAC2, CD8A, RASAL3, CORO1A, TBC1D10C, FERMT3, LSP1, SELPLG, TNFRSF4, NCF4, FMNL1, SEPT1, CNN2, CD37, CXCR3, ARHGAP9, ACAP1, CD6, MYO1G, HCLS1, MYO1F, CD3E, S1PR4, DEF6, ARRDC1, IL10RA, ARHGAP30, PDCD1, NR4A2, MATK, FGR, AMICA1, CD247, GZMM, LCK, SELL, GNLY, BIN2, CLIC3, EMB, CTSW, RNF213, FYB, CD27, CD5, PARVG, CLEC2D, SLA, CCR7, SPN, AKN…
53	8565	ESR1.GOF.test_32.ctrl_81.Up.CHUANG_OXIDATIVE_STRESS_RESPONSE_UP.LFC.1.pval.0.01__Epithelial.ER.breast.SC.extended.program.pos	0.000201005	0.00240483	0.644307	2.66132	0	189	TFF1, GP2, TFF3, KIAA1324, BCAS1, AGR2, ZG16B, KCNJ3, TBC1D9, SMIM22, GPRC5A, BCAM, CPB1, S100P, HOXB2, FXYD3, ESR1, SEZ6L2, AFF3, TSPAN13, LGALS3BP, APOD, CNTD2, EVL, PTPRN2, P4HTM, DHRS2, LASP1, MISP, BMPR1B, CECR1, AGR3, C15orf48, ZNF703, IFI27, LEF1, C19orf33, STARD10, PCP2, SLC39A6, CST3, PPDPF, IFI35, PKIB, TIMP3, CLEC11A, MAGED2, BAMBI, IFI27L2, GREB1, ERBB3, MUC1, TPPP3, PBX1, STMN3, HLA-…
54	5403	GNF2_CD53	0.000198689	0.00240483	0.773139	2.65576	0	58	RAC2, CORO1A, LIMD2, LSP1, ARHGDIB, HLA-C, FMNL1, CD53, GPSM3, HCLS1, PSMB10, VAV1, PSMB9, SASH3, CORO7, HLA-B, HLA-A, INPP5D, SELL, HLA-F, LAPTM5, MFNG, C17orf62, DOCK2, WAS, PTPN6, TAP1, STAT6, FXYD5, HLA-E, LCP1, GRK6, PIK3CD, TRIM22, PSMB8, WIPF1, SP110, CD48, PTPRC, TAPBP
55	8701	ESR1.GOF.test_32.ctrl_81.test.seed.genes.Up.clust_filter__Epithelial.ER.breast.SC.extended.program.pos	0.00019988	0.00240483	0.641507	2.65433	0	190	TFF1, GP2, TFF3, KIAA1324, BCAS1, AGR2, ZG16B, CEACAM6, TBC1D9, SMIM22, MUCL1, GPRC5A, BCAM, CPB1, S100P, HOXB2, FXYD3, ESR1, SEZ6L2, AFF3, IGFBP5, TSPAN13, LGALS3BP, APOD, CNTD2, EVL, PTPRN2, DHRS2, LASP1, MISP, BMPR1B, AGR3, C15orf48, ZNF703, IFI27, C19orf33, STARD10, SLC39A6, CST3, PPDPF, PKIB, TIMP3, CLEC11A, MAGED2, FTL, FAM3B, AKT1, BAMBI, IFI27L2, CST4, ERBB3, MUC1, TPPP3, PBX1, CDH1, NAT1…
56	8455	ESR1.mut.up.bulk.MBC.pos.corr.extended.250	0.000203169	0.00240483	0.622526	2.64177	0	239	TFF1, GP2, TFF3, KIAA1324, MLPH, FOXA1, GATA3, BCAS1, AGR2, ZG16B, TBC1D9, CRIP1, SMIM22, NPNT, KCNK15, GPRC5A, BCAM, S100P, CFD, HOXB2, FXYD3, ESR1, CSAD, GALNT6, AFF3, IGFBP5, CERS4, ACP5, LGALS3BP, FMOD, EVL, LASP1, XBP1, ARSG, ANKRD30A, AGR3, C15orf48, TMEM205, FAM198B, ZNF703, IFI27, C19orf33, STARD10, NBL1, SLC39A6, HLA-C, CST3, GOLM1, PKIB, TIMP3, BST2, THSD4, PVRL2, DPP7, BAMBI, HLA-B, ER…
57	8561	GRADE.High.Up.LFC.1.pval.0.01__Epithelial.ER.breast.SC.extended.program.neg	0.000200844	0.00240483	0.640709	2.64128	0	186	GP2, TFF3, KIAA1324, MLPH, FOXA1, GATA3, BCAS1, TSPAN1, ZG16B, KCNJ3, TBC1D9, BCAM, CPB1, S100P, BLVRB, HOXB2, FXYD3, ESR1, SIX1, TSPAN13, LGALS3BP, EVL, P4HTM, DHRS2, LASP1, SPINT2, TCEAL3, TFAP2A, CECR1, AGR3, C15orf48, TMEM205, GRN, FBP1, ZNF703, IFI27, SLC39A6, CST3, IFI35, TIMP3, MAGED2, CDH11, ATP6AP1, HLA-B, ERBB3, HLA-DRB1, DDR1, TPPP3, PBX1, CDH1, RNF213, AR, LYPD6B, NFATC4, CLDN3, AKR1B…
58	8749	GRADE.High.LFC.1.n.p.1.OR.q_val.0.1.n.0.1.Up.inclusive1000.max.seed.size.50.filter.Cor.consistent.seed__Epithelial.ER.breast_init.seed_Dn.SC.extended.program.pos50	0.000198177	0.00240483	0.795321	2.63757	0	48	TFF1, GP2, TFF3, MLPH, AGR2, ZG16B, CEACAM6, TBC1D9, GPRC5A, BCAM, FXYD3, ESR1, IGFBP5, EVL, AGR3, C15orf48, STARD10, SLC39A6, CST3, CST4, ERBB3, MUC1, PBX1, NFATC4, HOPX, TIMP1, RHOB, PHGR1, FOXP1
59	8471	PTEN.SNV.DE.bulk..test_7.ctrl_103.SC.extended.program.pos	0.000202143	0.00240483	0.617902	2.62143	0	237	GATA3, BATF, HLA-DRB5, ACP5, HLA-DPB1, HLA-DPA1, PTPRCAP, DUSP4, CST7, EVL, RAC2, CD8A, NKG7, CD74, CCL5, CORO1A, ITGB2, RARRES3, CTSD, HCST, TBC1D10C, LSP1, ARHGDIB, CD52, HLA-C, CYBA, CD3D, CD53, IFI35, CXCR3, HLA-DMA, HLA-DRA, BST2, IFITM2, GZMA, PSMB9, IFI27L2, CD7, IL2RB, HLA-B, HLA-DRB1, PRF1, PDCD1, CD2, IL2RG, HLA-DQB1, RABAC1, ZNF683, GBP5, CD247, SIRPG, HLA-A, LCK, GNLY, UBE2L6, CLIC3, …
60	8458	ESR1.mut.up.bulk.MBC.pos.corr.extended.50	0.000198177	0.00240483	0.789625	2.61868	0	48	TFF1, TFF3, AGR2, ZG16B, TBC1D9, GPRC5A, BCAM, CFD, ESR1, LGALS3BP, EVL, AGR3, FAM198B, ZNF703, C19orf33, NBL1, SLC39A6, CST3, BST2, THSD4, ERBB3, MUC1, BTG2, PBX1, KIF12, CCND1, RERG, NFATC4, FAM134B, TIMP1
61	8798	ESR1.GOF.test_32.ctrl_81.LFC.1.n.p.1.OR.q_val.0.1.n.0.1.Up.main200+canonical.Cell.type.max.seed.size.50.filter.Cor.consistent.seed__Epithelial.ER.breast.SC.extended.program.pos.orig	0.00020247	0.00240483	0.616998	2.6159	0	236	TFF1, GP2, TFF3, KIAA1324, BCAS1, AGR2, ZG16B, CEACAM6, KCNJ3, TBC1D9, SMIM22, GPRC5A, BCAM, CPB1, S100P, HOXB2, FXYD3, ESR1, SEZ6L2, AFF3, IGFBP5, TSPAN13, CNTD2, EVL, PTPRN2, P4HTM, DHRS2, LASP1, MISP, TCEAL3, CECR1, AGR3, C15orf48, TMEM205, ZNF703, IFI27, C19orf33, STARD10, SLC39A6, CST3, PPDPF, PKIB, TIMP3, CLEC11A, MAGED2, FTL, ABCA3, FAM3B, IFI27L2, CST4, DHCR24, ERBB3, MUC1, TPPP3, PBX1, S…
62	2572	LEE_DIFFERENTIATING_T_LYMPHOCYTE	0.000199481	0.00240483	0.635404	2.61381	0	181	GATA3, UCP2, PRKCH, SLC9A3R1, HMHA1, EVL, RAC2, CORO1A, RHOH, ITGB2, CECR1, TBC1D10C, SELPLG, TMC6, ARHGDIB, CD52, LEF1, ATP8B1, TMC8, CD3D, CD53, ARHGAP9, HCLS1, ITGAL, NUP210, VAV1, PSMB9, SASH3, ARHGAP30, RNASET2, BTG2, CD2, IKZF1, CD247, LCK, SELL, CYFIP2, GMFG, ARHGAP25, SEPT6, FYB, LTB, CBX4, TSTD1, ZNF586, LAPTM5, MAP4K1, SLA, AKNA, DOCK2, KLHL6, UBASH3A, NLRC3, SEMA4D, STX16, CCND3, SNX20…
63	8706	ESR1.GOF.test_32.ctrl_81.LFC.1.n.p.1.OR.q_val.0.1.n.0.1.Dn.main200+canonical.Cell.type.filter.Cor.consistent.seed__Epithelial.ER.breast_init.seed_Up.SC.extended.program.pos100	0.0001998	0.00240483	0.694488	2.60229	0	94	TFF1, GP2, TFF3, BCAS1, AGR2, ZG16B, CEACAM6, TBC1D9, SMIM22, GPRC5A, BCAM, S100P, HOXB2, FXYD3, ESR1, TSPAN13, APOD, EVL, PTPRN2, LASP1, AGR3, C15orf48, ZNF703, IFI27, C19orf33, STARD10, SLC39A6, CST3, PPDPF, TIMP3, CST4, ERBB3, MUC1, TPPP3, PBX1, NFATC4, CCDC74A, HOPX, SPARC, FAM134B, SDC4, TIMP1, PHGR1, COX6A1, PRLR, TXNIP, ATP5G2, KCNC2, PROCR, STEAP4, MSI2, ISG15, KRT10
64	5402	GNF2_CD48	0.000197785	0.00240483	0.84942	2.59785	0	32	RAC2, CORO1A, LIMD2, ARHGDIB, HLA-C, CD53, HCLS1, PSMB10, VAV1, SASH3, CORO7, HLA-B, HLA-A, INPP5D, HLA-F, LAPTM5, SIPA1, DOCK2, PTPN6, STAT6, HLA-E, GRK6, PSMB8, SP110, CD48, PTPRC, TAPBP
65	1197	WIELAND_UP_BY_HBV_INFECTION	0.00020012	0.00240483	0.692922	2.59725	0	95	UCP2, CXCL9, LYZ, HLA-DPB1, HLA-DPA1, RAC2, TYROBP, CD74, CCL5, CECR1, RARRES3, IFI27, ARHGDIB, HLA-C, CD68, APOL3, CD3D, CD53, HLA-DMA, HLA-DRA, DENND2D, PSMB10, GZMA, PSMB9, IL10RA, HLA-B, HLA-DMB, RNASET2, GIMAP5, HLA-DQB1, HLA-A, UBE2L6, HLA-F, GZMK, GM2A, FCER1G, LAPTM5, COTL1, C1QB, DRAM1, SRGN, RAB31, HLA-E, FGL2, IGSF6, CXCL11, PIK3CD, CD38, TRIM22, SP110, CFL1, ISG20, CD48, TAPBP, C3AR1,…
66	8812	HER2.ACT.experimental._DMSO_.HER2MUT_vs_GFP.LFC.1.n.p.1.OR.q_val.0.1.n.0.1.Up.inclusive1000+canonical.Cell.type.max.seed.size.50.filter.Cor.consistent.seed__Epithelial.ER.breast_init.seed_Dn.SC.extended.program.pos200	0.000200844	0.00240483	0.627537	2.597	0	192	GP2, TFF3, KIAA1324, MLPH, GATA3, BCAS1, TSPAN1, AGR2, ZG16B, DEGS2, KCNJ3, H2AFJ, BCAM, MB, CPB1, S100P, BLVRB, HOXB2, ESR1, PIP, SIX1, TSPAN13, LGALS3BP, APOD, HLA-DPA1, P4HTM, DHRS2, CD74, XBP1, AGR3, C15orf48, TMEM205, RARRES3, CTSD, GRN, FBP1, ZNF703, IFI27, PSCA, SLC39A6, CST3, FUCA1, IFI35, PKIB, TIMP3, HLA-DRA, MAGED2, IGLL5, SELENBP1, HLA-B, ERBB3, HLA-DRB1, DDR1, SERHL2, HLA-A, CDH1, TS…
67	5422	GNF2_HLA-C	0.000198255	0.00240483	0.788946	2.59577	0	46	HMHA1, RAC2, CORO1A, ARHGDIB, HLA-C, CYBA, CD53, GPSM3, IRF1, HCLS1, PSMB10, VAV1, TSC22D3, SASH3, CORO7, HLA-B, HLA-A, INPP5D, HLA-F, LAPTM5, C17orf62, SIPA1, WAS, PTPN6, TAP1, STAT6, FXYD5, HLA-E, GRK6, TRIM22, PSD4, CD48, PTPRC, TAPBP
68	8473	ERBB2.SNV.DE.bulk..test_12.ctrl_112.SC.extended.program.pos	0.000202143	0.00240483	0.611344	2.59361	0	237	SPDEF, TFF1, TFF3, SLC44A4, LRRC26, SCUBE2, C1orf64, AGR2, CA12, ZG16B, MZB1, CEACAM6, UCP2, MUCL1, GPRC5A, PRR15L, BLVRB, HOXB2, PIP, LMTK3, CSAD, CHAD, TMC5, GALNT6, CEACAM5, BPIFB1, IGFBP5, CXCL17, APOD, DUSP4, FMOD, SYTL1, SPINK8, TMEM238, CD74, CAPN8, SYCP2, NR2F2, XBP1, HOXB3, HOXB6, TACSTD2, AGR3, C15orf48, RARRES3, CREB3L4, PSCA, GDPD3, CBR3, ARHGDIB, ERGIC1, CRAT, HLA-C, GOLM1, HLA-DRA, …
69	1002	YANG_BREAST_CANCER_ESR1_UP	0.000198728	0.00240483	0.827217	2.5813	0	35	TFF1, TFF3, SCUBE2, MLPH, GATA3, CA12, TBC1D9, KCNK15, ESR1, P4HTM, SCNN1A, XBP1, FBP1, KRT18, CIRBP, WFS1, SLC7A8, MAGED2, ANXA9, GREB1, APBB2, NUMA1, NAT1
70	8546	ESR1.GOF.test_32.ctrl_81.Up.q.value.0.25.LFC.0.5.SC.extended.program.pos	0.000200642	0.00240483	0.622327	2.57442	0	191	TFF1, GP2, TFF3, BCAS1, AGR2, ZG16B, CEACAM6, TBC1D9, SMIM22, MUCL1, GPRC5A, BCAM, CPB1, S100P, FXYD3, ESR1, SEZ6L2, AFF3, TSPAN13, LGALS3BP, APOD, GPD1L, CNTD2, EVL, PTPRN2, LASP1, MISP, BMPR1B, CECR1, AGR3, ZNF703, IFI27, CREB3L1, LEF1, C19orf33, STARD10, PCP2, SLC39A6, CST3, PPDPF, PKIB, TIMP3, CLEC11A, MAGED2, FTL, BAMBI, IFI27L2, GREB1, ERBB3, HSPB1, MUC1, NPY1R, TPPP3, PBX1, STMN3, NAT1, CC…
71	8551	ESR1.GOF.test_32.ctrl_81.Up.q.value.0.25.LFC.0.5__Epithelial.ER.breast.SC.extended.program.pos	0.000200642	0.00240483	0.622327	2.57442	0	191	TFF1, GP2, TFF3, BCAS1, AGR2, ZG16B, CEACAM6, TBC1D9, SMIM22, MUCL1, GPRC5A, BCAM, CPB1, S100P, FXYD3, ESR1, SEZ6L2, AFF3, TSPAN13, LGALS3BP, APOD, GPD1L, CNTD2, EVL, PTPRN2, LASP1, MISP, BMPR1B, CECR1, AGR3, ZNF703, IFI27, CREB3L1, LEF1, C19orf33, STARD10, PCP2, SLC39A6, CST3, PPDPF, PKIB, TIMP3, CLEC11A, MAGED2, FTL, BAMBI, IFI27L2, GREB1, ERBB3, HSPB1, MUC1, NPY1R, TPPP3, PBX1, STMN3, NAT1, CC…
72	8834	BX_ER.pos.LFC.1.n.p.0.01.OR.q_val.0.25.n.0.5.Up.inclusive1000+canonical.Cell.type.max.seed.size.50.filter.Cor.consistent.seed__Epithelial.ER.breast.SC.extended.program.pos.orig	0.000202388	0.00240483	0.606156	2.57274	0	238	TFF1, GP2, TFF3, LRRC26, KIAA1324, MLPH, FOXA1, GATA3, BCAS1, AGR2, ZG16B, CEACAM6, TBC1D9, PRR15, SMIM22, GPRC5A, BCAM, CPB1, HOXB2, FXYD3, ESR1, GALNT6, SIX1, BPIFB1, AFF3, IGFBP5, TSPAN13, LGALS3BP, CXCL17, HLA-DPA1, DUSP4, SPINK8, EVL, LASP1, CD74, XBP1, ANKRD30A, AGR3, C15orf48, ZNF703, IFI27, PSCA, CREB3L1, ERGIC1, C19orf33, RUNDC1, STARD10, SLC39A6, CST3, GOLM1, PPDPF, FUCA1, IFI35, PKIB, …
73	8845	HALLMARK_ESTROGEN_RESPONSE.Seed__Epithelial.ER.breast.SC.extended.program.pos.orig	0.000202388	0.00240483	0.606156	2.57274	0	238	TFF1, GP2, TFF3, LRRC26, KIAA1324, MLPH, FOXA1, GATA3, BCAS1, AGR2, ZG16B, CEACAM6, TBC1D9, PRR15, SMIM22, GPRC5A, BCAM, CPB1, HOXB2, FXYD3, ESR1, GALNT6, SIX1, BPIFB1, AFF3, IGFBP5, TSPAN13, LGALS3BP, CXCL17, HLA-DPA1, DUSP4, SPINK8, EVL, LASP1, CD74, XBP1, ANKRD30A, AGR3, C15orf48, ZNF703, IFI27, PSCA, CREB3L1, ERGIC1, C19orf33, RUNDC1, STARD10, SLC39A6, CST3, GOLM1, PPDPF, FUCA1, IFI35, PKIB, …
74	8858	HALLMARK_ESTROGEN_RESPONSE.Seed.Up.__Epithelial.ER.breast.SC.extended.program.pos	0.000202388	0.00240483	0.606156	2.57274	0	238	TFF1, GP2, TFF3, LRRC26, KIAA1324, MLPH, FOXA1, GATA3, BCAS1, AGR2, ZG16B, CEACAM6, TBC1D9, PRR15, SMIM22, GPRC5A, BCAM, CPB1, HOXB2, FXYD3, ESR1, GALNT6, SIX1, BPIFB1, AFF3, IGFBP5, TSPAN13, LGALS3BP, CXCL17, HLA-DPA1, DUSP4, SPINK8, EVL, LASP1, CD74, XBP1, ANKRD30A, AGR3, C15orf48, ZNF703, IFI27, PSCA, CREB3L1, ERGIC1, C19orf33, RUNDC1, STARD10, SLC39A6, CST3, GOLM1, PPDPF, FUCA1, IFI35, PKIB, …
75	8800	ESR1.GOF.test_32.ctrl_81.LFC.1.n.p.1.OR.q_val.0.1.n.0.1.Up.main200+canonical.Cell.type.max.seed.size.50.filter.Cor.consistent.seed__Epithelial.ER.breast.SC.extended.program.pos.merge	0.000203293	0.00240483	0.606028	2.56439	0	233	GP2, TFF3, KIAA1324, GATA3, BCAS1, KCNJ3, TBC1D9, SMIM22, BCAM, CPB1, S100P, HOXB2, FXYD3, ESR1, AFF3, TSPAN13, LGALS3BP, CNTD2, EVL, PTPRN2, P4HTM, DHRS2, LASP1, TCEAL3, CECR1, AGR3, C15orf48, TMEM205, MAPK8IP2, ZNF703, IFI27, C19orf33, STARD10, SLC39A6, CST3, PPDPF, IFI35, PKIB, TIMP3, CLEC11A, MAGED2, FTL, FAM3B, CDH11, ATP6AP1, IFI27L2, DHCR24, GREB1, ERBB3, HSPB1, TPPP3, STMN3, TMEM106C, CDH…
76	8211	ESR1.Mut.SC.cor.top200	0.000200965	0.00240483	0.61777	2.55952	0	193	TFF1, GP2, TFF3, BCAS1, AGR2, ZG16B, CEACAM6, TBC1D9, MUCL1, GPRC5A, BCAM, CPB1, S100P, FXYD3, ESR1, SEZ6L2, AFF3, TSPAN13, LGALS3BP, APOD, GPD1L, CNTD2, EVL, PTPRN2, LASP1, BMPR1B, CECR1, AGR3, C15orf48, ZNF703, IFI27, FGD3, CREB3L1, LEF1, STARD10, PCP2, SLC39A6, CST3, PPDPF, PKIB, TIMP3, CLEC11A, MAGED2, FTL, BAMBI, IFI27L2, GREB1, ERBB3, HSPB1, MUC1, NPY1R, TPPP3, PBX1, STMN3, NAT1, CCND1, NFA…
77	8943	Liver.vs.All.test_67.ctrl_72.LFC.1.n.p.0.01.OR.q_val.0.25.n.0.5.Dn.inclusive1000+canonical.Cell.type.max.seed.size.50.sort.logFC.filter.Cor.consistent.seed__T.cells.SC.extended.program.pos	0.000200884	0.00240483	0.675271	2.5583	0	101	TFF1, SLC9A3R1, EVL, FAM46C, RHOH, TBC1D10C, SLAMF7, FMNL1, HLA-DMA, ACAP1, IFITM2, DENND2D, CD7, IL2RB, PDCD1, MATK, FGR, ZNF683, GZMM, GNLY, EMB, GZMK, FYB, AOAH, PLEK, PARVG, AKNA, EOMES, TGFB1, FCRL6, CD3G, GIMAP4, CRTAM, ARHGAP15, TXNIP, PTPN7, CD38, PTGER4, ARHGEF3, HAVCR2, TIGIT, LITAF, WIPF1, RAB37, CD96, PTPRC, ITK, APMAP, SPRY1, PYHIN1, NDUFB10, NFKBIZ, CMTM3, ARPC1B, SHKBP1, PTGDR, RGL…
78	8948	Liver.vs.All.test_67.ctrl_72.LFC.1.n.p.0.01.OR.q_val.0.25.n.0.5.Dn.inclusive1000+canonical.Cell.type.max.seed.size.50.sort.logFC.filter.Cor.consistent.seed__T.cells.SC.extended.program.pos.setdiff	0.000200884	0.00240483	0.675271	2.5583	0	101	TFF1, SLC9A3R1, EVL, FAM46C, RHOH, TBC1D10C, SLAMF7, FMNL1, HLA-DMA, ACAP1, IFITM2, DENND2D, CD7, IL2RB, PDCD1, MATK, FGR, ZNF683, GZMM, GNLY, EMB, GZMK, FYB, AOAH, PLEK, PARVG, AKNA, EOMES, TGFB1, FCRL6, CD3G, GIMAP4, CRTAM, ARHGAP15, TXNIP, PTPN7, CD38, PTGER4, ARHGEF3, HAVCR2, TIGIT, LITAF, WIPF1, RAB37, CD96, PTPRC, ITK, APMAP, SPRY1, PYHIN1, NDUFB10, NFKBIZ, CMTM3, ARPC1B, SHKBP1, PTGDR, RGL…
79	2506	T-cells	0.000196386	0.00240483	0.802697	2.54873	0	38	ZAP70, LAT, CST7, CD8A, NKG7, CCL5, SKAP1, CD3D, CD6, CD3E, CD7, IL2RB, PRF1, CD2, CD247, SIRPG, LCK, GZMK, KLRK1, CD3G, SLA2, APOBEC3G, TIGIT, CD96, ITK, PYHIN1, TC2N, CD28, SH2D1A, TCF7
80	8129	Tirosh.T_cells	0.000196386	0.00240483	0.802697	2.54873	0	38	ZAP70, LAT, CST7, CD8A, NKG7, CCL5, SKAP1, CD3D, CD6, CD3E, CD7, IL2RB, PRF1, CD2, CD247, SIRPG, LCK, GZMK, KLRK1, CD3G, SLA2, APOBEC3G, TIGIT, CD96, ITK, PYHIN1, TC2N, CD28, SH2D1A, TCF7
81	8827	ESR1.GOF.test_32.ctrl_81.LFC.1.2.OR.p_val.0.0075.by.quantile.0.98.Up.inclusive1000+canonical.Cell.type.max.seed.size.50.filter.Cor.consistent.seed__Epithelial.ER.breast_init.seed_Dn.SC.extended.program.pos50	0.000198177	0.00240483	0.768257	2.54781	0	48	TFF1, TFF3, AGR2, ZG16B, CEACAM6, MUCL1, GPRC5A, S100P, ESR1, PIP, APOD, EVL, BMPR1B, XBP1, AGR3, C19orf33, STARD10, SLC39A6, CST3, MUC1, NAT1, CCND1, NFATC4, TIMP1, FAM173A
82	8832	BX_ER.pos.LFC.1.n.p.0.01.OR.q_val.0.25.n.0.5.Up.inclusive1000+canonical.Cell.type.max.seed.size.50.filter.Cor.consistent.seed__Epithelial.ER.breast.SC.extended.program.pos	0.000201654	0.00240483	0.602246	2.54701	0	230	TFF1, GP2, TFF3, KIAA1324, MLPH, FOXA1, GATA3, BCAS1, AGR2, ZG16B, CEACAM6, TBC1D9, PRR15, SMIM22, GPRC5A, BCAM, CPB1, HOXB2, FXYD3, ESR1, GALNT6, SIX1, BPIFB1, AFF3, IGFBP5, TSPAN13, LGALS3BP, HLA-DPA1, DUSP4, SPINK8, EVL, LASP1, CD74, XBP1, ANKRD30A, AGR3, C15orf48, ZNF703, IFI27, PSCA, CREB3L1, ERGIC1, C19orf33, RUNDC1, STARD10, SLC39A6, CST3, GOLM1, PPDPF, FUCA1, IFI35, PKIB, TIMP3, HLA-DRA, …
83	8838	BX_ER.pos.LFC.1.n.p.0.01.OR.q_val.0.25.n.0.5.Up.inclusive1000+canonical.Cell.type.max.seed.size.50.filter.Cor.consistent.seed__Epithelial.ER.breast.SC.extended.program.pos.setdiff	0.000201654	0.00240483	0.602246	2.54701	0	230	TFF1, GP2, TFF3, KIAA1324, MLPH, FOXA1, GATA3, BCAS1, AGR2, ZG16B, CEACAM6, TBC1D9, PRR15, SMIM22, GPRC5A, BCAM, CPB1, HOXB2, FXYD3, ESR1, GALNT6, SIX1, BPIFB1, AFF3, IGFBP5, TSPAN13, LGALS3BP, HLA-DPA1, DUSP4, SPINK8, EVL, LASP1, CD74, XBP1, ANKRD30A, AGR3, C15orf48, ZNF703, IFI27, PSCA, CREB3L1, ERGIC1, C19orf33, RUNDC1, STARD10, SLC39A6, CST3, GOLM1, PPDPF, FUCA1, IFI35, PKIB, TIMP3, HLA-DRA, …
84	8849	HALLMARK_ESTROGEN_RESPONSE.Seed__Epithelial.ER.breast.SC.extended.program.pos.setdiff	0.000201654	0.00240483	0.602246	2.54701	0	230	TFF1, GP2, TFF3, KIAA1324, MLPH, FOXA1, GATA3, BCAS1, AGR2, ZG16B, CEACAM6, TBC1D9, PRR15, SMIM22, GPRC5A, BCAM, CPB1, HOXB2, FXYD3, ESR1, GALNT6, SIX1, BPIFB1, AFF3, IGFBP5, TSPAN13, LGALS3BP, HLA-DPA1, DUSP4, SPINK8, EVL, LASP1, CD74, XBP1, ANKRD30A, AGR3, C15orf48, ZNF703, IFI27, PSCA, CREB3L1, ERGIC1, C19orf33, RUNDC1, STARD10, SLC39A6, CST3, GOLM1, PPDPF, FUCA1, IFI35, PKIB, TIMP3, HLA-DRA, …
85	8855	HALLMARK_ESTROGEN_RESPONSE.Seed__Epithelial.ER.breast.SC.extended.program.pos	0.000201654	0.00240483	0.602246	2.54701	0	230	TFF1, GP2, TFF3, KIAA1324, MLPH, FOXA1, GATA3, BCAS1, AGR2, ZG16B, CEACAM6, TBC1D9, PRR15, SMIM22, GPRC5A, BCAM, CPB1, HOXB2, FXYD3, ESR1, GALNT6, SIX1, BPIFB1, AFF3, IGFBP5, TSPAN13, LGALS3BP, HLA-DPA1, DUSP4, SPINK8, EVL, LASP1, CD74, XBP1, ANKRD30A, AGR3, C15orf48, ZNF703, IFI27, PSCA, CREB3L1, ERGIC1, C19orf33, RUNDC1, STARD10, SLC39A6, CST3, GOLM1, PPDPF, FUCA1, IFI35, PKIB, TIMP3, HLA-DRA, …
86	8891	Liver.vs.All.test_67.ctrl_72.LFC.1.n.p.0.01.OR.q_val.0.25.n.0.5.Dn.inclusive1000+canonical.Cell.type.max.seed.size.50.sort.minus.log.p.val.filter.Cor.consistent.seed__T.cells_init.seed_Dn.SC.extended.program.pos50	0.000198689	0.00240483	0.762544	2.54674	0	50	PRKCH, ZAP70, LAT, SYTL1, HMHA1, RASAL3, LSP1, SELPLG, CD52, NCF4, HLA-C, FMNL1, CNN2, CD37, ARHGAP9, ACAP1, MYO1G, TSC22D3, ARHGAP30, HLA-A, CLIC3, AKNA, IL16, WAS, ACTB, TNFRSF25, ARHGEF1, EMP3, TAGAP, WIPF1, FAM65B
87	8941	Liver.vs.All.test_67.ctrl_72.LFC.1.n.p.0.01.OR.q_val.0.25.n.0.5.Dn.inclusive1000+canonical.Cell.type.max.seed.size.50.sort.logFC.filter.Cor.consistent.seed__T.cells_init.seed_Dn.SC.extended.program.pos50	0.00019755	0.00240483	0.763696	2.54604	0	49	PRKCH, HLA-DPB1, HLA-DPA1, PTPRCAP, CST7, RAC2, CD8A, NKG7, CD74, CCL5, HLA-C, CD3D, GZMA, HLA-B, MATK, ZNF683, CD247, HLA-A, EMB, GZMH, GZMK, RNF213, FYB, APOBEC3C, TGFB1, CCL4, CXCR6, PTPN7, TIGIT, CD96, CD8B, CMTM3, CCL3, ALOX5AP, CHST12
88	5451	GNF2_PTPRC	0.000201288	0.00240483	0.725152	2.54077	0	66	HMHA1, RAC2, PSTPIP1, CORO1A, HLA-C, FMNL1, CD53, HCLS1, ITGAL, ARHGAP4, VAV1, TSC22D3, IL10RA, HLA-B, STK10, HLA-A, BIN2, ADAM8, HLA-F, FYB, SIPA1, ADCY7, LCP2, WAS, PTPN6, SEMA4D, C11orf21, HLA-E, GIMAP6, FLI1, GRK6, TXNIP, TRIM22, WIPF1, FAM65B, TRAF3IP3, CD48, PTPRC, CYTH1, KLF2, DDX5, LRCH4, BTN3A3, ICAM3
89	8145	HNSCC.Macrophage	0.000200321	0.00240483	0.649562	2.54029	0	124	LYZ, MMP9, HLA-DRB5, HLA-DPB1, HLA-DPA1, ITGB2, C15orf48, GRN, FERMT3, CD68, CD53, HLA-DMA, HLA-DRA, C1QA, FTL, C1QC, SPI1, HLA-DMB, RNASET2, HLA-DOA, HLA-DRB1, HLA-DQB1, TREM2, CYBB, FGR, LILRB4, PTAFR, TNFSF13, HK3, MPEG1, AOAH, SLAMF8, C1QB, LST1, FCGR3A, SIGLEC1, RAB31, LILRB2, FOLR2, HLA-DQA1, NFAM1, ABI3, CD4, PILRA, FGL2, IGSF6, C5AR1, ADAP2, CSF3R, TNFAIP8L2, MS4A6A, CSF1R, MNDA, RNASE6, …
90	8954	ESR1.GOF.test_32.ctrl_81.All_QC_sNucX.LFC.1.n.p.0.01.OR.q_val.0.25.n.0.5.Up.inclusive1000+canonical.Cell.type.max.seed.size.50.sort.logFC.filter.Cor.consistent.seed__Epithelial.ER.breast.SC.extended.program.neg.orig	0.00020012	0.00240483	0.60793	2.5386	0	206	TFF3, BCAS1, TSPAN1, AGR2, ZG16B, MZB1, CEACAM6, KRT19, KCNJ3, UCP2, BCAM, SLC9A2, S100P, LMTK3, PRSS8, PTK6, LGALS3BP, CXCL17, APOD, CNTD2, PTPRN2, SYNGR2, DHRS2, LASP1, HOXB3, SKAP1, CANT1, FAM198B, GRN, IFI27, PSCA, CREB3L1, CBR3, CYB561, ERGIC1, VAMP5, CAPN2, GALNT10, SLC1A5, HSPB1, SLC2A10, TPPP3, TMEM132A, SERHL2, CRIP2, ICA1, TMEM150C, ERBB2, ALCAM, CLDN3, IL4R, ITGA3, BTBD11, CLDN4, SYTL2…
91	8793	ESR1.GOF.test_32.ctrl_81.LFC.1.n.p.1.OR.q_val.0.1.n.0.1.Up.main200+canonical.Cell.type.max.seed.size.50.filter.Cor.consistent.seed__Epithelial.ER.breast.SC.extended.program.pos.setdiff	0.000201005	0.00240483	0.602632	2.53478	0	219	GP2, TFF3, KIAA1324, BCAS1, ZG16B, KCNJ3, TBC1D9, SMIM22, BCAM, CPB1, S100P, HOXB2, FXYD3, ESR1, SEZ6L2, AFF3, TSPAN13, CNTD2, EVL, PTPRN2, P4HTM, DHRS2, LASP1, MISP, TCEAL3, CECR1, AGR3, C15orf48, TMEM205, ZNF703, IFI27, C19orf33, STARD10, SLC39A6, CST3, PPDPF, PKIB, TIMP3, CLEC11A, MAGED2, FTL, ABCA3, FAM3B, IFI27L2, DHCR24, ERBB3, TPPP3, PBX1, STMN3, TMEM106C, CDH1, RNF213, CCND1, C4orf48, LYP…
92	8795	ESR1.GOF.test_32.ctrl_81.LFC.1.n.p.1.OR.q_val.0.1.n.0.1.Up.main200+canonical.Cell.type.max.seed.size.50.filter.Cor.consistent.seed__Epithelial.ER.breast.SC.extended.program.pos	0.000201005	0.00240483	0.602632	2.53478	0	219	GP2, TFF3, KIAA1324, BCAS1, ZG16B, KCNJ3, TBC1D9, SMIM22, BCAM, CPB1, S100P, HOXB2, FXYD3, ESR1, SEZ6L2, AFF3, TSPAN13, CNTD2, EVL, PTPRN2, P4HTM, DHRS2, LASP1, MISP, TCEAL3, CECR1, AGR3, C15orf48, TMEM205, ZNF703, IFI27, C19orf33, STARD10, SLC39A6, CST3, PPDPF, PKIB, TIMP3, CLEC11A, MAGED2, FTL, ABCA3, FAM3B, IFI27L2, DHCR24, ERBB3, TPPP3, PBX1, STMN3, TMEM106C, CDH1, RNF213, CCND1, C4orf48, LYP…
93	8820	ESR1.GOF.test_32.ctrl_81.LFC.1.n.p.0.01.OR.q_val.0.25.n.0.5.Up.inclusive1000+canonical.Cell.type.max.seed.size.50.filter.Cor.consistent.seed__Epithelial.ER.breast_init.seed_Up.SC.extended.program.pos50	0.000198689	0.00240483	0.75851	2.53327	0	50	TFF1, TFF3, AGR2, TBC1D9, SMIM22, GPRC5A, S100P, FXYD3, ESR1, SEZ6L2, APOD, EVL, LASP1, BMPR1B, AGR3, C19orf33, STARD10, SLC39A6, CST3, PPDPF, PKIB, NAT1, CCND1, NFATC4, CCDC74A, FAM134B, TIMP1, FAM173A, PHGR1, COX6A1, ATP5G2, KCNC2
94	8562	ESR1.GOF.test_32.ctrl_81.Up.q.value.0.25.LFC.0.5.SC.extended.program.pos.250	0.000203169	0.00240483	0.596712	2.53222	0	239	TFF1, GP2, TFF3, KIAA1324, BCAS1, AGR2, ZG16B, CEACAM6, TBC1D9, MUCL1, GPRC5A, BCAM, CPB1, RET, S100P, FXYD3, ESR1, SEZ6L2, AFF3, IGFBP5, TSPAN13, LGALS3BP, APOD, GPD1L, CNTD2, EVL, PTPRN2, LASP1, BMPR1B, CECR1, AGR3, C15orf48, CHST8, ZNF703, IFI27, FGD3, CREB3L1, LEF1, STARD10, PCP2, SLC39A6, CST3, PPDPF, IFI35, PKIB, TIMP3, CLEC11A, MAGED2, FTL, AKT1, BAMBI, IFI27L2, GREB1, ERBB3, HSPB1, MUC1, …
95	8505	ESR1.GOF.test_32.ctrl_81.Up.LFC.1.SC.extended.program.pos	0.000200682	0.00240483	0.61314	2.53168	0	188	TFF1, GP2, TFF3, KIAA1324, BCAS1, AGR2, ZG16B, KCNJ3, TBC1D9, SMIM22, MUCL1, GPRC5A, BCAM, CPB1, S100P, HOXB2, FXYD3, ESR1, SEZ6L2, TSPAN13, LGALS3BP, APOD, GPD1L, CNTD2, EVL, PTPRN2, DHRS2, MISP, BMPR1B, CECR1, AGR3, C15orf48, ZNF703, IFI27, C19orf33, STARD10, PCP2, SLC39A6, CST3, PPDPF, IFI35, PKIB, CLEC11A, MAGED2, BAMBI, IFI27L2, GREB1, ERBB3, HSPB1, MUC1, NPY1R, TPPP3, PBX1, STMN3, HLA-A, CD…
96	5570	chr17q25	0.000201248	0.00240483	0.626209	2.52677	0	159	CARD14, SLC16A5, FASN, SECTM1, LGALS3BP, SYNGR2, METRNL, ST6GALNAC2, CANT1, TMC6, MYO15B, SGSH, TMC8, GAA, EVPL, ENGASE, CD7, TSEN54, TNRC6C, NT5C, SLC26A11, STRA13, HEXDC, CD300LF, MIF4GD, FBF1, PGS1, RNF213, CCDC57, EXOC7, CBX4, CYGB, C17orf62, FAM104A, KIAA0195, CCDC40, TTYH2, SLC16A3, GGA3, NAT9, CSNK1D, TBC1D16, UNC13D, PYCR1, KCTD2, ITGB4, CDR2L, SLC38A10, CASKIN2, SIRT7, SAP30BP, RECQL5, R…
97	8829	BX_ER.pos.LFC.1.n.p.0.01.OR.q_val.0.25.n.0.5.Up.inclusive1000+canonical.Cell.type.max.seed.size.50.filter.Cor.consistent.seed__Epithelial.ER.breast_init.seed_Up.SC.extended.program.pos50	0.000198689	0.00240483	0.75613	2.52532	0	50	GP2, TFF3, MLPH, FOXA1, GATA3, CEACAM6, TBC1D9, BCAM, ESR1, GALNT6, BPIFB1, AFF3, IGFBP5, SPINK8, EVL, CD74, XBP1, AGR3, ZNF703, IFI27, CST3, KRT18, CST4, CCND1, ASRGL1, TIMP1, PHGR1, FOXP1, CST5, ATP5G2
98	8824	ESR1.GOF.test_32.ctrl_81.LFC.1.2.OR.p_val.0.0075.by.quantile.0.98.Up.inclusive1000+canonical.Cell.type.max.seed.size.50.filter.Cor.consistent.seed__Epithelial.ER.breast_init.seed_Up.SC.extended.program.pos50	0.000198177	0.00240483	0.76076	2.52295	0	48	TFF1, GP2, TFF3, BCAS1, AGR2, ZG16B, CEACAM6, TBC1D9, GPRC5A, BCAM, S100P, FXYD3, ESR1, APOD, EVL, LASP1, AGR3, C15orf48, C19orf33, STARD10, CST3, ERBB3, MUC1, PBX1, CCND1, NFATC4, TIMP1, PHGR1, COX6A1
99	2441	ER.20335537	0.000196386	0.00240483	0.7941	2.52144	0	38	SPDEF, TFF3, MLPH, FOXA1, GATA3, CA12, ESR1, EPN3, LIN7A, GPD1L, ST6GALNAC2, FBP1, ROGDI, CYB561, MAGED2, ANXA9, DALRD3, TGFB3, SSH3, AR, RHOB, ACOT2, RSAD1, TIMM17B
100	8548	Liver.vs.All.test_67.ctrl_72.Dn.q.value.0.1.LFC.0.5	0.000200965	0.00240483	0.54743	2.51984	0	584	LRRC26, MUCL1, PRKCH, CPNE7, RHPN1, APOD, PTPRCAP, ZAP70, LAT, RIPK3, CST7, SYTL1, HMHA1, EVL, RAC2, CD8A, AEBP1, RASAL3, TRAF5, COL1A1, CORO1A, LIPE, TBC1D10C, CREB3L4, FERMT3, LSP1, SELPLG, GDPD3, FGD3, TMC6, TNFRSF4, MYO15B, NCF4, CACNA2D2, NBL1, D2HGDH, CYTH4, PCOLCE, SEMA4A, FMNL1, CDYL2, SEPT1, CNN2, CD37, CCDC88B, CXCR3, ARHGAP9, ACAP1, CD6, COL6A2, MYO1G, SLC26A6, DNASE1, MYO1F, ARHGAP8, …
101	1689	LIM_MAMMARY_LUMINAL_MATURE_UP	0.00020016	0.00240483	0.656077	2.51269	0	108	SPDEF, SLC44A4, MLPH, FOXA1, TSPAN1, ALDH3B2, EEF1A2, SULT2B1, EPS8L1, BATF, CACNG4, HOXB2, ESR1, SLC16A5, PROM2, TSPAN13, WNK4, ABCA7, ABCC8, CACNB3, MEIS3, RASEF, CASZ1, TOX3, FAAH, ALCAM, LAMA5, TMEM8A, REEP6, HDAC11, PTPN6, MYB, PGR, ZSCAN18, PVRL4, GALE, FYCO1, WNT7B, G6PD, SLC22A18, PRLR, PAK4, HES6, FAM63A, PSD4
102	5450	GNF2_PTPN6	0.000198059	0.00240483	0.761451	2.51237	0	47	RAC2, CORO1A, LIMD2, LSP1, ARHGDIB, HLA-C, FMNL1, CD53, GPSM3, HCLS1, CORO7, HLA-B, HLA-A, SELL, ARHGAP25, HLA-F, LAPTM5, C17orf62, SIPA1, WAS, PTPN6, DPEP2, STAT6, FXYD5, HLA-E, EMP3, GRK6, GMIP, TXNIP, FAM65B, SP110, EVI2B, CD48, PTPRC, TAPBP, GIT2, LRRFIP1, LRCH4, ICAM3, FAM49B
103	8128	SnS.T_cells	0.000198689	0.00240483	0.731077	2.51127	0	58	GATA3, DUSP4, ZAP70, EVL, NKG7, CCL5, RARRES3, CD3D, CD6, ITGAL, CD3E, GZMA, IL2RB, PRF1, CD2, IL2RG, CD247, GZMM, LCK, GNLY, GZMH, GZMK, RNF213, CD5, SPN, AKNA, CD3G, RNF166, SLA2, GZMB, CD96, ITK, PYHIN1, TC2N, SH2D1A
104	5472	GNF2_VAV1	0.000197902	0.00240483	0.79581	2.49978	0	36	RAC2, CORO1A, ARHGDIB, HLA-C, CYBA, CD53, GPSM3, HCLS1, PSMB10, VAV1, SASH3, CORO7, HLA-B, INPP5D, HLA-F, LAPTM5, DOCK2, WAS, STAT6, HLA-E, GRK6, PIK3CD, TRIM22, SP110, CD48, PTPRC
105	1130	NIKOLSKY_BREAST_CANCER_16P13_AMPLICON	0.00020016	0.00240483	0.647471	2.49532	0	113	ZG16B, TPSAB1, NME3, TPSB2, EME2, FBXL16, METRN, PRSS22, RHBDF1, PIGQ, RHOT2, SLC9A3R2, HBM, HBA2, CLCN7, WDR90, TELO2, RGS11, MAPK8IP3, RAB11FIP3, HAGHL, JMJD8, TMEM8A, MRPS34, RAB40C, TMEM204, CHTF18, LMF1, RHBDL1, WDR24, FLYWCH2, FAM173A, NARFL, NME4, IFT140, CCDC78, CRAMP1L, SPSB3, RAB26, TSC2, MMP25, STUB1, UNKL, NHLRC4, FLYWCH1, TPSD1, SRRM2, GFER, LUC7L, NPRL3, SSTR5, GNPTG, SNRNP25, ZNF21…
106	8810	HER2.ACT.experimental._DMSO_.HER2MUT_vs_GFP.LFC.1.n.p.1.OR.q_val.0.1.n.0.1.Up.inclusive1000+canonical.Cell.type.max.seed.size.50.filter.Cor.consistent.seed__Epithelial.ER.breast_init.seed_Up.SC.extended.program.pos200	0.000200884	0.00240483	0.604507	2.49419	0	187	SPDEF, TFF1, TFF3, LRRC26, MLPH, TSPAN1, AGR2, EEF1A2, CEACAM6, PRR15, GPRC5A, BCAM, PRR15L, NPDC1, S100P, BLVRB, HOXB2, FXYD3, PIP, GALNT6, BPIFB1, TSPAN13, CXCL17, DUSP4, IRX3, METRN, COL1A1, TACSTD2, AGR3, C15orf48, LIMD2, PSCA, CBR3, CYB561, ERGIC1, RUNDC1, STARD10, CST3, GOLM1, PYCARD, BAMBI, CST4, HLA-B, MUC1, PBX1, GPR160, SERHL2, SERINC2, HLA-A, HLA-F, MPHOSPH6, ERBB2, FBLN1, ASRGL1, CLDN…
107	299	KEGG_AUTOIMMUNE_THYROID_DISEASE	0.000198177	0.00240483	0.750505	2.48894	0	48	HLA-DRB5, HLA-DPB1, HLA-DPA1, HLA-C, HLA-DMA, HLA-DRA, HLA-B, HLA-DMB, HLA-DOA, HLA-DRB1, PRF1, HLA-DQB1, HLA-A, HLA-F, HLA-DQA1, HLA-E, CD40, FASLG, TPO, GZMB, CD28, CTLA4
108	8728	Liver.vs.All.test_67.ctrl_72.LFC.1.n.p.1.OR.q_val.0.1.n.0.1.Dn.main200+canonical.Cell.type.max.seed.size.50.filter.Cor.consistent.seed__T.cells_init.seed_Dn.SC.extended.program.pos50	0.000198689	0.00240483	0.744076	2.48506	0	50	CRIP1, ZAP70, LAT, SYTL1, HMHA1, TBC1D10C, LSP1, CD52, HLA-C, FMNL1, CD37, ARHGAP9, ACAP1, MYO1G, S1PR4, TSC22D3, CLIC3, CD27, CCR7, IL16, ACTB, TNFRSF25, ITM2A, FAM65B, PTPRC, ITK, ATP8A1, TC2N, TMSB10, KLF2, GPR171, JAKMIP1, TRAT1, PRDM1
109	8748	GRADE.High.LFC.1.n.p.1.OR.q_val.0.1.n.0.1.Up.inclusive1000.max.seed.size.50.filter.Cor.consistent.seed__Epithelial.ER.breast_init.seed_Dn	0.000198059	0.00240483	0.753141	2.48495	0	47	TFF1, SLC44A4, MLPH, GATA3, CA12, DEGS2, KCNJ3, MUCL1, KCNK15, ESR1, TMC5, AFF3, APOD, DUSP4, ANKRD30A, SLC39A6, CNFN, THSD4, ANXA9, NTN4, KIF12, LYPD6B, TNNT1, PHGR1, MAST4
110	8230	ESR1.Mut.sig.SABCS19	0.000202265	0.00240483	0.5873	2.48491	0	231	GP2, TFF3, GATA3, BCAS1, ZG16B, CEACAM6, KCNJ3, TBC1D9, SMIM22, GPRC5A, BCAM, CPB1, FXYD3, ESR1, AFF3, IGFBP5, TSPAN13, CNTD2, EVL, PTPRN2, DHRS2, LASP1, BMPR1B, TCEAL3, ANKRD30A, CECR1, AGR3, ZNF703, IFI27, CREB3L1, LEF1, C19orf33, STARD10, SLC39A6, CST3, PPDPF, PKIB, TIMP3, CLEC11A, MAGED2, FTL, IFI27L2, GREB1, ERBB3, HSPB1, TPPP3, PBX1, TMEM106C, NAT1, RNF213, CCND1, C4orf48, SEPW1, AR, NFATC4…
111	8882	ESR1.GOF.test_32.ctrl_81.LFC.1.n.p.0.01.OR.q_val.0.25.n.0.5.Up.inclusive1000+canonical.Cell.type.max.seed.size.50.sort.minus.log.p.val.filter.Cor.consistent.seed__Epithelial.ER.breast.SC.extended.program.pos.setdiff	0.000202265	0.00240483	0.5873	2.48491	0	231	GP2, TFF3, GATA3, BCAS1, ZG16B, CEACAM6, KCNJ3, TBC1D9, SMIM22, GPRC5A, BCAM, CPB1, FXYD3, ESR1, AFF3, IGFBP5, TSPAN13, CNTD2, EVL, PTPRN2, DHRS2, LASP1, BMPR1B, TCEAL3, ANKRD30A, CECR1, AGR3, ZNF703, IFI27, CREB3L1, LEF1, C19orf33, STARD10, SLC39A6, CST3, PPDPF, PKIB, TIMP3, CLEC11A, MAGED2, FTL, IFI27L2, GREB1, ERBB3, HSPB1, TPPP3, PBX1, TMEM106C, NAT1, RNF213, CCND1, C4orf48, SEPW1, AR, NFATC4…
112	8886	ESR1.GOF.test_32.ctrl_81.LFC.1.n.p.0.01.OR.q_val.0.25.n.0.5.Up.inclusive1000+canonical.Cell.type.max.seed.size.50.sort.minus.log.p.val.filter.Cor.consistent.seed__Epithelial.ER.breast.SC.extended.program.pos	0.000202265	0.00240483	0.5873	2.48491	0	231	GP2, TFF3, GATA3, BCAS1, ZG16B, CEACAM6, KCNJ3, TBC1D9, SMIM22, GPRC5A, BCAM, CPB1, FXYD3, ESR1, AFF3, IGFBP5, TSPAN13, CNTD2, EVL, PTPRN2, DHRS2, LASP1, BMPR1B, TCEAL3, ANKRD30A, CECR1, AGR3, ZNF703, IFI27, CREB3L1, LEF1, C19orf33, STARD10, SLC39A6, CST3, PPDPF, PKIB, TIMP3, CLEC11A, MAGED2, FTL, IFI27L2, GREB1, ERBB3, HSPB1, TPPP3, PBX1, TMEM106C, NAT1, RNF213, CCND1, C4orf48, SEPW1, AR, NFATC4…
113	8936	Liver.vs.All.test_67.ctrl_72.LFC.1.n.p.0.01.OR.q_val.0.25.n.0.5.Dn.inclusive1000+canonical.Cell.type.max.seed.size.10.sort.minus.log.p.val.filter.Cor.consistent.seed__T.cells_init.seed_Dn.SC.extended.program.pos50	0.000198689	0.00240483	0.743248	2.4823	0	50	TFF1, TFF3, KRT19, CRIP1, APOD, DUSP4, CORO1A, LSP1, CD52, HLA-C, FMNL1, CXCR3, LRP10, IL10RA, CD2, HLA-A, EMB, GIMAP7, ACTB, TAP1, TNFRSF25, LCP1, ARHGEF1
114	8753	GRADE.High.LFC.1.n.p.1.OR.q_val.0.1.n.0.1.Up.inclusive1000.max.seed.size.50.filter.Cor.consistent.seed__Epithelial.ER.breast.SC.extended.program.neg.setdiff	0.000200602	0.00240483	0.594798	2.48085	0	205	GP2, TFF3, BCAS1, AGR2, CEACAM6, TBC1D9, SMIM22, GPRC5A, CPB1, FXYD3, ESR1, AFF3, CNTD2, DUSP4, EVL, PTPRN2, DHRS2, LASP1, TCEAL3, ANKRD30A, CECR1, AGR3, ZNF703, FGD3, C19orf33, STARD10, CST3, PKIB, TIMP3, PTPRT, CLEC11A, CTNND2, MAGED2, FTL, GALNT16, ABCA3, CST4, DHCR24, GREB1, ERBB3, HSPB1, MUC1, PLAT, TPPP3, PBX1, RNF213, CCND1, SEPW1, AR, NFATC4, ASRGL1, AKR1B1, CCDC74A, SPARC, IRF2BPL, FAM13…
115	5430	GNF2_ITGB2	0.000198491	0.00240483	0.728756	2.47854	0	55	TYROBP, PSTPIP1, ITGB2, CECR1, SELPLG, FMNL1, IRF1, HCLS1, MYO1F, TCIRG1, ITGAX, PYCARD, DOK2, IL10RA, PLCB2, FGR, GMFG, BIN2, HCK, ADAM8, FCER1G, AOAH, LST1, APOBR, WAS, DPEP2, TNFRSF1B, GMIP, PTGER4, ITGAM, AIF1, RHOG
116	8878	ESR1.GOF.test_32.ctrl_81.LFC.1.n.p.0.01.OR.q_val.0.25.n.0.5.Up.inclusive1000+canonical.Cell.type.max.seed.size.50.sort.minus.log.p.val.filter.Cor.consistent.seed__Epithelial.ER.breast.SC.extended.program.pos.orig	0.000203293	0.00240483	0.585141	2.47601	0	233	GP2, TFF3, GATA3, BCAS1, ZG16B, CEACAM6, KCNJ3, TBC1D9, SMIM22, GPRC5A, BCAM, CPB1, FXYD3, ESR1, AFF3, IGFBP5, TSPAN13, CNTD2, EVL, PTPRN2, DHRS2, LASP1, BMPR1B, TCEAL3, ANKRD30A, CECR1, AGR3, ZNF703, IFI27, CREB3L1, LEF1, C19orf33, STARD10, SLC39A6, CST3, PPDPF, PKIB, TIMP3, CLEC11A, MAGED2, FTL, IFI27L2, GREB1, ERBB3, HSPB1, TPPP3, PBX1, TMEM106C, NAT1, RNF213, CCND1, C4orf48, SEPW1, AR, NFATC4…
117	5466	GNF2_STAT6	0.000199442	0.00240483	0.682586	2.47018	0	78	RAC2, CORO1A, LSP1, ARHGDIB, HLA-C, FMNL1, CYBA, CD53, GPSM3, HCLS1, PSMB10, TCIRG1, VAV1, CORO7, HLA-B, RNASET2, HLA-A, INPP5D, SELL, HLA-F, LAPTM5, C17orf62, DOCK2, WAS, PTPN6, STAT6, FXYD5, HLA-E, LCP1, TGFB1, EMP3, GRK6, GMIP, PSMB8, EVI2B, CD48, TAPBP, LAT2, ARPC1B, GIT2, ARF6, LRRFIP1, CLIC1, DAZAP2, CASP4, ICAM3, PRR13, TYK2, ADPGK
118	2426	ER.pos.subtype.up.Abba.2005	0.000203542	0.00240483	0.569114	2.46674	0	293	TFF1, SCUBE2, MLPH, FOXA1, GATA3, AGR2, EEF1A2, CEACAM6, ZNF552, ESR1, CHAD, HOXC10, RIMS4, LGALS3BP, IRX5, DUSP4, LAT, RIPK3, EVL, SYCP2, BMPR1B, TRAF5, XBP1, RARRES3, FBP1, FGD3, CACNA2D2, STARD10, SGSH, FMNL1, SCRN2, KRT18, SFRP2, MYLIP, ABCA3, ANXA9, CYB5R1, SH3GLB2, HSPB1, P2RX4, RARA, MUC1, BTG2, RAB27B, TGFB3, NTN4, PLAT, ITGBL1, CILP, CRIP2, NAT1, KIF12, FCGRT, CCND1, COL5A1, NEIL1, ALCAM…
119	2516	ER.inc.genes	0.000203542	0.00240483	0.569114	2.46674	0	293	TFF1, SCUBE2, MLPH, FOXA1, GATA3, AGR2, EEF1A2, CEACAM6, ZNF552, ESR1, CHAD, HOXC10, RIMS4, LGALS3BP, IRX5, DUSP4, LAT, RIPK3, EVL, SYCP2, BMPR1B, TRAF5, XBP1, RARRES3, FBP1, FGD3, CACNA2D2, STARD10, SGSH, FMNL1, SCRN2, KRT18, SFRP2, MYLIP, ABCA3, ANXA9, CYB5R1, SH3GLB2, HSPB1, P2RX4, RARA, MUC1, BTG2, RAB27B, TGFB3, NTN4, PLAT, ITGBL1, CILP, CRIP2, NAT1, KIF12, FCGRT, CCND1, COL5A1, NEIL1, ALCAM…
120	5428	GNF2_INPP5D	0.000196155	0.00240483	0.75711	2.46269	0	43	RAC2, CORO1A, ARHGDIB, HLA-C, CD53, HCLS1, PSMB10, VAV1, SASH3, HLA-B, STK10, HLA-A, INPP5D, HLA-F, LAPTM5, MFNG, C17orf62, SIPA1, WAS, TAP1, STAT6, HLA-E, GRK6, PSMB8, PSD4, WIPF1, CD48, TAPBP
121	8235	ESR1.Mut.sig.SABCS19.pos	0.000201572	0.00240483	0.58292	2.45799	0	224	GP2, TFF3, GATA3, BCAS1, ZG16B, CEACAM6, KCNJ3, TBC1D9, SMIM22, GPRC5A, BCAM, CPB1, FXYD3, ESR1, AFF3, IGFBP5, TSPAN13, CNTD2, EVL, PTPRN2, DHRS2, LASP1, TCEAL3, ANKRD30A, CECR1, AGR3, ZNF703, IFI27, CREB3L1, LEF1, C19orf33, SLC39A6, CST3, PPDPF, PKIB, TIMP3, CLEC11A, MAGED2, FTL, IFI27L2, GREB1, ERBB3, HSPB1, TPPP3, PBX1, TMEM106C, NAT1, RNF213, CCND1, C4orf48, SEPW1, AR, NFATC4, PGAM2, AKR1B1, …
122	8888	ESR1.GOF.test_32.ctrl_81.LFC.1.n.p.0.01.OR.q_val.0.25.n.0.5.Up.inclusive1000+canonical.Cell.type.max.seed.size.50.sort.minus.log.p.val.filter.Cor.consistent.seed__Epithelial.ER.breast.SC.extended.program.pos.final.filtered.COR.consistency	0.000201572	0.00240483	0.58292	2.45799	0	224	GP2, TFF3, GATA3, BCAS1, ZG16B, CEACAM6, KCNJ3, TBC1D9, SMIM22, GPRC5A, BCAM, CPB1, FXYD3, ESR1, AFF3, IGFBP5, TSPAN13, CNTD2, EVL, PTPRN2, DHRS2, LASP1, TCEAL3, ANKRD30A, CECR1, AGR3, ZNF703, IFI27, CREB3L1, LEF1, C19orf33, SLC39A6, CST3, PPDPF, PKIB, TIMP3, CLEC11A, MAGED2, FTL, IFI27L2, GREB1, ERBB3, HSPB1, TPPP3, PBX1, TMEM106C, NAT1, RNF213, CCND1, C4orf48, SEPW1, AR, NFATC4, PGAM2, AKR1B1, …
123	5004	MPP_FANTOM_2	0.000198689	0.00240483	0.714415	2.45404	0	58	PTPRCAP, NKG7, SELPLG, CD52, FMNL1, CD37, ACAP1, ITGAL, JAK3, S1PR4, SASH3, HBB, PLCB2, HLA-DOA, CPA3, IKZF1, DOK3, CTSW, HBD, TSPAN32, ITGA2B, LST1, SPN, CIITA, PTPN6, DPEP2, P2RX1, IRF5, CSF3R, CSF2RB, ARHGAP15, PTPN7, PRTN3, TRAF3IP3, PTPRC, MPO, CD300A, CD244, GFI1B, PIK3CG, AGAP2, HDC
124	8947	Liver.vs.All.test_67.ctrl_72.LFC.1.n.p.0.01.OR.q_val.0.25.n.0.5.Dn.inclusive1000+canonical.Cell.type.max.seed.size.50.sort.logFC.filter.Cor.consistent.seed__T.cells.SC.extended.program.pos.merge	0.00020247	0.00240483	0.579616	2.45258	0	232	PRKCH, SLC9A3R1, HLA-DPB1, HLA-DPA1, PTPRCAP, CST7, EVL, RAC2, CD8A, NKG7, CD74, CCL5, ITGB2, HCST, TBC1D10C, SLAMF7, CYTH4, HLA-C, FMNL1, CD3D, ACAP1, IRF1, TLE3, ARHGAP8, DENND2D, GZMA, ARRDC1, CD7, HLA-B, PRF1, NR4A2, HLA-DQB1, MATK, FGR, ZNF683, CD247, HLA-A, GZMM, LCK, SELL, GNLY, CLIC3, EMB, GZMH, CTSW, GZMK, RNF213, SEPT6, FYB, MYADM, AOAH, PLEK, GIMAP7, FCGR3A, AKNA, SRGN, PTPN6, LAG3, NP…
125	8234	ESR1.Mut.sig.SABCS19.overlap.ESR1.genes	0.000199005	0.00240483	0.703452	2.44663	0	62	GP2, TFF3, GATA3, BCAS1, ZG16B, KCNJ3, TBC1D9, GPRC5A, CPB1, ESR1, TSPAN13, EVL, DHRS2, AGR3, SLC39A6, MAGED2, GREB1, ERBB3, HSPB1, PBX1, NAT1, CCND1, AR, FAM134B, MYB, ERBB4, IGF1R, TNNT1, BCL2, PRLR, SUSD3, LDLRAD4, TPD52
126	8725	Liver.vs.All.test_67.ctrl_72.LFC.1.n.p.1.OR.q_val.0.1.n.0.1.Dn.main200+canonical.Cell.type.max.seed.size.50.filter.Cor.consistent.seed__T.cells_init.seed_Dn.SC.extended.program.pos200	0.000201005	0.00240483	0.590795	2.44029	0	189	GATA3, CRIP1, UCP2, PRKCH, DUSP4, ZAP70, LAT, SYTL1, HMHA1, EVL, CORO1A, RHOH, ITGB2, LIMD2, TBC1D10C, LSP1, CD52, NCF4, HLA-C, FMNL1, FAM110A, CNN2, CD37, CXCR3, GPSM3, ARHGAP9, ACAP1, CD6, MYO1G, DENND2D, S1PR4, LRP10, TSC22D3, DOK2, IL10RA, ARHGAP30, CORO1B, LCK, SELL, CLIC3, EMB, CD27, LAPTM5, COTL1, GIMAP7, CCR7, IL16, C16orf54, ACTB, TIMP1, CTSA, TNFRSF25, FXYD5, RENBP, AES, PKM, TYMP, ITM2…
127	8836	BX_ER.pos.LFC.1.n.p.0.01.OR.q_val.0.25.n.0.5.Up.inclusive1000+canonical.Cell.type.max.seed.size.50.filter.Cor.consistent.seed__Epithelial.ER.breast.SC.extended.program.pos.merge	0.000202143	0.00240483	0.57269	2.42962	0	237	GP2, TFF3, MLPH, FOXA1, GATA3, BCAS1, ZG16B, CEACAM6, KCNJ3, TBC1D9, PRR15, SMIM22, GPRC5A, BCAM, CPB1, HOXB2, FXYD3, ESR1, GALNT6, SIX1, BPIFB1, AFF3, IGFBP5, LGALS3BP, CNTD2, SPINK8, EVL, DHRS2, LASP1, XBP1, ANKRD30A, CECR1, AGR3, C15orf48, ZNF703, IFI27, C19orf33, STARD10, SLC39A6, CST3, PPDPF, IFI35, PKIB, TIMP3, PTPRT, MAGED2, FTL, CST4, ERBB3, MUC1, TPPP3, PBX1, TMEM106C, NUMA1, RNF213, CCN…
128	8847	HALLMARK_ESTROGEN_RESPONSE.Seed__Epithelial.ER.breast.SC.extended.program.pos.merge	0.000202143	0.00240483	0.57269	2.42962	0	237	GP2, TFF3, MLPH, FOXA1, GATA3, BCAS1, ZG16B, CEACAM6, KCNJ3, TBC1D9, PRR15, SMIM22, GPRC5A, BCAM, CPB1, HOXB2, FXYD3, ESR1, GALNT6, SIX1, BPIFB1, AFF3, IGFBP5, LGALS3BP, CNTD2, SPINK8, EVL, DHRS2, LASP1, XBP1, ANKRD30A, CECR1, AGR3, C15orf48, ZNF703, IFI27, C19orf33, STARD10, SLC39A6, CST3, PPDPF, IFI35, PKIB, TIMP3, PTPRT, MAGED2, FTL, CST4, ERBB3, MUC1, TPPP3, PBX1, TMEM106C, NUMA1, RNF213, CCN…
129	4388	GO_MHC_PROTEIN_COMPLEX	0.000198649	0.00240483	0.860483	2.42778	0	23	HLA-DRB5, HLA-DPB1, HLA-DPA1, CD74, HLA-C, HLA-DMA, HLA-DRA, HLA-B, HLA-DMB, HLA-DOA, HLA-DRB1, HLA-DQB1, HLA-A, HLA-F, HLA-DQB2, HLA-DQA1, HLA-E, HFE
130	5604	chr16p13	0.000202758	0.00240483	0.574811	2.42682	0	228	ZG16B, CCDC154, TPSAB1, TPSB2, EME2, TMC5, FBXL16, METRN, SHISA9, PRSS22, CCDC64B, ROGDI, RHBDF1, PIGQ, DNASE1, ITGAL, ABCA3, RHOT2, NUDT16L1, CORO7, SLC9A3R2, HBM, HBA2, E4F1, CLCN7, WDR90, ADCY9, TELO2, RGS11, AMDHD2, MAPK8IP3, RAB11FIP3, HAGHL, DNASE1L2, EMP2, JMJD8, TMEM8A, MRPS34, RAB40C, VASN, TMEM204, CHTF18, CIITA, LMF1, NMRAL1, RHBDL1, WDR24, NLRC3, MPV17L, FLYWCH2, TEKT5, NARFL, NME4, A…
131	8538	Liver.vs.All.test_71.ctrl_84.T.cells.DE.Up.q.value.0.25.LFC.0.5.SC.extended.program.pos	0.000202511	0.00240483	0.586012	2.42597	0	194	UCP2, CPNE7, SLC9A3R1, HLA-DPB1, HLA-DPA1, PTPRCAP, DUSP4, CST7, RAC2, CD8A, NKG7, CD74, CCL5, CORO1A, ITGB2, SKAP1, RARRES3, CTSD, HCST, LSP1, SLAMF7, ARHGDIB, CYTH4, HLA-C, CYBA, CD3D, CD53, CXCR3, HLA-DMA, HLA-DRA, MYO1F, GZMA, PSMB9, HLA-B, HLA-DRB1, PRF1, PDCD1, CD2, IL2RG, HLA-DQB1, MATK, ZNF683, GBP5, HLA-A, GZMM, LCK, GNLY, UBE2L6, GZMH, COX8A, CTSW, GZMK, CCR5, COTL1, PLEK, FCGR3A, HOPX,…
132	6951	GSE7218_UNSTIM_VS_ANTIGEN_STIM_THROUGH_IGG_BCELL_DN	0.000200642	0.00240483	0.598197	2.42401	0	163	CRIP1, BLVRB, APOD, ZAP70, LAT, CST7, RAC2, CD74, CORO1A, RHOH, ITGB2, LSP1, SELPLG, SLAMF7, LEF1, GPR68, NCF4, SEPT1, CD3D, CD53, CD6, MYO1G, NLRC5, ITGAL, SASH3, IL2RB, PRF1, NR4A2, CD2, SHISA5, S100A9, THY1, PLAT, IL21R, CD300LF, LFNG, LILRB4, LCK, BIN2, CORO2A, GZMK, OAS3, TRAF1, AXL, GSDMD, CCR7, DRAM1, HOPX, SRGN, PTPN6, UBASH3A, GRAP2, GIMAP6, TBX21, TNFRSF1B, FLI1, CASP7, GIMAP4, ARHGAP15…
133	2776	VERHAAK_GLIOBLASTOMA_MESENCHYMAL	0.000202061	0.00240483	0.578749	2.42134	0	212	UCP2, BATF, BLVRB, LTBP2, FHOD1, RAC2, SYNGR2, COL1A1, ITGB2, GRN, CTSZ, NCF4, CYTH4, FMNL1, CNN2, VAMP5, MYO1F, TRPM2, TCIRG1, PLA2G15, THBS1, COL1A2, LAIR1, THBD, POLD4, RBM47, DOK3, MRC2, COL5A1, MAPK13, HK3, CCR5, EFEMP2, LAPTM5, SLAMF8, PLAU, IL4R, DRAM1, SQRDL, MVP, LCP2, EHD2, PTPN6, RRAS, BDKRB2, LILRB2, SLC16A3, FOLR2, STAT6, TIMP1, ALOX5, PTRF, CD4, FXYD5, LCP1, TNFRSF1B, C5AR1, TYMP, S…
134	8558	RB1.HOMDEL.Up.LFC.1.pval.0.01__Epithelial.ER.breast.SC.extended.program.neg	0.000200321	0.00240483	0.585731	2.41348	0	185	GP2, TFF3, KIAA1324, FOXA1, GATA3, BCAS1, AGR2, CEACAM6, KCNJ3, TBC1D9, BCAM, CPB1, HOXB2, FXYD3, ESR1, HSH2D, SIX1, AFF3, TNFRSF14, LGALS3BP, EVL, PTPRN2, LASP1, XBP1, AGR3, C15orf48, ZNF703, IFI27, SLC39A6, CST3, IFI35, TIMP3, FTL, IFI27L2, HLA-B, ERBB3, MUC1, TPPP3, HLA-A, CDH1, RNF213, LYPD6B, NFATC4, HOPX, SPARC, FAM134B, SDC4, TIMP1, ERBB4, IGF1R, BCL2, PHGR1, CLU, COX6A1, FSIP1, TYMP, SERP…
135	5468	GNF2_TNFRSF1B	0.000199005	0.00240483	0.692379	2.40812	0	62	TYROBP, PSTPIP1, ITGB2, CECR1, TCIRG1, PYCARD, DOK2, CYBB, FGR, HCK, FCER1G, AOAH, COTL1, LST1, DPEP2, LILRB2, NAGK, LILRB1, PSAP, PILRA, FGL2, IGSF6, TNFRSF1B, TYMP, STXBP2, MS4A6A, GMIP, CTSS, NCF2, AIF1, RHOG, FCN1, ARPC1B, LILRB3, CASP1, SLC7A7, PPT1, TMEM127, ARRB2, CCR1, NOD2, CNPY3, TBXAS1, SH3BGRL3
136	8860	RB1.HOMDEL.LFC.1.n.p.0.01.OR.q_val.0.25.n.0.5.Up.inclusive1000+canonical.Cell.type.max.seed.size.50.sort.minus.log.p.val.filter.Cor.consistent.seed__Epithelial.ER.breast_init.seed_Up.SC.extended.program.neg50	0.00019755	0.00240483	0.722077	2.40729	0	49	TFF3, AGR2, CEACAM6, TBC1D9, MUCL1, GPRC5A, ESR1, IGFBP5, APOD, EVL, BMPR1B, AGR3, CREB3L1, C19orf33, CST3, FTL, CST4, MUC1, CCND1, IRF2BPL, TIMP1
137	5425	GNF2_ICAM3	0.000196773	0.00240483	0.753985	2.40724	0	39	PSTPIP1, ITGB2, FMNL1, GPSM3, IRF1, HCLS1, MYO1F, SELL, GMFG, ARHGAP25, ADAM8, HLA-F, LST1, SLA, APOBR, WAS, PTPN6, DPEP2, STAT6, HLA-E, EMP3, GMIP, TXNIP, FAM65B, EVI2B, PTPRC, GIT2, TMEM127, ARRB2, DAZAP2, CASP4, ICAM3
138	1212	SANA_RESPONSE_TO_IFNG_UP	0.000199243	0.00240483	0.670286	2.4044	0	74	CXCL9, HLA-DRB5, LGALS3BP, HLA-DPA1, RARRES3, HLA-C, GOLM1, APOL3, IFI35, HLA-DMA, VAMP5, BST2, NLRC5, HLA-B, HLA-DRB1, HLA-DQB1, HLA-A, APOL4, GBP3, UBE2L6, IL18BP, RNF213, GIMAP7, HLA-DQA1, HLA-E, GBP4, MMP25, SAMD9L, SLC25A28, CXCL11, TRIM22, BATF2, MLKL, APOL1, OAS2, CD274, APOL2, ETV7, IDO1, CASP1, WARS, LGALS9, SAMHD1, PPP3CA, GBP1
139	8724	Liver.vs.All.test_67.ctrl_72.LFC.1.n.p.1.OR.q_val.0.1.n.0.1.Dn.main200+canonical.Cell.type.max.seed.size.50.filter.Cor.consistent.seed__T.cells_init.seed_Dn	0.000198689	0.00240483	0.719548	2.40314	0	50	ZAP70, LAT, SYTL1, HMHA1, TBC1D10C, LSP1, NCF4, FMNL1, CD37, ARHGAP9, ACAP1, MYO1G, S1PR4, CLIC3, CD27, CCR7, IL16, TNFRSF25, ITM2A, CSF2RB, FAM65B, FCRL3, PTPRC, ITK, ATP8A1, TC2N, KLF2, PTGDR, GPR171, JAKMIP1, TRAT1, PRDM1, CCR4
140	1193	FLECHNER_BIOPSY_KIDNEY_TRANSPLANT_REJECTED_VS_OK_UP	0.000200562	0.00240483	0.655471	2.40134	0	83	CFD, MMP9, RAC2, TYROBP, CD8A, CCL5, CORO1A, RHOH, ITGB2, CD52, CD3D, CD53, COL6A3, HCLS1, GZMA, IL10RA, CD2, LILRB4, INPP5D, LCK, GMFG, UBE2L6, HLA-F, CD27, FCER1G, LAPTM5, AOAH, C1QB, LST1, SLA, FCGR3A, IL4R, DOCK2, PIM2, RAB31, ACTB, CCND3, LCP1, TNFRSF1B, TYMP, PSMB8, AIF1, ADAM15, ISG20, CD48, PTPRC, S100A8, FCN1, STAT1, RGS10, WARS, LGALS9
141	8468	HER2.SNV.DE.bulk.test_12.ctrl_112.SC.extended.program.pos	0.00020247	0.00240483	0.566297	2.40094	0	236	TFF3, GATA3, AGR2, CA12, TBC1D9, CRIP1, SMIM22, MUCL1, BCAM, ESR1, AFF3, IGFBP5, SLC9A3R1, HOXC10, EVL, CAPN8, BMPR1B, XBP1, ARSG, ANKRD30A, AGR3, FAM198B, ZNF703, CREB3L1, ADIRF, C19orf33, STARD10, SLC39A6, GOLM1, PKIB, IRF1, IFITM2, THSD4, TCIRG1, HSPB1, RARA, HBA2, BTG2, BEX4, NPY1R, PLAT, CRIP2, SIGIRR, NAT1, KIF12, RAMP3, GFRA1, CCND1, POLR2L, RERG, FAM174A, ERBB2, C4orf48, CCDC74A, ELMSAN1,…
142	5395	GNF2_CASP1	0.000200401	0.00240483	0.62532	2.39713	0	109	PRKCD, TYROBP, PSTPIP1, ITGB2, CECR1, FMNL1, HCLS1, MYO1F, TCIRG1, PYCARD, IL10RA, PLCB2, CYBB, FGR, SELL, GMFG, HCK, MAP3K3, HK3, FCER1G, AOAH, COTL1, LST1, DPEP2, STX11, LILRB2, LILRB1, CHST15, PSAP, PILRA, ZDHHC7, FGL2, IGSF6, TNFRSF1B, TYMP, MS4A6A, GMIP, MNDA, CTSS, MAFB, NCF2, ITGAM, AIF1, EVI2B, RHOG, FAM105A, CD33, FCN1, ARPC1B, LILRB3, CASP1, PPT1, TMEM127, ARRB2, CCR1, SAMHD1, APOBEC3A,…
143	1006	YANG_BREAST_CANCER_ESR1_BULK_UP	0.000196348	0.00240483	0.819507	2.38998	0	26	FOXA1, TSPAN1, EEF1A2, CRIP1, FAM174B, ABCG1, TSPAN13, BLVRA, INPP5J, DNALI1, SLC39A6, CELSR1, DALRD3, FAM134B, ACOT2, MYO5C, REEP5, CDK11A, LONP2
144	8209	ESR1.Mut.MCF7.q.001	0.000201735	0.00240483	0.554772	2.38977	0	270	FOXA1, HID1, CA12, ASTN2, BCAM, BATF, S100P, FXYD3, ESR1, ZNF385A, SLC9A3R1, GPD1L, ACSS1, RAB24, METRNL, PRSS22, CCDC64B, CYSRT1, CYB561, HLA-C, GOLM1, IGSF3, RASEF, PKIB, GAA, PVRL2, ANXA9, PLA2G15, NUDT16L1, BCAS4, CYB5R1, P2RX4, BMP4, E4F1, SLC6A6, GPR132, CUEDC1, CRIP2, CDH1, CORO2A, TPRN, TBC1D2, DNASE1L2, CLDN7, RERG, PLEC, LOXL1, GAS7, ANAPC2, SLC19A2, HOXC13, TBX2, VASN, TANGO2, CALCOCO1…
145	5442	GNF2_MYD88	0.000198689	0.00240483	0.695473	2.38897	0	58	PRKCD, TYROBP, CORO1A, ITGB2, CECR1, LSP1, SELPLG, CYTH4, FMNL1, CYBA, CD53, HCLS1, PSMB10, TCIRG1, PYCARD, HLA-B, RNASET2, CYBB, SELL, FCER1G, LST1, DOCK2, WAS, STAT6, LILRB1, TNFRSF1B, GMIP, PTPRE, ARPC1B, SH2B3, MAN2B1, CASP1, TMEM127, RPS6KA1, DAZAP2, CNPY3, SKAP2, SH3BGRL3
146	2689	HOSHIDA_LIVER_CANCER_SUBCLASS_S1	0.00020247	0.00240483	0.564149	2.38713	0	232	TFF3, IGFBP5, LTBP2, ACP5, HLA-DPB1, LGALS3BP, BLVRA, CD8A, CD74, AEBP1, CCL5, TRAF5, CORO1A, ITGB2, GRN, LSP1, LUM, ARHGDIB, NBL1, SLC39A6, CYBA, CD3D, CD53, CD37, HLA-DMA, COL6A2, IRF1, HCLS1, SLC1A5, CDH11, ATP6AP1, COL1A2, IL2RB, HLA-DOA, PRKD2, DDR1, ASAH1, COL15A1, IL2RG, HLA-DQB1, THY1, CYBB, CRIP2, GYPC, ALDOA, ADAM8, COL6A1, CD151, MPHOSPH6, FYB, LAPTM5, C1QB, SLA, CCR7, PIM2, SRGN, RAB3…
147	8478	BX_PR.DE.bulk..test_50.ctrl_72	0.000196348	0.00240483	0.817601	2.38442	0	26	TFF1, TFF3, C1orf64, AGR2, CA12, KCNK15, CPB1, ESR1, AFF3, BMPR1B, AGR3, SLC39A6, THSD4, ANXA9, RERG, PGR, FSIP1, CLSTN2
148	8873	ESR1.GOF.test_32.ctrl_81.LFC.1.n.p.0.01.OR.q_val.0.25.n.0.5.Up.inclusive1000+canonical.Cell.type.max.seed.size.50.sort.minus.log.p.val.filter.Cor.consistent.seed__Epithelial.ER.breast_init.seed_Up.SC.extended.program.pos50	0.000198689	0.00240483	0.713342	2.38242	0	50	TFF1, TFF3, AGR2, TBC1D9, SMIM22, GPRC5A, FXYD3, ESR1, APOD, EVL, LASP1, BMPR1B, AGR3, C19orf33, STARD10, SLC39A6, CST3, PPDPF, PKIB, NAT1, CCND1, NFATC4, CCDC74A, FAM134B, TIMP1, FAM173A, PHGR1, COX6A1
149	8867	RB1.HOMDEL.LFC.1.n.p.0.01.OR.q_val.0.25.n.0.5.Up.inclusive1000+canonical.Cell.type.max.seed.size.50.sort.minus.log.p.val.filter.Cor.consistent.seed__Epithelial.ER.breast.SC.extended.program.neg.merge	0.000202429	0.00240483	0.562106	2.38115	0	234	GP2, TFF3, KIAA1324, FOXA1, GATA3, BCAS1, CEACAM6, KCNJ3, TBC1D9, GPRC5A, BCAM, MB, CPB1, HOXB2, FXYD3, ESR1, SEZ6L2, HSH2D, BPIFB1, AFF3, TNFRSF14, LGALS3BP, CNTD2, EVL, PTPRN2, P4HTM, DHRS2, LASP1, BMPR1B, TCEAL3, XBP1, CECR1, AGR3, ZNF703, IFI27, CREB3L1, C19orf33, SLC39A6, CST3, IFI35, PKIB, TIMP3, MAGED2, FTL, IFI27L2, DHCR24, ERBB3, TPPP3, PBX1, CDH1, RNF213, CCND1, SEPW1, AR, LYPD6B, NFATC…
150	8863	RB1.HOMDEL.LFC.1.n.p.0.01.OR.q_val.0.25.n.0.5.Up.inclusive1000+canonical.Cell.type.max.seed.size.50.sort.minus.log.p.val.filter.Cor.consistent.seed__Epithelial.ER.breast.SC.extended.program.neg	0.000202511	0.00240483	0.561336	2.36936	0	227	TFF3, FOXA1, BCAS1, CEACAM6, TBC1D9, MUCL1, GPRC5A, BCAM, CPB1, HOXB2, FXYD3, ESR1, SEZ6L2, BPIFB1, AFF3, IGFBP5, CXCL17, CNTD2, DUSP4, EVL, PTPRN2, LASP1, BMPR1B, COL1A1, XBP1, ANKRD30A, AGR3, ZNF703, IFI27, CREB3L1, C19orf33, SLC39A6, CST3, GOLM1, PKIB, TIMP3, PTPRT, CLEC11A, CTNND2, FTL, BAMBI, IFI27L2, CST4, HLA-B, ERBB3, MUC1, DCLK1, PLAT, TPPP3, PBX1, NAT1, RNF213, CCND1, ERBB2, SEPW1, NFAT…
151	8869	RB1.HOMDEL.LFC.1.n.p.0.01.OR.q_val.0.25.n.0.5.Up.inclusive1000+canonical.Cell.type.max.seed.size.50.sort.minus.log.p.val.filter.Cor.consistent.seed__Epithelial.ER.breast.SC.extended.program.neg.setdiff	0.000202511	0.00240483	0.561336	2.36936	0	227	TFF3, FOXA1, BCAS1, CEACAM6, TBC1D9, MUCL1, GPRC5A, BCAM, CPB1, HOXB2, FXYD3, ESR1, SEZ6L2, BPIFB1, AFF3, IGFBP5, CXCL17, CNTD2, DUSP4, EVL, PTPRN2, LASP1, BMPR1B, COL1A1, XBP1, ANKRD30A, AGR3, ZNF703, IFI27, CREB3L1, C19orf33, SLC39A6, CST3, GOLM1, PKIB, TIMP3, PTPRT, CLEC11A, CTNND2, FTL, BAMBI, IFI27L2, CST4, HLA-B, ERBB3, MUC1, DCLK1, PLAT, TPPP3, PBX1, NAT1, RNF213, CCND1, ERBB2, SEPW1, NFAT…
152	5003	MPP_FANTOM_1	0.000197628	0.00240483	0.70318	2.36819	0	52	PTPRCAP, NKG7, SELPLG, CD52, CD37, ACAP1, ITGAL, JAK3, S1PR4, HBB, PLCB2, HLA-DOA, CPA3, IKZF1, DOK3, CTSW, HBD, TSPAN32, ITGA2B, SPN, CIITA, PTPN6, DPEP2, P2RX1, CSF3R, CSF2RB, ARHGAP15, PTPN7, PRTN3, TRAF3IP3, PTPRC, MPO, CD244, GFI1B, PIK3CG, AGAP2, HDC
153	8837	BX_ER.pos.LFC.1.n.p.0.01.OR.q_val.0.25.n.0.5.Up.inclusive1000+canonical.Cell.type.max.seed.size.50.filter.Cor.consistent.seed__Epithelial.ER.breast.SC.extended.program.pos.intersect	0.0001998	0.00240483	0.631949	2.36795	0	94	GP2, TFF3, GATA3, BCAS1, TBC1D9, SMIM22, GPRC5A, BCAM, CPB1, FXYD3, ESR1, AFF3, EVL, LASP1, ANKRD30A, AGR3, C15orf48, ZNF703, IFI27, C19orf33, SLC39A6, CST3, PPDPF, IFI35, PKIB, TIMP3, FTL, ERBB3, CCND1, AR, LYPD6B, NFATC4, HOPX, FAM134B, SDC4, MYB, TIMP1, ERBB4, PHGR1, COX6A1, PRLR, TXNIP, ATP5G2, KCNC2, PROCR, FGFR1, STEAP4, TMEM219, AKT2
154	8848	HALLMARK_ESTROGEN_RESPONSE.Seed__Epithelial.ER.breast.SC.extended.program.pos.intersect	0.0001998	0.00240483	0.631949	2.36795	0	94	GP2, TFF3, GATA3, BCAS1, TBC1D9, SMIM22, GPRC5A, BCAM, CPB1, FXYD3, ESR1, AFF3, EVL, LASP1, ANKRD30A, AGR3, C15orf48, ZNF703, IFI27, C19orf33, SLC39A6, CST3, PPDPF, IFI35, PKIB, TIMP3, FTL, ERBB3, CCND1, AR, LYPD6B, NFATC4, HOPX, FAM134B, SDC4, MYB, TIMP1, ERBB4, PHGR1, COX6A1, PRLR, TXNIP, ATP5G2, KCNC2, PROCR, FGFR1, STEAP4, TMEM219, AKT2
155	8308	C1.set.domain.containing.Histocompatibility.complex	0.00020016	0.00240483	0.903552	2.36768	0	17	HLA-DRB5, HLA-DPB1, HLA-DPA1, HLA-C, HLA-DMA, HLA-DRA, HLA-DMB, HLA-DOA, HLA-DRB1, HLA-DQB1, HLA-A, HLA-F, HLA-DQB2, HLA-DQA1, HLA-E
156	8704	ESR1.GOF.test_32.ctrl_81.test.seed.genes.Dn.clust_filter__Epithelial.ER.breast.SC.extended.program.neg	0.00019972	0.00240483	0.574072	2.36532	0	184	GP2, TFF3, GATA3, BCAS1, KCNJ3, TBC1D9, BCAM, CPB1, HOXB2, FXYD3, ESR1, SEZ6L2, TSPAN13, LGALS3BP, EVL, PTPRN2, P4HTM, DHRS2, LASP1, TCEAL3, CECR1, AGR3, C15orf48, MAPK8IP2, ZNF703, IFI27, C19orf33, CST3, PPDPF, IFI35, PKIB, TIMP3, MAGED2, FTL, FAM3B, ATP6AP1, IFI27L2, ERBB3, HSPB1, TPPP3, STMN3, TMEM106C, CDH1, RNF213, C4orf48, LYPD6B, NFATC4, PGAM2, AKR1B1, HOPX, SPARC, IRF2BPL, FAM134B, SDC4, …
157	8148	HNSCC.T	0.00019988	0.00240483	0.655202	2.36399	0	77	GATA3, ZAP70, CD8A, NKG7, CCL5, TBC1D10C, CD3D, ACAP1, CD6, CD3E, GZMA, CD7, IL2RB, PRF1, CD2, ZNF683, CD247, SIRPG, LCK, GZMK, RNF213, CD5, CLEC2D, UBASH3A, KLRK1, SIT1, CD3G, CRTAM, CXCR6, GPR174, SLA2, TIGIT, GZMB, CD96, PTPRC, ITK, CD8B, PVRIG, PYHIN1, CD28, CTLA4, SH2D1A, RGL4, JAKMIP1, TRAT1, ZC3H12D, ICOS, ZNF831
158	276	KEGG_ANTIGEN_PROCESSING_AND_PRESENTATION	0.000199362	0.00240483	0.65671	2.36384	0	76	HLA-DRB5, HLA-DPB1, HLA-DPA1, CD8A, CD74, HLA-C, HLA-DMA, HLA-DRA, HLA-B, HLA-DMB, HLA-DOA, HLA-DRB1, HLA-DQB1, HLA-A, HLA-F, CIITA, TAP1, HLA-DQA1, CD4, HLA-E, LGMN, HSPA1A, CTSS, TAPBP, CD8B, HSP90AB1, CTSB, LTA, TAP2
159	8805	HER2.ACT.experimental._DMSO_.HER2MUT_vs_GFP.LFC.1.n.p.1.OR.q_val.0.1.n.0.1.Up.inclusive1000+canonical.Cell.type.max.seed.size.50.filter.Cor.consistent.seed__Epithelial.ER.breast_init.seed_Up.SC.extended.program.pos50	0.000197083	0.00240483	0.722206	2.35876	0	44	TFF1, LRRC26, TSPAN1, AGR2, CEACAM6, NPDC1, S100P, HOXB2, FXYD3, DUSP4, PSCA, CST4, HLA-B, MUC1, HLA-A, ERBB2, ASRGL1, CLDN3, DNAJC1, DDRGK1, RHOB, HMOX1, FOXP1, CYBRD1, HSPA1A
160	4848	CD4+ naive T-cells_FANTOM_2	0.000198059	0.00240483	0.695207	2.35826	0	54	ZAP70, IDUA, LIMD2, SELPLG, GPSM3, ACAP1, CD6, JAK3, CD3E, CD7, SIRPG, GZMM, SH2B1, NUMA1, CD27, ARFRP1, TSPAN32, ZNF76, CCR7, SIT1, WDR6, GRK6, PLXDC1, PHF1, APBB1, RNPEPL1, ITK, CREBZF, KLHL3, PACS1, TRAT1, PRMT2, PIP4K2B, CDK10, RXRB
161	8792	ESR1.GOF.test_32.ctrl_81.LFC.1.n.p.1.OR.q_val.0.1.n.0.1.Up.main200+canonical.Cell.type.max.seed.size.50.filter.Cor.consistent.seed__Epithelial.ER.breast.SC.extended.program.pos.intersect	0.00019992	0.00240483	0.599697	2.35642	0	129	GP2, BCAS1, KCNJ3, TBC1D9, BCAM, CPB1, S100P, FXYD3, TSPAN13, EVL, P4HTM, DHRS2, LASP1, TCEAL3, CECR1, C15orf48, TMEM205, ZNF703, IFI27, CST3, PPDPF, PKIB, TIMP3, MAGED2, FAM3B, ERBB3, TPPP3, STMN3, TMEM106C, CDH1, RNF213, C4orf48, LYPD6B, NFATC4, PGAM2, AKR1B1, HOPX, SPARC, FAM134B, SDC4, MYB, ERBB4, IGF1R, TNNT1, ROMO1, ZFHX3, PHGR1, COX6A1, PRLR, GGA2, TXNIP, ATP5G2, KCNC2, MAFB, PROCR, LDLRAD…
162	5429	GNF2_ITGAL	0.000197472	0.00240483	0.696777	2.356	0	53	PRKCH, ZAP70, HMHA1, RARRES3, TMC6, ITGAL, CD7, STK10, CD247, GZMM, SIGIRR, BIN2, HLA-F, CTSW, RASSF1, SIPA1, ADCY7, LCP2, SEMA4D, KLRK1, C11orf21, GIMAP6, VPS16, ARHGEF3, NPRL2, BTN3A1, BTN3A2, TRAF3IP3, CD96, PTPRC, CYTH1
163	8723	Liver.vs.All.test_67.ctrl_72.LFC.1.n.p.1.OR.q_val.0.1.n.0.1.Dn.main200+canonical.Cell.type.max.seed.size.50.filter.Cor.consistent.seed__T.cells_init.seed_Up.SC.extended.program.pos200	0.000202511	0.00240483	0.568999	2.35554	0	194	BATF, CPNE7, ACP5, HLA-DPB1, HLA-DPA1, PTPRCAP, DUSP4, CST7, RAC2, CD8A, NKG7, CD74, CCL5, CORO1A, RARRES3, CTSD, HCST, LSP1, ARHGDIB, CD52, NCF4, HLA-C, CYBA, CD3D, CXCR3, HLA-DMA, HLA-DRA, BST2, CD3E, FTL, GZMA, PSMB9, SASH3, HLA-B, HLA-DMB, HLA-DRB1, PRF1, CD2, IL2RG, HLA-DQB1, ZNF683, GBP5, CD247, HLA-A, UBE2L6, GZMH, CTSW, GZMK, RNF213, CCR5, COTL1, HOPX, SRGN, LAG3, ACTB, TAP1, HLA-DQA1, AB…
164	300	KEGG_ALLOGRAFT_REJECTION	0.000199322	0.00240483	0.760558	2.35443	0	34	HLA-DRB5, HLA-DPB1, HLA-DPA1, HLA-C, HLA-DMA, HLA-DRA, HLA-B, HLA-DMB, HLA-DOA, HLA-DRB1, PRF1, HLA-DQB1, HLA-A, HLA-F, HLA-DQA1, HLA-E, CD40, FASLG
165	8880	ESR1.GOF.test_32.ctrl_81.LFC.1.n.p.0.01.OR.q_val.0.25.n.0.5.Up.inclusive1000+canonical.Cell.type.max.seed.size.50.sort.minus.log.p.val.filter.Cor.consistent.seed__Epithelial.ER.breast.SC.extended.program.pos.merge	0.00020247	0.00240483	0.556292	2.35389	0	232	GP2, TFF3, GATA3, BCAS1, KCNJ3, TBC1D9, SMIM22, BCAM, CPB1, FXYD3, ESR1, AFF3, IGFBP5, TSPAN13, CNTD2, EVL, PTPRN2, DHRS2, LASP1, BMPR1B, TCEAL3, ANKRD30A, CECR1, AGR3, MAPK8IP2, ZNF703, IFI27, C19orf33, STARD10, SLC39A6, CST3, PPDPF, PKIB, TIMP3, MAGED2, FTL, IFI27L2, DHCR24, GREB1, ERBB3, HSPB1, TPPP3, TMEM106C, RNF213, CCND1, C4orf48, AR, NFATC4, PGAM2, AKR1B1, CCDC74A, SPARC, IRF2BPL, POLR2I,…
166	8890	Liver.vs.All.test_67.ctrl_72.LFC.1.n.p.0.01.OR.q_val.0.25.n.0.5.Dn.inclusive1000+canonical.Cell.type.max.seed.size.50.sort.minus.log.p.val.filter.Cor.consistent.seed__T.cells_init.seed_Dn	0.000198689	0.00240483	0.704679	2.35349	0	50	PRKCH, ZAP70, LAT, SYTL1, HMHA1, RASAL3, LSP1, SELPLG, NCF4, FMNL1, CNN2, CD37, ARHGAP9, ACAP1, MYO1G, ARHGAP30, CLIC3, AKNA, IL16, WAS, TNFRSF25, ARHGEF1, EMP3, CSF2RB, TAGAP, WIPF1, FAM65B, ATP8A1, KLF2
167	1685	ANASTASSIOU_CANCER_MESENCHYMAL_TRANSITION_SIGNATURE	0.000199601	0.00240483	0.674512	2.35216	0	63	COMP, SFRP4, AEBP1, COL1A1, LRRC15, LUM, PCOLCE, COL6A3, TIMP3, PDGFRB, COL6A2, THBS2, CTSK, MMP2, CDH11, COL1A2, MMP11, THY1, ITGBL1, COL10A1, CRISPLD2, OLFML2B, COL5A1, PLAU, SPARC, RAB31, FBN1, COL3A1, RCN3, SULF1, NTM, FAP, INHBA, DCN
168	2873	ANASTASSIOU_MULTICANCER_INVASIVENESS_SIGNATURE	0.000199601	0.00240483	0.674512	2.35216	0	63	COMP, SFRP4, AEBP1, COL1A1, LRRC15, LUM, PCOLCE, COL6A3, TIMP3, PDGFRB, COL6A2, THBS2, CTSK, MMP2, CDH11, COL1A2, MMP11, THY1, ITGBL1, COL10A1, CRISPLD2, OLFML2B, COL5A1, PLAU, SPARC, RAB31, FBN1, COL3A1, RCN3, SULF1, NTM, FAP, INHBA, DCN
169	8840	BX_ER.pos.LFC.1.n.p.0.01.OR.q_val.0.25.n.0.5.Up.inclusive1000+canonical.Cell.type.max.seed.size.50.filter.Cor.consistent.seed__Epithelial.ER.breast.SC.extended.program.neg.opposite	0.000201654	0.00240483	0.555478	2.34922	0	230	GP2, TFF3, GATA3, BCAS1, KCNJ3, TBC1D9, SMIM22, GPRC5A, BCAM, CPB1, FXYD3, ESR1, AFF3, CNTD2, EVL, PTPRN2, DHRS2, LASP1, MISP, TCEAL3, ANKRD30A, CECR1, AGR3, C15orf48, ZNF703, IFI27, C19orf33, SLC39A6, CST3, PPDPF, IFI35, PKIB, TIMP3, CLEC11A, MAGED2, FTL, CDH11, IFI27L2, GREB1, ERBB3, HSPB1, PDGFB, TPPP3, TMEM106C, CDH1, RNF213, CCND1, C4orf48, SEPW1, AR, LYPD6B, NFATC4, PGAM2, AKR1B1, HOPX, DDA…
170	8851	HALLMARK_ESTROGEN_RESPONSE.Seed__Epithelial.ER.breast.SC.extended.program.neg.opposite	0.000201654	0.00240483	0.555478	2.34922	0	230	GP2, TFF3, GATA3, BCAS1, KCNJ3, TBC1D9, SMIM22, GPRC5A, BCAM, CPB1, FXYD3, ESR1, AFF3, CNTD2, EVL, PTPRN2, DHRS2, LASP1, MISP, TCEAL3, ANKRD30A, CECR1, AGR3, C15orf48, ZNF703, IFI27, C19orf33, SLC39A6, CST3, PPDPF, IFI35, PKIB, TIMP3, CLEC11A, MAGED2, FTL, CDH11, IFI27L2, GREB1, ERBB3, HSPB1, PDGFB, TPPP3, TMEM106C, CDH1, RNF213, CCND1, C4orf48, SEPW1, AR, LYPD6B, NFATC4, PGAM2, AKR1B1, HOPX, DDA…
171	8865	RB1.HOMDEL.LFC.1.n.p.0.01.OR.q_val.0.25.n.0.5.Up.inclusive1000+canonical.Cell.type.max.seed.size.50.sort.minus.log.p.val.filter.Cor.consistent.seed__Epithelial.ER.breast.SC.extended.program.neg.orig	0.00020247	0.00240483	0.55355	2.34689	0	236	TFF3, FOXA1, BCAS1, AGR2, CEACAM6, TBC1D9, MUCL1, GPRC5A, BCAM, CPB1, HOXB2, FXYD3, ESR1, SEZ6L2, BPIFB1, AFF3, IGFBP5, CXCL17, APOD, CNTD2, DUSP4, EVL, PTPRN2, LASP1, BMPR1B, COL1A1, XBP1, ANKRD30A, AGR3, ZNF703, IFI27, CREB3L1, C19orf33, SLC39A6, CST3, GOLM1, PKIB, TIMP3, PTPRT, CLEC11A, CTNND2, FTL, BAMBI, IFI27L2, CST4, HLA-B, ERBB3, MUC1, DCLK1, PLAT, TPPP3, PBX1, NAT1, RNF213, CCND1, ERBB2,…
172	5719	MODULE_180	0.000200401	0.00240483	0.611652	2.34474	0	109	MLPH, FOXA1, GATA3, AGR2, SULT2B1, KRT19, UCP2, BCAM, PRR15L, S100P, BLVRB, SLC9A3R1, IRX5, MSX2, SCNN1A, SPINT2, FBP1, KRT18, CYBA, ARHGEF16, LLGL2, NUP210, ANXA9, KRT8, SELENBP1, ERBB3, MUC1, PDGFB, NPY1R, GPR160, ICA1, CDH1, NAT1, SSH3, CLDN7, RERG, MNX1, SYT12, TJP3, CLDN4, SYTL2, WISP2, RHOB, ESRP2, RAB26, CLU, CRABP2, PRLR, NR1H3, TPD52, TFAP2C, MSI2, ST3GAL5, KIAA0040, EPCAM, JUP, ELF3, OC…
173	4898	CD8+ Tem_HPCA_2	0.000200803	0.00240483	0.578057	2.33964	0	162	OSBPL7, PTPRCAP, ZAP70, CD8A, NKG7, PSTPIP1, GIPR, GPR68, CD3D, CXCR3, ITGAL, CAPN2, CD3E, GZMA, RHOT2, CORO7, PRF1, E4F1, PDCD1, CD2, SGSM2, IRF3, HLA-A, GZMM, GNLY, FBXW4, GZMH, GZMK, ARFRP1, CCR5, MAN2C1, ANAPC2, GSDMD, LAG3, ZNF335, MRFAP1L1, SIT1, GRAP2, TBX21, SPSB3, FASLG, FYCO1, CAPN10, STUB1, CD3G, ARHGEF1, GIMAP4, PLXDC1, IL12RB1, DIDO1, CXCR6, ZNF276, HIVEP3, KLHDC4, MAP3K10, FLT4, TRA…
174	491	REACTOME_GENERATION_OF_SECOND_MESSENGER_MOLECULES	0.000195427	0.00240483	0.809005	2.33876	0	25	HLA-DRB5, HLA-DPB1, HLA-DPA1, ZAP70, LAT, EVL, CD3D, CD3E, HLA-DRB1, CD247, LCK, FYB, LCP2, WAS, HLA-DQA1, CD4, GRAP2, CD3G
175	8747	GRADE.High.LFC.1.n.p.1.OR.q_val.0.1.n.0.1.Up.inclusive1000.max.seed.size.50.filter.Cor.consistent.seed__Epithelial.ER.breast_init.seed_Up.SC.extended.program.neg50	0.000198689	0.00240483	0.699858	2.33739	0	50	TFF3, AGR2, CEACAM6, TBC1D9, SMIM22, GPRC5A, FXYD3, ESR1, IGFBP5, DUSP4, EVL, C19orf33, STARD10, PPDPF, FTL, CST4, MUC1, PBX1, CCND1, SEPW1, NFATC4, CCDC74A
176	8773	GATA3.SNV.LFC.1.n.p.1.OR.q_val.0.1.n.0.1.Up.main200+canonical.Cell.type.max.seed.size.50.filter.Cor.consistent.seed__Epithelial.ER.breast_init.seed_Dn.SC.extended.program.pos50	0.000198177	0.00240483	0.70458	2.33664	0	48	TFF1, LRRC26, AGR2, MUCL1, GPRC5A, PIP, GALNT6, CXCL17, APOD, CD74, TACSTD2, CTSD, PSCA, HLA-DRA, PYCARD, BAMBI, CST4, MUC1, SERHL2, HLA-A, CLDN3, DNAJC1, MGP
177	4896	CD8+ Tem_BLUEPRINT_3	0.000199601	0.00240483	0.669912	2.33612	0	63	CD8A, NKG7, CD3D, MYO1F, ITGAL, GZMA, SASH3, IL2RB, PRF1, CD2, GZMM, GNLY, BIN2, GZMH, CTSW, GZMK, MAPK13, LAG3, STX4, TBX21, FYCO1, CD3G, CCL4, CRTAM, CXCR6, SNTB2, CTDSP1, NPRL2, GZMB, CD8B, PVRIG, PYHIN1, CD300A, SLAMF1, CROCC, SH2D1A, PTGDR, GPR171, MAP7D1, COL5A3
178	813	JAATINEN_HEMATOPOIETIC_STEM_CELL_DN	0.000200803	0.00240483	0.556503	2.33471	0	214	BLVRB, LYZ, MMP9, TMC5, SECTM1, ZAP70, CST7, TYROBP, CD8A, NKG7, CCL5, FAM46C, ITGB2, LEF1, SGSH, CD3D, DENND2D, GZMA, DOK2, THBS1, IL10RA, SELENBP1, HBB, IL2RB, HBM, PRF1, CD2, S100A9, CYBB, IL21R, FGR, CD247, LCK, PIK3R5, GNLY, CRISPLD2, AHSP, HCK, GZMH, GZMK, FYB, CD27, HBD, MPEG1, FCER1G, CD5, SLC4A1, COTL1, CTSH, CCR7, STX11, KLRK1, PSAP, FGL2, IGSF6, LDLRAP1, C5AR1, PF4, KCTD12, NELL2, LY9,…
179	5643	MODULE_44	0.000203417	0.00240483	0.534188	2.33443	0	314	ATP2A3, KRT19, CRIP1, CFD, MMP9, DPT, TNFRSF14, ACP5, APOD, PTPRCAP, HMHA1, RAC2, CYP4B1, CD8A, CORO1A, RHOH, ITGB2, TACSTD2, RARRES3, GRN, IFI27, LSP1, ARHGDIB, CD52, LEF1, NCF4, KRT18, CD3D, FUCA1, CD53, IFI35, COL6A3, CD37, GPSM3, HLA-DMA, CD6, COL6A2, HCLS1, CD79A, CD3E, ARHGAP4, TSC22D3, PSMB9, CCL18, COL1A2, LAIR1, ASAH1, CD2, IL2RG, HLA-DQB1, S100A9, IKZF1, CD247, INPP5D, LCK, SELL, GMFG, …
180	2912	T.cells.CD8.z1	0.000198177	0.00240483	0.703664	2.3336	0	48	PTPRCAP, CD8A, NKG7, CCL5, FLT3LG, LEF1, CD3D, CD6, CD3E, CD2, LCK, GZMH, CTSW, GZMK, CD27, VILL, KLRK1, GRAP2, LY9, PIK3IP1, CD3G, CRTAM, DGKA, RASA3, ITK, CD8B, PVRIG, TEP1, TCF7
181	1132	NIKOLSKY_BREAST_CANCER_17Q21_Q25_AMPLICON	0.000203749	0.00240483	0.532759	2.33174	0	320	PRR15L, CACNG4, HOXB2, EPN3, SLC16A5, CHAD, FASN, SLC9A3R1, SECTM1, LGALS3BP, SYNGR2, COL1A1, METRNL, HOXB3, HOXB6, ARSG, SKAP1, CANT1, LIMD2, TMC6, PPP1R9B, SPATA20, TMC8, HOXB7, EVPL, LLGL2, SLC16A6, ENGASE, HOXB5, CDK5RAP3, CD7, TSEN54, TNRC6C, NT5C, HOXB4, STRA13, HEXDC, CD300LF, MIF4GD, FBF1, XYLT2, PGS1, MRC2, CCDC57, TK1, EXOC7, MAP3K3, C17orf62, TBX2, FAM104A, HOXB8, ITGA3, KIAA0195, TTYH…
182	1225	VANTVEER_BREAST_CANCER_METASTASIS_UP	0.000198059	0.00240483	0.687012	2.33047	0	54	KIAA1324, SCUBE2, ZG16B, TBC1D9, EBF4, EVL, INPP5J, FBP1, ERGIC1, RUNDC1, KRT18, LYPD6, CIRBP, RTN4RL1, MYLIP, BTG2, RAB27B, TGFB3, RILPL2, STK32B
183	4410	GO_LUMENAL_SIDE_OF_MEMBRANE	0.00019558	0.00240483	0.783107	2.3304	0	28	HLA-DRB5, HLA-DPB1, HLA-DPA1, CD74, HLA-C, HLA-DRA, HLA-B, HLA-DRB1, HLA-DQB1, HLA-A, HLA-F, HLA-DQB2, HLA-DQA1, CTSA, HLA-E, NUCB1, SPPL2B, TAPBP
184	8957	ESR1.GOF.test_32.ctrl_81.All_QC_sNucX.LFC.1.n.p.0.01.OR.q_val.0.25.n.0.5.Up.inclusive1000+canonical.Cell.type.max.seed.size.50.sort.logFC.filter.Cor.consistent.seed__Epithelial.ER.breast.SC.extended.program.neg.setdiff	0.000200723	0.00240483	0.602502	2.3302	0	116	TSPAN1, AGR2, MZB1, CEACAM6, KRT19, UCP2, BCAM, SLC9A2, S100P, LMTK3, PTK6, PTPRN2, DHRS2, LASP1, HOXB3, CANT1, GRN, IFI27, PSCA, CBR3, CYB561, VAMP5, SLC1A5, SLC2A10, TPPP3, SERHL2, CRIP2, ALCAM, BTBD11, CLDN4, SYTL2, SLC16A3, SEMA3E, PCDH10, TGFBR2, KRT80, PPIC, REEP5, P4HB, CDC42EP5, STEAP4, ATP8A1, TMED9, H3F3B, LRRC59, EPCAM, SCAND1
185	8959	ESR1.GOF.test_32.ctrl_81.All_QC_sNucX.LFC.1.n.p.0.01.OR.q_val.0.25.n.0.5.Up.inclusive1000+canonical.Cell.type.max.seed.size.50.sort.logFC.filter.Cor.consistent.seed__Epithelial.ER.breast.SC.extended.program.neg	0.000200723	0.00240483	0.602502	2.3302	0	116	TSPAN1, AGR2, MZB1, CEACAM6, KRT19, UCP2, BCAM, SLC9A2, S100P, LMTK3, PTK6, PTPRN2, DHRS2, LASP1, HOXB3, CANT1, GRN, IFI27, PSCA, CBR3, CYB561, VAMP5, SLC1A5, SLC2A10, TPPP3, SERHL2, CRIP2, ALCAM, BTBD11, CLDN4, SYTL2, SLC16A3, SEMA3E, PCDH10, TGFBR2, KRT80, PPIC, REEP5, P4HB, CDC42EP5, STEAP4, ATP8A1, TMED9, H3F3B, LRRC59, EPCAM, SCAND1
186	8460	HER2.Rescue.seq.LFC_1_DMSO_HER2MUT_vs_GFP	0.000197161	0.00240483	0.724002	2.33001	0	41	LRRC26, TSPAN1, PRR15, NPDC1, S100P, HOXB2, NQO1, GALNT6, DUSP4, STARD10, CST3, FAM3B, BAMBI, CCND1, CLDN7, ERBB2, DNAJC1, SDC4, DDRGK1, TNNT1, STUB1, COMTD1, MRPL41
187	5456	GNF2_S100A4	0.000198255	0.00240483	0.707448	2.32763	0	46	TYROBP, PSTPIP1, ITGB2, MYO1F, TCIRG1, PYCARD, DOK2, FGR, HCK, FCER1G, COTL1, LST1, DPEP2, LILRB2, PILRA, FGL2, IGSF6, TNFRSF1B, TYMP, STXBP2, GMIP, NCF2, AIF1, FCN1, LILRB3, CASP1, TMEM127, ARRB2, CCR1, APOBEC3A, NOD2, TBXAS1, SH3BGRL3, GLRX
188	8815	ESR1.GOF.test_32.ctrl_81.LFC.1.n.p.1.OR.q_val.0.1.n.0.1.Up.inclusive1000+canonical.Cell.type.max.seed.size.50.filter.Cor.consistent.seed__Epithelial.ER.breast_init.seed_Up.SC.extended.program.pos50	0.000198059	0.00240483	0.705055	2.3263	0	47	TFF1, GP2, TFF3, BCAS1, AGR2, TBC1D9, SMIM22, BCAM, S100P, FXYD3, ESR1, EVL, AGR3, C15orf48, IFI27, C19orf33, SLC39A6, CST3, TIMP3, ERBB3, MUC1, NFATC4, SPARC, FAM134B, TIMP1, PHGR1, COX6A1, TXNIP, KCNC2, PROCR, STEAP4
189	2737	SENGUPTA_EBNA1_ANTICORRELATED	0.000199203	0.00240483	0.57941	2.3194	0	147	GATA2, RASAL3, CISH, PPP1R9B, FMNL1, SMPD3, NLRC5, KIAA0513, ARHGAP4, ANXA9, B3GALT4, SIDT2, STK10, ARHGAP27, CD247, FCHSD1, HLA-A, CYFIP2, HLA-F, ZBTB7A, TTLL3, HSD17B1, MCF2L, CLEC2D, FGD2, GDPD5, STARD3, PLEKHM1, SREBF1, KCNAB2, ZNF710, TECPR1, SFXN3, PWWP2B, SLC25A28, ARHGEF1, TP53I13, ABHD15, PITX1, TNFSF12, CAMTA2, C17orf59, PLA2G16, ZFYVE28, KRT4, EML3, UBE2O, TRAF3IP3, SPG7, RASA3, PPARD,…
190	5695	MODULE_128	0.0001998	0.00240483	0.61987	2.31922	0	93	CXCL9, LYZ, MMP9, TYROBP, CCL5, ITGB2, APOL3, TIMP3, PDGFRB, IFITM2, FTL, MMP2, CCL18, THBS1, IL2RB, HLA-DOA, HBA2, ITGB5, CYBB, TNFSF13, GNLY, GZMK, CD151, CCR5, FCER1G, SPARC, LAG3, CD63, TIMP1, LMO2, LGMN, KCTD12, CSF1R, CXCR6, NXPH3, GAS6, SRRM2, AIF1, FTH1, CCND2, FAP, C3AR1, CTSB, FCGR2A, FPR1, CCR1, CCR2, DAB2, GBP1, CXCL12, IFITM3, CCL11, CCL21, PDGFRA, CCL2, ZNF347, VWF, DES, VIM, CD14, …
191	301	KEGG_GRAFT_VERSUS_HOST_DISEASE	0.000197902	0.00240483	0.738223	2.31889	0	36	HLA-DRB5, HLA-DPB1, HLA-DPA1, HLA-C, HLA-DMA, HLA-DRA, HLA-B, HLA-DMB, HLA-DOA, HLA-DRB1, PRF1, HLA-DQB1, HLA-A, HLA-F, HLA-DQA1, HLA-E, FASLG
192	8721	Liver.vs.All.test_67.ctrl_72.LFC.1.n.p.1.OR.q_val.0.1.n.0.1.Dn.main200+canonical.Cell.type.max.seed.size.20.filter.Cor.consistent.seed__T.cells_init.seed_Dn.SC.extended.program.pos100	0.0002002	0.00240483	0.621083	2.31861	0	92	TFF1, CRIP1, UCP2, BATF, ACP5, ZAP70, EVL, CD8A, NKG7, CD74, RASAL3, CCL5, CTSD, LSP1, HLA-C, FMNL1, ARHGAP9, ACAP1, HLA-DRA, HLA-DRB1, PDCD1, FGR, CLIC3, EMB, GZMH, SRGN, LAG3, ACTB, CD3G, CCL4, GIMAP4, PSMC5, SUSD3, FAM65B, TWF2, FCRL3, GZMB, ATP8A1, MXD4
193	2476	P53.20335537	0.0002	0.00240483	0.58986	2.3158	0	128	GATA3, ESR1, PIP, KIAA1467, DUSP4, IDUA, SLC22A5, RGL2, ABCC8, CACNA2D2, C9orf91, MZF1, G6PC3, HEXIM1, SLC22A4, CIRBP, CDK5RAP3, LRRC6, ERBB3, SGSM2, MCCC2, KIF13B, DACH1, FAAH, VILL, DOC2A, IKBKB, COQ4, SMARCC2, ERBB4, C12orf10, TRAK1, CYBRD1, TMUB2, LRBA, LMAN2L, CAMTA2, NDST1, IVD, KIF5C, PSD4, REEP5, APBB1, ECHDC2, KCND3, QSOX1, KIAA0040, PIGG, AARSD1, MAPT, BBS1, NUCB2, HHAT, NBEA, AZGP1, RE…
194	5421	GNF2_HCK	0.0002002	0.00240483	0.619612	2.31312	0	92	SECTM1, TYROBP, ITGB2, CECR1, MYO1F, ITGAX, PYCARD, SPI1, ZNF467, S100A9, CYBB, FGR, HCK, HK3, FCER1G, COTL1, LST1, DPEP2, STX11, LILRB2, NAGK, LILRB1, CHST15, PSAP, PILRA, FGL2, IGSF6, TNFRSF1B, C5AR1, TYMP, STXBP2, MS4A6A, GMIP, MNDA, CTSS, NCF2, AIF1, EVI2B, RHOG, FCN1, FCGR2A, LILRB3, CASP1, FPR1, SLC7A7, PPT1, TMEM127, ARRB2, CCR1, APOBEC3A
195	8554	GATA3.SNV.Up.q.value.0.25.LFC.0.5__Epithelial.ER.breast.SC.extended.program.pos	0.000200682	0.00240483	0.559462	2.31004	0	188	GP2, TFF3, FOXA1, GATA3, BCAS1, CEACAM6, KCNJ3, TBC1D9, SMIM22, BCAM, CPB1, HOXB2, FXYD3, ESR1, SEZ6L2, AFF3, TSPAN13, LGALS3BP, EVL, PTPRN2, P4HTM, DHRS2, LASP1, BMPR1B, ANKRD30A, CECR1, AGR3, MAPK8IP2, ZNF703, IFI27, C19orf33, SLC39A6, CST3, PPDPF, PKIB, TIMP3, CLEC11A, MAGED2, FTL, IFI27L2, ERBB3, TPPP3, PBX1, STMN3, CDH1, RNF213, CCND1, NFATC4, PGAM2, SPARC, IRF2BPL, FAM134B, SDC4, TIMP1, ERB…
196	5666	MODULE_79	0.00020012	0.00240483	0.614659	2.3039	0	95	CXCL9, LYZ, MMP9, TYROBP, CCL5, ITGB2, APOL3, TIMP3, PDGFRB, IFITM2, FTL, MMP2, CCL18, THBS1, IL2RB, HLA-DOA, HBA2, ITGB5, CYBB, TNFSF13, GNLY, GZMK, CD151, CCR5, FCER1G, SPARC, LAG3, CD63, TIMP1, LMO2, LGMN, KCTD12, CSF1R, CXCR6, NXPH3, GAS6, SRRM2, AIF1, FTH1, CCND2, FAP, C3AR1, CTSB, FCGR2A, FPR1, CCR1, CCR2, DAB2, GBP1, CXCL12, IFITM3, CCL11, CCL21, PDGFRA, CCL2, ZNF347, VWF, DES, VIM, CD14, …
197	6683	GSE9988_LPS_VS_VEHICLE_TREATED_MONOCYTE_DN	0.000200682	0.00240483	0.557132	2.30042	0	188	ACP5, HMHA1, TYROBP, CORO1A, GRN, PPP1R9B, MYO1F, TSC22D3, NUDT16L1, DOK2, SASH3, ARHGAP30, RARA, ZNF467, ARHGAP27, TMEM101, SH2D3C, FAM78A, ARAP1, PLEKHO2, MAP3K3, MPEG1, IFFO1, LAPTM5, NCOR2, COTL1, CTSH, APOBR, RAB31, RGS19, CTDSP2, PSAP, ZDHHC7, CENPB, PGP, SETD1B, ENG, ANKRD13D, VMO1, TNFAIP8L2, CSF1R, LYL1, UNC45A, TCHP, PIK3CD, PLXNB2, SERTAD3, CTDSP1, TWF2, ARRDC2, CALHM2, RHOG, FAM105A, …
198	8864	RB1.HOMDEL.LFC.1.n.p.0.01.OR.q_val.0.25.n.0.5.Up.inclusive1000+canonical.Cell.type.max.seed.size.50.sort.minus.log.p.val.filter.Cor.consistent.seed__Epithelial.ER.breast.SC.extended.program.pos.opposite	0.00020247	0.00240483	0.542733	2.29651	0	232	GP2, KIAA1324, FOXA1, GATA3, BCAS1, KCNJ3, TBC1D9, BCAM, MB, CPB1, HOXB2, ESR1, HSH2D, AFF3, TSPAN13, LGALS3BP, CNTD2, EVL, P4HTM, DHRS2, LASP1, TCEAL3, XBP1, CECR1, CANT1, AGR3, C15orf48, ZNF703, IFI27, C19orf33, SLC39A6, CST3, IFI35, PKIB, TIMP3, MAGED2, FTL, ATP6AP1, IFI27L2, DHCR24, ERBB3, DDR1, TPPP3, TMEM106C, CDH1, MID1IP1, RNF213, IQSEC2, C4orf48, AR, LYPD6B, NFATC4, AKR1B1, SPRYD3, HOPX,…
199	8738	ERBB2.ACT.test_23.ctrl_127.LFC.1.n.p.1.OR.q_val.0.1.n.0.1.Up.main200+canonical.Cell.type.max.seed.size.50.filter.Cor.consistent.seed__Epithelial.ER.breast_init.seed_Up.SC.extended.program.pos50	0.000198255	0.00240483	0.697823	2.29596	0	46	TFF1, LRRC26, AGR2, CEACAM6, MUCL1, GPRC5A, PIP, IGFBP5, CXCL17, APOD, PSCA, CBR3, GOLM1, PYCARD, CST4, MUC1, GPR160, SERHL2, ERBB2, ASRGL1, DNAJC1, MGP, RHOB, FOXP1, PITX1
200	8734	RTK.ACT.vs.All.test_38.ctrl_118.LFC.1.n.p.1.OR.q_val.0.1.n.0.1.Up.main200+canonical.Cell.type.max.seed.size.50.filter.Cor.consistent.seed__Epithelial.ER.breast_init.seed_Up.SC.extended.program.pos50	0.000198177	0.00240483	0.691898	2.29458	0	48	SPDEF, TFF1, TFF3, LRRC26, AGR2, CEACAM6, FXYD3, PIP, GALNT6, BPIFB1, IGFBP5, CXCL17, SPINK8, PSCA, CST3, CST4, MUC1, ASRGL1, RHOB, CLU, FOXP1, CYBRD1, PITX1, CST5
201	8712	RB1.HOMDEL.LFC.1.n.p.1.OR.q_val.0.1.n.0.1.Up.main200+canonical.Cell.type.filter.Cor.consistent.seed__Epithelial.ER.breast_init.seed_Up.SC.extended.program.pos100	0.000201045	0.00240483	0.616034	2.29393	0	91	GP2, TSPAN1, KCNJ3, H2AFJ, BCAM, S100P, BLVRB, HOXB2, FXYD3, TSPAN13, CYP4B1, DHRS2, IRX3, SPINT2, METRN, TFAP2A, C15orf48, IFI27, PSCA, CST3, TIMP3, TFPT, FAM3B, ATP6AP1, STRA13, TMEM106C, CDH1, HSD17B1, LYPD6B, CLDN3, HOPX, CLDN4, FLYWCH2, DDRGK1, PIGT, CLU, COMTD1, DPM3
202	6853	GSE3039_NKT_CELL_VS_ALPHAALPHA_CD8_TCELL_DN	0.000200642	0.00240483	0.554445	2.29361	0	191	BLVRB, PRKCH, C9orf152, PTPRCAP, LAT, CST7, NKG7, CCL5, TRAF5, SKAP1, CREB3L1, SLAMF7, HLA-C, CD3D, CD6, IRF1, NLRC5, GALNT10, CD3E, GZMA, CD7, IL2RB, HLA-B, PRF1, PDCD1, EGFL8, CD2, IL2RG, THY1, CD247, LCK, PPM1H, HCK, IL18BP, CTSW, GZMK, SEPT6, CD27, TSPAN32, CD5, AOAH, GIMAP7, VILL, SPN, DOCK2, LAG3, ENTPD6, SYTL2, PPP1R16B, TAP1, SEMA4D, GIMAP1, STAT2, SERF2, HLA-E, GIMAP6, TBX21, FASLG, LY9,…
203	8719	Liver.vs.All.test_67.ctrl_72.LFC.1.n.p.1.OR.q_val.0.1.n.0.1.Dn.main200+canonical.Cell.type.max.seed.size.20.filter.Cor.consistent.seed__T.cells_init.seed_Up.SC.extended.program.pos100	0.00020012	0.00240483	0.611043	2.29035	0	95	BATF, PRKCH, CPNE7, HLA-DPB1, PTPRCAP, DUSP4, RAC2, CD74, CORO1A, RHOH, HCST, LSP1, ARHGDIB, NCF4, HLA-C, CYBA, CD3D, CXCR3, HLA-DRA, GZMA, RHOT2, PSMB9, HLA-B, HLA-DRB1, GBP5, HLA-A, GZMH, COTL1, SRGN, ACTB, CTSA, CARD16, CCL4, CSF2RB, CXCR6, TXNIP, CFL1, COX6B1, RHOG, MYL6, TMSB10, CTLA4, CCM2, ELF3, RGL4, CLIC1, ALOX5AP, CHST12
204	5713	MODULE_170	0.00020004	0.00240483	0.609104	2.28833	0	96	CXCL9, LYZ, MMP9, TYROBP, CCL5, ITGB2, APOL3, TIMP3, PDGFRB, IFITM2, FTL, MMP2, CCL18, THBS1, IL2RB, HLA-DOA, HBA2, ITGB5, CYBB, TNFSF13, GNLY, GZMK, CD151, CCR5, FCER1G, SPARC, LAG3, CD63, TIMP1, LMO2, LGMN, KCTD12, CSF1R, CXCR6, NXPH3, GAS6, SRRM2, AIF1, FTH1, CCND2, FAP, C3AR1, CTSB, FCGR2A, FPR1, CCR1, CCR2, DAB2, GBP1, CXCL12, IFITM3, CCL11, CCL21, PDGFRA, CCL2, ZNF347, VWF, DES, VIM, CD14, …
205	8956	ESR1.GOF.test_32.ctrl_81.All_QC_sNucX.LFC.1.n.p.0.01.OR.q_val.0.25.n.0.5.Up.inclusive1000+canonical.Cell.type.max.seed.size.50.sort.logFC.filter.Cor.consistent.seed__Epithelial.ER.breast.SC.extended.program.neg.merge	0.00020012	0.00240483	0.54796	2.28818	0	206	SPDEF, TFF3, BCAS1, TSPAN1, AGR2, MZB1, CEACAM6, KRT19, KCNJ3, BCAM, SLC9A2, PRR15L, S100P, PIP, LMTK3, LGALS3BP, CXCL17, APOD, CNTD2, PTPRN2, DHRS2, LASP1, HOXB3, SKAP1, FAM198B, GRN, ZNF703, IFI27, PSCA, CBR3, CYB561, VAMP5, GALNT10, SLC1A5, KRT8, HLA-B, HSPB1, SLC2A10, TPPP3, ENPP5, SERHL2, CRIP2, ASCL2, ERBB2, ALCAM, CLDN3, BTBD11, PBX3, CLDN4, SYTL2, SLC16A3, STARD3, SEMA3E, NEDD4L, PCDH10, …
[truncated: 5,552 more rows]

## Sheet: GSEA.Metabric
...1	X	pathway	pval	padj	ES	NES	nMoreExtreme	size	leadingEdgeString
[truncated: 8,488 more rows]

[truncated: 2 more sheets: GSEA.POG570, GSEA.TCGA]
