# Supplementary material for: PKC-eta promotes breast cancer metastasis by regulating the Hippo–YAP signaling pathway
Source: Signal Transduct Target Ther. 2026 Feb 17;11:58. doi: 10.1038/s41392-026-02572-0 (PMC12910040; doi:10.1038/s41392-026-02572-0)
Supplement: Supplementary file 6 — Table S5 [file 41392_2026_2572_MOESM6_ESM.xlsx]

## Sheet: Sheet1
Position	No.	Age	Sex	Organ/Anatomic Site	Pathology diagnosis	TNM	Grade	Stage	Type	Tissue ID.	ER	PR	HER2											Cytoplasmic	Perinuclear	total Intensity	Case	Column
A1	1	48	F	Breast	Invasive carcinoma of no special type	T3N0M0	2	IIB	Malignant	Fmg021664B	-	-	0											1	3	2	A	1
A2	2	63	F	Breast	Invasive carcinoma of no special type	T2N0M0	3	IIA	Malignant	Fmg032063B	-	-	0											0	3	1	A	2
A3	3	52	F	Breast	Invasive carcinoma of no special type	T2N1M0	2	IIB	Malignant	Fmg021338B	-	-	0											1	2	2	A	3
A4	4	58	F	Breast	Invasive carcinoma of no special type	T4N1M0	2	IIIB	Malignant	Fmg030897B	-	-	0											1	2	1	A	4
A5	5	51	F	Breast	Invasive carcinoma of no special type	T2N0M0	2	IIA	Malignant	Fmg031380B	-	-	0											1	2	1.5	A	5
A6	6	43	F	Breast	Invasive carcinoma of no special type	T2N0M0	3	IIA	Malignant	Fmg030021B	-	-	0														A	6
A7	7	42	F	Breast	Invasive carcinoma of no special type	T3N0M0	3	IIB	Malignant	Fmg032029B	-	-	0											0.5	2	1	A	7
A8	8	50	F	Breast	Invasive carcinoma of no special type	T3N0M0	2	IIB	Malignant	Fmg030966B	-	-	0											1	0	1	A	8
A9	9	53	F	Breast	Invasive carcinoma of no special type	T2N0M0	3	IIA	Malignant	Fmg010928B	-	-	0											1	0	0	A	9
A10	10	50	F	Breast	Invasive carcinoma of no special type with neuroendocrine differentiation	T2N0M0	-	IIA	Malignant	Fmg031023B	-	-	0											2	3	2.5	A	10
A11	11	44	F	Breast	Invasive carcinoma of no special type	T2N0M0	2	IIA	Malignant	Fmg041151B	-	-	0											2	3	2	A	11
A12	12	51	F	Breast	Invasive carcinoma of no special type	T2N0M0	3	IIA	Malignant	Fmg040155B	-	-	0											2	3	3	A	12
A13	13	55	F	Breast	Invasive carcinoma of no special type	T3N0M0	1	IIB	Malignant	Fmg031485B	-	-	0											1	1	1	A	13
B1	14	71	F	Breast	Invasive carcinoma of no special type	T2N0M0	3	IIA	Malignant	Fmg031507B	-	-	0														B	1
B2	15	44	F	Breast	Invasive carcinoma of no special type	T2N2M0	3	IIIA	Malignant	Fmg041023B	-	-	0											2.5	3	2.5	B	2
B3	16	65	F	Breast	Invasive carcinoma of no special type	T3N0M0	2	IIB	Malignant	Fmg031352B	-	-	0											1	2	1	B	3
B4	17	50	F	Breast	Invasive carcinoma of no special type	T2N0M0	2	IIA	Malignant	Fmg030915B	-	-	0											3	3	3	B	4
B5	18	61	F	Breast	Invasive carcinoma of no special type	T2N0M0	3	IIA	Malignant	Fmg030219B	-	-	0											0	0	0	B	5
B6	19	70	F	Breast	Invasive carcinoma of no special type	T2N0M0	3	IIA	Malignant	Fmg030958B	-	-	0											0	0	0	B	6
B7	20	46	F	Breast	Invasive carcinoma of no special type	T3N0M0	1	IIB	Malignant	Fmg021518B	-	-	0											0.5	1.5	1	B	7
B8	21	62	F	Breast	Invasive carcinoma of no special type	T3N0M0	2	IIB	Malignant	Fmg022007B	-	-	0											2	0	2	B	8
B9	22	57	F	Breast	Invasive carcinoma of no special type	T2N0M0	2	IIA	Malignant	Fmg021589B	-	-	0											2.5	3	3	B	9
B10	23	52	F	Breast	Invasive carcinoma of no special type	T3N0M0	2	IIB	Malignant	Fmg020926B	-	-	0											1	2	1	B	10
B11	24	40	F	Breast	Invasive carcinoma of no special type	T2N2M0	3	IIIA	Malignant	Fmg020456B	-	-	0											1	3	2	B	11
B12	25	52	F	Breast	Invasive carcinoma of no special type	T2N0M0	3	IIA	Malignant	Fmg020942B	-	-	0											0	0	0	B	12
B13	26	47	F	Breast	Invasive carcinoma of no special type	T2N0M0	3	IIA	Malignant	Fmg030921B	-	-	0											1	2	1	B	13
C1	27	42	F	Breast	Invasive carcinoma of no special type	T2N0M0	3	IIA	Malignant	Fmg030198B	-	-	0											2	3	3	C	1
C2	28	60	F	Breast	Invasive carcinoma of no special type	T2N0M0	3	IIA	Malignant	Fmg031558B	-	-	0														C	2
C3	29	54	F	Breast	Invasive carcinoma of no special type	T2N0M0	3	IIA	Malignant	Fmg040369B	-	-	0											1	2	1	C	3
C4	30	40	F	Breast	Invasive carcinoma of no special type	T3N2M0	2	IIIA	Malignant	Fmg041160B	-	-	0											1	3	2	C	4
C5	31	48	F	Breast	Invasive carcinoma of no special type	T2N0M0	3	IIA	Malignant	Fmg041052B	-	-	0											0.5	2	1	C	5
C6	32	52	F	Breast	Invasive carcinoma of no special type	T2N0M0	3	IIA	Malignant	Fmg021163B	-	-	0											0.5	2	1	C	6
C7	33	27	F	Breast	Invasive carcinoma of no special type	T2N0M0	3	IIA	Malignant	Fmg020701B	-	-	0											2	3	3	C	7
C8	34	72	F	Breast	Invasive carcinoma of no special type	T4N0M0	3	IIIB	Malignant	Fmg021029B	-	-	0														C	8
C9	35	50	F	Breast	Invasive carcinoma of no special type	T2N0M0	3	IIA	Malignant	Fmg021473B	-	-	0											1	1	1	C	9
C10	36	61	F	Breast	Invasive carcinoma of no special type	T2N0M0	2	IIA	Malignant	Fmg021263B	-	-	0											0	0	0	C	10
C11	37	45	F	Breast	Invasive carcinoma of no special type	T2N0M0	3	IIA	Malignant	Fmg031107B	-	-	0											2	3	3	C	11
C12	38	40	F	Breast	Invasive carcinoma of no special type	T3N0M0	2	IIB	Malignant	Fmg030035B	-	-	0														C	12
C13	39	44	F	Breast	Invasive carcinoma of no special type	T3N0M0	3	IIB	Malignant	Fmg060608B	-	-	0											2	3	1	C	13
D1	40	52	F	Breast	Invasive carcinoma of no special type	T3N3M0	3	IIIC	Malignant	Fmg060323B	-	-	0														D	1
D2	41	49	F	Breast	Invasive carcinoma of no special type	T2N1M0	2	IIB	Malignant	Fmg050374B	-	-	0											2	2	2	D	2
D3	42	38	F	Breast	Invasive carcinoma of no special type	T3N0M0	3	IIB	Malignant	Fmg040157B	-	-	0											1	2	1.5	D	3
D4	43	41	F	Breast	Invasive carcinoma of no special type	T3N0M0	2	IIB	Malignant	Fmg030205B	-	-	0											1	2	1	D	4
D5	44	55	F	Breast	Invasive carcinoma of no special type	T2N1M0	2	IIB	Malignant	Fmg060647B	-	-	0											1	0	1	D	5
D6	45	49	F	Breast	Invasive carcinoma of no special type	T3N2M0	3	IIIA	Malignant	Fmg060657B	-	-	0											0	0	0	D	6
D7	46	36	F	Breast	Invasive carcinoma of no special type	T2N0M0	2	IIA	Malignant	Fmg010933B	-	-	0											1	0	0.5	D	7
D8	47	47	F	Breast	Invasive carcinoma of no special type	T4N0M0	2	IIIB	Malignant	Fmg060196B	-	-	0											0	0	0	D	8
D9	48	59	F	Breast	Invasive carcinoma of no special type	T2N1M0	2	IIB	Malignant	Fmg060654B	-	-	0											2	3	3	D	9
D10	49	50	F	Breast	Invasive carcinoma of no special type	T2N0M0	2	IIA	Malignant	Fmg020855B	-	-	0											1	3	1	D	10
D11	50	66	F	Breast	Invasive carcinoma of no special type	T2N0M0	3	IIA	Malignant	Fmg030891B	-	-	0														D	11
D12	51	58	F	Breast	Invasive carcinoma of no special type	T2N0M0	3	IIA	Malignant	Fmg020654B	-	-	0											0	3	2	D	12
D13	52	86	F	Breast	Invasive carcinoma of no special type	T3N0M0	3	IIB	Malignant	Fmg032000B	-	-	0											1	3	2	D	13
E1	53	48	F	Breast	Invasive carcinoma of no special type	T3N0M0	3	IIB	Malignant	Fmg060331B	-	-	0											2	3	3	E	1
E2	54	42	F	Breast	Invasive carcinoma of no special type	T2N0M0	3	IIA	Malignant	Fmg031247B	-	-	0														E	2
E3	55	33	F	Breast	Invasive carcinoma of no special type	T3N3M0	3	IIIC	Malignant	Fmg021542B	-	-	0											2	3	2	E	3
E4	56	34	F	Breast	Invasive carcinoma of no special type	T2N0M0	2	IIA	Malignant	Fmg110075B	-	-	0											1	2	2	E	4
E5	57	35	F	Breast	Invasive carcinoma of no special type	T2N0M0	2	IIA	Malignant	Fmg500398B	-	-	0											1	0	1	E	5
E6	58	47	F	Breast	Invasive carcinoma of no special type	T2N0M0	2	IIA	Malignant	Fmg500397B	-	-	0											1.5	3	2	E	6
E7	59	58	F	Breast	Invasive carcinoma of no special type	T1cN3M0	2	IIIC	Malignant	Fmg500395B	-	-	0											1	2	2	E	7
E8	60	81	F	Breast	Invasive carcinoma of no special type	T1cN0M0	2	IA	Malignant	Fmg500394B	-	-	0														E	8
E9	61	51	F	Breast	Invasive carcinoma of no special type	T2N1M0	2	IIB	Malignant	Fmg500378B	-	-	0											2	3	2.5	E	9
E10	62	49	F	Breast	Invasive carcinoma of no special type	T1CN0M0	2	IA	Malignant	Fmg500376B	-	-	0											1	0	1	E	10
E11	63	52	F	Breast	Invasive carcinoma of no special type	T2N1M0	2	IIA	Malignant	Fmg500476B	-	-	0											0	0	0	E	11
E12	64	64	F	Breast	Invasive carcinoma of no special type	T2N0M0	2	IIA	Malignant	Fmg500475B	-	-	0											0	0	0	E	12
E13	65	54	F	Breast	Invasive carcinoma of no special type	T2N0M0	2	IIA	Malignant	Fmg500474B	-	-	0											2	3	2	E	13
F1	66	43	F	Breast	Invasive carcinoma of no special type	T2N0M0	2	IIA	Malignant	Fmg500470B	-	-	0											1	3	2	F	1
F2	67	53	F	Breast	Invasive carcinoma of no special type	T2N2M0	2	IIIA	Malignant	Fmg500469B	-	-	0											1	3	1.5	F	2
F3	68	51	F	Breast	Invasive carcinoma of no special type	T2N0M0	2	IIA	Malignant	Fmg500467B	-	-	0											1	3	1	F	3
F4	69	34	F	Breast	Invasive carcinoma of no special type	T1cN1M0	2	IIA	Malignant	Fmg500266B	-	-	0											1	1	1	F	4
F5	70	50	F	Breast	Invasive carcinoma of no special type	T2N1M0	2	IIB	Malignant	Fmg500264B	-	-	0											2	3	3	F	5
F6	71	61	F	Breast	Invasive carcinoma of no special type	T2N1aM0	2	IIB	Malignant	Fmg500254B	-	-	0											1	3	2	F	6
F7	72	50	F	Breast	Invasive carcinoma of no special type	T4aN0M0	2	IIIB	Malignant	Fmg500233B	-	-	0											1	3	2	F	7
F8	73	45	F	Breast	Invasive carcinoma of no special type	T2N3aM0	2	IIIC	Malignant	Fmg500232B	-	-	0											1.5	3	2	F	8
F9	74	46	F	Breast	Invasive carcinoma of no special type	T2N3aM0	2	IIIC	Malignant	Fmg500231B	-	-	0											3	3	3	F	9
F10	75	54	F	Breast	Invasive carcinoma of no special type	T2N0M0	2	IIA	Malignant	Fmg500230B	-	-	0											1	3	1.5	F	10
F11	76	55	F	Breast	Invasive carcinoma of no special type	T3N0M0	3	IIB	Malignant	Fmg500237B	-	-	0											1	2	0.5	F	11
F12	77	55	F	Breast	Invasive carcinoma of no special type	T3N0M0	3	IIB	Malignant	Fmg500478B	-	-	0											1	3	3	F	12
F13	78	27	F	Breast	Invasive carcinoma of no special type	T2N0M0	3	IIA	Malignant	Fmg500477B	-	-	0											1	3	2	F	13
G1	79	71	F	Breast	Invasive carcinoma of no special type	T2N2M0	3	IIIA	Malignant	Fmg500399B	-	-	0											2	3	2	G	1
G2	80	40	F	Breast	Invasive carcinoma of no special type	T2N1M0	3	IIB	Malignant	Fmg500396B	-	-	0											1	3	3	G	2
G3	81	32	F	Breast	Invasive carcinoma of no special type	T2N0M0	3	IIA	Malignant	Fmg500393B	-	-	0											1	2	1	G	3
G4	82	70	F	Breast	Invasive carcinoma of no special type	T2N0M0	3	IIA	Malignant	Fmg500392B	-	-	0											2	3	2	G	4
G5	83	55	F	Breast	Invasive carcinoma of no special type	T3N0M0	3	IIB	Malignant	Fmg500390B	-	-	0											1	3	2	G	5
G6	84	43	F	Breast	Invasive carcinoma of no special type	T2N0M0	3	IIA	Malignant	Fmg500388B	-	-	0											0.5	3	2	G	6
G7	85	60	F	Breast	Invasive carcinoma of no special type	T2N2M0	3	IIIA	Malignant	Fmg500387B	-	-	0											1	3	1	G	7
G8	86	47	F	Breast	Invasive carcinoma of no special type	T2N0M0	3	IIA	Malignant	Fmg500385B	-	-	0											2	3	3	G	8
G9	87	45	F	Breast	Invasive carcinoma of no special type	T2N0M0	3	IIA	Malignant	Fmg500384B	-	-	0											1	3	2	G	9
G10	88	40	F	Breast	Invasive carcinoma of no special type	T2N1M0	3	IIB	Malignant	Fmg500382B	-	-	0											2	3	2	G	10
G11	89	41	F	Breast	Invasive carcinoma of no special type	T3N2M0	3	IIIA	Malignant	Fmg500381B	-	-	0											1	3	1.5	G	11
G12	90	53	F	Breast	Invasive carcinoma of no special type	T1cN0M0	3	IA	Malignant	Fmg500380B	-	-	0											1	3	2	G	12
G13	91	56	F	Breast	Invasive carcinoma of no special type	T2N1M0	3	IIB	Malignant	Fmg500379B	-	-	0											1	2	2	G	13
H1	92	51	F	Breast	Invasive carcinoma of no special type	T2N0M0	3	IIA	Malignant	Fmg500377B	-	-	0											1	2	1.5	H	1
H2	93	65	F	Breast	Invasive carcinoma of no special type	T2N3M0	3	IIIC	Malignant	Fmg500375B	-	-	0											1	2	1	H	2
H3	94	62	F	Breast	Invasive carcinoma of no special type	T2N0M0	3	IIA	Malignant	Fmg500473B	-	-	0											2	2	2	H	3
H4	95	46	F	Breast	Invasive carcinoma of no special type	T2N0M0	3	IIA	Malignant	Fmg500472B	-	-	0											1	3	1	H	4
H5	96	41	F	Breast	Invasive carcinoma of no special type	T2N0M0	3	IIA	Malignant	Fmg500471B	-	-	0											1	2	2	H	5
H6	97	61	F	Breast	Invasive carcinoma of no special type	T1cN0M0	3	IA	Malignant	Fmg500468B	-	-	0											1.5	3	2	H	6
H7	98	61	F	Breast	Invasive carcinoma of no special type	T2N0M0	3	IIA	Malignant	Fmg500466B	-	-	0											0.5	2	1	H	7
H8	99	53	F	Breast	Invasive carcinoma of no special type	T2N1M0	3	IIB	Malignant	Fmg500275B	-	-	0											2	0	0	H	8
H9	100	54	F	Breast	Invasive carcinoma of no special type	T2N0M0	3	IIA	Malignant	Fmg500274B	-	-	0											2	3	2	H	9
H10	101	32	F	Breast	Invasive carcinoma of no special type	T2N0M0	3	IIA	Malignant	Fmg500269B	-	-	0											2	3	2	H	10
H11	102	43	F	Breast	Invasive carcinoma of no special type	T2N0M0	3	IIA	Malignant	Fmg500262B	-	-	0											1	3	3	H	11
H12	103	53	F	Breast	Invasive carcinoma of no special type	T2N1M0	3	IIB	Malignant	Fmg500260B	-	-	0											0	2	1	H	12
H13	104	61	F	Breast	Invasive carcinoma of no special type	T4aN1aM0	3	IIIB	Malignant	Fmg500258B	-	-	0											1	3	1	H	13
I1	105	40	F	Breast	Invasive carcinoma of no special type	T2N1M0	3	IIB	Malignant	Fmg500257B	-	-	0											1	0	1.5	I	1
I2	106	54	F	Breast	Invasive carcinoma of no special type	T2N2M0	3	IIIA	Malignant	Fmg500255B	-	-	0											1	2	1.5	I	2
I3	107	55	F	Breast	Invasive carcinoma of no special type	T1bN1M0	3	IIA	Malignant	Fmg500253B	-	-	0											2	3	3	I	3
I4	108	47	F	Breast	Invasive carcinoma of no special type	T2N0M0	3	IIA	Malignant	Fmg500252B	-	-	0														I	4
I5	109	30	F	Breast	Invasive carcinoma of no special type	T4aN2aM0	3	IIIB	Malignant	Fmg500248B	-	-	0											3	3	3	I	5
I6	110	40	F	Breast	Invasive carcinoma of no special type	T2N0M0	3	IIA	Malignant	Fmg500246B	-	-	0											1.5	3	1	I	6
I7	111	31	F	Breast	Invasive carcinoma of no special type	T1cN1M0	3	IIA	Malignant	Fmg500245B	-	-	0											0.5	3	2	I	7
I8	112	44	F	Breast	Invasive carcinoma of no special type	T2N1M0	3	IIB	Malignant	Fmg500242B	-	-	0											0	0	0	I	8
I9	113	49	F	Breast	Invasive carcinoma of no special type	T2N2M0	3	IIIA	Malignant	Fmg500236B	-	-	0											1	0	0	I	9
I10	114	52	F	Breast	Invasive carcinoma of no special type	T2N0M0	3	IIA	Malignant	Fmg500228B	-	-	0											1	2	1	I	10
I11	115	68	F	Breast	Invasive carcinoma of no special type	T1cN0M0	3	IA	Malignant	Fmg500460B	-	-	0											0.5	2	2	I	11
I12	116	50	F	Breast	Invasive carcinoma of no special type	T1cN0M0	3	IA	Malignant	Fmg500459B	-	-	0											1	3	2	I	12
I13	117	33	F	Breast	Invasive carcinoma of no special type	T2N1M0	3	IIB	Malignant	Fmg500458B	-	-	0											2	3	3	I	13
J1	118	49	F	Breast	Invasive carcinoma of no special type	T2N1M0	3	IIB	Malignant	Fmg500457B	-	-	0											2	3	2	J	1
J2	119	60	F	Breast	Invasive carcinoma of no special type	T2N0M0	3	IIA	Malignant	Fmg500456B	-	-	0											1	2.5	1	J	2
J3	120	31	F	Breast	Invasive carcinoma of no special type	T2N0M0	3	IIA	Malignant	Fmg500454B	-	-	0											1	2.5	1	J	3
J4	121	48	F	Breast	Invasive carcinoma of no special type	T2N2M0	3	IIIA	Malignant	Fmg500239B	-	-	0											0	3	1	J	4
J5	122	41	F	Breast	Invasive carcinoma of no special type with squamous cell carcinoma differentiation	T3N0M0	-	IIB	Malignant	Fmg500241B	-	-	0											2	2.5	2	J	5
J6	123	48	F	Breast	Invasive carcinoma of no special type	T2N0M0	3	IIA	Malignant	Fmg150440B	+++	-	0											1	3	1	J	6
J7	124	53	F	Breast	Invasive carcinoma of no special type	T2N0M0	2	IIA	Malignant	Fmg140096B	++	-	0											1	1	2	J	7
J8	125	48	F	Breast	Invasive carcinoma of no special type	T2N2M0	2	IIIA	Malignant	Fmg140095B	+++	+++	0											2.5	2.5	2.5	J	8
J9	126	45	F	Breast	Invasive carcinoma of no special type	T3N1M0	2	IIIA	Malignant	Fmg130001B	+++	+	3+											1	3	2	J	9
J10	127	42	F	Breast	Invasive carcinoma of no special type	T2N0M0	2	IIA	Malignant	Fmg020224B	+++	+++	3+											1	2.5	2	J	10
J11	128	40	F	Breast	Invasive carcinoma of no special type	T2N2M0	2	IIIA	Malignant	Fmg020433B	-	-	3+											0	2	1	J	11
J12	129	27	F	Breast	Breast tissue	-	-	-	Normal	Fmg12N003A	-	-	0											1	2	1.5	J	12
J13	130	48	F	Breast	Breast tissue	-	-	-	Normal	Fmg50N035A	++	+	0											1	3	2	J	13
